# Supplementary material for: USP7 and TDP-43: Pleiotropic Regulation of Cryptochrome Protein Stability Paces the Oscillation of the Mammalian Circadian Clock
Source: PLoS One. 2016 Apr 28;11(4):e0154263. doi: 10.1371/journal.pone.0154263 (PMC4849774; doi:10.1371/journal.pone.0154263)
Supplement: S2 Table — (XLSX) [file pone.0154263.s010.xlsx]

## Sheet: F002467 (5)
Protein hits	--------------------------------------------------------
prot_hit_num	prot_acc	prot_desc	prot_score	prot_mass	prot_matches	prot_matches_sig	prot_sequences	prot_sequences_sig	pep_query	pep_rank	pep_isbold	pep_isunique	pep_exp_mz	pep_exp_mr	pep_exp_z	pep_calc_mr	pep_delta	pep_miss	pep_score	pep_expect	pep_res_before	pep_seq	pep_res_after	pep_var_mod	pep_var_mod_pos	pep_summed_mod_pos	pep_local_mod_pos	pep_scan_title
1	gi|6671509|ref|NP_031419.1|	actin, cytoplasmic 1 [Mus musculus]	6764	41710	202	200	23	22	190	1	1	0	398.24	794.465	2	794.465	-0.0004	0	27.35	0.011	K	IIAPPER	K					Spectrum2518 scans: 3852,
1	gi|6671509|ref|NP_031419.1|	actin, cytoplasmic 1 [Mus musculus]	6764	41710	202	200	23	22	199	1	1	0	398.24	794.465	2	794.465	0.0003	0	25.24	0.013	K	IIAPPER	K					Spectrum2399 scans: 3726,
1	gi|6671509|ref|NP_031419.1|	actin, cytoplasmic 1 [Mus musculus]	6764	41710	202	200	23	22	267	1	1	0	400.771	799.528	2	799.528	-0.0001	1	26.64	0.014	K	RGILTLK	Y					Spectrum4523 scans: 5972,
1	gi|6671509|ref|NP_031419.1|	actin, cytoplasmic 1 [Mus musculus]	6764	41710	202	200	23	22	1056	1	1	0	462.287	922.56	2	922.56	0.0001	1	33.18	0.0017	K	IIAPPERK	Y					Spectrum1601 scans: 2886,
1	gi|6671509|ref|NP_031419.1|	actin, cytoplasmic 1 [Mus musculus]	6764	41710	202	200	23	22	1511	1	1	0	488.727	975.439	2	975.441	-0.0016	0	41.93	0.00029	K	AGFAGDDAPR	A					Spectrum2058 scans: 3366,
1	gi|6671509|ref|NP_031419.1|	actin, cytoplasmic 1 [Mus musculus]	6764	41710	202	200	23	22	1513	1	1	0	488.727	975.44	2	975.441	-0.0007	0	42.73	0.00041	K	AGFAGDDAPR	A					Spectrum2034 scans: 3341,
1	gi|6671509|ref|NP_031419.1|	actin, cytoplasmic 1 [Mus musculus]	6764	41710	202	200	23	22	1519	1	1	0	488.728	975.441	2	975.441	-0.0001	0	79.96	7.4e-08	K	AGFAGDDAPR	A					Spectrum2590 scans: 3928,
1	gi|6671509|ref|NP_031419.1|	actin, cytoplasmic 1 [Mus musculus]	6764	41710	202	200	23	22	1520	1	1	0	488.728	975.441	2	975.441	-0.0001	0	61.42	5.3e-06	K	AGFAGDDAPR	A					Spectrum2998 scans: 4358,
1	gi|6671509|ref|NP_031419.1|	actin, cytoplasmic 1 [Mus musculus]	6764	41710	202	200	23	22	1521	1	1	0	488.728	975.441	2	975.441	0.0001	0	44.3	0.00027	K	AGFAGDDAPR	A					Spectrum15626 scans: 17980,
1	gi|6671509|ref|NP_031419.1|	actin, cytoplasmic 1 [Mus musculus]	6764	41710	202	200	23	22	1523	1	1	0	488.728	975.441	2	975.441	0.0003	0	36.43	0.0017	K	AGFAGDDAPR	A					Spectrum3178 scans: 4549,
1	gi|6671509|ref|NP_031419.1|	actin, cytoplasmic 1 [Mus musculus]	6764	41710	202	200	23	22	1524	1	1	0	488.728	975.441	2	975.441	0.0003	0	77.45	1.3e-07	K	AGFAGDDAPR	A					Spectrum2171 scans: 3486,
1	gi|6671509|ref|NP_031419.1|	actin, cytoplasmic 1 [Mus musculus]	6764	41710	202	200	23	22	1525	1	1	0	488.728	975.441	2	975.441	0.0004	0	63.54	3.6e-06	K	AGFAGDDAPR	A					Spectrum2468 scans: 3799,
1	gi|6671509|ref|NP_031419.1|	actin, cytoplasmic 1 [Mus musculus]	6764	41710	202	200	23	22	1526	1	1	0	488.728	975.442	2	975.441	0.0006	0	63.96	4.4e-06	K	AGFAGDDAPR	A					Spectrum2886 scans: 4239,
1	gi|6671509|ref|NP_031419.1|	actin, cytoplasmic 1 [Mus musculus]	6764	41710	202	200	23	22	1527	1	1	0	488.728	975.442	2	975.441	0.0006	0	63.83	4.6e-06	K	AGFAGDDAPR	A					Spectrum2822 scans: 4172,
1	gi|6671509|ref|NP_031419.1|	actin, cytoplasmic 1 [Mus musculus]	6764	41710	202	200	23	22	1528	1	1	0	488.729	975.443	2	975.441	0.0016	0	78.31	1.6e-07	K	AGFAGDDAPR	A					Spectrum2290 scans: 3611,
1	gi|6671509|ref|NP_031419.1|	actin, cytoplasmic 1 [Mus musculus]	6764	41710	202	200	23	22	1690	1	1	0	499.747	997.479	2	997.479	-0.0003	0	48.39	9.1e-05	R	DLTDYLMK	I					Spectrum7831 scans: 9466,
1	gi|6671509|ref|NP_031419.1|	actin, cytoplasmic 1 [Mus musculus]	6764	41710	202	200	23	22	1705	1	1	0	499.747	997.479	2	997.479	0	0	39.68	0.00069	R	DLTDYLMK	I					Spectrum7711 scans: 9340,
1	gi|6671509|ref|NP_031419.1|	actin, cytoplasmic 1 [Mus musculus]	6764	41710	202	200	23	22	1712	1	1	0	499.747	997.479	2	997.479	0.0001	0	41.94	0.00041	R	DLTDYLMK	I					Spectrum7951 scans: 9592,
1	gi|6671509|ref|NP_031419.1|	actin, cytoplasmic 1 [Mus musculus]	6764	41710	202	200	23	22	2725	1	1	0	566.767	1131.52	2	1131.52	-0.0006	0	63.25	5.2e-06	R	GYSFTTTAER	E					Spectrum3587 scans: 4980,
1	gi|6671509|ref|NP_031419.1|	actin, cytoplasmic 1 [Mus musculus]	6764	41710	202	200	23	22	2726	1	1	0	566.767	1131.52	2	1131.52	-0.0005	0	63.22	4.4e-06	R	GYSFTTTAER	E					Spectrum3713 scans: 5113,
1	gi|6671509|ref|NP_031419.1|	actin, cytoplasmic 1 [Mus musculus]	6764	41710	202	200	23	22	2727	1	1	0	566.767	1131.52	2	1131.52	-0.0004	0	46.22	0.00026	R	GYSFTTTAER	E					Spectrum3966 scans: 5380,
1	gi|6671509|ref|NP_031419.1|	actin, cytoplasmic 1 [Mus musculus]	6764	41710	202	200	23	22	2728	1	1	0	566.767	1131.52	2	1131.52	-0.0003	0	54.41	4e-05	R	GYSFTTTAER	E					Spectrum15556 scans: 17875,
1	gi|6671509|ref|NP_031419.1|	actin, cytoplasmic 1 [Mus musculus]	6764	41710	202	200	23	22	2730	1	1	0	566.767	1131.52	2	1131.52	-0.0003	0	40.79	0.00092	R	GYSFTTTAER	E					Spectrum3046 scans: 4409,
1	gi|6671509|ref|NP_031419.1|	actin, cytoplasmic 1 [Mus musculus]	6764	41710	202	200	23	22	2734	1	1	0	566.768	1131.52	2	1131.52	0.0012	0	45.24	0.00035	R	GYSFTTTAER	E					Spectrum4075 scans: 5498,
1	gi|6671509|ref|NP_031419.1|	actin, cytoplasmic 1 [Mus musculus]	6764	41710	202	200	23	22	2993	1	1	0	581.312	1160.61	2	1160.61	-0.0015	0	69.07	1.9e-06	K	EITALAPSTMK	I					Spectrum4812 scans: 6281,
1	gi|6671509|ref|NP_031419.1|	actin, cytoplasmic 1 [Mus musculus]	6764	41710	202	200	23	22	2994	1	1	0	581.312	1160.61	2	1160.61	-0.0009	0	72.38	7.1e-07	K	EITALAPSTMK	I					Spectrum4579 scans: 6031,
1	gi|6671509|ref|NP_031419.1|	actin, cytoplasmic 1 [Mus musculus]	6764	41710	202	200	23	22	3000	1	1	0	581.313	1160.61	2	1160.61	-0.0005	0	28.84	0.016	K	EITALAPSTMK	I					Spectrum13952 scans: 15906,
1	gi|6671509|ref|NP_031419.1|	actin, cytoplasmic 1 [Mus musculus]	6764	41710	202	200	23	22	3002	1	1	0	581.313	1160.61	2	1160.61	-0.0004	0	42.06	0.00076	K	EITALAPSTMK	I					Spectrum15584 scans: 17908,
1	gi|6671509|ref|NP_031419.1|	actin, cytoplasmic 1 [Mus musculus]	6764	41710	202	200	23	22	3008	1	1	0	581.313	1160.61	2	1160.61	-0.0002	0	30.91	0.0099	K	EITALAPSTMK	I					Spectrum15603 scans: 17933,
1	gi|6671509|ref|NP_031419.1|	actin, cytoplasmic 1 [Mus musculus]	6764	41710	202	200	23	22	3010	1	1	0	581.313	1160.61	2	1160.61	-0.0002	0	28.01	0.019	K	EITALAPSTMK	I					Spectrum13882 scans: 15831,
1	gi|6671509|ref|NP_031419.1|	actin, cytoplasmic 1 [Mus musculus]	6764	41710	202	200	23	22	3012	1	1	0	581.313	1160.61	2	1160.61	0	0	42.09	0.00076	K	EITALAPSTMK	I					Spectrum15507 scans: 17822,
1	gi|6671509|ref|NP_031419.1|	actin, cytoplasmic 1 [Mus musculus]	6764	41710	202	200	23	22	3013	1	1	0	581.313	1160.61	2	1160.61	0	0	25.23	0.037	K	EITALAPSTMK	I					Spectrum4471 scans: 5916,
1	gi|6671509|ref|NP_031419.1|	actin, cytoplasmic 1 [Mus musculus]	6764	41710	202	200	23	22	3014	1	1	0	581.313	1160.61	2	1160.61	0.0001	0	56.13	3e-05	K	EITALAPSTMK	I					Spectrum4703 scans: 6164,
1	gi|6671509|ref|NP_031419.1|	actin, cytoplasmic 1 [Mus musculus]	6764	41710	202	200	23	22	3019	1	1	0	581.313	1160.61	2	1160.61	0.0001	0	27.38	0.022	K	EITALAPSTMK	I					Spectrum14375 scans: 16367,
1	gi|6671509|ref|NP_031419.1|	actin, cytoplasmic 1 [Mus musculus]	6764	41710	202	200	23	22	3021	1	1	0	581.313	1160.61	2	1160.61	0.0001	0	42.19	0.00074	K	EITALAPSTMK	I					Spectrum4940 scans: 6416,
1	gi|6671509|ref|NP_031419.1|	actin, cytoplasmic 1 [Mus musculus]	6764	41710	202	200	23	22	3026	1	1	0	581.313	1160.61	2	1160.61	0.0002	0	28.16	0.018	K	EITALAPSTMK	I					Spectrum13801 scans: 15745,
1	gi|6671509|ref|NP_031419.1|	actin, cytoplasmic 1 [Mus musculus]	6764	41710	202	200	23	22	3027	1	1	0	581.313	1160.61	2	1160.61	0.0002	0	34.86	0.0038	K	EITALAPSTMK	I					Spectrum13362 scans: 15280,
1	gi|6671509|ref|NP_031419.1|	actin, cytoplasmic 1 [Mus musculus]	6764	41710	202	200	23	22	3135	1	1	0	586.289	1170.56	2	1170.56	-0.0006	0	66.84	2e-06	R	HQGVMVGMGQK	D					Spectrum2329 scans: 3652,
1	gi|6671509|ref|NP_031419.1|	actin, cytoplasmic 1 [Mus musculus]	6764	41710	202	200	23	22	3136	1	1	0	586.289	1170.56	2	1170.56	-0.0006	0	65.45	2.8e-06	R	HQGVMVGMGQK	D					Spectrum2570 scans: 3907,
1	gi|6671509|ref|NP_031419.1|	actin, cytoplasmic 1 [Mus musculus]	6764	41710	202	200	23	22	3139	1	1	0	586.289	1170.56	2	1170.56	-0.0005	0	65.01	3e-06	R	HQGVMVGMGQK	D					Spectrum2691 scans: 4034,
1	gi|6671509|ref|NP_031419.1|	actin, cytoplasmic 1 [Mus musculus]	6764	41710	202	200	23	22	3141	1	1	0	586.289	1170.56	2	1170.56	-0.0002	0	53.59	5.3e-05	R	HQGVMVGMGQK	D					Spectrum3049 scans: 4412,
1	gi|6671509|ref|NP_031419.1|	actin, cytoplasmic 1 [Mus musculus]	6764	41710	202	200	23	22	3142	1	1	0	586.289	1170.56	2	1170.56	-0.0002	0	45.34	0.00035	R	HQGVMVGMGQK	D					Spectrum13499 scans: 15424,
1	gi|6671509|ref|NP_031419.1|	actin, cytoplasmic 1 [Mus musculus]	6764	41710	202	200	23	22	3143	1	1	0	586.289	1170.56	2	1170.56	0	0	68.29	1.8e-06	R	HQGVMVGMGQK	D					Spectrum2452 scans: 3782,
1	gi|6671509|ref|NP_031419.1|	actin, cytoplasmic 1 [Mus musculus]	6764	41710	202	200	23	22	3144	1	1	0	586.289	1170.56	2	1170.56	0	0	27.25	0.023	R	HQGVMVGMGQK	D					Spectrum13858 scans: 15805,
1	gi|6671509|ref|NP_031419.1|	actin, cytoplasmic 1 [Mus musculus]	6764	41710	202	200	23	22	3145	1	1	0	586.289	1170.56	2	1170.56	0	0	57.69	2.1e-05	R	HQGVMVGMGQK	D					Spectrum2804 scans: 4153,
1	gi|6671509|ref|NP_031419.1|	actin, cytoplasmic 1 [Mus musculus]	6764	41710	202	200	23	22	3147	1	1	0	586.289	1170.56	2	1170.56	0.0002	0	60.28	1e-05	R	HQGVMVGMGQK	D					Spectrum3161 scans: 4531,
1	gi|6671509|ref|NP_031419.1|	actin, cytoplasmic 1 [Mus musculus]	6764	41710	202	200	23	22	3148	1	1	0	391.195	1170.56	3	1170.56	0.0007	0	47.84	0.00018	R	HQGVMVGMGQK	D					Spectrum2330 scans: 3653,
1	gi|6671509|ref|NP_031419.1|	actin, cytoplasmic 1 [Mus musculus]	6764	41710	202	200	23	22	3150	1	1	0	586.29	1170.56	2	1170.56	0.001	0	63	5.6e-06	R	HQGVMVGMGQK	D					Spectrum2253 scans: 3572,
1	gi|6671509|ref|NP_031419.1|	actin, cytoplasmic 1 [Mus musculus]	6764	41710	202	200	23	22	3151	1	1	0	391.196	1170.57	3	1170.56	0.0018	0	42.12	0.00086	R	HQGVMVGMGQK	D					Spectrum2420 scans: 3748,
1	gi|6671509|ref|NP_031419.1|	actin, cytoplasmic 1 [Mus musculus]	6764	41710	202	200	23	22	3152	1	1	0	391.196	1170.57	3	1170.56	0.0022	0	42.98	0.0007	R	HQGVMVGMGQK	D					Spectrum2289 scans: 3610,
1	gi|6671509|ref|NP_031419.1|	actin, cytoplasmic 1 [Mus musculus]	6764	41710	202	200	23	22	3192	1	1	0	589.31	1176.61	2	1176.61	-0.0006	0	26.02	0.025	K	EITALAPSTMK	I	Oxidation (M)	0.00000000030.0			Spectrum4269 scans: 5703,
1	gi|6671509|ref|NP_031419.1|	actin, cytoplasmic 1 [Mus musculus]	6764	41710	202	200	23	22	3194	1	1	0	589.31	1176.61	2	1176.61	-0.0004	0	37.51	0.0018	K	EITALAPSTMK	I	Oxidation (M)	0.00000000030.0			Spectrum15525 scans: 17841,
1	gi|6671509|ref|NP_031419.1|	actin, cytoplasmic 1 [Mus musculus]	6764	41710	202	200	23	22	3195	1	1	0	589.31	1176.61	2	1176.61	-0.0003	0	27.71	0.017	K	EITALAPSTMK	I	Oxidation (M)	0.00000000030.0			Spectrum15615 scans: 17954,
1	gi|6671509|ref|NP_031419.1|	actin, cytoplasmic 1 [Mus musculus]	6764	41710	202	200	23	22	3197	1	1	0	589.31	1176.61	2	1176.61	-0.0002	0	28.06	0.016	K	EITALAPSTMK	I	Oxidation (M)	0.00000000030.0			Spectrum15598 scans: 17926,
1	gi|6671509|ref|NP_031419.1|	actin, cytoplasmic 1 [Mus musculus]	6764	41710	202	200	23	22	3200	1	1	0	589.31	1176.61	2	1176.61	0	0	27.16	0.019	K	EITALAPSTMK	I	Oxidation (M)	0.00000000030.0			Spectrum15444 scans: 17754,
1	gi|6671509|ref|NP_031419.1|	actin, cytoplasmic 1 [Mus musculus]	6764	41710	202	200	23	22	3208	1	1	0	589.311	1176.61	2	1176.61	0.0009	0	46.17	0.00019	K	EITALAPSTMK	I	Oxidation (M)	0.00000000030.0			Spectrum3234 scans: 4608,
1	gi|6671509|ref|NP_031419.1|	actin, cytoplasmic 1 [Mus musculus]	6764	41710	202	200	23	22	3347	1	1	0	594.286	1186.56	2	1186.56	-0.0016	0	63.88	4.2e-06	R	HQGVMVGMGQK	D	Oxidation (M)	0.00003000000.0			Spectrum1498 scans: 2777,
1	gi|6671509|ref|NP_031419.1|	actin, cytoplasmic 1 [Mus musculus]	6764	41710	202	200	23	22	3351	1	1	0	594.286	1186.56	2	1186.56	-0.0004	0	31.91	0.0093	R	HQGVMVGMGQK	D	Oxidation (M)	0.00003000000.0			Spectrum2621 scans: 3960,
1	gi|6671509|ref|NP_031419.1|	actin, cytoplasmic 1 [Mus musculus]	6764	41710	202	200	23	22	3352	1	1	0	594.286	1186.56	2	1186.56	-0.0004	0	50.99	0.00012	R	HQGVMVGMGQK	D	Oxidation (M)	0.00000003000.0			Spectrum1151 scans: 2412,
1	gi|6671509|ref|NP_031419.1|	actin, cytoplasmic 1 [Mus musculus]	6764	41710	202	200	23	22	3353	1	1	0	594.287	1186.56	2	1186.56	-0.0003	0	26.68	0.031	R	HQGVMVGMGQK	D	Oxidation (M)	0.00003000000.0			Spectrum2405 scans: 3732,
1	gi|6671509|ref|NP_031419.1|	actin, cytoplasmic 1 [Mus musculus]	6764	41710	202	200	23	22	3354	1	1	0	594.287	1186.56	2	1186.56	-0.0001	0	30.82	0.012	R	HQGVMVGMGQK	D	Oxidation (M)	0.00003000000.0			Spectrum2278 scans: 3598,
1	gi|6671509|ref|NP_031419.1|	actin, cytoplasmic 1 [Mus musculus]	6764	41710	202	200	23	22	3357	1	1	0	594.287	1186.56	2	1186.56	0	0	31.89	0.0094	R	HQGVMVGMGQK	D	Oxidation (M)	0.00003000000.0			Spectrum1851 scans: 3148,
1	gi|6671509|ref|NP_031419.1|	actin, cytoplasmic 1 [Mus musculus]	6764	41710	202	200	23	22	3359	1	1	0	594.287	1186.56	2	1186.56	0.0002	0	51.44	9.9e-05	R	HQGVMVGMGQK	D	Oxidation (M)	0.00003000000.0			Spectrum1664 scans: 2952,
1	gi|6671509|ref|NP_031419.1|	actin, cytoplasmic 1 [Mus musculus]	6764	41710	202	200	23	22	3451	1	1	0	599.764	1197.51	2	1197.52	-0.0006	0	40.02	0.0012	K	DSYVGDEAQSK	R					Spectrum1659 scans: 2946,
1	gi|6671509|ref|NP_031419.1|	actin, cytoplasmic 1 [Mus musculus]	6764	41710	202	200	23	22	3452	1	1	0	599.764	1197.51	2	1197.52	-0.0004	0	68.02	1.9e-06	K	DSYVGDEAQSK	R					Spectrum1203 scans: 2467,
1	gi|6671509|ref|NP_031419.1|	actin, cytoplasmic 1 [Mus musculus]	6764	41710	202	200	23	22	3453	1	1	0	599.765	1197.51	2	1197.52	-0.0002	0	64.66	4.2e-06	K	DSYVGDEAQSK	R					Spectrum1263 scans: 2530,
1	gi|6671509|ref|NP_031419.1|	actin, cytoplasmic 1 [Mus musculus]	6764	41710	202	200	23	22	3454	1	1	0	599.765	1197.51	2	1197.52	-0.0002	0	60	1.2e-05	K	DSYVGDEAQSK	R					Spectrum1385 scans: 2658,
1	gi|6671509|ref|NP_031419.1|	actin, cytoplasmic 1 [Mus musculus]	6764	41710	202	200	23	22	3455	1	1	0	599.765	1197.52	2	1197.52	0	0	36.96	0.0024	K	DSYVGDEAQSK	R					Spectrum1680 scans: 2968,
1	gi|6671509|ref|NP_031419.1|	actin, cytoplasmic 1 [Mus musculus]	6764	41710	202	200	23	22	3456	1	1	0	599.765	1197.52	2	1197.52	0	0	48.48	0.00017	K	DSYVGDEAQSK	R					Spectrum1533 scans: 2814,
1	gi|6671509|ref|NP_031419.1|	actin, cytoplasmic 1 [Mus musculus]	6764	41710	202	200	23	22	3480	1	1	0	599.856	1197.7	2	1197.7	0.0001	0	64.67	1.7e-06	R	AVFPSIVGRPR	H					Spectrum5610 scans: 7125,
1	gi|6671509|ref|NP_031419.1|	actin, cytoplasmic 1 [Mus musculus]	6764	41710	202	200	23	22	3511	1	1	0	602.284	1202.55	2	1202.55	-0.0012	0	32.54	0.0058	R	HQGVMVGMGQK	D	2 Oxidation (M)	0.00003003000.0			Spectrum1172 scans: 2434,
1	gi|6671509|ref|NP_031419.1|	actin, cytoplasmic 1 [Mus musculus]	6764	41710	202	200	23	22	3512	1	1	0	602.284	1202.55	2	1202.55	-0.0003	0	36.1	0.0028	R	HQGVMVGMGQK	D	2 Oxidation (M)	0.00003003000.0			Spectrum749 scans: 1989,
1	gi|6671509|ref|NP_031419.1|	actin, cytoplasmic 1 [Mus musculus]	6764	41710	202	200	23	22	3513	1	1	0	401.858	1202.55	3	1202.55	0	0	39.25	0.0013	R	HQGVMVGMGQK	D	2 Oxidation (M)	0.00003003000.0			Spectrum751 scans: 1991,
1	gi|6671509|ref|NP_031419.1|	actin, cytoplasmic 1 [Mus musculus]	6764	41710	202	200	23	22	4806	1	1	0	677.815	1353.62	2	1353.62	-0.0005	1	60.86	1.8e-05	K	DSYVGDEAQSKR	G					Spectrum1089 scans: 2347,
1	gi|6671509|ref|NP_031419.1|	actin, cytoplasmic 1 [Mus musculus]	6764	41710	202	200	23	22	6236	1	1	0	750.341	1498.67	2	1498.67	-0.0014	0	54.07	6.9e-05	K	QEYDESGPSIVHR	K	Gln->pyro-Glu (N-term Q)	2.0000000000000.0			Spectrum3572 scans: 4964,
1	gi|6671509|ref|NP_031419.1|	actin, cytoplasmic 1 [Mus musculus]	6764	41710	202	200	23	22	6237	1	1	0	750.341	1498.67	2	1498.67	-0.0007	0	51	0.00015	K	QEYDESGPSIVHR	K	Gln->pyro-Glu (N-term Q)	2.0000000000000.0			Spectrum2460 scans: 3790,
1	gi|6671509|ref|NP_031419.1|	actin, cytoplasmic 1 [Mus musculus]	6764	41710	202	200	23	22	6238	1	1	0	750.341	1498.67	2	1498.67	-0.0005	0	50.62	0.00016	K	QEYDESGPSIVHR	K	Gln->pyro-Glu (N-term Q)	2.0000000000000.0			Spectrum3665 scans: 5062,
1	gi|6671509|ref|NP_031419.1|	actin, cytoplasmic 1 [Mus musculus]	6764	41710	202	200	23	22	6239	1	1	0	750.342	1498.67	2	1498.67	0.0001	0	52.19	9.8e-05	K	QEYDESGPSIVHR	K	Gln->pyro-Glu (N-term Q)	2.0000000000000.0			Spectrum3451 scans: 4837,
1	gi|6671509|ref|NP_031419.1|	actin, cytoplasmic 1 [Mus musculus]	6764	41710	202	200	23	22	6393	1	1	0	505.921	1514.74	3	1514.74	-0.0011	0	30.33	0.017	K	IWHHTFYNELR	V					Spectrum5356 scans: 6856,
1	gi|6671509|ref|NP_031419.1|	actin, cytoplasmic 1 [Mus musculus]	6764	41710	202	200	23	22	6394	1	1	0	758.378	1514.74	2	1514.74	-0.0009	0	36.3	0.0043	K	IWHHTFYNELR	V					Spectrum4560 scans: 6011,
1	gi|6671509|ref|NP_031419.1|	actin, cytoplasmic 1 [Mus musculus]	6764	41710	202	200	23	22	6395	1	1	0	505.921	1514.74	3	1514.74	-0.0009	0	53.12	9e-05	K	IWHHTFYNELR	V					Spectrum4781 scans: 6247,
1	gi|6671509|ref|NP_031419.1|	actin, cytoplasmic 1 [Mus musculus]	6764	41710	202	200	23	22	6396	1	1	0	505.921	1514.74	3	1514.74	-0.0008	0	41.16	0.0014	K	IWHHTFYNELR	V					Spectrum5373 scans: 6874,
1	gi|6671509|ref|NP_031419.1|	actin, cytoplasmic 1 [Mus musculus]	6764	41710	202	200	23	22	6397	1	1	0	505.921	1514.74	3	1514.74	-0.0007	0	28.23	0.025	K	IWHHTFYNELR	V					Spectrum13920 scans: 15872,
1	gi|6671509|ref|NP_031419.1|	actin, cytoplasmic 1 [Mus musculus]	6764	41710	202	200	23	22	6399	1	1	0	505.921	1514.74	3	1514.74	-0.0006	0	40.14	0.0016	K	IWHHTFYNELR	V					Spectrum15065 scans: 17164,
1	gi|6671509|ref|NP_031419.1|	actin, cytoplasmic 1 [Mus musculus]	6764	41710	202	200	23	22	6400	1	1	0	505.921	1514.74	3	1514.74	-0.0005	0	45.4	0.00048	K	IWHHTFYNELR	V					Spectrum4539 scans: 5989,
1	gi|6671509|ref|NP_031419.1|	actin, cytoplasmic 1 [Mus musculus]	6764	41710	202	200	23	22	6404	1	1	0	505.921	1514.74	3	1514.74	-0.0003	0	34.16	0.0064	K	IWHHTFYNELR	V					Spectrum4657 scans: 6115,
1	gi|6671509|ref|NP_031419.1|	actin, cytoplasmic 1 [Mus musculus]	6764	41710	202	200	23	22	6414	1	1	0	505.921	1514.74	3	1514.74	0.0005	0	39.92	0.0016	K	IWHHTFYNELR	V					Spectrum4419 scans: 5861,
1	gi|6671509|ref|NP_031419.1|	actin, cytoplasmic 1 [Mus musculus]	6764	41710	202	200	23	22	6415	1	1	0	758.379	1514.74	2	1514.74	0.0005	0	36.51	0.0035	K	IWHHTFYNELR	V					Spectrum4430 scans: 5872,
1	gi|6671509|ref|NP_031419.1|	actin, cytoplasmic 1 [Mus musculus]	6764	41710	202	200	23	22	6416	1	1	0	505.921	1514.74	3	1514.74	0.0006	0	46.25	0.00038	K	IWHHTFYNELR	V					Spectrum4870 scans: 6343,
1	gi|6671509|ref|NP_031419.1|	actin, cytoplasmic 1 [Mus musculus]	6764	41710	202	200	23	22	6417	1	1	0	505.921	1514.74	3	1514.74	0.0007	0	36.3	0.0037	K	IWHHTFYNELR	V					Spectrum5483 scans: 6991,
1	gi|6671509|ref|NP_031419.1|	actin, cytoplasmic 1 [Mus musculus]	6764	41710	202	200	23	22	6419	1	1	0	505.922	1514.74	3	1514.74	0.0011	0	34.56	0.0045	K	IWHHTFYNELR	V					Spectrum5229 scans: 6723,
1	gi|6671509|ref|NP_031419.1|	actin, cytoplasmic 1 [Mus musculus]	6764	41710	202	200	23	22	6422	1	1	0	758.854	1515.69	2	1515.7	-0.0019	0	37.4	0.0038	K	QEYDESGPSIVHR	K					Spectrum3079 scans: 4443,
1	gi|6671509|ref|NP_031419.1|	actin, cytoplasmic 1 [Mus musculus]	6764	41710	202	200	23	22	6425	1	1	0	506.239	1515.69	3	1515.7	-0.001	0	47.6	0.00041	K	QEYDESGPSIVHR	K					Spectrum2731 scans: 4076,
1	gi|6671509|ref|NP_031419.1|	actin, cytoplasmic 1 [Mus musculus]	6764	41710	202	200	23	22	6426	1	1	0	758.855	1515.69	2	1515.7	-0.0009	0	35.54	0.0066	K	QEYDESGPSIVHR	K					Spectrum3141 scans: 4510,
1	gi|6671509|ref|NP_031419.1|	actin, cytoplasmic 1 [Mus musculus]	6764	41710	202	200	23	22	6429	1	1	0	758.855	1515.69	2	1515.7	-0.0007	0	55.24	7.1e-05	K	QEYDESGPSIVHR	K					Spectrum2740 scans: 4085,
1	gi|6671509|ref|NP_031419.1|	actin, cytoplasmic 1 [Mus musculus]	6764	41710	202	200	23	22	6430	1	1	0	758.855	1515.69	2	1515.7	-0.0007	0	27.45	0.043	K	QEYDESGPSIVHR	K					Spectrum15577 scans: 17899,
1	gi|6671509|ref|NP_031419.1|	actin, cytoplasmic 1 [Mus musculus]	6764	41710	202	200	23	22	6432	1	1	0	506.239	1515.69	3	1515.7	-0.0005	0	29.4	0.027	K	QEYDESGPSIVHR	K					Spectrum3203 scans: 4575,
1	gi|6671509|ref|NP_031419.1|	actin, cytoplasmic 1 [Mus musculus]	6764	41710	202	200	23	22	6433	1	1	0	758.855	1515.69	2	1515.7	-0.0004	0	54.95	7.6e-05	K	QEYDESGPSIVHR	K					Spectrum2365 scans: 3690,
1	gi|6671509|ref|NP_031419.1|	actin, cytoplasmic 1 [Mus musculus]	6764	41710	202	200	23	22	6434	1	1	0	758.855	1515.69	2	1515.7	-0.0004	0	44.88	0.00078	K	QEYDESGPSIVHR	K					Spectrum2613 scans: 3952,
1	gi|6671509|ref|NP_031419.1|	actin, cytoplasmic 1 [Mus musculus]	6764	41710	202	200	23	22	6437	1	1	0	758.855	1515.7	2	1515.7	-0.0002	0	69.29	2.3e-06	K	QEYDESGPSIVHR	K					Spectrum2488 scans: 3820,
1	gi|6671509|ref|NP_031419.1|	actin, cytoplasmic 1 [Mus musculus]	6764	41710	202	200	23	22	6439	1	1	0	758.855	1515.7	2	1515.7	-0.0002	0	26.37	0.046	K	QEYDESGPSIVHR	K					Spectrum2872 scans: 4224,
1	gi|6671509|ref|NP_031419.1|	actin, cytoplasmic 1 [Mus musculus]	6764	41710	202	200	23	22	6440	1	1	0	758.855	1515.7	2	1515.7	-0.0002	0	46.29	0.00047	K	QEYDESGPSIVHR	K					Spectrum2966 scans: 4324,
1	gi|6671509|ref|NP_031419.1|	actin, cytoplasmic 1 [Mus musculus]	6764	41710	202	200	23	22	6442	1	1	0	506.239	1515.7	3	1515.7	-0.0001	0	34.66	0.0068	K	QEYDESGPSIVHR	K					Spectrum15568 scans: 17888,
1	gi|6671509|ref|NP_031419.1|	actin, cytoplasmic 1 [Mus musculus]	6764	41710	202	200	23	22	6444	1	1	0	506.239	1515.7	3	1515.7	-0.0001	0	49.56	0.00022	K	QEYDESGPSIVHR	K					Spectrum3029 scans: 4391,
1	gi|6671509|ref|NP_031419.1|	actin, cytoplasmic 1 [Mus musculus]	6764	41710	202	200	23	22	6445	1	1	0	506.239	1515.7	3	1515.7	0	0	31.51	0.014	K	QEYDESGPSIVHR	K					Spectrum2609 scans: 3948,
1	gi|6671509|ref|NP_031419.1|	actin, cytoplasmic 1 [Mus musculus]	6764	41710	202	200	23	22	6448	1	1	0	506.239	1515.7	3	1515.7	0.0002	0	55.42	6e-05	K	QEYDESGPSIVHR	K					Spectrum2363 scans: 3688,
1	gi|6671509|ref|NP_031419.1|	actin, cytoplasmic 1 [Mus musculus]	6764	41710	202	200	23	22	6451	1	1	0	506.239	1515.7	3	1515.7	0.0005	0	54.04	8.4e-05	K	QEYDESGPSIVHR	K					Spectrum2487 scans: 3819,
1	gi|6671509|ref|NP_031419.1|	actin, cytoplasmic 1 [Mus musculus]	6764	41710	202	200	23	22	6452	1	1	0	506.239	1515.7	3	1515.7	0.0005	0	58.45	3.1e-05	K	QEYDESGPSIVHR	K					Spectrum2904 scans: 4258,
1	gi|6671509|ref|NP_031419.1|	actin, cytoplasmic 1 [Mus musculus]	6764	41710	202	200	23	22	6453	1	1	0	758.855	1515.7	2	1515.7	0.0005	0	47.69	0.00036	K	QEYDESGPSIVHR	K					Spectrum2895 scans: 4248,
1	gi|6671509|ref|NP_031419.1|	actin, cytoplasmic 1 [Mus musculus]	6764	41710	202	200	23	22	6454	1	1	0	758.855	1515.7	2	1515.7	0.0009	0	38.94	0.0025	K	QEYDESGPSIVHR	K					Spectrum2948 scans: 4305,
1	gi|6671509|ref|NP_031419.1|	actin, cytoplasmic 1 [Mus musculus]	6764	41710	202	200	23	22	6455	1	1	0	758.856	1515.7	2	1515.7	0.001	0	44.93	0.00063	K	QEYDESGPSIVHR	K					Spectrum2779 scans: 4126,
1	gi|6671509|ref|NP_031419.1|	actin, cytoplasmic 1 [Mus musculus]	6764	41710	202	200	23	22	8224	1	1	1	882.892	1763.77	2	1763.77	-0.0012	0	97.03	4.8e-09	M	DDDIAALVVDNGSGMCK	A	Acetyl (Protein N-term)	1.00000000000000000.0			Spectrum9703 scans: 11432,
1	gi|6671509|ref|NP_031419.1|	actin, cytoplasmic 1 [Mus musculus]	6764	41710	202	200	23	22	8225	1	1	1	882.892	1763.77	2	1763.77	-0.001	0	27.57	0.042	M	DDDIAALVVDNGSGMCK	A	Acetyl (Protein N-term)	1.00000000000000000.0			Spectrum10175 scans: 11927,
1	gi|6671509|ref|NP_031419.1|	actin, cytoplasmic 1 [Mus musculus]	6764	41710	202	200	23	22	8226	1	1	1	882.892	1763.77	2	1763.77	-0.0006	0	121.07	1.7e-11	M	DDDIAALVVDNGSGMCK	A	Acetyl (Protein N-term)	1.00000000000000000.0			Spectrum9802 scans: 11536,
1	gi|6671509|ref|NP_031419.1|	actin, cytoplasmic 1 [Mus musculus]	6764	41710	202	200	23	22	8227	1	1	1	882.893	1763.77	2	1763.77	0.0001	0	88.37	3.4e-08	M	DDDIAALVVDNGSGMCK	A	Acetyl (Protein N-term)	1.00000000000000000.0			Spectrum9926 scans: 11666,
1	gi|6671509|ref|NP_031419.1|	actin, cytoplasmic 1 [Mus musculus]	6764	41710	202	200	23	22	8444	1	1	0	895.948	1789.88	2	1789.88	-0.0021	0	60.07	2e-05	K	SYELPDGQVITIGNER	F					Spectrum6520 scans: 8089,
1	gi|6671509|ref|NP_031419.1|	actin, cytoplasmic 1 [Mus musculus]	6764	41710	202	200	23	22	8449	1	1	0	895.949	1789.88	2	1789.88	-0.0018	0	114.77	7.7e-11	K	SYELPDGQVITIGNER	F					Spectrum7351 scans: 8962,
1	gi|6671509|ref|NP_031419.1|	actin, cytoplasmic 1 [Mus musculus]	6764	41710	202	200	23	22	8450	1	1	0	895.949	1789.88	2	1789.88	-0.0017	0	44.81	0.00075	K	SYELPDGQVITIGNER	F					Spectrum13136 scans: 15042,
1	gi|6671509|ref|NP_031419.1|	actin, cytoplasmic 1 [Mus musculus]	6764	41710	202	200	23	22	8451	1	1	0	895.949	1789.88	2	1789.88	-0.0016	0	94.3	8.4e-09	K	SYELPDGQVITIGNER	F					Spectrum7837 scans: 9472,
1	gi|6671509|ref|NP_031419.1|	actin, cytoplasmic 1 [Mus musculus]	6764	41710	202	200	23	22	8456	1	1	0	895.949	1789.88	2	1789.88	-0.0014	0	28.3	0.034	K	SYELPDGQVITIGNER	F					Spectrum14276 scans: 16263,
1	gi|6671509|ref|NP_031419.1|	actin, cytoplasmic 1 [Mus musculus]	6764	41710	202	200	23	22	8457	1	1	0	895.949	1789.88	2	1789.88	-0.0014	0	29.3	0.027	K	SYELPDGQVITIGNER	F					Spectrum14450 scans: 16447,
1	gi|6671509|ref|NP_031419.1|	actin, cytoplasmic 1 [Mus musculus]	6764	41710	202	200	23	22	8462	1	1	0	895.949	1789.88	2	1789.88	-0.0012	0	47.92	0.00036	K	SYELPDGQVITIGNER	F					Spectrum12934 scans: 14830,
1	gi|6671509|ref|NP_031419.1|	actin, cytoplasmic 1 [Mus musculus]	6764	41710	202	200	23	22	8463	1	1	0	895.949	1789.88	2	1789.88	-0.0012	0	52.62	0.00012	K	SYELPDGQVITIGNER	F					Spectrum12832 scans: 14723,
1	gi|6671509|ref|NP_031419.1|	actin, cytoplasmic 1 [Mus musculus]	6764	41710	202	200	23	22	8466	1	1	0	895.949	1789.88	2	1789.88	-0.0011	0	30.88	0.016	K	SYELPDGQVITIGNER	F					Spectrum8886 scans: 10573,
1	gi|6671509|ref|NP_031419.1|	actin, cytoplasmic 1 [Mus musculus]	6764	41710	202	200	23	22	8470	1	1	0	895.949	1789.88	2	1789.88	-0.001	0	45.06	0.00063	K	SYELPDGQVITIGNER	F					Spectrum14008 scans: 15966,
1	gi|6671509|ref|NP_031419.1|	actin, cytoplasmic 1 [Mus musculus]	6764	41710	202	200	23	22	8471	1	1	0	895.949	1789.88	2	1789.88	-0.001	0	25.29	0.06	K	SYELPDGQVITIGNER	F					Spectrum14189 scans: 16169,
1	gi|6671509|ref|NP_031419.1|	actin, cytoplasmic 1 [Mus musculus]	6764	41710	202	200	23	22	8475	1	1	0	895.949	1789.88	2	1789.88	-0.0009	0	26.56	0.044	K	SYELPDGQVITIGNER	F					Spectrum8855 scans: 10541,
1	gi|6671509|ref|NP_031419.1|	actin, cytoplasmic 1 [Mus musculus]	6764	41710	202	200	23	22	8478	1	1	0	895.949	1789.88	2	1789.88	-0.0009	0	36.62	0.0044	K	SYELPDGQVITIGNER	F					Spectrum10558 scans: 12329,
1	gi|6671509|ref|NP_031419.1|	actin, cytoplasmic 1 [Mus musculus]	6764	41710	202	200	23	22	8479	1	1	0	895.949	1789.88	2	1789.88	-0.0007	0	75.3	6e-07	K	SYELPDGQVITIGNER	F					Spectrum7712 scans: 9341,
1	gi|6671509|ref|NP_031419.1|	actin, cytoplasmic 1 [Mus musculus]	6764	41710	202	200	23	22	8482	1	1	0	895.949	1789.88	2	1789.88	-0.0006	0	28.4	0.032	K	SYELPDGQVITIGNER	F					Spectrum13033 scans: 14934,
1	gi|6671509|ref|NP_031419.1|	actin, cytoplasmic 1 [Mus musculus]	6764	41710	202	200	23	22	8486	1	1	0	895.949	1789.88	2	1789.88	-0.0005	0	92.64	1.2e-08	K	SYELPDGQVITIGNER	F					Spectrum15317 scans: 17620,
1	gi|6671509|ref|NP_031419.1|	actin, cytoplasmic 1 [Mus musculus]	6764	41710	202	200	23	22	8488	1	1	0	895.949	1789.88	2	1789.88	-0.0004	0	30.35	0.02	K	SYELPDGQVITIGNER	F					Spectrum14370 scans: 16362,
1	gi|6671509|ref|NP_031419.1|	actin, cytoplasmic 1 [Mus musculus]	6764	41710	202	200	23	22	8490	1	1	0	895.949	1789.88	2	1789.88	-0.0003	0	43.36	0.001	K	SYELPDGQVITIGNER	F					Spectrum9077 scans: 10774,
1	gi|6671509|ref|NP_031419.1|	actin, cytoplasmic 1 [Mus musculus]	6764	41710	202	200	23	22	8493	1	1	0	895.949	1789.88	2	1789.88	-0.0003	0	47.22	0.00041	K	SYELPDGQVITIGNER	F					Spectrum12607 scans: 14486,
1	gi|6671509|ref|NP_031419.1|	actin, cytoplasmic 1 [Mus musculus]	6764	41710	202	200	23	22	8494	1	1	0	895.949	1789.88	2	1789.88	-0.0003	0	59.47	2.5e-05	K	SYELPDGQVITIGNER	F					Spectrum14107 scans: 16076,
1	gi|6671509|ref|NP_031419.1|	actin, cytoplasmic 1 [Mus musculus]	6764	41710	202	200	23	22	8495	1	1	0	895.949	1789.88	2	1789.88	-0.0001	0	92.19	1.3e-08	K	SYELPDGQVITIGNER	F					Spectrum7471 scans: 9088,
1	gi|6671509|ref|NP_031419.1|	actin, cytoplasmic 1 [Mus musculus]	6764	41710	202	200	23	22	8496	1	1	0	895.95	1789.88	2	1789.88	0	0	85.44	6.2e-08	K	SYELPDGQVITIGNER	F					Spectrum7611 scans: 9235,
1	gi|6671509|ref|NP_031419.1|	actin, cytoplasmic 1 [Mus musculus]	6764	41710	202	200	23	22	8499	1	1	0	895.95	1789.88	2	1789.88	0	0	26.9	0.045	K	SYELPDGQVITIGNER	F					Spectrum13738 scans: 15679,
1	gi|6671509|ref|NP_031419.1|	actin, cytoplasmic 1 [Mus musculus]	6764	41710	202	200	23	22	8503	1	1	0	895.95	1789.88	2	1789.88	0.0001	0	48.3	0.00032	K	SYELPDGQVITIGNER	F					Spectrum14650 scans: 16658,
1	gi|6671509|ref|NP_031419.1|	actin, cytoplasmic 1 [Mus musculus]	6764	41710	202	200	23	22	8505	1	1	0	895.95	1789.88	2	1789.88	0.0004	0	72.91	1.1e-06	K	SYELPDGQVITIGNER	F					Spectrum7672 scans: 9299,
1	gi|6671509|ref|NP_031419.1|	actin, cytoplasmic 1 [Mus musculus]	6764	41710	202	200	23	22	8507	1	1	0	895.95	1789.89	2	1789.88	0.0007	0	26.71	0.043	K	SYELPDGQVITIGNER	F					Spectrum15174 scans: 17364,
1	gi|6671509|ref|NP_031419.1|	actin, cytoplasmic 1 [Mus musculus]	6764	41710	202	200	23	22	9669	1	1	0	973.95	1945.89	2	1945.89	-0.0024	0	71.39	1.9e-06	K	YPIEHGIVTNWDDMEK	I					Spectrum6563 scans: 8134,
1	gi|6671509|ref|NP_031419.1|	actin, cytoplasmic 1 [Mus musculus]	6764	41710	202	200	23	22	9670	1	1	0	649.636	1945.89	3	1945.89	-0.0008	0	54.74	8.4e-05	K	YPIEHGIVTNWDDMEK	I					Spectrum6560 scans: 8131,
1	gi|6671509|ref|NP_031419.1|	actin, cytoplasmic 1 [Mus musculus]	6764	41710	202	200	23	22	9723	1	1	0	652.025	1953.05	3	1953.06	-0.0051	0	42.61	0.00053	R	VAPEEHPVLLTEAPLNPK	A					Spectrum5848 scans: 7376,
1	gi|6671509|ref|NP_031419.1|	actin, cytoplasmic 1 [Mus musculus]	6764	41710	202	200	23	22	9725	1	1	0	977.534	1953.05	2	1953.06	-0.0044	0	71.66	5.9e-07	R	VAPEEHPVLLTEAPLNPK	A					Spectrum5725 scans: 7246,
1	gi|6671509|ref|NP_031419.1|	actin, cytoplasmic 1 [Mus musculus]	6764	41710	202	200	23	22	9726	1	1	0	652.025	1953.05	3	1953.06	-0.0028	0	43.46	0.00033	R	VAPEEHPVLLTEAPLNPK	A					Spectrum5724 scans: 7245,
1	gi|6671509|ref|NP_031419.1|	actin, cytoplasmic 1 [Mus musculus]	6764	41710	202	200	23	22	9765	1	1	0	652.026	1953.06	3	1953.06	-0.0004	0	26.23	0.017	R	VAPEEHPVLLTEAPLNPK	A					Spectrum6443 scans: 8008,
1	gi|6671509|ref|NP_031419.1|	actin, cytoplasmic 1 [Mus musculus]	6764	41710	202	200	23	22	9785	2	1	0	652.026	1953.06	3	1953.06	-0.0002	0	26.83	0.015	R	VAPEEHPVLLTEAPLNPK	A					Spectrum13608 scans: 15540,
1	gi|6671509|ref|NP_031419.1|	actin, cytoplasmic 1 [Mus musculus]	6764	41710	202	200	23	22	11329	1	1	0	1108.04	2214.06	2	2214.06	-0.0013	0	37.59	0.0048	K	DLYANTVLSGGTTMYPGIADR	M					Spectrum14027 scans: 15986,
1	gi|6671509|ref|NP_031419.1|	actin, cytoplasmic 1 [Mus musculus]	6764	41710	202	200	23	22	11330	1	1	0	739.028	2214.06	3	2214.06	-0.0012	0	59.49	3.3e-05	K	DLYANTVLSGGTTMYPGIADR	M					Spectrum15252 scans: 17550,
1	gi|6671509|ref|NP_031419.1|	actin, cytoplasmic 1 [Mus musculus]	6764	41710	202	200	23	22	11340	1	1	0	1108.04	2214.06	2	2214.06	-0.0008	0	30.89	0.025	K	DLYANTVLSGGTTMYPGIADR	M					Spectrum14606 scans: 16612,
1	gi|6671509|ref|NP_031419.1|	actin, cytoplasmic 1 [Mus musculus]	6764	41710	202	200	23	22	11341	1	1	0	1108.04	2214.06	2	2214.06	-0.0008	0	124.23	1.1e-11	K	DLYANTVLSGGTTMYPGIADR	M					Spectrum8111 scans: 9760,
1	gi|6671509|ref|NP_031419.1|	actin, cytoplasmic 1 [Mus musculus]	6764	41710	202	200	23	22	11345	1	1	0	1108.04	2214.06	2	2214.06	-0.0008	0	67.38	5.5e-06	K	DLYANTVLSGGTTMYPGIADR	M					Spectrum13137 scans: 15043,
1	gi|6671509|ref|NP_031419.1|	actin, cytoplasmic 1 [Mus musculus]	6764	41710	202	200	23	22	11348	1	1	0	739.028	2214.06	3	2214.06	-0.0007	0	45.51	0.00084	K	DLYANTVLSGGTTMYPGIADR	M					Spectrum8131 scans: 9781,
1	gi|6671509|ref|NP_031419.1|	actin, cytoplasmic 1 [Mus musculus]	6764	41710	202	200	23	22	11352	1	1	0	1108.04	2214.06	2	2214.06	-0.0006	0	29.34	0.035	K	DLYANTVLSGGTTMYPGIADR	M					Spectrum14423 scans: 16418,
1	gi|6671509|ref|NP_031419.1|	actin, cytoplasmic 1 [Mus musculus]	6764	41710	202	200	23	22	11353	1	1	0	1108.04	2214.06	2	2214.06	-0.0006	0	114.92	9.6e-11	K	DLYANTVLSGGTTMYPGIADR	M					Spectrum8353 scans: 10014,
1	gi|6671509|ref|NP_031419.1|	actin, cytoplasmic 1 [Mus musculus]	6764	41710	202	200	23	22	11354	1	1	0	1108.04	2214.06	2	2214.06	-0.0006	0	90.75	2.5e-08	K	DLYANTVLSGGTTMYPGIADR	M					Spectrum15246 scans: 17543,
1	gi|6671509|ref|NP_031419.1|	actin, cytoplasmic 1 [Mus musculus]	6764	41710	202	200	23	22	11355	1	1	0	1108.04	2214.06	2	2214.06	-0.0006	0	125.35	8.7e-12	K	DLYANTVLSGGTTMYPGIADR	M					Spectrum9192 scans: 10895,
1	gi|6671509|ref|NP_031419.1|	actin, cytoplasmic 1 [Mus musculus]	6764	41710	202	200	23	22	11361	1	1	0	1108.04	2214.06	2	2214.06	-0.0006	0	27.73	0.05	K	DLYANTVLSGGTTMYPGIADR	M					Spectrum14113 scans: 16083,
1	gi|6671509|ref|NP_031419.1|	actin, cytoplasmic 1 [Mus musculus]	6764	41710	202	200	23	22	11379	1	1	0	1108.04	2214.06	2	2214.06	-0.0001	0	47.54	0.00053	K	DLYANTVLSGGTTMYPGIADR	M					Spectrum8005 scans: 9648,
1	gi|6671509|ref|NP_031419.1|	actin, cytoplasmic 1 [Mus musculus]	6764	41710	202	200	23	22	11380	1	1	0	1108.04	2214.06	2	2214.06	-0.0001	0	126.83	6.2e-12	K	DLYANTVLSGGTTMYPGIADR	M					Spectrum8231 scans: 9886,
1	gi|6671509|ref|NP_031419.1|	actin, cytoplasmic 1 [Mus musculus]	6764	41710	202	200	23	22	11382	1	1	0	1108.04	2214.06	2	2214.06	-0.0001	0	110.04	3e-10	K	DLYANTVLSGGTTMYPGIADR	M					Spectrum9073 scans: 10770,
1	gi|6671509|ref|NP_031419.1|	actin, cytoplasmic 1 [Mus musculus]	6764	41710	202	200	23	22	11383	1	1	0	1108.04	2214.06	2	2214.06	-0.0001	0	121.45	2.1e-11	K	DLYANTVLSGGTTMYPGIADR	M					Spectrum8830 scans: 10515,
1	gi|6671509|ref|NP_031419.1|	actin, cytoplasmic 1 [Mus musculus]	6764	41710	202	200	23	22	11391	1	1	0	1108.04	2214.06	2	2214.06	0.0002	0	125.04	9.1e-12	K	DLYANTVLSGGTTMYPGIADR	M					Spectrum8472 scans: 10139,
1	gi|6671509|ref|NP_031419.1|	actin, cytoplasmic 1 [Mus musculus]	6764	41710	202	200	23	22	11392	1	1	0	1108.04	2214.06	2	2214.06	0.0002	0	114.21	1.1e-10	K	DLYANTVLSGGTTMYPGIADR	M					Spectrum8961 scans: 10652,
1	gi|6671509|ref|NP_031419.1|	actin, cytoplasmic 1 [Mus musculus]	6764	41710	202	200	23	22	11394	1	1	0	1108.04	2214.06	2	2214.06	0.0002	0	111.64	2e-10	K	DLYANTVLSGGTTMYPGIADR	M					Spectrum8709 scans: 10388,
1	gi|6671509|ref|NP_031419.1|	actin, cytoplasmic 1 [Mus musculus]	6764	41710	202	200	23	22	11397	1	1	0	1108.04	2214.06	2	2214.06	0.0002	0	31.36	0.021	K	DLYANTVLSGGTTMYPGIADR	M					Spectrum12713 scans: 14598,
1	gi|6671509|ref|NP_031419.1|	actin, cytoplasmic 1 [Mus musculus]	6764	41710	202	200	23	22	11399	1	1	0	739.028	2214.06	3	2214.06	0.0003	0	70.13	2.8e-06	K	DLYANTVLSGGTTMYPGIADR	M					Spectrum15261 scans: 17560,
1	gi|6671509|ref|NP_031419.1|	actin, cytoplasmic 1 [Mus musculus]	6764	41710	202	200	23	22	11400	1	1	0	1108.04	2214.06	2	2214.06	0.0004	0	29.34	0.034	K	DLYANTVLSGGTTMYPGIADR	M					Spectrum9246 scans: 10951,
1	gi|6671509|ref|NP_031419.1|	actin, cytoplasmic 1 [Mus musculus]	6764	41710	202	200	23	22	11404	1	1	0	1108.04	2214.06	2	2214.06	0.0004	0	31.09	0.023	K	DLYANTVLSGGTTMYPGIADR	M					Spectrum14676 scans: 16689,
1	gi|6671509|ref|NP_031419.1|	actin, cytoplasmic 1 [Mus musculus]	6764	41710	202	200	23	22	11408	1	1	0	1108.04	2214.06	2	2214.06	0.0006	0	128.61	4.1e-12	K	DLYANTVLSGGTTMYPGIADR	M					Spectrum8590 scans: 10263,
1	gi|6671509|ref|NP_031419.1|	actin, cytoplasmic 1 [Mus musculus]	6764	41710	202	200	23	22	11494	1	1	0	744.36	2230.06	3	2230.06	-0.0004	0	68.59	4.1e-06	K	DLYANTVLSGGTTMYPGIADR	M	Oxidation (M)	0.000000000000030000000.0			Spectrum15262 scans: 17561,
1	gi|6671509|ref|NP_031419.1|	actin, cytoplasmic 1 [Mus musculus]	6764	41710	202	200	23	22	11495	1	1	0	1116.04	2230.06	2	2230.06	0.0001	0	133.11	1.4e-12	K	DLYANTVLSGGTTMYPGIADR	M	Oxidation (M)	0.000000000000030000000.0			Spectrum7046 scans: 8641,
1	gi|6671509|ref|NP_031419.1|	actin, cytoplasmic 1 [Mus musculus]	6764	41710	202	200	23	22	11916	1	1	0	781.725	2342.15	3	2342.16	-0.0042	1	75.19	7.1e-07	R	KDLYANTVLSGGTTMYPGIADR	M					Spectrum6778 scans: 8360,
1	gi|6671509|ref|NP_031419.1|	actin, cytoplasmic 1 [Mus musculus]	6764	41710	202	200	23	22	11917	1	1	0	1172.08	2342.15	2	2342.16	-0.004	1	115.11	7.7e-11	R	KDLYANTVLSGGTTMYPGIADR	M					Spectrum6780 scans: 8362,
1	gi|6671509|ref|NP_031419.1|	actin, cytoplasmic 1 [Mus musculus]	6764	41710	202	200	23	22	11919	1	1	0	1172.09	2342.16	2	2342.16	-0.0013	1	139.41	3e-13	R	KDLYANTVLSGGTTMYPGIADR	M					Spectrum6898 scans: 8486,
1	gi|6671509|ref|NP_031419.1|	actin, cytoplasmic 1 [Mus musculus]	6764	41710	202	200	23	22	11920	1	1	0	781.726	2342.16	3	2342.16	-0.0013	1	69.11	3.2e-06	R	KDLYANTVLSGGTTMYPGIADR	M					Spectrum6894 scans: 8482,
1	gi|6671509|ref|NP_031419.1|	actin, cytoplasmic 1 [Mus musculus]	6764	41710	202	200	23	22	11923	1	1	0	1172.09	2342.16	2	2342.16	-0.0006	1	112.15	1.5e-10	R	KDLYANTVLSGGTTMYPGIADR	M					Spectrum6922 scans: 8511,
1	gi|6671509|ref|NP_031419.1|	actin, cytoplasmic 1 [Mus musculus]	6764	41710	202	200	23	22	11924	1	1	0	781.726	2342.16	3	2342.16	-0.0005	1	80.13	2.5e-07	R	KDLYANTVLSGGTTMYPGIADR	M					Spectrum7012 scans: 8606,
1	gi|6671509|ref|NP_031419.1|	actin, cytoplasmic 1 [Mus musculus]	6764	41710	202	200	23	22	11926	1	1	0	1172.09	2342.16	2	2342.16	0.0002	1	143.51	1.1e-13	R	KDLYANTVLSGGTTMYPGIADR	M					Spectrum6942 scans: 8532,
1	gi|6671509|ref|NP_031419.1|	actin, cytoplasmic 1 [Mus musculus]	6764	41710	202	200	23	22	11968	1	1	0	787.057	2358.15	3	2358.15	-0.0041	1	30.79	0.022	R	KDLYANTVLSGGTTMYPGIADR	M	Oxidation (M)	0.0000000000000030000000.0			Spectrum5809 scans: 7334,
1	gi|6671509|ref|NP_031419.1|	actin, cytoplasmic 1 [Mus musculus]	6764	41710	202	200	23	22	12774	1	1	0	831.722	2492.14	3	2492.15	-0.0015	0	42.86	0.0019	K	LCYVALDFEQEMATAASSSSLEK	S					Spectrum11257 scans: 13067,
1	gi|6671509|ref|NP_031419.1|	actin, cytoplasmic 1 [Mus musculus]	6764	41710	202	200	23	22	12778	1	1	0	831.722	2492.14	3	2492.15	-0.0011	0	31.62	0.026	K	LCYVALDFEQEMATAASSSSLEK	S					Spectrum14390 scans: 16383,
1	gi|6671509|ref|NP_031419.1|	actin, cytoplasmic 1 [Mus musculus]	6764	41710	202	200	23	22	12782	1	1	0	1247.08	2492.14	2	2492.15	-0.0009	0	37.46	0.0067	K	LCYVALDFEQEMATAASSSSLEK	S					Spectrum11444 scans: 13264,
1	gi|6671509|ref|NP_031419.1|	actin, cytoplasmic 1 [Mus musculus]	6764	41710	202	200	23	22	12794	1	1	0	1247.08	2492.14	2	2492.15	-0.0002	0	80	3.8e-07	K	LCYVALDFEQEMATAASSSSLEK	S					Spectrum13402 scans: 15323,
1	gi|6671509|ref|NP_031419.1|	actin, cytoplasmic 1 [Mus musculus]	6764	41710	202	200	23	22	12798	1	1	0	1247.08	2492.15	2	2492.15	0.0001	0	30.35	0.036	K	LCYVALDFEQEMATAASSSSLEK	S					Spectrum14013 scans: 15971,
1	gi|6671509|ref|NP_031419.1|	actin, cytoplasmic 1 [Mus musculus]	6764	41710	202	200	23	22	12811	1	1	0	1247.08	2492.15	2	2492.15	0.0006	0	78.05	6.2e-07	K	LCYVALDFEQEMATAASSSSLEK	S					Spectrum12736 scans: 14622,
1	gi|6671509|ref|NP_031419.1|	actin, cytoplasmic 1 [Mus musculus]	6764	41710	202	200	23	22	12827	1	1	0	1247.08	2492.15	2	2492.15	0.0018	0	126.87	7.7e-12	K	LCYVALDFEQEMATAASSSSLEK	S					Spectrum14474 scans: 16473,
1	gi|6671509|ref|NP_031419.1|	actin, cytoplasmic 1 [Mus musculus]	6764	41710	202	200	23	22	14719	1	1	0	1045.14	3132.4	3	3132.41	-0.0031	0	27.75	0.068	R	CPEALFQPSFLGMESCGIHETTFNSIMK	C	Oxidation (M)	0.0000000000003000000000000000.0			Spectrum8918 scans: 10607,
1	gi|6671509|ref|NP_031419.1|	actin, cytoplasmic 1 [Mus musculus]	6764	41710	202	200	23	22	14827	1	1	0	1061.87	3182.6	3	3182.61	-0.005	0	30.96	0.016	R	TTGIVMDSGDGVTHTVPIYEGYALPHAILR	L					Spectrum8986 scans: 10678,
1	gi|6671509|ref|NP_031419.1|	actin, cytoplasmic 1 [Mus musculus]	6764	41710	202	200	23	22	14828	1	1	0	1061.88	3182.6	3	3182.61	-0.0039	0	88.31	2.9e-08	R	TTGIVMDSGDGVTHTVPIYEGYALPHAILR	L					Spectrum8550 scans: 10221,
1	gi|6671509|ref|NP_031419.1|	actin, cytoplasmic 1 [Mus musculus]	6764	41710	202	200	23	22	14829	1	1	0	1061.88	3182.6	3	3182.61	-0.0035	0	56.9	4e-05	R	TTGIVMDSGDGVTHTVPIYEGYALPHAILR	L					Spectrum8837 scans: 10522,
1	gi|6671509|ref|NP_031419.1|	actin, cytoplasmic 1 [Mus musculus]	6764	41710	202	200	23	22	14831	1	1	0	1061.88	3182.6	3	3182.61	-0.0028	0	30.83	0.016	R	TTGIVMDSGDGVTHTVPIYEGYALPHAILR	L					Spectrum8782 scans: 10464,
1	gi|6671509|ref|NP_031419.1|	actin, cytoplasmic 1 [Mus musculus]	6764	41710	202	200	23	22	14832	1	1	0	1061.88	3182.6	3	3182.61	-0.0024	0	35.61	0.005	R	TTGIVMDSGDGVTHTVPIYEGYALPHAILR	L					Spectrum9066 scans: 10762,
1	gi|6671509|ref|NP_031419.1|	actin, cytoplasmic 1 [Mus musculus]	6764	41710	202	200	23	22	14833	1	1	0	1061.88	3182.6	3	3182.61	-0.0024	0	75.63	5e-07	R	TTGIVMDSGDGVTHTVPIYEGYALPHAILR	L					Spectrum8313 scans: 9972,
1	gi|6671509|ref|NP_031419.1|	actin, cytoplasmic 1 [Mus musculus]	6764	41710	202	200	23	22	14834	1	1	0	1061.88	3182.61	3	3182.61	-0.0017	0	62.28	1.1e-05	R	TTGIVMDSGDGVTHTVPIYEGYALPHAILR	L					Spectrum9016 scans: 10710,
1	gi|6671509|ref|NP_031419.1|	actin, cytoplasmic 1 [Mus musculus]	6764	41710	202	200	23	22	14835	1	1	0	1061.88	3182.61	3	3182.61	-0.0017	0	85.42	5.1e-08	R	TTGIVMDSGDGVTHTVPIYEGYALPHAILR	L					Spectrum8715 scans: 10394,
1	gi|6671509|ref|NP_031419.1|	actin, cytoplasmic 1 [Mus musculus]	6764	41710	202	200	23	22	14836	1	1	0	1061.88	3182.61	3	3182.61	-0.0017	0	81.51	1.3e-07	R	TTGIVMDSGDGVTHTVPIYEGYALPHAILR	L					Spectrum8670 scans: 10347,
1	gi|6671509|ref|NP_031419.1|	actin, cytoplasmic 1 [Mus musculus]	6764	41710	202	200	23	22	14837	1	1	0	1061.88	3182.61	3	3182.61	-0.0006	0	82.97	9.1e-08	R	TTGIVMDSGDGVTHTVPIYEGYALPHAILR	L					Spectrum8431 scans: 10096,
1	gi|6671509|ref|NP_031419.1|	actin, cytoplasmic 1 [Mus musculus]	6764	41710	202	200	23	22	14855	1	1	0	1067.21	3198.6	3	3198.6	0.0013	0	97.08	4.3e-09	R	TTGIVMDSGDGVTHTVPIYEGYALPHAILR	L	Oxidation (M)	0.000003000000000000000000000000.0			Spectrum7761 scans: 9392,
1	gi|6671509|ref|NP_031419.1|	actin, cytoplasmic 1 [Mus musculus]	6764	41710	202	200	23	22	14856	1	1	0	1067.21	3198.61	3	3198.6	0.0072	0	29.58	0.024	R	TTGIVMDSGDGVTHTVPIYEGYALPHAILR	L	Oxidation (M)	0.000003000000000000000000000000.0			Spectrum7799 scans: 9432,
1	gi|6671509|ref|NP_031419.1|	actin, cytoplasmic 1 [Mus musculus]	6764	41710	202	200	23	22	15374	1	1	1	1301.3	3900.89	3	3900.89	0.0035	2	30.78	0.021	M	DDDIAALVVDNGSGMCKAGFAGDDAPRAVFPSIVGRPR	H	Acetyl (Protein N-term)	1.00000000000000000000000000000000000000.0			Spectrum10437 scans: 12202,
2	gi|6752954|ref|NP_033739.1|	actin, cytoplasmic 2 [Mus musculus]	6747	41766	201	199	22	21	190	1	0	0	398.24	794.465	2	794.465	-0.0004	0	27.35	0.011	K	IIAPPER	K					Spectrum2518 scans: 3852,
2	gi|6752954|ref|NP_033739.1|	actin, cytoplasmic 2 [Mus musculus]	6747	41766	201	199	22	21	199	1	0	0	398.24	794.465	2	794.465	0.0003	0	25.24	0.013	K	IIAPPER	K					Spectrum2399 scans: 3726,
2	gi|6752954|ref|NP_033739.1|	actin, cytoplasmic 2 [Mus musculus]	6747	41766	201	199	22	21	267	1	0	0	400.771	799.528	2	799.528	-0.0001	1	26.64	0.014	K	RGILTLK	Y					Spectrum4523 scans: 5972,
2	gi|6752954|ref|NP_033739.1|	actin, cytoplasmic 2 [Mus musculus]	6747	41766	201	199	22	21	1056	1	0	0	462.287	922.56	2	922.56	0.0001	1	33.18	0.0017	K	IIAPPERK	Y					Spectrum1601 scans: 2886,
2	gi|6752954|ref|NP_033739.1|	actin, cytoplasmic 2 [Mus musculus]	6747	41766	201	199	22	21	1511	1	0	0	488.727	975.439	2	975.441	-0.0016	0	41.93	0.00029	K	AGFAGDDAPR	A					Spectrum2058 scans: 3366,
2	gi|6752954|ref|NP_033739.1|	actin, cytoplasmic 2 [Mus musculus]	6747	41766	201	199	22	21	1513	1	0	0	488.727	975.44	2	975.441	-0.0007	0	42.73	0.00041	K	AGFAGDDAPR	A					Spectrum2034 scans: 3341,
2	gi|6752954|ref|NP_033739.1|	actin, cytoplasmic 2 [Mus musculus]	6747	41766	201	199	22	21	1519	1	0	0	488.728	975.441	2	975.441	-0.0001	0	79.96	7.4e-08	K	AGFAGDDAPR	A					Spectrum2590 scans: 3928,
2	gi|6752954|ref|NP_033739.1|	actin, cytoplasmic 2 [Mus musculus]	6747	41766	201	199	22	21	1520	1	0	0	488.728	975.441	2	975.441	-0.0001	0	61.42	5.3e-06	K	AGFAGDDAPR	A					Spectrum2998 scans: 4358,
2	gi|6752954|ref|NP_033739.1|	actin, cytoplasmic 2 [Mus musculus]	6747	41766	201	199	22	21	1521	1	0	0	488.728	975.441	2	975.441	0.0001	0	44.3	0.00027	K	AGFAGDDAPR	A					Spectrum15626 scans: 17980,
2	gi|6752954|ref|NP_033739.1|	actin, cytoplasmic 2 [Mus musculus]	6747	41766	201	199	22	21	1523	1	0	0	488.728	975.441	2	975.441	0.0003	0	36.43	0.0017	K	AGFAGDDAPR	A					Spectrum3178 scans: 4549,
2	gi|6752954|ref|NP_033739.1|	actin, cytoplasmic 2 [Mus musculus]	6747	41766	201	199	22	21	1524	1	0	0	488.728	975.441	2	975.441	0.0003	0	77.45	1.3e-07	K	AGFAGDDAPR	A					Spectrum2171 scans: 3486,
2	gi|6752954|ref|NP_033739.1|	actin, cytoplasmic 2 [Mus musculus]	6747	41766	201	199	22	21	1525	1	0	0	488.728	975.441	2	975.441	0.0004	0	63.54	3.6e-06	K	AGFAGDDAPR	A					Spectrum2468 scans: 3799,
2	gi|6752954|ref|NP_033739.1|	actin, cytoplasmic 2 [Mus musculus]	6747	41766	201	199	22	21	1526	1	0	0	488.728	975.442	2	975.441	0.0006	0	63.96	4.4e-06	K	AGFAGDDAPR	A					Spectrum2886 scans: 4239,
2	gi|6752954|ref|NP_033739.1|	actin, cytoplasmic 2 [Mus musculus]	6747	41766	201	199	22	21	1527	1	0	0	488.728	975.442	2	975.441	0.0006	0	63.83	4.6e-06	K	AGFAGDDAPR	A					Spectrum2822 scans: 4172,
2	gi|6752954|ref|NP_033739.1|	actin, cytoplasmic 2 [Mus musculus]	6747	41766	201	199	22	21	1528	1	0	0	488.729	975.443	2	975.441	0.0016	0	78.31	1.6e-07	K	AGFAGDDAPR	A					Spectrum2290 scans: 3611,
2	gi|6752954|ref|NP_033739.1|	actin, cytoplasmic 2 [Mus musculus]	6747	41766	201	199	22	21	1690	1	0	0	499.747	997.479	2	997.479	-0.0003	0	48.39	9.1e-05	R	DLTDYLMK	I					Spectrum7831 scans: 9466,
2	gi|6752954|ref|NP_033739.1|	actin, cytoplasmic 2 [Mus musculus]	6747	41766	201	199	22	21	1705	1	0	0	499.747	997.479	2	997.479	0	0	39.68	0.00069	R	DLTDYLMK	I					Spectrum7711 scans: 9340,
2	gi|6752954|ref|NP_033739.1|	actin, cytoplasmic 2 [Mus musculus]	6747	41766	201	199	22	21	1712	1	0	0	499.747	997.479	2	997.479	0.0001	0	41.94	0.00041	R	DLTDYLMK	I					Spectrum7951 scans: 9592,
2	gi|6752954|ref|NP_033739.1|	actin, cytoplasmic 2 [Mus musculus]	6747	41766	201	199	22	21	2725	1	0	0	566.767	1131.52	2	1131.52	-0.0006	0	63.25	5.2e-06	R	GYSFTTTAER	E					Spectrum3587 scans: 4980,
2	gi|6752954|ref|NP_033739.1|	actin, cytoplasmic 2 [Mus musculus]	6747	41766	201	199	22	21	2726	1	0	0	566.767	1131.52	2	1131.52	-0.0005	0	63.22	4.4e-06	R	GYSFTTTAER	E					Spectrum3713 scans: 5113,
2	gi|6752954|ref|NP_033739.1|	actin, cytoplasmic 2 [Mus musculus]	6747	41766	201	199	22	21	2727	1	0	0	566.767	1131.52	2	1131.52	-0.0004	0	46.22	0.00026	R	GYSFTTTAER	E					Spectrum3966 scans: 5380,
2	gi|6752954|ref|NP_033739.1|	actin, cytoplasmic 2 [Mus musculus]	6747	41766	201	199	22	21	2728	1	0	0	566.767	1131.52	2	1131.52	-0.0003	0	54.41	4e-05	R	GYSFTTTAER	E					Spectrum15556 scans: 17875,
2	gi|6752954|ref|NP_033739.1|	actin, cytoplasmic 2 [Mus musculus]	6747	41766	201	199	22	21	2730	1	0	0	566.767	1131.52	2	1131.52	-0.0003	0	40.79	0.00092	R	GYSFTTTAER	E					Spectrum3046 scans: 4409,
2	gi|6752954|ref|NP_033739.1|	actin, cytoplasmic 2 [Mus musculus]	6747	41766	201	199	22	21	2734	1	0	0	566.768	1131.52	2	1131.52	0.0012	0	45.24	0.00035	R	GYSFTTTAER	E					Spectrum4075 scans: 5498,
2	gi|6752954|ref|NP_033739.1|	actin, cytoplasmic 2 [Mus musculus]	6747	41766	201	199	22	21	2993	1	0	0	581.312	1160.61	2	1160.61	-0.0015	0	69.07	1.9e-06	K	EITALAPSTMK	I					Spectrum4812 scans: 6281,
2	gi|6752954|ref|NP_033739.1|	actin, cytoplasmic 2 [Mus musculus]	6747	41766	201	199	22	21	2994	1	0	0	581.312	1160.61	2	1160.61	-0.0009	0	72.38	7.1e-07	K	EITALAPSTMK	I					Spectrum4579 scans: 6031,
2	gi|6752954|ref|NP_033739.1|	actin, cytoplasmic 2 [Mus musculus]	6747	41766	201	199	22	21	3000	1	0	0	581.313	1160.61	2	1160.61	-0.0005	0	28.84	0.016	K	EITALAPSTMK	I					Spectrum13952 scans: 15906,
2	gi|6752954|ref|NP_033739.1|	actin, cytoplasmic 2 [Mus musculus]	6747	41766	201	199	22	21	3002	1	0	0	581.313	1160.61	2	1160.61	-0.0004	0	42.06	0.00076	K	EITALAPSTMK	I					Spectrum15584 scans: 17908,
2	gi|6752954|ref|NP_033739.1|	actin, cytoplasmic 2 [Mus musculus]	6747	41766	201	199	22	21	3008	1	0	0	581.313	1160.61	2	1160.61	-0.0002	0	30.91	0.0099	K	EITALAPSTMK	I					Spectrum15603 scans: 17933,
2	gi|6752954|ref|NP_033739.1|	actin, cytoplasmic 2 [Mus musculus]	6747	41766	201	199	22	21	3010	1	0	0	581.313	1160.61	2	1160.61	-0.0002	0	28.01	0.019	K	EITALAPSTMK	I					Spectrum13882 scans: 15831,
2	gi|6752954|ref|NP_033739.1|	actin, cytoplasmic 2 [Mus musculus]	6747	41766	201	199	22	21	3012	1	0	0	581.313	1160.61	2	1160.61	0	0	42.09	0.00076	K	EITALAPSTMK	I					Spectrum15507 scans: 17822,
2	gi|6752954|ref|NP_033739.1|	actin, cytoplasmic 2 [Mus musculus]	6747	41766	201	199	22	21	3013	1	0	0	581.313	1160.61	2	1160.61	0	0	25.23	0.037	K	EITALAPSTMK	I					Spectrum4471 scans: 5916,
2	gi|6752954|ref|NP_033739.1|	actin, cytoplasmic 2 [Mus musculus]	6747	41766	201	199	22	21	3014	1	0	0	581.313	1160.61	2	1160.61	0.0001	0	56.13	3e-05	K	EITALAPSTMK	I					Spectrum4703 scans: 6164,
2	gi|6752954|ref|NP_033739.1|	actin, cytoplasmic 2 [Mus musculus]	6747	41766	201	199	22	21	3019	1	0	0	581.313	1160.61	2	1160.61	0.0001	0	27.38	0.022	K	EITALAPSTMK	I					Spectrum14375 scans: 16367,
2	gi|6752954|ref|NP_033739.1|	actin, cytoplasmic 2 [Mus musculus]	6747	41766	201	199	22	21	3021	1	0	0	581.313	1160.61	2	1160.61	0.0001	0	42.19	0.00074	K	EITALAPSTMK	I					Spectrum4940 scans: 6416,
2	gi|6752954|ref|NP_033739.1|	actin, cytoplasmic 2 [Mus musculus]	6747	41766	201	199	22	21	3026	1	0	0	581.313	1160.61	2	1160.61	0.0002	0	28.16	0.018	K	EITALAPSTMK	I					Spectrum13801 scans: 15745,
2	gi|6752954|ref|NP_033739.1|	actin, cytoplasmic 2 [Mus musculus]	6747	41766	201	199	22	21	3027	1	0	0	581.313	1160.61	2	1160.61	0.0002	0	34.86	0.0038	K	EITALAPSTMK	I					Spectrum13362 scans: 15280,
2	gi|6752954|ref|NP_033739.1|	actin, cytoplasmic 2 [Mus musculus]	6747	41766	201	199	22	21	3135	1	0	0	586.289	1170.56	2	1170.56	-0.0006	0	66.84	2e-06	R	HQGVMVGMGQK	D					Spectrum2329 scans: 3652,
2	gi|6752954|ref|NP_033739.1|	actin, cytoplasmic 2 [Mus musculus]	6747	41766	201	199	22	21	3136	1	0	0	586.289	1170.56	2	1170.56	-0.0006	0	65.45	2.8e-06	R	HQGVMVGMGQK	D					Spectrum2570 scans: 3907,
2	gi|6752954|ref|NP_033739.1|	actin, cytoplasmic 2 [Mus musculus]	6747	41766	201	199	22	21	3139	1	0	0	586.289	1170.56	2	1170.56	-0.0005	0	65.01	3e-06	R	HQGVMVGMGQK	D					Spectrum2691 scans: 4034,
2	gi|6752954|ref|NP_033739.1|	actin, cytoplasmic 2 [Mus musculus]	6747	41766	201	199	22	21	3141	1	0	0	586.289	1170.56	2	1170.56	-0.0002	0	53.59	5.3e-05	R	HQGVMVGMGQK	D					Spectrum3049 scans: 4412,
2	gi|6752954|ref|NP_033739.1|	actin, cytoplasmic 2 [Mus musculus]	6747	41766	201	199	22	21	3142	1	0	0	586.289	1170.56	2	1170.56	-0.0002	0	45.34	0.00035	R	HQGVMVGMGQK	D					Spectrum13499 scans: 15424,
2	gi|6752954|ref|NP_033739.1|	actin, cytoplasmic 2 [Mus musculus]	6747	41766	201	199	22	21	3143	1	0	0	586.289	1170.56	2	1170.56	0	0	68.29	1.8e-06	R	HQGVMVGMGQK	D					Spectrum2452 scans: 3782,
2	gi|6752954|ref|NP_033739.1|	actin, cytoplasmic 2 [Mus musculus]	6747	41766	201	199	22	21	3144	1	0	0	586.289	1170.56	2	1170.56	0	0	27.25	0.023	R	HQGVMVGMGQK	D					Spectrum13858 scans: 15805,
2	gi|6752954|ref|NP_033739.1|	actin, cytoplasmic 2 [Mus musculus]	6747	41766	201	199	22	21	3145	1	0	0	586.289	1170.56	2	1170.56	0	0	57.69	2.1e-05	R	HQGVMVGMGQK	D					Spectrum2804 scans: 4153,
2	gi|6752954|ref|NP_033739.1|	actin, cytoplasmic 2 [Mus musculus]	6747	41766	201	199	22	21	3147	1	0	0	586.289	1170.56	2	1170.56	0.0002	0	60.28	1e-05	R	HQGVMVGMGQK	D					Spectrum3161 scans: 4531,
2	gi|6752954|ref|NP_033739.1|	actin, cytoplasmic 2 [Mus musculus]	6747	41766	201	199	22	21	3148	1	0	0	391.195	1170.56	3	1170.56	0.0007	0	47.84	0.00018	R	HQGVMVGMGQK	D					Spectrum2330 scans: 3653,
2	gi|6752954|ref|NP_033739.1|	actin, cytoplasmic 2 [Mus musculus]	6747	41766	201	199	22	21	3150	1	0	0	586.29	1170.56	2	1170.56	0.001	0	63	5.6e-06	R	HQGVMVGMGQK	D					Spectrum2253 scans: 3572,
2	gi|6752954|ref|NP_033739.1|	actin, cytoplasmic 2 [Mus musculus]	6747	41766	201	199	22	21	3151	1	0	0	391.196	1170.57	3	1170.56	0.0018	0	42.12	0.00086	R	HQGVMVGMGQK	D					Spectrum2420 scans: 3748,
2	gi|6752954|ref|NP_033739.1|	actin, cytoplasmic 2 [Mus musculus]	6747	41766	201	199	22	21	3152	1	0	0	391.196	1170.57	3	1170.56	0.0022	0	42.98	0.0007	R	HQGVMVGMGQK	D					Spectrum2289 scans: 3610,
2	gi|6752954|ref|NP_033739.1|	actin, cytoplasmic 2 [Mus musculus]	6747	41766	201	199	22	21	3192	1	0	0	589.31	1176.61	2	1176.61	-0.0006	0	26.02	0.025	K	EITALAPSTMK	I	Oxidation (M)	0.00000000030.0			Spectrum4269 scans: 5703,
2	gi|6752954|ref|NP_033739.1|	actin, cytoplasmic 2 [Mus musculus]	6747	41766	201	199	22	21	3194	1	0	0	589.31	1176.61	2	1176.61	-0.0004	0	37.51	0.0018	K	EITALAPSTMK	I	Oxidation (M)	0.00000000030.0			Spectrum15525 scans: 17841,
2	gi|6752954|ref|NP_033739.1|	actin, cytoplasmic 2 [Mus musculus]	6747	41766	201	199	22	21	3195	1	0	0	589.31	1176.61	2	1176.61	-0.0003	0	27.71	0.017	K	EITALAPSTMK	I	Oxidation (M)	0.00000000030.0			Spectrum15615 scans: 17954,
2	gi|6752954|ref|NP_033739.1|	actin, cytoplasmic 2 [Mus musculus]	6747	41766	201	199	22	21	3197	1	0	0	589.31	1176.61	2	1176.61	-0.0002	0	28.06	0.016	K	EITALAPSTMK	I	Oxidation (M)	0.00000000030.0			Spectrum15598 scans: 17926,
2	gi|6752954|ref|NP_033739.1|	actin, cytoplasmic 2 [Mus musculus]	6747	41766	201	199	22	21	3200	1	0	0	589.31	1176.61	2	1176.61	0	0	27.16	0.019	K	EITALAPSTMK	I	Oxidation (M)	0.00000000030.0			Spectrum15444 scans: 17754,
2	gi|6752954|ref|NP_033739.1|	actin, cytoplasmic 2 [Mus musculus]	6747	41766	201	199	22	21	3208	1	0	0	589.311	1176.61	2	1176.61	0.0009	0	46.17	0.00019	K	EITALAPSTMK	I	Oxidation (M)	0.00000000030.0			Spectrum3234 scans: 4608,
2	gi|6752954|ref|NP_033739.1|	actin, cytoplasmic 2 [Mus musculus]	6747	41766	201	199	22	21	3347	1	0	0	594.286	1186.56	2	1186.56	-0.0016	0	63.88	4.2e-06	R	HQGVMVGMGQK	D	Oxidation (M)	0.00003000000.0			Spectrum1498 scans: 2777,
2	gi|6752954|ref|NP_033739.1|	actin, cytoplasmic 2 [Mus musculus]	6747	41766	201	199	22	21	3351	1	0	0	594.286	1186.56	2	1186.56	-0.0004	0	31.91	0.0093	R	HQGVMVGMGQK	D	Oxidation (M)	0.00003000000.0			Spectrum2621 scans: 3960,
2	gi|6752954|ref|NP_033739.1|	actin, cytoplasmic 2 [Mus musculus]	6747	41766	201	199	22	21	3352	1	0	0	594.286	1186.56	2	1186.56	-0.0004	0	50.99	0.00012	R	HQGVMVGMGQK	D	Oxidation (M)	0.00000003000.0			Spectrum1151 scans: 2412,
2	gi|6752954|ref|NP_033739.1|	actin, cytoplasmic 2 [Mus musculus]	6747	41766	201	199	22	21	3353	1	0	0	594.287	1186.56	2	1186.56	-0.0003	0	26.68	0.031	R	HQGVMVGMGQK	D	Oxidation (M)	0.00003000000.0			Spectrum2405 scans: 3732,
2	gi|6752954|ref|NP_033739.1|	actin, cytoplasmic 2 [Mus musculus]	6747	41766	201	199	22	21	3354	1	0	0	594.287	1186.56	2	1186.56	-0.0001	0	30.82	0.012	R	HQGVMVGMGQK	D	Oxidation (M)	0.00003000000.0			Spectrum2278 scans: 3598,
2	gi|6752954|ref|NP_033739.1|	actin, cytoplasmic 2 [Mus musculus]	6747	41766	201	199	22	21	3357	1	0	0	594.287	1186.56	2	1186.56	0	0	31.89	0.0094	R	HQGVMVGMGQK	D	Oxidation (M)	0.00003000000.0			Spectrum1851 scans: 3148,
2	gi|6752954|ref|NP_033739.1|	actin, cytoplasmic 2 [Mus musculus]	6747	41766	201	199	22	21	3359	1	0	0	594.287	1186.56	2	1186.56	0.0002	0	51.44	9.9e-05	R	HQGVMVGMGQK	D	Oxidation (M)	0.00003000000.0			Spectrum1664 scans: 2952,
2	gi|6752954|ref|NP_033739.1|	actin, cytoplasmic 2 [Mus musculus]	6747	41766	201	199	22	21	3451	1	0	0	599.764	1197.51	2	1197.52	-0.0006	0	40.02	0.0012	K	DSYVGDEAQSK	R					Spectrum1659 scans: 2946,
2	gi|6752954|ref|NP_033739.1|	actin, cytoplasmic 2 [Mus musculus]	6747	41766	201	199	22	21	3452	1	0	0	599.764	1197.51	2	1197.52	-0.0004	0	68.02	1.9e-06	K	DSYVGDEAQSK	R					Spectrum1203 scans: 2467,
2	gi|6752954|ref|NP_033739.1|	actin, cytoplasmic 2 [Mus musculus]	6747	41766	201	199	22	21	3453	1	0	0	599.765	1197.51	2	1197.52	-0.0002	0	64.66	4.2e-06	K	DSYVGDEAQSK	R					Spectrum1263 scans: 2530,
2	gi|6752954|ref|NP_033739.1|	actin, cytoplasmic 2 [Mus musculus]	6747	41766	201	199	22	21	3454	1	0	0	599.765	1197.51	2	1197.52	-0.0002	0	60	1.2e-05	K	DSYVGDEAQSK	R					Spectrum1385 scans: 2658,
2	gi|6752954|ref|NP_033739.1|	actin, cytoplasmic 2 [Mus musculus]	6747	41766	201	199	22	21	3455	1	0	0	599.765	1197.52	2	1197.52	0	0	36.96	0.0024	K	DSYVGDEAQSK	R					Spectrum1680 scans: 2968,
2	gi|6752954|ref|NP_033739.1|	actin, cytoplasmic 2 [Mus musculus]	6747	41766	201	199	22	21	3456	1	0	0	599.765	1197.52	2	1197.52	0	0	48.48	0.00017	K	DSYVGDEAQSK	R					Spectrum1533 scans: 2814,
2	gi|6752954|ref|NP_033739.1|	actin, cytoplasmic 2 [Mus musculus]	6747	41766	201	199	22	21	3480	1	0	0	599.856	1197.7	2	1197.7	0.0001	0	64.67	1.7e-06	R	AVFPSIVGRPR	H					Spectrum5610 scans: 7125,
2	gi|6752954|ref|NP_033739.1|	actin, cytoplasmic 2 [Mus musculus]	6747	41766	201	199	22	21	3511	1	0	0	602.284	1202.55	2	1202.55	-0.0012	0	32.54	0.0058	R	HQGVMVGMGQK	D	2 Oxidation (M)	0.00003003000.0			Spectrum1172 scans: 2434,
2	gi|6752954|ref|NP_033739.1|	actin, cytoplasmic 2 [Mus musculus]	6747	41766	201	199	22	21	3512	1	0	0	602.284	1202.55	2	1202.55	-0.0003	0	36.1	0.0028	R	HQGVMVGMGQK	D	2 Oxidation (M)	0.00003003000.0			Spectrum749 scans: 1989,
2	gi|6752954|ref|NP_033739.1|	actin, cytoplasmic 2 [Mus musculus]	6747	41766	201	199	22	21	3513	1	0	0	401.858	1202.55	3	1202.55	0	0	39.25	0.0013	R	HQGVMVGMGQK	D	2 Oxidation (M)	0.00003003000.0			Spectrum751 scans: 1991,
2	gi|6752954|ref|NP_033739.1|	actin, cytoplasmic 2 [Mus musculus]	6747	41766	201	199	22	21	4806	1	0	0	677.815	1353.62	2	1353.62	-0.0005	1	60.86	1.8e-05	K	DSYVGDEAQSKR	G					Spectrum1089 scans: 2347,
2	gi|6752954|ref|NP_033739.1|	actin, cytoplasmic 2 [Mus musculus]	6747	41766	201	199	22	21	6236	1	0	0	750.341	1498.67	2	1498.67	-0.0014	0	54.07	6.9e-05	K	QEYDESGPSIVHR	K	Gln->pyro-Glu (N-term Q)	2.0000000000000.0			Spectrum3572 scans: 4964,
2	gi|6752954|ref|NP_033739.1|	actin, cytoplasmic 2 [Mus musculus]	6747	41766	201	199	22	21	6237	1	0	0	750.341	1498.67	2	1498.67	-0.0007	0	51	0.00015	K	QEYDESGPSIVHR	K	Gln->pyro-Glu (N-term Q)	2.0000000000000.0			Spectrum2460 scans: 3790,
2	gi|6752954|ref|NP_033739.1|	actin, cytoplasmic 2 [Mus musculus]	6747	41766	201	199	22	21	6238	1	0	0	750.341	1498.67	2	1498.67	-0.0005	0	50.62	0.00016	K	QEYDESGPSIVHR	K	Gln->pyro-Glu (N-term Q)	2.0000000000000.0			Spectrum3665 scans: 5062,
2	gi|6752954|ref|NP_033739.1|	actin, cytoplasmic 2 [Mus musculus]	6747	41766	201	199	22	21	6239	1	0	0	750.342	1498.67	2	1498.67	0.0001	0	52.19	9.8e-05	K	QEYDESGPSIVHR	K	Gln->pyro-Glu (N-term Q)	2.0000000000000.0			Spectrum3451 scans: 4837,
2	gi|6752954|ref|NP_033739.1|	actin, cytoplasmic 2 [Mus musculus]	6747	41766	201	199	22	21	6393	1	0	0	505.921	1514.74	3	1514.74	-0.0011	0	30.33	0.017	K	IWHHTFYNELR	V					Spectrum5356 scans: 6856,
2	gi|6752954|ref|NP_033739.1|	actin, cytoplasmic 2 [Mus musculus]	6747	41766	201	199	22	21	6394	1	0	0	758.378	1514.74	2	1514.74	-0.0009	0	36.3	0.0043	K	IWHHTFYNELR	V					Spectrum4560 scans: 6011,
2	gi|6752954|ref|NP_033739.1|	actin, cytoplasmic 2 [Mus musculus]	6747	41766	201	199	22	21	6395	1	0	0	505.921	1514.74	3	1514.74	-0.0009	0	53.12	9e-05	K	IWHHTFYNELR	V					Spectrum4781 scans: 6247,
2	gi|6752954|ref|NP_033739.1|	actin, cytoplasmic 2 [Mus musculus]	6747	41766	201	199	22	21	6396	1	0	0	505.921	1514.74	3	1514.74	-0.0008	0	41.16	0.0014	K	IWHHTFYNELR	V					Spectrum5373 scans: 6874,
2	gi|6752954|ref|NP_033739.1|	actin, cytoplasmic 2 [Mus musculus]	6747	41766	201	199	22	21	6397	1	0	0	505.921	1514.74	3	1514.74	-0.0007	0	28.23	0.025	K	IWHHTFYNELR	V					Spectrum13920 scans: 15872,
2	gi|6752954|ref|NP_033739.1|	actin, cytoplasmic 2 [Mus musculus]	6747	41766	201	199	22	21	6399	1	0	0	505.921	1514.74	3	1514.74	-0.0006	0	40.14	0.0016	K	IWHHTFYNELR	V					Spectrum15065 scans: 17164,
2	gi|6752954|ref|NP_033739.1|	actin, cytoplasmic 2 [Mus musculus]	6747	41766	201	199	22	21	6400	1	0	0	505.921	1514.74	3	1514.74	-0.0005	0	45.4	0.00048	K	IWHHTFYNELR	V					Spectrum4539 scans: 5989,
2	gi|6752954|ref|NP_033739.1|	actin, cytoplasmic 2 [Mus musculus]	6747	41766	201	199	22	21	6404	1	0	0	505.921	1514.74	3	1514.74	-0.0003	0	34.16	0.0064	K	IWHHTFYNELR	V					Spectrum4657 scans: 6115,
2	gi|6752954|ref|NP_033739.1|	actin, cytoplasmic 2 [Mus musculus]	6747	41766	201	199	22	21	6414	1	0	0	505.921	1514.74	3	1514.74	0.0005	0	39.92	0.0016	K	IWHHTFYNELR	V					Spectrum4419 scans: 5861,
2	gi|6752954|ref|NP_033739.1|	actin, cytoplasmic 2 [Mus musculus]	6747	41766	201	199	22	21	6415	1	0	0	758.379	1514.74	2	1514.74	0.0005	0	36.51	0.0035	K	IWHHTFYNELR	V					Spectrum4430 scans: 5872,
2	gi|6752954|ref|NP_033739.1|	actin, cytoplasmic 2 [Mus musculus]	6747	41766	201	199	22	21	6416	1	0	0	505.921	1514.74	3	1514.74	0.0006	0	46.25	0.00038	K	IWHHTFYNELR	V					Spectrum4870 scans: 6343,
2	gi|6752954|ref|NP_033739.1|	actin, cytoplasmic 2 [Mus musculus]	6747	41766	201	199	22	21	6417	1	0	0	505.921	1514.74	3	1514.74	0.0007	0	36.3	0.0037	K	IWHHTFYNELR	V					Spectrum5483 scans: 6991,
2	gi|6752954|ref|NP_033739.1|	actin, cytoplasmic 2 [Mus musculus]	6747	41766	201	199	22	21	6419	1	0	0	505.922	1514.74	3	1514.74	0.0011	0	34.56	0.0045	K	IWHHTFYNELR	V					Spectrum5229 scans: 6723,
2	gi|6752954|ref|NP_033739.1|	actin, cytoplasmic 2 [Mus musculus]	6747	41766	201	199	22	21	6422	1	0	0	758.854	1515.69	2	1515.7	-0.0019	0	37.4	0.0038	K	QEYDESGPSIVHR	K					Spectrum3079 scans: 4443,
2	gi|6752954|ref|NP_033739.1|	actin, cytoplasmic 2 [Mus musculus]	6747	41766	201	199	22	21	6425	1	0	0	506.239	1515.69	3	1515.7	-0.001	0	47.6	0.00041	K	QEYDESGPSIVHR	K					Spectrum2731 scans: 4076,
2	gi|6752954|ref|NP_033739.1|	actin, cytoplasmic 2 [Mus musculus]	6747	41766	201	199	22	21	6426	1	0	0	758.855	1515.69	2	1515.7	-0.0009	0	35.54	0.0066	K	QEYDESGPSIVHR	K					Spectrum3141 scans: 4510,
2	gi|6752954|ref|NP_033739.1|	actin, cytoplasmic 2 [Mus musculus]	6747	41766	201	199	22	21	6429	1	0	0	758.855	1515.69	2	1515.7	-0.0007	0	55.24	7.1e-05	K	QEYDESGPSIVHR	K					Spectrum2740 scans: 4085,
2	gi|6752954|ref|NP_033739.1|	actin, cytoplasmic 2 [Mus musculus]	6747	41766	201	199	22	21	6430	1	0	0	758.855	1515.69	2	1515.7	-0.0007	0	27.45	0.043	K	QEYDESGPSIVHR	K					Spectrum15577 scans: 17899,
2	gi|6752954|ref|NP_033739.1|	actin, cytoplasmic 2 [Mus musculus]	6747	41766	201	199	22	21	6432	1	0	0	506.239	1515.69	3	1515.7	-0.0005	0	29.4	0.027	K	QEYDESGPSIVHR	K					Spectrum3203 scans: 4575,
2	gi|6752954|ref|NP_033739.1|	actin, cytoplasmic 2 [Mus musculus]	6747	41766	201	199	22	21	6433	1	0	0	758.855	1515.69	2	1515.7	-0.0004	0	54.95	7.6e-05	K	QEYDESGPSIVHR	K					Spectrum2365 scans: 3690,
2	gi|6752954|ref|NP_033739.1|	actin, cytoplasmic 2 [Mus musculus]	6747	41766	201	199	22	21	6434	1	0	0	758.855	1515.69	2	1515.7	-0.0004	0	44.88	0.00078	K	QEYDESGPSIVHR	K					Spectrum2613 scans: 3952,
2	gi|6752954|ref|NP_033739.1|	actin, cytoplasmic 2 [Mus musculus]	6747	41766	201	199	22	21	6437	1	0	0	758.855	1515.7	2	1515.7	-0.0002	0	69.29	2.3e-06	K	QEYDESGPSIVHR	K					Spectrum2488 scans: 3820,
2	gi|6752954|ref|NP_033739.1|	actin, cytoplasmic 2 [Mus musculus]	6747	41766	201	199	22	21	6439	1	0	0	758.855	1515.7	2	1515.7	-0.0002	0	26.37	0.046	K	QEYDESGPSIVHR	K					Spectrum2872 scans: 4224,
2	gi|6752954|ref|NP_033739.1|	actin, cytoplasmic 2 [Mus musculus]	6747	41766	201	199	22	21	6440	1	0	0	758.855	1515.7	2	1515.7	-0.0002	0	46.29	0.00047	K	QEYDESGPSIVHR	K					Spectrum2966 scans: 4324,
2	gi|6752954|ref|NP_033739.1|	actin, cytoplasmic 2 [Mus musculus]	6747	41766	201	199	22	21	6442	1	0	0	506.239	1515.7	3	1515.7	-0.0001	0	34.66	0.0068	K	QEYDESGPSIVHR	K					Spectrum15568 scans: 17888,
2	gi|6752954|ref|NP_033739.1|	actin, cytoplasmic 2 [Mus musculus]	6747	41766	201	199	22	21	6444	1	0	0	506.239	1515.7	3	1515.7	-0.0001	0	49.56	0.00022	K	QEYDESGPSIVHR	K					Spectrum3029 scans: 4391,
2	gi|6752954|ref|NP_033739.1|	actin, cytoplasmic 2 [Mus musculus]	6747	41766	201	199	22	21	6445	1	0	0	506.239	1515.7	3	1515.7	0	0	31.51	0.014	K	QEYDESGPSIVHR	K					Spectrum2609 scans: 3948,
2	gi|6752954|ref|NP_033739.1|	actin, cytoplasmic 2 [Mus musculus]	6747	41766	201	199	22	21	6448	1	0	0	506.239	1515.7	3	1515.7	0.0002	0	55.42	6e-05	K	QEYDESGPSIVHR	K					Spectrum2363 scans: 3688,
2	gi|6752954|ref|NP_033739.1|	actin, cytoplasmic 2 [Mus musculus]	6747	41766	201	199	22	21	6451	1	0	0	506.239	1515.7	3	1515.7	0.0005	0	54.04	8.4e-05	K	QEYDESGPSIVHR	K					Spectrum2487 scans: 3819,
2	gi|6752954|ref|NP_033739.1|	actin, cytoplasmic 2 [Mus musculus]	6747	41766	201	199	22	21	6452	1	0	0	506.239	1515.7	3	1515.7	0.0005	0	58.45	3.1e-05	K	QEYDESGPSIVHR	K					Spectrum2904 scans: 4258,
2	gi|6752954|ref|NP_033739.1|	actin, cytoplasmic 2 [Mus musculus]	6747	41766	201	199	22	21	6453	1	0	0	758.855	1515.7	2	1515.7	0.0005	0	47.69	0.00036	K	QEYDESGPSIVHR	K					Spectrum2895 scans: 4248,
2	gi|6752954|ref|NP_033739.1|	actin, cytoplasmic 2 [Mus musculus]	6747	41766	201	199	22	21	6454	1	0	0	758.855	1515.7	2	1515.7	0.0009	0	38.94	0.0025	K	QEYDESGPSIVHR	K					Spectrum2948 scans: 4305,
2	gi|6752954|ref|NP_033739.1|	actin, cytoplasmic 2 [Mus musculus]	6747	41766	201	199	22	21	6455	1	0	0	758.856	1515.7	2	1515.7	0.001	0	44.93	0.00063	K	QEYDESGPSIVHR	K					Spectrum2779 scans: 4126,
2	gi|6752954|ref|NP_033739.1|	actin, cytoplasmic 2 [Mus musculus]	6747	41766	201	199	22	21	8444	1	0	0	895.948	1789.88	2	1789.88	-0.0021	0	60.07	2e-05	K	SYELPDGQVITIGNER	F					Spectrum6520 scans: 8089,
2	gi|6752954|ref|NP_033739.1|	actin, cytoplasmic 2 [Mus musculus]	6747	41766	201	199	22	21	8449	1	0	0	895.949	1789.88	2	1789.88	-0.0018	0	114.77	7.7e-11	K	SYELPDGQVITIGNER	F					Spectrum7351 scans: 8962,
2	gi|6752954|ref|NP_033739.1|	actin, cytoplasmic 2 [Mus musculus]	6747	41766	201	199	22	21	8450	1	0	0	895.949	1789.88	2	1789.88	-0.0017	0	44.81	0.00075	K	SYELPDGQVITIGNER	F					Spectrum13136 scans: 15042,
2	gi|6752954|ref|NP_033739.1|	actin, cytoplasmic 2 [Mus musculus]	6747	41766	201	199	22	21	8451	1	0	0	895.949	1789.88	2	1789.88	-0.0016	0	94.3	8.4e-09	K	SYELPDGQVITIGNER	F					Spectrum7837 scans: 9472,
2	gi|6752954|ref|NP_033739.1|	actin, cytoplasmic 2 [Mus musculus]	6747	41766	201	199	22	21	8456	1	0	0	895.949	1789.88	2	1789.88	-0.0014	0	28.3	0.034	K	SYELPDGQVITIGNER	F					Spectrum14276 scans: 16263,
2	gi|6752954|ref|NP_033739.1|	actin, cytoplasmic 2 [Mus musculus]	6747	41766	201	199	22	21	8457	1	0	0	895.949	1789.88	2	1789.88	-0.0014	0	29.3	0.027	K	SYELPDGQVITIGNER	F					Spectrum14450 scans: 16447,
2	gi|6752954|ref|NP_033739.1|	actin, cytoplasmic 2 [Mus musculus]	6747	41766	201	199	22	21	8462	1	0	0	895.949	1789.88	2	1789.88	-0.0012	0	47.92	0.00036	K	SYELPDGQVITIGNER	F					Spectrum12934 scans: 14830,
2	gi|6752954|ref|NP_033739.1|	actin, cytoplasmic 2 [Mus musculus]	6747	41766	201	199	22	21	8463	1	0	0	895.949	1789.88	2	1789.88	-0.0012	0	52.62	0.00012	K	SYELPDGQVITIGNER	F					Spectrum12832 scans: 14723,
2	gi|6752954|ref|NP_033739.1|	actin, cytoplasmic 2 [Mus musculus]	6747	41766	201	199	22	21	8466	1	0	0	895.949	1789.88	2	1789.88	-0.0011	0	30.88	0.016	K	SYELPDGQVITIGNER	F					Spectrum8886 scans: 10573,
2	gi|6752954|ref|NP_033739.1|	actin, cytoplasmic 2 [Mus musculus]	6747	41766	201	199	22	21	8470	1	0	0	895.949	1789.88	2	1789.88	-0.001	0	45.06	0.00063	K	SYELPDGQVITIGNER	F					Spectrum14008 scans: 15966,
2	gi|6752954|ref|NP_033739.1|	actin, cytoplasmic 2 [Mus musculus]	6747	41766	201	199	22	21	8471	1	0	0	895.949	1789.88	2	1789.88	-0.001	0	25.29	0.06	K	SYELPDGQVITIGNER	F					Spectrum14189 scans: 16169,
2	gi|6752954|ref|NP_033739.1|	actin, cytoplasmic 2 [Mus musculus]	6747	41766	201	199	22	21	8475	1	0	0	895.949	1789.88	2	1789.88	-0.0009	0	26.56	0.044	K	SYELPDGQVITIGNER	F					Spectrum8855 scans: 10541,
2	gi|6752954|ref|NP_033739.1|	actin, cytoplasmic 2 [Mus musculus]	6747	41766	201	199	22	21	8478	1	0	0	895.949	1789.88	2	1789.88	-0.0009	0	36.62	0.0044	K	SYELPDGQVITIGNER	F					Spectrum10558 scans: 12329,
2	gi|6752954|ref|NP_033739.1|	actin, cytoplasmic 2 [Mus musculus]	6747	41766	201	199	22	21	8479	1	0	0	895.949	1789.88	2	1789.88	-0.0007	0	75.3	6e-07	K	SYELPDGQVITIGNER	F					Spectrum7712 scans: 9341,
2	gi|6752954|ref|NP_033739.1|	actin, cytoplasmic 2 [Mus musculus]	6747	41766	201	199	22	21	8482	1	0	0	895.949	1789.88	2	1789.88	-0.0006	0	28.4	0.032	K	SYELPDGQVITIGNER	F					Spectrum13033 scans: 14934,
2	gi|6752954|ref|NP_033739.1|	actin, cytoplasmic 2 [Mus musculus]	6747	41766	201	199	22	21	8486	1	0	0	895.949	1789.88	2	1789.88	-0.0005	0	92.64	1.2e-08	K	SYELPDGQVITIGNER	F					Spectrum15317 scans: 17620,
2	gi|6752954|ref|NP_033739.1|	actin, cytoplasmic 2 [Mus musculus]	6747	41766	201	199	22	21	8488	1	0	0	895.949	1789.88	2	1789.88	-0.0004	0	30.35	0.02	K	SYELPDGQVITIGNER	F					Spectrum14370 scans: 16362,
2	gi|6752954|ref|NP_033739.1|	actin, cytoplasmic 2 [Mus musculus]	6747	41766	201	199	22	21	8490	1	0	0	895.949	1789.88	2	1789.88	-0.0003	0	43.36	0.001	K	SYELPDGQVITIGNER	F					Spectrum9077 scans: 10774,
2	gi|6752954|ref|NP_033739.1|	actin, cytoplasmic 2 [Mus musculus]	6747	41766	201	199	22	21	8493	1	0	0	895.949	1789.88	2	1789.88	-0.0003	0	47.22	0.00041	K	SYELPDGQVITIGNER	F					Spectrum12607 scans: 14486,
2	gi|6752954|ref|NP_033739.1|	actin, cytoplasmic 2 [Mus musculus]	6747	41766	201	199	22	21	8494	1	0	0	895.949	1789.88	2	1789.88	-0.0003	0	59.47	2.5e-05	K	SYELPDGQVITIGNER	F					Spectrum14107 scans: 16076,
2	gi|6752954|ref|NP_033739.1|	actin, cytoplasmic 2 [Mus musculus]	6747	41766	201	199	22	21	8495	1	0	0	895.949	1789.88	2	1789.88	-0.0001	0	92.19	1.3e-08	K	SYELPDGQVITIGNER	F					Spectrum7471 scans: 9088,
2	gi|6752954|ref|NP_033739.1|	actin, cytoplasmic 2 [Mus musculus]	6747	41766	201	199	22	21	8496	1	0	0	895.95	1789.88	2	1789.88	0	0	85.44	6.2e-08	K	SYELPDGQVITIGNER	F					Spectrum7611 scans: 9235,
2	gi|6752954|ref|NP_033739.1|	actin, cytoplasmic 2 [Mus musculus]	6747	41766	201	199	22	21	8499	1	0	0	895.95	1789.88	2	1789.88	0	0	26.9	0.045	K	SYELPDGQVITIGNER	F					Spectrum13738 scans: 15679,
2	gi|6752954|ref|NP_033739.1|	actin, cytoplasmic 2 [Mus musculus]	6747	41766	201	199	22	21	8503	1	0	0	895.95	1789.88	2	1789.88	0.0001	0	48.3	0.00032	K	SYELPDGQVITIGNER	F					Spectrum14650 scans: 16658,
2	gi|6752954|ref|NP_033739.1|	actin, cytoplasmic 2 [Mus musculus]	6747	41766	201	199	22	21	8505	1	0	0	895.95	1789.88	2	1789.88	0.0004	0	72.91	1.1e-06	K	SYELPDGQVITIGNER	F					Spectrum7672 scans: 9299,
2	gi|6752954|ref|NP_033739.1|	actin, cytoplasmic 2 [Mus musculus]	6747	41766	201	199	22	21	8507	1	0	0	895.95	1789.89	2	1789.88	0.0007	0	26.71	0.043	K	SYELPDGQVITIGNER	F					Spectrum15174 scans: 17364,
2	gi|6752954|ref|NP_033739.1|	actin, cytoplasmic 2 [Mus musculus]	6747	41766	201	199	22	21	8747	1	1	1	910.923	1819.83	2	1819.83	-0.0009	0	75.26	8.9e-07	M	EEEIAALVIDNGSGMCK	A	Acetyl (Protein N-term)	1.00000000000000000.0			Spectrum11502 scans: 13325,
2	gi|6752954|ref|NP_033739.1|	actin, cytoplasmic 2 [Mus musculus]	6747	41766	201	199	22	21	8750	1	1	1	910.924	1819.83	2	1819.83	-0.0003	0	92.67	1.6e-08	M	EEEIAALVIDNGSGMCK	A	Acetyl (Protein N-term)	1.00000000000000000.0			Spectrum15231 scans: 17524,
2	gi|6752954|ref|NP_033739.1|	actin, cytoplasmic 2 [Mus musculus]	6747	41766	201	199	22	21	8752	1	1	1	910.924	1819.83	2	1819.83	0.0003	0	85.74	7.9e-08	M	EEEIAALVIDNGSGMCK	A	Acetyl (Protein N-term)	1.00000000000000000.0			Spectrum11576 scans: 13403,
2	gi|6752954|ref|NP_033739.1|	actin, cytoplasmic 2 [Mus musculus]	6747	41766	201	199	22	21	8753	1	1	1	910.924	1819.83	2	1819.83	0.0004	0	73.85	1.2e-06	M	EEEIAALVIDNGSGMCK	A	Acetyl (Protein N-term)	1.00000000000000000.0			Spectrum15228 scans: 17520,
2	gi|6752954|ref|NP_033739.1|	actin, cytoplasmic 2 [Mus musculus]	6747	41766	201	199	22	21	9669	1	0	0	973.95	1945.89	2	1945.89	-0.0024	0	71.39	1.9e-06	K	YPIEHGIVTNWDDMEK	I					Spectrum6563 scans: 8134,
2	gi|6752954|ref|NP_033739.1|	actin, cytoplasmic 2 [Mus musculus]	6747	41766	201	199	22	21	9670	1	0	0	649.636	1945.89	3	1945.89	-0.0008	0	54.74	8.4e-05	K	YPIEHGIVTNWDDMEK	I					Spectrum6560 scans: 8131,
2	gi|6752954|ref|NP_033739.1|	actin, cytoplasmic 2 [Mus musculus]	6747	41766	201	199	22	21	9723	1	0	0	652.025	1953.05	3	1953.06	-0.0051	0	42.61	0.00053	R	VAPEEHPVLLTEAPLNPK	A					Spectrum5848 scans: 7376,
2	gi|6752954|ref|NP_033739.1|	actin, cytoplasmic 2 [Mus musculus]	6747	41766	201	199	22	21	9725	1	0	0	977.534	1953.05	2	1953.06	-0.0044	0	71.66	5.9e-07	R	VAPEEHPVLLTEAPLNPK	A					Spectrum5725 scans: 7246,
2	gi|6752954|ref|NP_033739.1|	actin, cytoplasmic 2 [Mus musculus]	6747	41766	201	199	22	21	9726	1	0	0	652.025	1953.05	3	1953.06	-0.0028	0	43.46	0.00033	R	VAPEEHPVLLTEAPLNPK	A					Spectrum5724 scans: 7245,
2	gi|6752954|ref|NP_033739.1|	actin, cytoplasmic 2 [Mus musculus]	6747	41766	201	199	22	21	9765	1	0	0	652.026	1953.06	3	1953.06	-0.0004	0	26.23	0.017	R	VAPEEHPVLLTEAPLNPK	A					Spectrum6443 scans: 8008,
2	gi|6752954|ref|NP_033739.1|	actin, cytoplasmic 2 [Mus musculus]	6747	41766	201	199	22	21	9785	2	0	0	652.026	1953.06	3	1953.06	-0.0002	0	26.83	0.015	R	VAPEEHPVLLTEAPLNPK	A					Spectrum13608 scans: 15540,
2	gi|6752954|ref|NP_033739.1|	actin, cytoplasmic 2 [Mus musculus]	6747	41766	201	199	22	21	11329	1	0	0	1108.04	2214.06	2	2214.06	-0.0013	0	37.59	0.0048	K	DLYANTVLSGGTTMYPGIADR	M					Spectrum14027 scans: 15986,
2	gi|6752954|ref|NP_033739.1|	actin, cytoplasmic 2 [Mus musculus]	6747	41766	201	199	22	21	11330	1	0	0	739.028	2214.06	3	2214.06	-0.0012	0	59.49	3.3e-05	K	DLYANTVLSGGTTMYPGIADR	M					Spectrum15252 scans: 17550,
2	gi|6752954|ref|NP_033739.1|	actin, cytoplasmic 2 [Mus musculus]	6747	41766	201	199	22	21	11340	1	0	0	1108.04	2214.06	2	2214.06	-0.0008	0	30.89	0.025	K	DLYANTVLSGGTTMYPGIADR	M					Spectrum14606 scans: 16612,
2	gi|6752954|ref|NP_033739.1|	actin, cytoplasmic 2 [Mus musculus]	6747	41766	201	199	22	21	11341	1	0	0	1108.04	2214.06	2	2214.06	-0.0008	0	124.23	1.1e-11	K	DLYANTVLSGGTTMYPGIADR	M					Spectrum8111 scans: 9760,
2	gi|6752954|ref|NP_033739.1|	actin, cytoplasmic 2 [Mus musculus]	6747	41766	201	199	22	21	11345	1	0	0	1108.04	2214.06	2	2214.06	-0.0008	0	67.38	5.5e-06	K	DLYANTVLSGGTTMYPGIADR	M					Spectrum13137 scans: 15043,
2	gi|6752954|ref|NP_033739.1|	actin, cytoplasmic 2 [Mus musculus]	6747	41766	201	199	22	21	11348	1	0	0	739.028	2214.06	3	2214.06	-0.0007	0	45.51	0.00084	K	DLYANTVLSGGTTMYPGIADR	M					Spectrum8131 scans: 9781,
2	gi|6752954|ref|NP_033739.1|	actin, cytoplasmic 2 [Mus musculus]	6747	41766	201	199	22	21	11352	1	0	0	1108.04	2214.06	2	2214.06	-0.0006	0	29.34	0.035	K	DLYANTVLSGGTTMYPGIADR	M					Spectrum14423 scans: 16418,
2	gi|6752954|ref|NP_033739.1|	actin, cytoplasmic 2 [Mus musculus]	6747	41766	201	199	22	21	11353	1	0	0	1108.04	2214.06	2	2214.06	-0.0006	0	114.92	9.6e-11	K	DLYANTVLSGGTTMYPGIADR	M					Spectrum8353 scans: 10014,
2	gi|6752954|ref|NP_033739.1|	actin, cytoplasmic 2 [Mus musculus]	6747	41766	201	199	22	21	11354	1	0	0	1108.04	2214.06	2	2214.06	-0.0006	0	90.75	2.5e-08	K	DLYANTVLSGGTTMYPGIADR	M					Spectrum15246 scans: 17543,
2	gi|6752954|ref|NP_033739.1|	actin, cytoplasmic 2 [Mus musculus]	6747	41766	201	199	22	21	11355	1	0	0	1108.04	2214.06	2	2214.06	-0.0006	0	125.35	8.7e-12	K	DLYANTVLSGGTTMYPGIADR	M					Spectrum9192 scans: 10895,
2	gi|6752954|ref|NP_033739.1|	actin, cytoplasmic 2 [Mus musculus]	6747	41766	201	199	22	21	11361	1	0	0	1108.04	2214.06	2	2214.06	-0.0006	0	27.73	0.05	K	DLYANTVLSGGTTMYPGIADR	M					Spectrum14113 scans: 16083,
2	gi|6752954|ref|NP_033739.1|	actin, cytoplasmic 2 [Mus musculus]	6747	41766	201	199	22	21	11379	1	0	0	1108.04	2214.06	2	2214.06	-0.0001	0	47.54	0.00053	K	DLYANTVLSGGTTMYPGIADR	M					Spectrum8005 scans: 9648,
2	gi|6752954|ref|NP_033739.1|	actin, cytoplasmic 2 [Mus musculus]	6747	41766	201	199	22	21	11380	1	0	0	1108.04	2214.06	2	2214.06	-0.0001	0	126.83	6.2e-12	K	DLYANTVLSGGTTMYPGIADR	M					Spectrum8231 scans: 9886,
2	gi|6752954|ref|NP_033739.1|	actin, cytoplasmic 2 [Mus musculus]	6747	41766	201	199	22	21	11382	1	0	0	1108.04	2214.06	2	2214.06	-0.0001	0	110.04	3e-10	K	DLYANTVLSGGTTMYPGIADR	M					Spectrum9073 scans: 10770,
2	gi|6752954|ref|NP_033739.1|	actin, cytoplasmic 2 [Mus musculus]	6747	41766	201	199	22	21	11383	1	0	0	1108.04	2214.06	2	2214.06	-0.0001	0	121.45	2.1e-11	K	DLYANTVLSGGTTMYPGIADR	M					Spectrum8830 scans: 10515,
2	gi|6752954|ref|NP_033739.1|	actin, cytoplasmic 2 [Mus musculus]	6747	41766	201	199	22	21	11391	1	0	0	1108.04	2214.06	2	2214.06	0.0002	0	125.04	9.1e-12	K	DLYANTVLSGGTTMYPGIADR	M					Spectrum8472 scans: 10139,
2	gi|6752954|ref|NP_033739.1|	actin, cytoplasmic 2 [Mus musculus]	6747	41766	201	199	22	21	11392	1	0	0	1108.04	2214.06	2	2214.06	0.0002	0	114.21	1.1e-10	K	DLYANTVLSGGTTMYPGIADR	M					Spectrum8961 scans: 10652,
2	gi|6752954|ref|NP_033739.1|	actin, cytoplasmic 2 [Mus musculus]	6747	41766	201	199	22	21	11394	1	0	0	1108.04	2214.06	2	2214.06	0.0002	0	111.64	2e-10	K	DLYANTVLSGGTTMYPGIADR	M					Spectrum8709 scans: 10388,
2	gi|6752954|ref|NP_033739.1|	actin, cytoplasmic 2 [Mus musculus]	6747	41766	201	199	22	21	11397	1	0	0	1108.04	2214.06	2	2214.06	0.0002	0	31.36	0.021	K	DLYANTVLSGGTTMYPGIADR	M					Spectrum12713 scans: 14598,
2	gi|6752954|ref|NP_033739.1|	actin, cytoplasmic 2 [Mus musculus]	6747	41766	201	199	22	21	11399	1	0	0	739.028	2214.06	3	2214.06	0.0003	0	70.13	2.8e-06	K	DLYANTVLSGGTTMYPGIADR	M					Spectrum15261 scans: 17560,
2	gi|6752954|ref|NP_033739.1|	actin, cytoplasmic 2 [Mus musculus]	6747	41766	201	199	22	21	11400	1	0	0	1108.04	2214.06	2	2214.06	0.0004	0	29.34	0.034	K	DLYANTVLSGGTTMYPGIADR	M					Spectrum9246 scans: 10951,
2	gi|6752954|ref|NP_033739.1|	actin, cytoplasmic 2 [Mus musculus]	6747	41766	201	199	22	21	11404	1	0	0	1108.04	2214.06	2	2214.06	0.0004	0	31.09	0.023	K	DLYANTVLSGGTTMYPGIADR	M					Spectrum14676 scans: 16689,
2	gi|6752954|ref|NP_033739.1|	actin, cytoplasmic 2 [Mus musculus]	6747	41766	201	199	22	21	11408	1	0	0	1108.04	2214.06	2	2214.06	0.0006	0	128.61	4.1e-12	K	DLYANTVLSGGTTMYPGIADR	M					Spectrum8590 scans: 10263,
2	gi|6752954|ref|NP_033739.1|	actin, cytoplasmic 2 [Mus musculus]	6747	41766	201	199	22	21	11494	1	0	0	744.36	2230.06	3	2230.06	-0.0004	0	68.59	4.1e-06	K	DLYANTVLSGGTTMYPGIADR	M	Oxidation (M)	0.000000000000030000000.0			Spectrum15262 scans: 17561,
2	gi|6752954|ref|NP_033739.1|	actin, cytoplasmic 2 [Mus musculus]	6747	41766	201	199	22	21	11495	1	0	0	1116.04	2230.06	2	2230.06	0.0001	0	133.11	1.4e-12	K	DLYANTVLSGGTTMYPGIADR	M	Oxidation (M)	0.000000000000030000000.0			Spectrum7046 scans: 8641,
2	gi|6752954|ref|NP_033739.1|	actin, cytoplasmic 2 [Mus musculus]	6747	41766	201	199	22	21	11916	1	0	0	781.725	2342.15	3	2342.16	-0.0042	1	75.19	7.1e-07	R	KDLYANTVLSGGTTMYPGIADR	M					Spectrum6778 scans: 8360,
2	gi|6752954|ref|NP_033739.1|	actin, cytoplasmic 2 [Mus musculus]	6747	41766	201	199	22	21	11917	1	0	0	1172.08	2342.15	2	2342.16	-0.004	1	115.11	7.7e-11	R	KDLYANTVLSGGTTMYPGIADR	M					Spectrum6780 scans: 8362,
2	gi|6752954|ref|NP_033739.1|	actin, cytoplasmic 2 [Mus musculus]	6747	41766	201	199	22	21	11919	1	0	0	1172.09	2342.16	2	2342.16	-0.0013	1	139.41	3e-13	R	KDLYANTVLSGGTTMYPGIADR	M					Spectrum6898 scans: 8486,
2	gi|6752954|ref|NP_033739.1|	actin, cytoplasmic 2 [Mus musculus]	6747	41766	201	199	22	21	11920	1	0	0	781.726	2342.16	3	2342.16	-0.0013	1	69.11	3.2e-06	R	KDLYANTVLSGGTTMYPGIADR	M					Spectrum6894 scans: 8482,
2	gi|6752954|ref|NP_033739.1|	actin, cytoplasmic 2 [Mus musculus]	6747	41766	201	199	22	21	11923	1	0	0	1172.09	2342.16	2	2342.16	-0.0006	1	112.15	1.5e-10	R	KDLYANTVLSGGTTMYPGIADR	M					Spectrum6922 scans: 8511,
2	gi|6752954|ref|NP_033739.1|	actin, cytoplasmic 2 [Mus musculus]	6747	41766	201	199	22	21	11924	1	0	0	781.726	2342.16	3	2342.16	-0.0005	1	80.13	2.5e-07	R	KDLYANTVLSGGTTMYPGIADR	M					Spectrum7012 scans: 8606,
2	gi|6752954|ref|NP_033739.1|	actin, cytoplasmic 2 [Mus musculus]	6747	41766	201	199	22	21	11926	1	0	0	1172.09	2342.16	2	2342.16	0.0002	1	143.51	1.1e-13	R	KDLYANTVLSGGTTMYPGIADR	M					Spectrum6942 scans: 8532,
2	gi|6752954|ref|NP_033739.1|	actin, cytoplasmic 2 [Mus musculus]	6747	41766	201	199	22	21	11968	1	0	0	787.057	2358.15	3	2358.15	-0.0041	1	30.79	0.022	R	KDLYANTVLSGGTTMYPGIADR	M	Oxidation (M)	0.0000000000000030000000.0			Spectrum5809 scans: 7334,
2	gi|6752954|ref|NP_033739.1|	actin, cytoplasmic 2 [Mus musculus]	6747	41766	201	199	22	21	12774	1	0	0	831.722	2492.14	3	2492.15	-0.0015	0	42.86	0.0019	K	LCYVALDFEQEMATAASSSSLEK	S					Spectrum11257 scans: 13067,
2	gi|6752954|ref|NP_033739.1|	actin, cytoplasmic 2 [Mus musculus]	6747	41766	201	199	22	21	12778	1	0	0	831.722	2492.14	3	2492.15	-0.0011	0	31.62	0.026	K	LCYVALDFEQEMATAASSSSLEK	S					Spectrum14390 scans: 16383,
2	gi|6752954|ref|NP_033739.1|	actin, cytoplasmic 2 [Mus musculus]	6747	41766	201	199	22	21	12782	1	0	0	1247.08	2492.14	2	2492.15	-0.0009	0	37.46	0.0067	K	LCYVALDFEQEMATAASSSSLEK	S					Spectrum11444 scans: 13264,
2	gi|6752954|ref|NP_033739.1|	actin, cytoplasmic 2 [Mus musculus]	6747	41766	201	199	22	21	12794	1	0	0	1247.08	2492.14	2	2492.15	-0.0002	0	80	3.8e-07	K	LCYVALDFEQEMATAASSSSLEK	S					Spectrum13402 scans: 15323,
2	gi|6752954|ref|NP_033739.1|	actin, cytoplasmic 2 [Mus musculus]	6747	41766	201	199	22	21	12798	1	0	0	1247.08	2492.15	2	2492.15	0.0001	0	30.35	0.036	K	LCYVALDFEQEMATAASSSSLEK	S					Spectrum14013 scans: 15971,
2	gi|6752954|ref|NP_033739.1|	actin, cytoplasmic 2 [Mus musculus]	6747	41766	201	199	22	21	12811	1	0	0	1247.08	2492.15	2	2492.15	0.0006	0	78.05	6.2e-07	K	LCYVALDFEQEMATAASSSSLEK	S					Spectrum12736 scans: 14622,
2	gi|6752954|ref|NP_033739.1|	actin, cytoplasmic 2 [Mus musculus]	6747	41766	201	199	22	21	12827	1	0	0	1247.08	2492.15	2	2492.15	0.0018	0	126.87	7.7e-12	K	LCYVALDFEQEMATAASSSSLEK	S					Spectrum14474 scans: 16473,
2	gi|6752954|ref|NP_033739.1|	actin, cytoplasmic 2 [Mus musculus]	6747	41766	201	199	22	21	14719	1	0	0	1045.14	3132.4	3	3132.41	-0.0031	0	27.75	0.068	R	CPEALFQPSFLGMESCGIHETTFNSIMK	C	Oxidation (M)	0.0000000000003000000000000000.0			Spectrum8918 scans: 10607,
2	gi|6752954|ref|NP_033739.1|	actin, cytoplasmic 2 [Mus musculus]	6747	41766	201	199	22	21	14827	1	0	0	1061.87	3182.6	3	3182.61	-0.005	0	30.96	0.016	R	TTGIVMDSGDGVTHTVPIYEGYALPHAILR	L					Spectrum8986 scans: 10678,
2	gi|6752954|ref|NP_033739.1|	actin, cytoplasmic 2 [Mus musculus]	6747	41766	201	199	22	21	14828	1	0	0	1061.88	3182.6	3	3182.61	-0.0039	0	88.31	2.9e-08	R	TTGIVMDSGDGVTHTVPIYEGYALPHAILR	L					Spectrum8550 scans: 10221,
2	gi|6752954|ref|NP_033739.1|	actin, cytoplasmic 2 [Mus musculus]	6747	41766	201	199	22	21	14829	1	0	0	1061.88	3182.6	3	3182.61	-0.0035	0	56.9	4e-05	R	TTGIVMDSGDGVTHTVPIYEGYALPHAILR	L					Spectrum8837 scans: 10522,
2	gi|6752954|ref|NP_033739.1|	actin, cytoplasmic 2 [Mus musculus]	6747	41766	201	199	22	21	14831	1	0	0	1061.88	3182.6	3	3182.61	-0.0028	0	30.83	0.016	R	TTGIVMDSGDGVTHTVPIYEGYALPHAILR	L					Spectrum8782 scans: 10464,
2	gi|6752954|ref|NP_033739.1|	actin, cytoplasmic 2 [Mus musculus]	6747	41766	201	199	22	21	14832	1	0	0	1061.88	3182.6	3	3182.61	-0.0024	0	35.61	0.005	R	TTGIVMDSGDGVTHTVPIYEGYALPHAILR	L					Spectrum9066 scans: 10762,
2	gi|6752954|ref|NP_033739.1|	actin, cytoplasmic 2 [Mus musculus]	6747	41766	201	199	22	21	14833	1	0	0	1061.88	3182.6	3	3182.61	-0.0024	0	75.63	5e-07	R	TTGIVMDSGDGVTHTVPIYEGYALPHAILR	L					Spectrum8313 scans: 9972,
2	gi|6752954|ref|NP_033739.1|	actin, cytoplasmic 2 [Mus musculus]	6747	41766	201	199	22	21	14834	1	0	0	1061.88	3182.61	3	3182.61	-0.0017	0	62.28	1.1e-05	R	TTGIVMDSGDGVTHTVPIYEGYALPHAILR	L					Spectrum9016 scans: 10710,
2	gi|6752954|ref|NP_033739.1|	actin, cytoplasmic 2 [Mus musculus]	6747	41766	201	199	22	21	14835	1	0	0	1061.88	3182.61	3	3182.61	-0.0017	0	85.42	5.1e-08	R	TTGIVMDSGDGVTHTVPIYEGYALPHAILR	L					Spectrum8715 scans: 10394,
2	gi|6752954|ref|NP_033739.1|	actin, cytoplasmic 2 [Mus musculus]	6747	41766	201	199	22	21	14836	1	0	0	1061.88	3182.61	3	3182.61	-0.0017	0	81.51	1.3e-07	R	TTGIVMDSGDGVTHTVPIYEGYALPHAILR	L					Spectrum8670 scans: 10347,
2	gi|6752954|ref|NP_033739.1|	actin, cytoplasmic 2 [Mus musculus]	6747	41766	201	199	22	21	14837	1	0	0	1061.88	3182.61	3	3182.61	-0.0006	0	82.97	9.1e-08	R	TTGIVMDSGDGVTHTVPIYEGYALPHAILR	L					Spectrum8431 scans: 10096,
2	gi|6752954|ref|NP_033739.1|	actin, cytoplasmic 2 [Mus musculus]	6747	41766	201	199	22	21	14855	1	0	0	1067.21	3198.6	3	3198.6	0.0013	0	97.08	4.3e-09	R	TTGIVMDSGDGVTHTVPIYEGYALPHAILR	L	Oxidation (M)	0.000003000000000000000000000000.0			Spectrum7761 scans: 9392,
2	gi|6752954|ref|NP_033739.1|	actin, cytoplasmic 2 [Mus musculus]	6747	41766	201	199	22	21	14856	1	0	0	1067.21	3198.61	3	3198.6	0.0072	0	29.58	0.024	R	TTGIVMDSGDGVTHTVPIYEGYALPHAILR	L	Oxidation (M)	0.000003000000000000000000000000.0			Spectrum7799 scans: 9432,
3	gi|114326446|ref|NP_071855.2|	myosin-9 isoform 1 [Mus musculus]	4495	226232	123	123	88	88	81	1	1	1	387.229	772.444	2	772.444	0	1	31.92	0.022	K	KLLEDR	V					Spectrum1804 scans: 3099,
3	gi|114326446|ref|NP_071855.2|	myosin-9 isoform 1 [Mus musculus]	4495	226232	123	123	88	88	481	1	1	1	421.224	840.434	2	840.434	0	0	34.28	0.0023	K	SVHELEK	S					Spectrum1103 scans: 2362,
3	gi|114326446|ref|NP_071855.2|	myosin-9 isoform 1 [Mus musculus]	4495	226232	123	123	88	88	546	1	1	0	423.747	845.479	2	845.479	-0.0002	1	45.73	0.00024	R	KLQAQMK	D					Spectrum1145 scans: 2406,
3	gi|114326446|ref|NP_071855.2|	myosin-9 isoform 1 [Mus musculus]	4495	226232	123	123	88	88	631	1	1	1	430.23	858.444	2	858.445	-0.0001	0	50.75	0.00018	R	GELANEVK	A					Spectrum1937 scans: 3239,
3	gi|114326446|ref|NP_071855.2|	myosin-9 isoform 1 [Mus musculus]	4495	226232	123	123	88	88	743	1	1	1	437.256	872.498	2	872.497	0.0009	0	74.28	6.9e-07	K	ASIAALEAK	I					Spectrum3923 scans: 5335,
3	gi|114326446|ref|NP_071855.2|	myosin-9 isoform 1 [Mus musculus]	4495	226232	123	123	88	88	844	1	1	1	445.222	888.429	2	888.43	-0.0005	0	46.76	0.00046	K	QTLENER	G					Spectrum984 scans: 2237,
3	gi|114326446|ref|NP_071855.2|	myosin-9 isoform 1 [Mus musculus]	4495	226232	123	123	88	88	916	1	1	1	451.253	900.491	2	900.492	-0.0007	0	26.44	0.054	R	EEILAQAK	E					Spectrum2751 scans: 4097,
3	gi|114326446|ref|NP_071855.2|	myosin-9 isoform 1 [Mus musculus]	4495	226232	123	123	88	88	936	1	1	1	452.74	903.466	2	903.466	-0.0003	0	47.46	0.00038	R	QSVSNLEK	K					Spectrum1440 scans: 2716,
3	gi|114326446|ref|NP_071855.2|	myosin-9 isoform 1 [Mus musculus]	4495	226232	123	123	88	88	955	1	1	1	454.747	907.48	2	907.48	-0.0006	0	32.75	0.0023	K	FVSELWK	D					Spectrum7361 scans: 8972,
3	gi|114326446|ref|NP_071855.2|	myosin-9 isoform 1 [Mus musculus]	4495	226232	123	123	88	88	1062	1	1	1	462.751	923.488	2	923.486	0.0016	0	40.03	0.00072	R	VVFQEFR	Q					Spectrum5976 scans: 7514,
3	gi|114326446|ref|NP_071855.2|	myosin-9 isoform 1 [Mus musculus]	4495	226232	123	123	88	88	1322	1	1	1	477.749	953.483	2	953.482	0.0015	0	42.89	0.00063	R	HEDELLAK	E					Spectrum2268 scans: 3587,
3	gi|114326446|ref|NP_071855.2|	myosin-9 isoform 1 [Mus musculus]	4495	226232	123	123	88	88	1358	1	1	1	480.261	958.508	2	958.508	-0.0002	1	50.45	0.00023	K	VNKDDIQK	M					Spectrum629 scans: 1863,
3	gi|114326446|ref|NP_071855.2|	myosin-9 isoform 1 [Mus musculus]	4495	226232	123	123	88	88	1366	1	1	1	481.246	960.478	2	960.478	0	0	27.25	0.023	R	NTNPNFVR	C					Spectrum2344 scans: 3668,
3	gi|114326446|ref|NP_071855.2|	myosin-9 isoform 1 [Mus musculus]	4495	226232	123	123	88	88	1494	1	1	1	487.749	973.483	2	973.483	-0.0001	1	46.64	0.00035	K	KDQGELER	Q					Spectrum813 scans: 2056,
3	gi|114326446|ref|NP_071855.2|	myosin-9 isoform 1 [Mus musculus]	4495	226232	123	123	88	88	1976	1	1	1	517.764	1033.51	2	1033.51	0.0014	0	30.19	0.011	K	LQEMESAVK	S					Spectrum2310 scans: 3632,
3	gi|114326446|ref|NP_071855.2|	myosin-9 isoform 1 [Mus musculus]	4495	226232	123	123	88	88	1995	1	1	1	518.787	1035.56	2	1035.56	-0.0007	1	33.96	0.0049	K	VAAYDKLEK	T					Spectrum2051 scans: 3359,
3	gi|114326446|ref|NP_071855.2|	myosin-9 isoform 1 [Mus musculus]	4495	226232	123	123	88	88	2035	1	1	1	522.316	1042.62	2	1042.62	0.0003	1	40.93	0.00021	K	KLVWVPSSK	N					Spectrum4894 scans: 6368,
3	gi|114326446|ref|NP_071855.2|	myosin-9 isoform 1 [Mus musculus]	4495	226232	123	123	88	88	2059	1	1	1	523.288	1044.56	2	1044.56	-0.0022	0	56.37	2.3e-05	R	LEVNLQAMK	A					Spectrum5745 scans: 7267,
3	gi|114326446|ref|NP_071855.2|	myosin-9 isoform 1 [Mus musculus]	4495	226232	123	123	88	88	2072	1	1	1	524.753	1047.49	2	1047.49	0.0007	0	58.2	1.3e-05	R	ALEEAMEQK	A					Spectrum2249 scans: 3568,
3	gi|114326446|ref|NP_071855.2|	myosin-9 isoform 1 [Mus musculus]	4495	226232	123	123	88	88	2538	1	1	0	552.303	1102.59	2	1102.59	-0.0002	1	25.18	0.055	K	RQQQLTAMK	V					Spectrum1527 scans: 2808,
3	gi|114326446|ref|NP_071855.2|	myosin-9 isoform 1 [Mus musculus]	4495	226232	123	123	88	88	2666	1	1	1	561.798	1121.58	2	1121.58	-0.0008	0	49.36	0.00019	K	VVQEQGTHPK	F					Spectrum401 scans: 1623,
3	gi|114326446|ref|NP_071855.2|	myosin-9 isoform 1 [Mus musculus]	4495	226232	123	123	88	88	2980	1	1	1	580.332	1158.65	2	1158.65	-0.0025	1	41.04	0.00086	R	RGDLPFVVTR	R					Spectrum5784 scans: 7308,
3	gi|114326446|ref|NP_071855.2|	myosin-9 isoform 1 [Mus musculus]	4495	226232	123	123	88	88	3122	1	1	1	585.755	1169.49	2	1169.49	0.0004	0	56.35	3.7e-05	R	TEMEDLMSSK	D					Spectrum4891 scans: 6365,
3	gi|114326446|ref|NP_071855.2|	myosin-9 isoform 1 [Mus musculus]	4495	226232	123	123	88	88	3524	1	1	1	602.797	1203.58	2	1203.58	-0.0011	0	49.96	0.00015	R	ALEQQVEEMK	T					Spectrum3712 scans: 5111,
3	gi|114326446|ref|NP_071855.2|	myosin-9 isoform 1 [Mus musculus]	4495	226232	123	123	88	88	3525	1	1	1	602.797	1203.58	2	1203.58	-0.0007	0	60.08	9.5e-06	R	ALEQQVEEMK	T					Spectrum3714 scans: 5114,
3	gi|114326446|ref|NP_071855.2|	myosin-9 isoform 1 [Mus musculus]	4495	226232	123	123	88	88	3677	1	1	0	610.83	1219.65	2	1219.64	0.0007	1	63.33	6.5e-06	K	KFDQLLAEEK	T					Spectrum4420 scans: 5862,
3	gi|114326446|ref|NP_071855.2|	myosin-9 isoform 1 [Mus musculus]	4495	226232	123	123	88	88	3695	1	1	1	612.322	1222.63	2	1222.63	-0.0002	0	62.87	8.5e-06	R	AGVLAHLEEER	D					Spectrum4469 scans: 5914,
3	gi|114326446|ref|NP_071855.2|	myosin-9 isoform 1 [Mus musculus]	4495	226232	123	123	88	88	3696	1	1	1	408.551	1222.63	3	1222.63	0.0011	0	26.54	0.037	R	AGVLAHLEEER	D					Spectrum4463 scans: 5907,
3	gi|114326446|ref|NP_071855.2|	myosin-9 isoform 1 [Mus musculus]	4495	226232	123	123	88	88	3724	1	1	1	613.804	1225.59	2	1225.59	-0.0004	0	63.91	5.8e-06	K	DLEAHIDTANK	N					Spectrum2364 scans: 3689,
3	gi|114326446|ref|NP_071855.2|	myosin-9 isoform 1 [Mus musculus]	4495	226232	123	123	88	88	3864	1	1	1	621.798	1241.58	2	1241.58	-0.0007	0	57.39	4.1e-05	K	THEAQIQEMR	Q					Spectrum1686 scans: 2975,
3	gi|114326446|ref|NP_071855.2|	myosin-9 isoform 1 [Mus musculus]	4495	226232	123	123	88	88	3938	1	1	1	625.764	1249.51	2	1249.51	-0.0003	0	50.54	0.00015	R	EMEAELEDER	K					Spectrum2962 scans: 4320,
3	gi|114326446|ref|NP_071855.2|	myosin-9 isoform 1 [Mus musculus]	4495	226232	123	123	88	88	4014	1	1	0	629.343	1256.67	2	1256.67	-0.0009	1	58.09	1.9e-05	K	KEEELQAALAR	V					Spectrum3511 scans: 4900,
3	gi|114326446|ref|NP_071855.2|	myosin-9 isoform 1 [Mus musculus]	4495	226232	123	123	88	88	4015	1	1	0	419.898	1256.67	3	1256.67	0	1	35.24	0.0037	K	KEEELQAALAR	V					Spectrum3535 scans: 4925,
3	gi|114326446|ref|NP_071855.2|	myosin-9 isoform 1 [Mus musculus]	4495	226232	123	123	88	88	4275	1	1	1	642.861	1283.71	2	1283.71	-0.0006	0	34.73	0.0028	K	VEAQLQELQVK	F					Spectrum15524 scans: 17839,
3	gi|114326446|ref|NP_071855.2|	myosin-9 isoform 1 [Mus musculus]	4495	226232	123	123	88	88	4276	1	1	1	642.862	1283.71	2	1283.71	0.0006	0	74.99	2.7e-07	K	VEAQLQELQVK	F					Spectrum4860 scans: 6332,
3	gi|114326446|ref|NP_071855.2|	myosin-9 isoform 1 [Mus musculus]	4495	226232	123	123	88	88	4333	1	1	1	647.307	1292.6	2	1292.6	-0.0005	1	60.34	1.6e-05	R	NAEQFKDQADK	A					Spectrum994 scans: 2247,
3	gi|114326446|ref|NP_071855.2|	myosin-9 isoform 1 [Mus musculus]	4495	226232	123	123	88	88	4421	1	1	0	653.338	1304.66	2	1304.66	-0.0003	0	74.47	6.4e-07	K	EQADFAIEALAK	A					Spectrum7392 scans: 9005,
3	gi|114326446|ref|NP_071855.2|	myosin-9 isoform 1 [Mus musculus]	4495	226232	123	123	88	88	4511	1	1	1	659.877	1317.74	2	1317.74	-0.0005	0	34.92	0.0034	K	LDPHLVLDQLR	C					Spectrum7772 scans: 9404,
3	gi|114326446|ref|NP_071855.2|	myosin-9 isoform 1 [Mus musculus]	4495	226232	123	123	88	88	4513	1	1	1	659.877	1317.74	2	1317.74	-0.0002	0	61.05	8.2e-06	K	LDPHLVLDQLR	C					Spectrum7680 scans: 9307,
3	gi|114326446|ref|NP_071855.2|	myosin-9 isoform 1 [Mus musculus]	4495	226232	123	123	88	88	4609	1	1	1	666.307	1330.6	2	1330.6	-0.0004	0	74.47	5.1e-07	R	QLEEAEEEAQR	A					Spectrum1462 scans: 2739,
3	gi|114326446|ref|NP_071855.2|	myosin-9 isoform 1 [Mus musculus]	4495	226232	123	123	88	88	4738	1	1	1	672.317	1342.62	2	1342.62	0.0005	0	60.16	1.7e-05	K	HEAMITDLEER	L					Spectrum4396 scans: 5837,
3	gi|114326446|ref|NP_071855.2|	myosin-9 isoform 1 [Mus musculus]	4495	226232	123	123	88	88	4762	1	1	1	674.815	1347.62	2	1347.62	-0.0004	0	51.33	0.00012	R	DELADEIANSSGK	G					Spectrum4225 scans: 5657,
3	gi|114326446|ref|NP_071855.2|	myosin-9 isoform 1 [Mus musculus]	4495	226232	123	123	88	88	4871	1	1	1	680.848	1359.68	2	1359.68	0.0006	1	52.81	9.9e-05	K	RALEQQVEEMK	T					Spectrum2827 scans: 4177,
3	gi|114326446|ref|NP_071855.2|	myosin-9 isoform 1 [Mus musculus]	4495	226232	123	123	88	88	4998	1	1	1	686.365	1370.72	2	1370.72	0.0001	1	51.54	8.7e-05	K	DVLLQVEDERR	N					Spectrum4913 scans: 6388,
3	gi|114326446|ref|NP_071855.2|	myosin-9 isoform 1 [Mus musculus]	4495	226232	123	123	88	88	5050	1	1	1	689.811	1377.61	2	1377.61	0	1	61.9	1.1e-05	R	EMEAELEDERK	Q					Spectrum2138 scans: 3451,
3	gi|114326446|ref|NP_071855.2|	myosin-9 isoform 1 [Mus musculus]	4495	226232	123	123	88	88	5109	1	1	1	694.786	1387.56	2	1387.56	-0.0004	0	58.99	1.3e-05	K	DMFQETMEAMR	I					Spectrum8874 scans: 10561,
3	gi|114326446|ref|NP_071855.2|	myosin-9 isoform 1 [Mus musculus]	4495	226232	123	123	88	88	5383	1	1	1	706.909	1411.8	2	1411.8	0.0002	1	83.45	2e-08	K	KVEAQLQELQVK	F					Spectrum4166 scans: 5595,
3	gi|114326446|ref|NP_071855.2|	myosin-9 isoform 1 [Mus musculus]	4495	226232	123	123	88	88	5628	1	1	1	719.87	1437.73	2	1437.73	-0.0035	0	41.95	0.0015	K	QIATLHAQVTDMK	K	Gln->pyro-Glu (N-term Q)	2.0000000000000.0			Spectrum5722 scans: 7242,
3	gi|114326446|ref|NP_071855.2|	myosin-9 isoform 1 [Mus musculus]	4495	226232	123	123	88	88	5759	1	1	1	484.937	1451.79	3	1451.79	-0.0004	0	57.43	1.9e-05	K	VIQYLAHVASSHK	S					Spectrum3680 scans: 5078,
3	gi|114326446|ref|NP_071855.2|	myosin-9 isoform 1 [Mus musculus]	4495	226232	123	123	88	88	5760	1	1	1	726.902	1451.79	2	1451.79	0.0001	0	46.52	0.00024	K	VIQYLAHVASSHK	S					Spectrum3706 scans: 5105,
3	gi|114326446|ref|NP_071855.2|	myosin-9 isoform 1 [Mus musculus]	4495	226232	123	123	88	88	5796	1	1	1	728.384	1454.75	2	1454.76	-0.0016	0	56.93	2.9e-05	K	QIATLHAQVTDMK	K					Spectrum3619 scans: 5013,
3	gi|114326446|ref|NP_071855.2|	myosin-9 isoform 1 [Mus musculus]	4495	226232	123	123	88	88	5878	1	1	1	729.937	1457.86	2	1457.86	-0.0008	0	90.88	2.1e-09	R	VISGVLQLGNIAFK	K					Spectrum10301 scans: 12060,
3	gi|114326446|ref|NP_071855.2|	myosin-9 isoform 1 [Mus musculus]	4495	226232	123	123	88	88	6101	1	1	1	496.574	1486.7	3	1486.7	0.0001	1	37.02	0.0036	K	RQLEEAEEEAQR	A					Spectrum1250 scans: 2516,
3	gi|114326446|ref|NP_071855.2|	myosin-9 isoform 1 [Mus musculus]	4495	226232	123	123	88	88	6146	1	1	0	747.84	1493.67	2	1493.67	-0.0008	0	88.91	2.4e-08	R	EDQSILCTGESGAGK	T					Spectrum3533 scans: 4923,
3	gi|114326446|ref|NP_071855.2|	myosin-9 isoform 1 [Mus musculus]	4495	226232	123	123	88	88	6573	1	1	1	765.886	1529.76	2	1529.76	0	0	115.65	4.3e-11	K	IAQLEEQLDNETK	E					Spectrum4459 scans: 5903,
3	gi|114326446|ref|NP_071855.2|	myosin-9 isoform 1 [Mus musculus]	4495	226232	123	123	88	88	6652	1	1	1	514.307	1539.9	3	1539.9	-0.0001	2	48.68	4.7e-05	R	KKVEAQLQELQVK	F					Spectrum3217 scans: 4590,
3	gi|114326446|ref|NP_071855.2|	myosin-9 isoform 1 [Mus musculus]	4495	226232	123	123	88	88	6914	1	1	1	783.34	1564.67	2	1564.67	-0.002	0	56.55	3e-05	R	ELEDATETADAMNR	E					Spectrum3136 scans: 4504,
3	gi|114326446|ref|NP_071855.2|	myosin-9 isoform 1 [Mus musculus]	4495	226232	123	123	88	88	6915	1	1	1	783.341	1564.67	2	1564.67	0.0005	0	52.68	8.7e-05	R	ELEDATETADAMNR	E					Spectrum3126 scans: 4493,
3	gi|114326446|ref|NP_071855.2|	myosin-9 isoform 1 [Mus musculus]	4495	226232	123	123	88	88	6916	1	1	1	783.341	1564.67	2	1564.67	0.0007	0	38.17	0.0024	R	ELEDATETADAMNR	E					Spectrum2995 scans: 4354,
3	gi|114326446|ref|NP_071855.2|	myosin-9 isoform 1 [Mus musculus]	4495	226232	123	123	88	88	6954	1	1	1	786.43	1570.85	2	1570.85	-0.0011	0	41.69	0.001	K	VSHLLGINVTDFTR	G					Spectrum8074 scans: 9721,
3	gi|114326446|ref|NP_071855.2|	myosin-9 isoform 1 [Mus musculus]	4495	226232	123	123	88	88	6955	1	1	1	524.623	1570.85	3	1570.85	-0.0007	0	29.89	0.016	K	VSHLLGINVTDFTR	G					Spectrum8071 scans: 9718,
3	gi|114326446|ref|NP_071855.2|	myosin-9 isoform 1 [Mus musculus]	4495	226232	123	123	88	88	7009	1	1	1	527.635	1579.88	3	1579.88	-0.0008	1	35.08	0.002	K	KVIQYLAHVASSHK	S					Spectrum3545 scans: 4935,
3	gi|114326446|ref|NP_071855.2|	myosin-9 isoform 1 [Mus musculus]	4495	226232	123	123	88	88	7014	1	1	1	791.338	1580.66	2	1580.66	-0.0009	0	28.24	0.029	R	ELEDATETADAMNR	E	Oxidation (M)	0.00000000000300.0			Spectrum3041 scans: 4403,
3	gi|114326446|ref|NP_071855.2|	myosin-9 isoform 1 [Mus musculus]	4495	226232	123	123	88	88	7015	1	1	1	791.342	1580.67	2	1580.67	-0.0005	0	45.81	0.00045	K	MEDGVGCLETAEEAK	R					Spectrum5110 scans: 6596,
3	gi|114326446|ref|NP_071855.2|	myosin-9 isoform 1 [Mus musculus]	4495	226232	123	123	88	88	7016	1	1	1	791.342	1580.67	2	1580.67	-0.0005	0	69.03	2.1e-06	K	MEDGVGCLETAEEAK	R					Spectrum5097 scans: 6582,
3	gi|114326446|ref|NP_071855.2|	myosin-9 isoform 1 [Mus musculus]	4495	226232	123	123	88	88	7051	1	1	1	793.384	1584.75	2	1584.76	-0.0027	1	30.71	0.021	K	NKHEAMITDLEER	L					Spectrum3652 scans: 5048,
3	gi|114326446|ref|NP_071855.2|	myosin-9 isoform 1 [Mus musculus]	4495	226232	123	123	88	88	7052	1	1	1	529.259	1584.75	3	1584.76	-0.0017	1	37.91	0.0037	K	NKHEAMITDLEER	L					Spectrum3615 scans: 5009,
3	gi|114326446|ref|NP_071855.2|	myosin-9 isoform 1 [Mus musculus]	4495	226232	123	123	88	88	7053	1	1	1	793.385	1584.76	2	1584.76	-0.0004	1	66.57	4.9e-06	K	NKHEAMITDLEER	L					Spectrum3694 scans: 5092,
3	gi|114326446|ref|NP_071855.2|	myosin-9 isoform 1 [Mus musculus]	4495	226232	123	123	88	88	7054	1	1	1	793.385	1584.76	2	1584.76	-0.0002	1	40.48	0.002	K	NKHEAMITDLEER	L					Spectrum3670 scans: 5067,
3	gi|114326446|ref|NP_071855.2|	myosin-9 isoform 1 [Mus musculus]	4495	226232	123	123	88	88	7091	1	1	0	796.354	1590.69	2	1590.69	-0.0006	0	86.31	3.7e-08	R	NTDQASMPDNTAAQK	V					Spectrum1043 scans: 2299,
3	gi|114326446|ref|NP_071855.2|	myosin-9 isoform 1 [Mus musculus]	4495	226232	123	123	88	88	7178	1	1	1	801.404	1600.79	2	1600.8	-0.0009	0	47.72	0.00035	R	IMGIPEDEQMGLLR	V					Spectrum8869 scans: 10556,
3	gi|114326446|ref|NP_071855.2|	myosin-9 isoform 1 [Mus musculus]	4495	226232	123	123	88	88	7237	1	1	1	538.305	1611.89	3	1611.89	-0.0011	2	25.21	0.029	K	LKDVLLQVEDERR	N					Spectrum5015 scans: 6495,
3	gi|114326446|ref|NP_071855.2|	myosin-9 isoform 1 [Mus musculus]	4495	226232	123	123	88	88	7464	1	1	1	820.923	1639.83	2	1639.83	-0.0003	0	29.17	0.02	R	FLSNGHVTIPGQQDK	D					Spectrum4180 scans: 5609,
3	gi|114326446|ref|NP_071855.2|	myosin-9 isoform 1 [Mus musculus]	4495	226232	123	123	88	88	7465	1	1	1	547.618	1639.83	3	1639.83	0.0003	0	30.97	0.014	R	FLSNGHVTIPGQQDK	D					Spectrum4165 scans: 5594,
3	gi|114326446|ref|NP_071855.2|	myosin-9 isoform 1 [Mus musculus]	4495	226232	123	123	88	88	7617	1	1	1	835.384	1668.75	2	1668.76	-0.002	0	116.62	4.7e-11	R	VAEFTTNLMEEEEK	S					Spectrum6385 scans: 7947,
3	gi|114326446|ref|NP_071855.2|	myosin-9 isoform 1 [Mus musculus]	4495	226232	123	123	88	88	7633	1	1	1	836.925	1671.84	2	1671.84	-0.0012	0	89.97	2.4e-08	K	NFINNPLAQADWAAK	K					Spectrum8861 scans: 10547,
3	gi|114326446|ref|NP_071855.2|	myosin-9 isoform 1 [Mus musculus]	4495	226232	123	123	88	88	7827	1	1	1	855.389	1708.76	2	1708.76	-0.0002	1	88.12	3.3e-08	K	KMEDGVGCLETAEEAK	R					Spectrum4317 scans: 5753,
3	gi|114326446|ref|NP_071855.2|	myosin-9 isoform 1 [Mus musculus]	4495	226232	123	123	88	88	7830	1	1	0	855.464	1708.91	2	1708.91	-0.001	0	67.7	1.8e-06	R	QLLQANPILEAFGNAK	T	Gln->pyro-Glu (N-term Q)	2.0000000000000000.0			Spectrum12632 scans: 14513,
3	gi|114326446|ref|NP_071855.2|	myosin-9 isoform 1 [Mus musculus]	4495	226232	123	123	88	88	7850	1	1	1	571.613	1711.82	3	1711.82	-0.0017	1	68.18	3.1e-06	K	KQELEEICHDLEAR	V					Spectrum6544 scans: 8114,
3	gi|114326446|ref|NP_071855.2|	myosin-9 isoform 1 [Mus musculus]	4495	226232	123	123	88	88	7924	1	1	0	863.977	1725.94	2	1725.94	-0.0017	0	48.03	0.00016	R	QLLQANPILEAFGNAK	T					Spectrum10861 scans: 12648,
3	gi|114326446|ref|NP_071855.2|	myosin-9 isoform 1 [Mus musculus]	4495	226232	123	123	88	88	7925	1	1	0	863.978	1725.94	2	1725.94	-0.0002	0	32.78	0.0056	R	QLLQANPILEAFGNAK	T					Spectrum10967 scans: 12759,
3	gi|114326446|ref|NP_071855.2|	myosin-9 isoform 1 [Mus musculus]	4495	226232	123	123	88	88	7926	1	1	1	864.431	1726.85	2	1726.85	-0.0005	0	77.3	3.7e-07	K	NLPIYSEEIVEMYK	G					Spectrum9529 scans: 11249,
3	gi|114326446|ref|NP_071855.2|	myosin-9 isoform 1 [Mus musculus]	4495	226232	123	123	88	88	7935	1	1	1	577.295	1728.86	3	1728.86	-0.0003	1	38.52	0.0026	K	QTLENERGELANEVK	A					Spectrum3080 scans: 4445,
3	gi|114326446|ref|NP_071855.2|	myosin-9 isoform 1 [Mus musculus]	4495	226232	123	123	88	88	8265	1	1	1	885.408	1768.8	2	1768.8	-0.0033	0	57.31	4.6e-05	R	LTEMETMQSQLMAEK	L					Spectrum6585 scans: 8157,
3	gi|114326446|ref|NP_071855.2|	myosin-9 isoform 1 [Mus musculus]	4495	226232	123	123	88	88	8266	1	1	1	885.408	1768.8	2	1768.8	-0.003	0	37.6	0.0048	R	LTEMETMQSQLMAEK	L					Spectrum6654 scans: 8229,
3	gi|114326446|ref|NP_071855.2|	myosin-9 isoform 1 [Mus musculus]	4495	226232	123	123	88	88	8267	1	1	1	885.409	1768.8	2	1768.8	-0.0009	0	78.13	4.3e-07	R	LTEMETMQSQLMAEK	L					Spectrum6910 scans: 8498,
3	gi|114326446|ref|NP_071855.2|	myosin-9 isoform 1 [Mus musculus]	4495	226232	123	123	88	88	8871	1	1	1	918.429	1834.84	2	1834.84	-0.0002	1	40.79	0.002	K	KLEEDQIIMEDQNCK	L					Spectrum4193 scans: 5623,
3	gi|114326446|ref|NP_071855.2|	myosin-9 isoform 1 [Mus musculus]	4495	226232	123	123	88	88	9149	1	1	1	935.486	1868.96	2	1868.96	-0.0013	0	68.04	2.9e-06	K	ANLQIDQINTDLNLER	S					Spectrum7257 scans: 8863,
3	gi|114326446|ref|NP_071855.2|	myosin-9 isoform 1 [Mus musculus]	4495	226232	123	123	88	88	9457	1	1	1	638.977	1913.91	3	1913.91	-0.0006	0	30.37	0.025	R	HEMPPHIYAITDTAYR	S					Spectrum4985 scans: 6463,
3	gi|114326446|ref|NP_071855.2|	myosin-9 isoform 1 [Mus musculus]	4495	226232	123	123	88	88	9458	1	1	1	638.977	1913.91	3	1913.91	0.001	0	40.51	0.0025	R	HEMPPHIYAITDTAYR	S					Spectrum4765 scans: 6230,
3	gi|114326446|ref|NP_071855.2|	myosin-9 isoform 1 [Mus musculus]	4495	226232	123	123	88	88	9489	1	1	1	960.001	1917.99	2	1917.99	-0.0019	0	98.62	2.6e-09	K	LQVELDSVTGLLSQSDSK	S					Spectrum9160 scans: 10861,
3	gi|114326446|ref|NP_071855.2|	myosin-9 isoform 1 [Mus musculus]	4495	226232	123	123	88	88	9490	1	1	1	640.337	1917.99	3	1917.99	0	0	79.89	1.9e-07	K	LQVELDSVTGLLSQSDSK	S					Spectrum9175 scans: 10877,
3	gi|114326446|ref|NP_071855.2|	myosin-9 isoform 1 [Mus musculus]	4495	226232	123	123	88	88	9494	1	1	1	960.461	1918.91	2	1918.91	-0.0052	0	113.78	1.1e-10	K	TELEDTLDSTAAQQELR	S					Spectrum5695 scans: 7214,
3	gi|114326446|ref|NP_071855.2|	myosin-9 isoform 1 [Mus musculus]	4495	226232	123	123	88	88	9689	1	1	1	975.499	1948.98	2	1948.99	-0.0012	0	108.7	2.7e-10	R	LQQELDDLLVDLDHQR	Q					Spectrum9965 scans: 11707,
3	gi|114326446|ref|NP_071855.2|	myosin-9 isoform 1 [Mus musculus]	4495	226232	123	123	88	88	9690	1	1	1	650.669	1948.98	3	1948.99	-0.001	0	47.16	0.0004	R	LQQELDDLLVDLDHQR	Q					Spectrum10003 scans: 11747,
3	gi|114326446|ref|NP_071855.2|	myosin-9 isoform 1 [Mus musculus]	4495	226232	123	123	88	88	9691	1	1	1	650.671	1948.99	3	1948.99	0.0047	0	59.69	2.1e-05	R	LQQELDDLLVDLDHQR	Q					Spectrum9942 scans: 11683,
3	gi|114326446|ref|NP_071855.2|	myosin-9 isoform 1 [Mus musculus]	4495	226232	123	123	88	88	9959	1	1	0	981.462	1960.91	2	1960.91	-0.0017	0	144.13	1.1e-13	K	TQLEELEDELQATEDAK	L					Spectrum8573 scans: 10245,
3	gi|114326446|ref|NP_071855.2|	myosin-9 isoform 1 [Mus musculus]	4495	226232	123	123	88	88	10068	1	1	1	661.336	1980.99	3	1980.99	-0.0008	1	44.52	0.00081	K	HSQAVEELADQLEQTKR	V					Spectrum5476 scans: 6983,
3	gi|114326446|ref|NP_071855.2|	myosin-9 isoform 1 [Mus musculus]	4495	226232	123	123	88	88	10069	1	1	1	661.336	1980.99	3	1980.99	0.0003	1	66.04	5.4e-06	K	HSQAVEELADQLEQTKR	V					Spectrum5335 scans: 6834,
3	gi|114326446|ref|NP_071855.2|	myosin-9 isoform 1 [Mus musculus]	4495	226232	123	123	88	88	10237	1	1	1	666.015	1995.02	3	1995.03	-0.0007	0	36.52	0.0037	R	TFHIFYYLLSGAGEHLK	T					Spectrum11201 scans: 13008,
3	gi|114326446|ref|NP_071855.2|	myosin-9 isoform 1 [Mus musculus]	4495	226232	123	123	88	88	10421	1	1	1	1009.53	2017.05	2	2017.06	-0.0016	0	94.74	4.8e-09	R	IIGLDQVAGMSETALPGAFK	T					Spectrum15329 scans: 17632,
3	gi|114326446|ref|NP_071855.2|	myosin-9 isoform 1 [Mus musculus]	4495	226232	123	123	88	88	10422	1	1	1	1009.53	2017.05	2	2017.06	-0.0009	0	109.42	1.6e-10	R	IIGLDQVAGMSETALPGAFK	T					Spectrum10241 scans: 11997,
3	gi|114326446|ref|NP_071855.2|	myosin-9 isoform 1 [Mus musculus]	4495	226232	123	123	88	88	10423	1	1	1	673.359	2017.05	3	2017.06	-0.0006	0	35.1	0.0048	R	IIGLDQVAGMSETALPGAFK	T					Spectrum10261 scans: 12018,
3	gi|114326446|ref|NP_071855.2|	myosin-9 isoform 1 [Mus musculus]	4495	226232	123	123	88	88	10546	1	1	1	1024.49	2046.96	2	2046.96	-0.0009	0	62.06	2.1e-05	R	ELETQISELQEDLESER	A					Spectrum8985 scans: 10677,
3	gi|114326446|ref|NP_071855.2|	myosin-9 isoform 1 [Mus musculus]	4495	226232	123	123	88	88	10556	1	1	1	1024.98	2047.95	2	2047.96	-0.0012	0	94.1	1e-08	K	SMEAEMIQLQEELAAAER	A					Spectrum10972 scans: 12764,
3	gi|114326446|ref|NP_071855.2|	myosin-9 isoform 1 [Mus musculus]	4495	226232	123	123	88	88	10557	1	1	1	683.659	2047.96	3	2047.96	0.0002	0	48.43	0.0004	K	SMEAEMIQLQEELAAAER	A					Spectrum10984 scans: 12777,
3	gi|114326446|ref|NP_071855.2|	myosin-9 isoform 1 [Mus musculus]	4495	226232	123	123	88	88	10670	1	1	1	1044.99	2087.97	2	2087.97	-0.0014	1	82.07	1.7e-07	R	QAQQERDELADEIANSSGK	G					Spectrum3951 scans: 5364,
3	gi|114326446|ref|NP_071855.2|	myosin-9 isoform 1 [Mus musculus]	4495	226232	123	123	88	88	10671	1	1	1	696.999	2087.97	3	2087.97	0.003	1	71.35	2e-06	R	QAQQERDELADEIANSSGK	G					Spectrum3911 scans: 5322,
3	gi|114326446|ref|NP_071855.2|	myosin-9 isoform 1 [Mus musculus]	4495	226232	123	123	88	88	11475	1	1	1	1115.05	2228.08	2	2228.08	-0.0005	0	69.88	2.7e-06	K	VEDMAELTCLNEASVLHNLK	E					Spectrum9478 scans: 11195,
3	gi|114326446|ref|NP_071855.2|	myosin-9 isoform 1 [Mus musculus]	4495	226232	123	123	88	88	11476	1	1	1	743.701	2228.08	3	2228.08	-0.0003	0	42.18	0.0016	K	VEDMAELTCLNEASVLHNLK	E					Spectrum9470 scans: 11187,
3	gi|114326446|ref|NP_071855.2|	myosin-9 isoform 1 [Mus musculus]	4495	226232	123	123	88	88	11891	1	1	1	778.356	2332.05	3	2332.05	-0.0017	0	50.27	0.00028	K	MQQNIQELEEQLEEEESAR	Q					Spectrum7771 scans: 9403,
3	gi|114326446|ref|NP_071855.2|	myosin-9 isoform 1 [Mus musculus]	4495	226232	123	123	88	88	11892	1	1	1	778.356	2332.05	3	2332.05	-0.0013	0	51.63	0.00021	K	MQQNIQELEEQLEEEESAR	Q					Spectrum7760 scans: 9391,
3	gi|114326446|ref|NP_071855.2|	myosin-9 isoform 1 [Mus musculus]	4495	226232	123	123	88	88	11894	1	1	1	1167.03	2332.05	2	2332.05	-0.0001	0	99.26	3.5e-09	K	MQQNIQELEEQLEEEESAR	Q					Spectrum7756 scans: 9387,
3	gi|114326446|ref|NP_071855.2|	myosin-9 isoform 1 [Mus musculus]	4495	226232	123	123	88	88	12037	1	1	1	1193.12	2384.23	2	2384.23	-0.0004	0	34.34	0.0062	R	INFDVNGYIVGANIETYLLEK	S					Spectrum12121 scans: 13976,
3	gi|114326446|ref|NP_071855.2|	myosin-9 isoform 1 [Mus musculus]	4495	226232	123	123	88	88	12383	1	1	1	1222.6	2443.19	2	2443.19	-0.0036	0	58.55	3.9e-05	K	LQLQEQLQAETELCAEAEELR	A					Spectrum10510 scans: 12279,
3	gi|114326446|ref|NP_071855.2|	myosin-9 isoform 1 [Mus musculus]	4495	226232	123	123	88	88	12386	1	1	1	1222.6	2443.19	2	2443.19	0.0022	0	140.29	2.5e-13	K	LQLQEQLQAETELCAEAEELR	A					Spectrum10406 scans: 12170,
3	gi|114326446|ref|NP_071855.2|	myosin-9 isoform 1 [Mus musculus]	4495	226232	123	123	88	88	12637	1	1	1	1236.59	2471.17	2	2471.17	0.0008	0	126.83	6.7e-12	R	IAQLEEELEEEQGNTELINDR	L					Spectrum7093 scans: 8691,
3	gi|114326446|ref|NP_071855.2|	myosin-9 isoform 1 [Mus musculus]	4495	226232	123	123	88	88	12727	1	1	1	1244.13	2486.24	2	2486.24	0.0004	0	79.38	3.1e-07	K	LEGDSTDLSDQIAELQAQIAELK	M					Spectrum11635 scans: 13465,
3	gi|114326446|ref|NP_071855.2|	myosin-9 isoform 1 [Mus musculus]	4495	226232	123	123	88	88	12841	1	1	1	831.729	2492.17	3	2492.17	-0.0007	0	58.17	5.3e-05	K	DFSALESQLQDTQELLQEENR	Q					Spectrum10347 scans: 12108,
3	gi|114326446|ref|NP_071855.2|	myosin-9 isoform 1 [Mus musculus]	4495	226232	123	123	88	88	12842	1	1	1	1247.09	2492.17	2	2492.17	0.0012	0	101.15	2.6e-09	K	DFSALESQLQDTQELLQEENR	Q					Spectrum10342 scans: 12103,
3	gi|114326446|ref|NP_071855.2|	myosin-9 isoform 1 [Mus musculus]	4495	226232	123	123	88	88	12843	1	1	1	1247.09	2492.17	2	2492.17	0.0029	0	86.94	6.5e-08	K	DFSALESQLQDTQELLQEENR	Q					Spectrum10337 scans: 12097,
3	gi|114326446|ref|NP_071855.2|	myosin-9 isoform 1 [Mus musculus]	4495	226232	123	123	88	88	13501	1	1	1	1308.18	2614.34	2	2614.33	0.0023	1	112.27	1e-10	R	KLEGDSTDLSDQIAELQAQIAELK	M					Spectrum11064 scans: 12861,
3	gi|114326446|ref|NP_071855.2|	myosin-9 isoform 1 [Mus musculus]	4495	226232	123	123	88	88	13924	1	1	1	939.15	2814.43	3	2814.43	-0.0015	2	31.63	0.014	K	NGFEPASLKEEVGEEAIVELVENGKK	V					Spectrum9181 scans: 10883,
4	gi|14192922|ref|NP_033738.1|	actin, alpha cardiac muscle 1 [Mus musculus]	3875	41992	144	140	20	20	190	1	0	0	398.24	794.465	2	794.465	-0.0004	0	27.35	0.011	K	IIAPPER	K					Spectrum2518 scans: 3852,
4	gi|14192922|ref|NP_033738.1|	actin, alpha cardiac muscle 1 [Mus musculus]	3875	41992	144	140	20	20	199	1	0	0	398.24	794.465	2	794.465	0.0003	0	25.24	0.013	K	IIAPPER	K					Spectrum2399 scans: 3726,
4	gi|14192922|ref|NP_033738.1|	actin, alpha cardiac muscle 1 [Mus musculus]	3875	41992	144	140	20	20	267	1	0	0	400.771	799.528	2	799.528	-0.0001	1	26.64	0.014	K	RGILTLK	Y					Spectrum4523 scans: 5972,
4	gi|14192922|ref|NP_033738.1|	actin, alpha cardiac muscle 1 [Mus musculus]	3875	41992	144	140	20	20	1056	1	0	0	462.287	922.56	2	922.56	0.0001	1	33.18	0.0017	K	IIAPPERK	Y					Spectrum1601 scans: 2886,
4	gi|14192922|ref|NP_033738.1|	actin, alpha cardiac muscle 1 [Mus musculus]	3875	41992	144	140	20	20	1511	1	0	0	488.727	975.439	2	975.441	-0.0016	0	41.93	0.00029	K	AGFAGDDAPR	A					Spectrum2058 scans: 3366,
4	gi|14192922|ref|NP_033738.1|	actin, alpha cardiac muscle 1 [Mus musculus]	3875	41992	144	140	20	20	1513	1	0	0	488.727	975.44	2	975.441	-0.0007	0	42.73	0.00041	K	AGFAGDDAPR	A					Spectrum2034 scans: 3341,
4	gi|14192922|ref|NP_033738.1|	actin, alpha cardiac muscle 1 [Mus musculus]	3875	41992	144	140	20	20	1519	1	0	0	488.728	975.441	2	975.441	-0.0001	0	79.96	7.4e-08	K	AGFAGDDAPR	A					Spectrum2590 scans: 3928,
4	gi|14192922|ref|NP_033738.1|	actin, alpha cardiac muscle 1 [Mus musculus]	3875	41992	144	140	20	20	1520	1	0	0	488.728	975.441	2	975.441	-0.0001	0	61.42	5.3e-06	K	AGFAGDDAPR	A					Spectrum2998 scans: 4358,
4	gi|14192922|ref|NP_033738.1|	actin, alpha cardiac muscle 1 [Mus musculus]	3875	41992	144	140	20	20	1521	1	0	0	488.728	975.441	2	975.441	0.0001	0	44.3	0.00027	K	AGFAGDDAPR	A					Spectrum15626 scans: 17980,
4	gi|14192922|ref|NP_033738.1|	actin, alpha cardiac muscle 1 [Mus musculus]	3875	41992	144	140	20	20	1523	1	0	0	488.728	975.441	2	975.441	0.0003	0	36.43	0.0017	K	AGFAGDDAPR	A					Spectrum3178 scans: 4549,
4	gi|14192922|ref|NP_033738.1|	actin, alpha cardiac muscle 1 [Mus musculus]	3875	41992	144	140	20	20	1524	1	0	0	488.728	975.441	2	975.441	0.0003	0	77.45	1.3e-07	K	AGFAGDDAPR	A					Spectrum2171 scans: 3486,
4	gi|14192922|ref|NP_033738.1|	actin, alpha cardiac muscle 1 [Mus musculus]	3875	41992	144	140	20	20	1525	1	0	0	488.728	975.441	2	975.441	0.0004	0	63.54	3.6e-06	K	AGFAGDDAPR	A					Spectrum2468 scans: 3799,
4	gi|14192922|ref|NP_033738.1|	actin, alpha cardiac muscle 1 [Mus musculus]	3875	41992	144	140	20	20	1526	1	0	0	488.728	975.442	2	975.441	0.0006	0	63.96	4.4e-06	K	AGFAGDDAPR	A					Spectrum2886 scans: 4239,
4	gi|14192922|ref|NP_033738.1|	actin, alpha cardiac muscle 1 [Mus musculus]	3875	41992	144	140	20	20	1527	1	0	0	488.728	975.442	2	975.441	0.0006	0	63.83	4.6e-06	K	AGFAGDDAPR	A					Spectrum2822 scans: 4172,
4	gi|14192922|ref|NP_033738.1|	actin, alpha cardiac muscle 1 [Mus musculus]	3875	41992	144	140	20	20	1528	1	0	0	488.729	975.443	2	975.441	0.0016	0	78.31	1.6e-07	K	AGFAGDDAPR	A					Spectrum2290 scans: 3611,
4	gi|14192922|ref|NP_033738.1|	actin, alpha cardiac muscle 1 [Mus musculus]	3875	41992	144	140	20	20	1690	1	0	0	499.747	997.479	2	997.479	-0.0003	0	48.39	9.1e-05	R	DLTDYLMK	I					Spectrum7831 scans: 9466,
4	gi|14192922|ref|NP_033738.1|	actin, alpha cardiac muscle 1 [Mus musculus]	3875	41992	144	140	20	20	1705	1	0	0	499.747	997.479	2	997.479	0	0	39.68	0.00069	R	DLTDYLMK	I					Spectrum7711 scans: 9340,
4	gi|14192922|ref|NP_033738.1|	actin, alpha cardiac muscle 1 [Mus musculus]	3875	41992	144	140	20	20	1712	1	0	0	499.747	997.479	2	997.479	0.0001	0	41.94	0.00041	R	DLTDYLMK	I					Spectrum7951 scans: 9592,
4	gi|14192922|ref|NP_033738.1|	actin, alpha cardiac muscle 1 [Mus musculus]	3875	41992	144	140	20	20	2715	1	1	0	565.777	1129.54	2	1129.54	-0.0006	0	64.92	4.2e-06	R	GYSFVTTAER	E					Spectrum4580 scans: 6032,
4	gi|14192922|ref|NP_033738.1|	actin, alpha cardiac muscle 1 [Mus musculus]	3875	41992	144	140	20	20	2993	1	0	0	581.312	1160.61	2	1160.61	-0.0015	0	69.07	1.9e-06	K	EITALAPSTMK	I					Spectrum4812 scans: 6281,
4	gi|14192922|ref|NP_033738.1|	actin, alpha cardiac muscle 1 [Mus musculus]	3875	41992	144	140	20	20	2994	1	0	0	581.312	1160.61	2	1160.61	-0.0009	0	72.38	7.1e-07	K	EITALAPSTMK	I					Spectrum4579 scans: 6031,
4	gi|14192922|ref|NP_033738.1|	actin, alpha cardiac muscle 1 [Mus musculus]	3875	41992	144	140	20	20	3000	1	0	0	581.313	1160.61	2	1160.61	-0.0005	0	28.84	0.016	K	EITALAPSTMK	I					Spectrum13952 scans: 15906,
4	gi|14192922|ref|NP_033738.1|	actin, alpha cardiac muscle 1 [Mus musculus]	3875	41992	144	140	20	20	3002	1	0	0	581.313	1160.61	2	1160.61	-0.0004	0	42.06	0.00076	K	EITALAPSTMK	I					Spectrum15584 scans: 17908,
4	gi|14192922|ref|NP_033738.1|	actin, alpha cardiac muscle 1 [Mus musculus]	3875	41992	144	140	20	20	3008	1	0	0	581.313	1160.61	2	1160.61	-0.0002	0	30.91	0.0099	K	EITALAPSTMK	I					Spectrum15603 scans: 17933,
4	gi|14192922|ref|NP_033738.1|	actin, alpha cardiac muscle 1 [Mus musculus]	3875	41992	144	140	20	20	3010	1	0	0	581.313	1160.61	2	1160.61	-0.0002	0	28.01	0.019	K	EITALAPSTMK	I					Spectrum13882 scans: 15831,
4	gi|14192922|ref|NP_033738.1|	actin, alpha cardiac muscle 1 [Mus musculus]	3875	41992	144	140	20	20	3012	1	0	0	581.313	1160.61	2	1160.61	0	0	42.09	0.00076	K	EITALAPSTMK	I					Spectrum15507 scans: 17822,
4	gi|14192922|ref|NP_033738.1|	actin, alpha cardiac muscle 1 [Mus musculus]	3875	41992	144	140	20	20	3013	1	0	0	581.313	1160.61	2	1160.61	0	0	25.23	0.037	K	EITALAPSTMK	I					Spectrum4471 scans: 5916,
4	gi|14192922|ref|NP_033738.1|	actin, alpha cardiac muscle 1 [Mus musculus]	3875	41992	144	140	20	20	3014	1	0	0	581.313	1160.61	2	1160.61	0.0001	0	56.13	3e-05	K	EITALAPSTMK	I					Spectrum4703 scans: 6164,
4	gi|14192922|ref|NP_033738.1|	actin, alpha cardiac muscle 1 [Mus musculus]	3875	41992	144	140	20	20	3019	1	0	0	581.313	1160.61	2	1160.61	0.0001	0	27.38	0.022	K	EITALAPSTMK	I					Spectrum14375 scans: 16367,
4	gi|14192922|ref|NP_033738.1|	actin, alpha cardiac muscle 1 [Mus musculus]	3875	41992	144	140	20	20	3021	1	0	0	581.313	1160.61	2	1160.61	0.0001	0	42.19	0.00074	K	EITALAPSTMK	I					Spectrum4940 scans: 6416,
4	gi|14192922|ref|NP_033738.1|	actin, alpha cardiac muscle 1 [Mus musculus]	3875	41992	144	140	20	20	3026	1	0	0	581.313	1160.61	2	1160.61	0.0002	0	28.16	0.018	K	EITALAPSTMK	I					Spectrum13801 scans: 15745,
4	gi|14192922|ref|NP_033738.1|	actin, alpha cardiac muscle 1 [Mus musculus]	3875	41992	144	140	20	20	3027	1	0	0	581.313	1160.61	2	1160.61	0.0002	0	34.86	0.0038	K	EITALAPSTMK	I					Spectrum13362 scans: 15280,
4	gi|14192922|ref|NP_033738.1|	actin, alpha cardiac muscle 1 [Mus musculus]	3875	41992	144	140	20	20	3135	1	0	0	586.289	1170.56	2	1170.56	-0.0006	0	66.84	2e-06	R	HQGVMVGMGQK	D					Spectrum2329 scans: 3652,
4	gi|14192922|ref|NP_033738.1|	actin, alpha cardiac muscle 1 [Mus musculus]	3875	41992	144	140	20	20	3136	1	0	0	586.289	1170.56	2	1170.56	-0.0006	0	65.45	2.8e-06	R	HQGVMVGMGQK	D					Spectrum2570 scans: 3907,
4	gi|14192922|ref|NP_033738.1|	actin, alpha cardiac muscle 1 [Mus musculus]	3875	41992	144	140	20	20	3139	1	0	0	586.289	1170.56	2	1170.56	-0.0005	0	65.01	3e-06	R	HQGVMVGMGQK	D					Spectrum2691 scans: 4034,
4	gi|14192922|ref|NP_033738.1|	actin, alpha cardiac muscle 1 [Mus musculus]	3875	41992	144	140	20	20	3141	1	0	0	586.289	1170.56	2	1170.56	-0.0002	0	53.59	5.3e-05	R	HQGVMVGMGQK	D					Spectrum3049 scans: 4412,
4	gi|14192922|ref|NP_033738.1|	actin, alpha cardiac muscle 1 [Mus musculus]	3875	41992	144	140	20	20	3142	1	0	0	586.289	1170.56	2	1170.56	-0.0002	0	45.34	0.00035	R	HQGVMVGMGQK	D					Spectrum13499 scans: 15424,
4	gi|14192922|ref|NP_033738.1|	actin, alpha cardiac muscle 1 [Mus musculus]	3875	41992	144	140	20	20	3143	1	0	0	586.289	1170.56	2	1170.56	0	0	68.29	1.8e-06	R	HQGVMVGMGQK	D					Spectrum2452 scans: 3782,
4	gi|14192922|ref|NP_033738.1|	actin, alpha cardiac muscle 1 [Mus musculus]	3875	41992	144	140	20	20	3144	1	0	0	586.289	1170.56	2	1170.56	0	0	27.25	0.023	R	HQGVMVGMGQK	D					Spectrum13858 scans: 15805,
4	gi|14192922|ref|NP_033738.1|	actin, alpha cardiac muscle 1 [Mus musculus]	3875	41992	144	140	20	20	3145	1	0	0	586.289	1170.56	2	1170.56	0	0	57.69	2.1e-05	R	HQGVMVGMGQK	D					Spectrum2804 scans: 4153,
4	gi|14192922|ref|NP_033738.1|	actin, alpha cardiac muscle 1 [Mus musculus]	3875	41992	144	140	20	20	3147	1	0	0	586.289	1170.56	2	1170.56	0.0002	0	60.28	1e-05	R	HQGVMVGMGQK	D					Spectrum3161 scans: 4531,
4	gi|14192922|ref|NP_033738.1|	actin, alpha cardiac muscle 1 [Mus musculus]	3875	41992	144	140	20	20	3148	1	0	0	391.195	1170.56	3	1170.56	0.0007	0	47.84	0.00018	R	HQGVMVGMGQK	D					Spectrum2330 scans: 3653,
4	gi|14192922|ref|NP_033738.1|	actin, alpha cardiac muscle 1 [Mus musculus]	3875	41992	144	140	20	20	3150	1	0	0	586.29	1170.56	2	1170.56	0.001	0	63	5.6e-06	R	HQGVMVGMGQK	D					Spectrum2253 scans: 3572,
4	gi|14192922|ref|NP_033738.1|	actin, alpha cardiac muscle 1 [Mus musculus]	3875	41992	144	140	20	20	3151	1	0	0	391.196	1170.57	3	1170.56	0.0018	0	42.12	0.00086	R	HQGVMVGMGQK	D					Spectrum2420 scans: 3748,
4	gi|14192922|ref|NP_033738.1|	actin, alpha cardiac muscle 1 [Mus musculus]	3875	41992	144	140	20	20	3152	1	0	0	391.196	1170.57	3	1170.56	0.0022	0	42.98	0.0007	R	HQGVMVGMGQK	D					Spectrum2289 scans: 3610,
4	gi|14192922|ref|NP_033738.1|	actin, alpha cardiac muscle 1 [Mus musculus]	3875	41992	144	140	20	20	3192	1	0	0	589.31	1176.61	2	1176.61	-0.0006	0	26.02	0.025	K	EITALAPSTMK	I	Oxidation (M)	0.00000000030.0			Spectrum4269 scans: 5703,
4	gi|14192922|ref|NP_033738.1|	actin, alpha cardiac muscle 1 [Mus musculus]	3875	41992	144	140	20	20	3194	1	0	0	589.31	1176.61	2	1176.61	-0.0004	0	37.51	0.0018	K	EITALAPSTMK	I	Oxidation (M)	0.00000000030.0			Spectrum15525 scans: 17841,
4	gi|14192922|ref|NP_033738.1|	actin, alpha cardiac muscle 1 [Mus musculus]	3875	41992	144	140	20	20	3195	1	0	0	589.31	1176.61	2	1176.61	-0.0003	0	27.71	0.017	K	EITALAPSTMK	I	Oxidation (M)	0.00000000030.0			Spectrum15615 scans: 17954,
4	gi|14192922|ref|NP_033738.1|	actin, alpha cardiac muscle 1 [Mus musculus]	3875	41992	144	140	20	20	3197	1	0	0	589.31	1176.61	2	1176.61	-0.0002	0	28.06	0.016	K	EITALAPSTMK	I	Oxidation (M)	0.00000000030.0			Spectrum15598 scans: 17926,
4	gi|14192922|ref|NP_033738.1|	actin, alpha cardiac muscle 1 [Mus musculus]	3875	41992	144	140	20	20	3200	1	0	0	589.31	1176.61	2	1176.61	0	0	27.16	0.019	K	EITALAPSTMK	I	Oxidation (M)	0.00000000030.0			Spectrum15444 scans: 17754,
4	gi|14192922|ref|NP_033738.1|	actin, alpha cardiac muscle 1 [Mus musculus]	3875	41992	144	140	20	20	3208	1	0	0	589.311	1176.61	2	1176.61	0.0009	0	46.17	0.00019	K	EITALAPSTMK	I	Oxidation (M)	0.00000000030.0			Spectrum3234 scans: 4608,
4	gi|14192922|ref|NP_033738.1|	actin, alpha cardiac muscle 1 [Mus musculus]	3875	41992	144	140	20	20	3347	1	0	0	594.286	1186.56	2	1186.56	-0.0016	0	63.88	4.2e-06	R	HQGVMVGMGQK	D	Oxidation (M)	0.00003000000.0			Spectrum1498 scans: 2777,
4	gi|14192922|ref|NP_033738.1|	actin, alpha cardiac muscle 1 [Mus musculus]	3875	41992	144	140	20	20	3351	1	0	0	594.286	1186.56	2	1186.56	-0.0004	0	31.91	0.0093	R	HQGVMVGMGQK	D	Oxidation (M)	0.00003000000.0			Spectrum2621 scans: 3960,
4	gi|14192922|ref|NP_033738.1|	actin, alpha cardiac muscle 1 [Mus musculus]	3875	41992	144	140	20	20	3352	1	0	0	594.286	1186.56	2	1186.56	-0.0004	0	50.99	0.00012	R	HQGVMVGMGQK	D	Oxidation (M)	0.00000003000.0			Spectrum1151 scans: 2412,
4	gi|14192922|ref|NP_033738.1|	actin, alpha cardiac muscle 1 [Mus musculus]	3875	41992	144	140	20	20	3353	1	0	0	594.287	1186.56	2	1186.56	-0.0003	0	26.68	0.031	R	HQGVMVGMGQK	D	Oxidation (M)	0.00003000000.0			Spectrum2405 scans: 3732,
4	gi|14192922|ref|NP_033738.1|	actin, alpha cardiac muscle 1 [Mus musculus]	3875	41992	144	140	20	20	3354	1	0	0	594.287	1186.56	2	1186.56	-0.0001	0	30.82	0.012	R	HQGVMVGMGQK	D	Oxidation (M)	0.00003000000.0			Spectrum2278 scans: 3598,
4	gi|14192922|ref|NP_033738.1|	actin, alpha cardiac muscle 1 [Mus musculus]	3875	41992	144	140	20	20	3357	1	0	0	594.287	1186.56	2	1186.56	0	0	31.89	0.0094	R	HQGVMVGMGQK	D	Oxidation (M)	0.00003000000.0			Spectrum1851 scans: 3148,
4	gi|14192922|ref|NP_033738.1|	actin, alpha cardiac muscle 1 [Mus musculus]	3875	41992	144	140	20	20	3359	1	0	0	594.287	1186.56	2	1186.56	0.0002	0	51.44	9.9e-05	R	HQGVMVGMGQK	D	Oxidation (M)	0.00003000000.0			Spectrum1664 scans: 2952,
4	gi|14192922|ref|NP_033738.1|	actin, alpha cardiac muscle 1 [Mus musculus]	3875	41992	144	140	20	20	3451	1	0	0	599.764	1197.51	2	1197.52	-0.0006	0	40.02	0.0012	K	DSYVGDEAQSK	R					Spectrum1659 scans: 2946,
4	gi|14192922|ref|NP_033738.1|	actin, alpha cardiac muscle 1 [Mus musculus]	3875	41992	144	140	20	20	3452	1	0	0	599.764	1197.51	2	1197.52	-0.0004	0	68.02	1.9e-06	K	DSYVGDEAQSK	R					Spectrum1203 scans: 2467,
4	gi|14192922|ref|NP_033738.1|	actin, alpha cardiac muscle 1 [Mus musculus]	3875	41992	144	140	20	20	3453	1	0	0	599.765	1197.51	2	1197.52	-0.0002	0	64.66	4.2e-06	K	DSYVGDEAQSK	R					Spectrum1263 scans: 2530,
4	gi|14192922|ref|NP_033738.1|	actin, alpha cardiac muscle 1 [Mus musculus]	3875	41992	144	140	20	20	3454	1	0	0	599.765	1197.51	2	1197.52	-0.0002	0	60	1.2e-05	K	DSYVGDEAQSK	R					Spectrum1385 scans: 2658,
4	gi|14192922|ref|NP_033738.1|	actin, alpha cardiac muscle 1 [Mus musculus]	3875	41992	144	140	20	20	3455	1	0	0	599.765	1197.52	2	1197.52	0	0	36.96	0.0024	K	DSYVGDEAQSK	R					Spectrum1680 scans: 2968,
4	gi|14192922|ref|NP_033738.1|	actin, alpha cardiac muscle 1 [Mus musculus]	3875	41992	144	140	20	20	3456	1	0	0	599.765	1197.52	2	1197.52	0	0	48.48	0.00017	K	DSYVGDEAQSK	R					Spectrum1533 scans: 2814,
4	gi|14192922|ref|NP_033738.1|	actin, alpha cardiac muscle 1 [Mus musculus]	3875	41992	144	140	20	20	3480	1	0	0	599.856	1197.7	2	1197.7	0.0001	0	64.67	1.7e-06	R	AVFPSIVGRPR	H					Spectrum5610 scans: 7125,
4	gi|14192922|ref|NP_033738.1|	actin, alpha cardiac muscle 1 [Mus musculus]	3875	41992	144	140	20	20	3511	1	0	0	602.284	1202.55	2	1202.55	-0.0012	0	32.54	0.0058	R	HQGVMVGMGQK	D	2 Oxidation (M)	0.00003003000.0			Spectrum1172 scans: 2434,
4	gi|14192922|ref|NP_033738.1|	actin, alpha cardiac muscle 1 [Mus musculus]	3875	41992	144	140	20	20	3512	1	0	0	602.284	1202.55	2	1202.55	-0.0003	0	36.1	0.0028	R	HQGVMVGMGQK	D	2 Oxidation (M)	0.00003003000.0			Spectrum749 scans: 1989,
4	gi|14192922|ref|NP_033738.1|	actin, alpha cardiac muscle 1 [Mus musculus]	3875	41992	144	140	20	20	3513	1	0	0	401.858	1202.55	3	1202.55	0	0	39.25	0.0013	R	HQGVMVGMGQK	D	2 Oxidation (M)	0.00003003000.0			Spectrum751 scans: 1991,
4	gi|14192922|ref|NP_033738.1|	actin, alpha cardiac muscle 1 [Mus musculus]	3875	41992	144	140	20	20	4806	1	0	0	677.815	1353.62	2	1353.62	-0.0005	1	60.86	1.8e-05	K	DSYVGDEAQSKR	G					Spectrum1089 scans: 2347,
4	gi|14192922|ref|NP_033738.1|	actin, alpha cardiac muscle 1 [Mus musculus]	3875	41992	144	140	20	20	6076	1	1	0	742.343	1482.67	2	1482.67	-0.0016	0	53.22	0.00011	K	QEYDEAGPSIVHR	K	Gln->pyro-Glu (N-term Q)	2.0000000000000.0			Spectrum3812 scans: 5216,
4	gi|14192922|ref|NP_033738.1|	actin, alpha cardiac muscle 1 [Mus musculus]	3875	41992	144	140	20	20	6078	1	1	0	742.345	1482.67	2	1482.67	0.0009	0	29.44	0.024	K	QEYDEAGPSIVHR	K	Gln->pyro-Glu (N-term Q)	2.0000000000000.0			Spectrum3890 scans: 5299,
4	gi|14192922|ref|NP_033738.1|	actin, alpha cardiac muscle 1 [Mus musculus]	3875	41992	144	140	20	20	6259	1	1	0	750.857	1499.7	2	1499.7	-0.0005	0	55.22	6.8e-05	K	QEYDEAGPSIVHR	K					Spectrum2690 scans: 4033,
4	gi|14192922|ref|NP_033738.1|	actin, alpha cardiac muscle 1 [Mus musculus]	3875	41992	144	140	20	20	6260	1	1	0	500.907	1499.7	3	1499.7	-0.0001	0	43.23	0.00095	K	QEYDEAGPSIVHR	K					Spectrum2689 scans: 4032,
4	gi|14192922|ref|NP_033738.1|	actin, alpha cardiac muscle 1 [Mus musculus]	3875	41992	144	140	20	20	6393	1	0	0	505.921	1514.74	3	1514.74	-0.0011	0	30.33	0.017	K	IWHHTFYNELR	V					Spectrum5356 scans: 6856,
4	gi|14192922|ref|NP_033738.1|	actin, alpha cardiac muscle 1 [Mus musculus]	3875	41992	144	140	20	20	6394	1	0	0	758.378	1514.74	2	1514.74	-0.0009	0	36.3	0.0043	K	IWHHTFYNELR	V					Spectrum4560 scans: 6011,
4	gi|14192922|ref|NP_033738.1|	actin, alpha cardiac muscle 1 [Mus musculus]	3875	41992	144	140	20	20	6395	1	0	0	505.921	1514.74	3	1514.74	-0.0009	0	53.12	9e-05	K	IWHHTFYNELR	V					Spectrum4781 scans: 6247,
4	gi|14192922|ref|NP_033738.1|	actin, alpha cardiac muscle 1 [Mus musculus]	3875	41992	144	140	20	20	6396	1	0	0	505.921	1514.74	3	1514.74	-0.0008	0	41.16	0.0014	K	IWHHTFYNELR	V					Spectrum5373 scans: 6874,
4	gi|14192922|ref|NP_033738.1|	actin, alpha cardiac muscle 1 [Mus musculus]	3875	41992	144	140	20	20	6397	1	0	0	505.921	1514.74	3	1514.74	-0.0007	0	28.23	0.025	K	IWHHTFYNELR	V					Spectrum13920 scans: 15872,
4	gi|14192922|ref|NP_033738.1|	actin, alpha cardiac muscle 1 [Mus musculus]	3875	41992	144	140	20	20	6399	1	0	0	505.921	1514.74	3	1514.74	-0.0006	0	40.14	0.0016	K	IWHHTFYNELR	V					Spectrum15065 scans: 17164,
4	gi|14192922|ref|NP_033738.1|	actin, alpha cardiac muscle 1 [Mus musculus]	3875	41992	144	140	20	20	6400	1	0	0	505.921	1514.74	3	1514.74	-0.0005	0	45.4	0.00048	K	IWHHTFYNELR	V					Spectrum4539 scans: 5989,
4	gi|14192922|ref|NP_033738.1|	actin, alpha cardiac muscle 1 [Mus musculus]	3875	41992	144	140	20	20	6404	1	0	0	505.921	1514.74	3	1514.74	-0.0003	0	34.16	0.0064	K	IWHHTFYNELR	V					Spectrum4657 scans: 6115,
4	gi|14192922|ref|NP_033738.1|	actin, alpha cardiac muscle 1 [Mus musculus]	3875	41992	144	140	20	20	6414	1	0	0	505.921	1514.74	3	1514.74	0.0005	0	39.92	0.0016	K	IWHHTFYNELR	V					Spectrum4419 scans: 5861,
4	gi|14192922|ref|NP_033738.1|	actin, alpha cardiac muscle 1 [Mus musculus]	3875	41992	144	140	20	20	6415	1	0	0	758.379	1514.74	2	1514.74	0.0005	0	36.51	0.0035	K	IWHHTFYNELR	V					Spectrum4430 scans: 5872,
4	gi|14192922|ref|NP_033738.1|	actin, alpha cardiac muscle 1 [Mus musculus]	3875	41992	144	140	20	20	6416	1	0	0	505.921	1514.74	3	1514.74	0.0006	0	46.25	0.00038	K	IWHHTFYNELR	V					Spectrum4870 scans: 6343,
4	gi|14192922|ref|NP_033738.1|	actin, alpha cardiac muscle 1 [Mus musculus]	3875	41992	144	140	20	20	6417	1	0	0	505.921	1514.74	3	1514.74	0.0007	0	36.3	0.0037	K	IWHHTFYNELR	V					Spectrum5483 scans: 6991,
4	gi|14192922|ref|NP_033738.1|	actin, alpha cardiac muscle 1 [Mus musculus]	3875	41992	144	140	20	20	6419	1	0	0	505.922	1514.74	3	1514.74	0.0011	0	34.56	0.0045	K	IWHHTFYNELR	V					Spectrum5229 scans: 6723,
4	gi|14192922|ref|NP_033738.1|	actin, alpha cardiac muscle 1 [Mus musculus]	3875	41992	144	140	20	20	8444	1	0	0	895.948	1789.88	2	1789.88	-0.0021	0	60.07	2e-05	K	SYELPDGQVITIGNER	F					Spectrum6520 scans: 8089,
4	gi|14192922|ref|NP_033738.1|	actin, alpha cardiac muscle 1 [Mus musculus]	3875	41992	144	140	20	20	8449	1	0	0	895.949	1789.88	2	1789.88	-0.0018	0	114.77	7.7e-11	K	SYELPDGQVITIGNER	F					Spectrum7351 scans: 8962,
4	gi|14192922|ref|NP_033738.1|	actin, alpha cardiac muscle 1 [Mus musculus]	3875	41992	144	140	20	20	8450	1	0	0	895.949	1789.88	2	1789.88	-0.0017	0	44.81	0.00075	K	SYELPDGQVITIGNER	F					Spectrum13136 scans: 15042,
4	gi|14192922|ref|NP_033738.1|	actin, alpha cardiac muscle 1 [Mus musculus]	3875	41992	144	140	20	20	8451	1	0	0	895.949	1789.88	2	1789.88	-0.0016	0	94.3	8.4e-09	K	SYELPDGQVITIGNER	F					Spectrum7837 scans: 9472,
4	gi|14192922|ref|NP_033738.1|	actin, alpha cardiac muscle 1 [Mus musculus]	3875	41992	144	140	20	20	8456	1	0	0	895.949	1789.88	2	1789.88	-0.0014	0	28.3	0.034	K	SYELPDGQVITIGNER	F					Spectrum14276 scans: 16263,
4	gi|14192922|ref|NP_033738.1|	actin, alpha cardiac muscle 1 [Mus musculus]	3875	41992	144	140	20	20	8457	1	0	0	895.949	1789.88	2	1789.88	-0.0014	0	29.3	0.027	K	SYELPDGQVITIGNER	F					Spectrum14450 scans: 16447,
4	gi|14192922|ref|NP_033738.1|	actin, alpha cardiac muscle 1 [Mus musculus]	3875	41992	144	140	20	20	8462	1	0	0	895.949	1789.88	2	1789.88	-0.0012	0	47.92	0.00036	K	SYELPDGQVITIGNER	F					Spectrum12934 scans: 14830,
4	gi|14192922|ref|NP_033738.1|	actin, alpha cardiac muscle 1 [Mus musculus]	3875	41992	144	140	20	20	8463	1	0	0	895.949	1789.88	2	1789.88	-0.0012	0	52.62	0.00012	K	SYELPDGQVITIGNER	F					Spectrum12832 scans: 14723,
4	gi|14192922|ref|NP_033738.1|	actin, alpha cardiac muscle 1 [Mus musculus]	3875	41992	144	140	20	20	8466	1	0	0	895.949	1789.88	2	1789.88	-0.0011	0	30.88	0.016	K	SYELPDGQVITIGNER	F					Spectrum8886 scans: 10573,
4	gi|14192922|ref|NP_033738.1|	actin, alpha cardiac muscle 1 [Mus musculus]	3875	41992	144	140	20	20	8470	1	0	0	895.949	1789.88	2	1789.88	-0.001	0	45.06	0.00063	K	SYELPDGQVITIGNER	F					Spectrum14008 scans: 15966,
4	gi|14192922|ref|NP_033738.1|	actin, alpha cardiac muscle 1 [Mus musculus]	3875	41992	144	140	20	20	8471	1	0	0	895.949	1789.88	2	1789.88	-0.001	0	25.29	0.06	K	SYELPDGQVITIGNER	F					Spectrum14189 scans: 16169,
4	gi|14192922|ref|NP_033738.1|	actin, alpha cardiac muscle 1 [Mus musculus]	3875	41992	144	140	20	20	8475	1	0	0	895.949	1789.88	2	1789.88	-0.0009	0	26.56	0.044	K	SYELPDGQVITIGNER	F					Spectrum8855 scans: 10541,
4	gi|14192922|ref|NP_033738.1|	actin, alpha cardiac muscle 1 [Mus musculus]	3875	41992	144	140	20	20	8478	1	0	0	895.949	1789.88	2	1789.88	-0.0009	0	36.62	0.0044	K	SYELPDGQVITIGNER	F					Spectrum10558 scans: 12329,
4	gi|14192922|ref|NP_033738.1|	actin, alpha cardiac muscle 1 [Mus musculus]	3875	41992	144	140	20	20	8479	1	0	0	895.949	1789.88	2	1789.88	-0.0007	0	75.3	6e-07	K	SYELPDGQVITIGNER	F					Spectrum7712 scans: 9341,
4	gi|14192922|ref|NP_033738.1|	actin, alpha cardiac muscle 1 [Mus musculus]	3875	41992	144	140	20	20	8482	1	0	0	895.949	1789.88	2	1789.88	-0.0006	0	28.4	0.032	K	SYELPDGQVITIGNER	F					Spectrum13033 scans: 14934,
4	gi|14192922|ref|NP_033738.1|	actin, alpha cardiac muscle 1 [Mus musculus]	3875	41992	144	140	20	20	8486	1	0	0	895.949	1789.88	2	1789.88	-0.0005	0	92.64	1.2e-08	K	SYELPDGQVITIGNER	F					Spectrum15317 scans: 17620,
4	gi|14192922|ref|NP_033738.1|	actin, alpha cardiac muscle 1 [Mus musculus]	3875	41992	144	140	20	20	8488	1	0	0	895.949	1789.88	2	1789.88	-0.0004	0	30.35	0.02	K	SYELPDGQVITIGNER	F					Spectrum14370 scans: 16362,
4	gi|14192922|ref|NP_033738.1|	actin, alpha cardiac muscle 1 [Mus musculus]	3875	41992	144	140	20	20	8490	1	0	0	895.949	1789.88	2	1789.88	-0.0003	0	43.36	0.001	K	SYELPDGQVITIGNER	F					Spectrum9077 scans: 10774,
4	gi|14192922|ref|NP_033738.1|	actin, alpha cardiac muscle 1 [Mus musculus]	3875	41992	144	140	20	20	8493	1	0	0	895.949	1789.88	2	1789.88	-0.0003	0	47.22	0.00041	K	SYELPDGQVITIGNER	F					Spectrum12607 scans: 14486,
4	gi|14192922|ref|NP_033738.1|	actin, alpha cardiac muscle 1 [Mus musculus]	3875	41992	144	140	20	20	8494	1	0	0	895.949	1789.88	2	1789.88	-0.0003	0	59.47	2.5e-05	K	SYELPDGQVITIGNER	F					Spectrum14107 scans: 16076,
4	gi|14192922|ref|NP_033738.1|	actin, alpha cardiac muscle 1 [Mus musculus]	3875	41992	144	140	20	20	8495	1	0	0	895.949	1789.88	2	1789.88	-0.0001	0	92.19	1.3e-08	K	SYELPDGQVITIGNER	F					Spectrum7471 scans: 9088,
4	gi|14192922|ref|NP_033738.1|	actin, alpha cardiac muscle 1 [Mus musculus]	3875	41992	144	140	20	20	8496	1	0	0	895.95	1789.88	2	1789.88	0	0	85.44	6.2e-08	K	SYELPDGQVITIGNER	F					Spectrum7611 scans: 9235,
4	gi|14192922|ref|NP_033738.1|	actin, alpha cardiac muscle 1 [Mus musculus]	3875	41992	144	140	20	20	8499	1	0	0	895.95	1789.88	2	1789.88	0	0	26.9	0.045	K	SYELPDGQVITIGNER	F					Spectrum13738 scans: 15679,
4	gi|14192922|ref|NP_033738.1|	actin, alpha cardiac muscle 1 [Mus musculus]	3875	41992	144	140	20	20	8503	1	0	0	895.95	1789.88	2	1789.88	0.0001	0	48.3	0.00032	K	SYELPDGQVITIGNER	F					Spectrum14650 scans: 16658,
4	gi|14192922|ref|NP_033738.1|	actin, alpha cardiac muscle 1 [Mus musculus]	3875	41992	144	140	20	20	8505	1	0	0	895.95	1789.88	2	1789.88	0.0004	0	72.91	1.1e-06	K	SYELPDGQVITIGNER	F					Spectrum7672 scans: 9299,
4	gi|14192922|ref|NP_033738.1|	actin, alpha cardiac muscle 1 [Mus musculus]	3875	41992	144	140	20	20	8507	1	0	0	895.95	1789.89	2	1789.88	0.0007	0	26.71	0.043	K	SYELPDGQVITIGNER	F					Spectrum15174 scans: 17364,
4	gi|14192922|ref|NP_033738.1|	actin, alpha cardiac muscle 1 [Mus musculus]	3875	41992	144	140	20	20	9828	1	1	0	978.523	1955.03	2	1955.04	-0.0044	0	76.19	3.1e-07	R	VAPEEHPTLLTEAPLNPK	A					Spectrum5654 scans: 7171,
4	gi|14192922|ref|NP_033738.1|	actin, alpha cardiac muscle 1 [Mus musculus]	3875	41992	144	140	20	20	9829	1	1	0	978.524	1955.03	2	1955.04	-0.0022	0	68.89	1.5e-06	R	VAPEEHPTLLTEAPLNPK	A					Spectrum5569 scans: 7082,
4	gi|14192922|ref|NP_033738.1|	actin, alpha cardiac muscle 1 [Mus musculus]	3875	41992	144	140	20	20	9855	1	1	0	980.957	1959.9	2	1959.9	-0.0041	0	41.5	0.0019	K	YPIEHGIITNWDDMEK	I					Spectrum6799 scans: 8382,
4	gi|14192922|ref|NP_033738.1|	actin, alpha cardiac muscle 1 [Mus musculus]	3875	41992	144	140	20	20	9856	1	1	0	980.957	1959.9	2	1959.9	-0.0038	0	41.19	0.0018	K	YPIEHGIITNWDDMEK	I					Spectrum6681 scans: 8258,
4	gi|14192922|ref|NP_033738.1|	actin, alpha cardiac muscle 1 [Mus musculus]	3875	41992	144	140	20	20	9857	1	1	0	654.307	1959.9	3	1959.9	-0.0032	0	27.67	0.045	K	YPIEHGIITNWDDMEK	I					Spectrum6798 scans: 8381,
4	gi|14192922|ref|NP_033738.1|	actin, alpha cardiac muscle 1 [Mus musculus]	3875	41992	144	140	20	20	9858	1	1	0	980.958	1959.9	2	1959.9	-0.0028	0	46.76	0.00055	K	YPIEHGIITNWDDMEK	I					Spectrum6567 scans: 8138,
4	gi|14192922|ref|NP_033738.1|	actin, alpha cardiac muscle 1 [Mus musculus]	3875	41992	144	140	20	20	9864	1	1	0	654.308	1959.9	3	1959.9	-0.0019	0	32.81	0.014	K	YPIEHGIITNWDDMEK	I					Spectrum6680 scans: 8257,
4	gi|14192922|ref|NP_033738.1|	actin, alpha cardiac muscle 1 [Mus musculus]	3875	41992	144	140	20	20	9877	1	1	0	980.958	1959.9	2	1959.9	-0.0012	0	56.2	6.4e-05	K	YPIEHGIITNWDDMEK	I					Spectrum7269 scans: 8875,
4	gi|14192922|ref|NP_033738.1|	actin, alpha cardiac muscle 1 [Mus musculus]	3875	41992	144	140	20	20	9880	1	1	0	980.959	1959.9	2	1959.9	-0.0011	0	35.39	0.0078	K	YPIEHGIITNWDDMEK	I					Spectrum7001 scans: 8594,
4	gi|14192922|ref|NP_033738.1|	actin, alpha cardiac muscle 1 [Mus musculus]	3875	41992	144	140	20	20	9885	1	1	0	654.308	1959.9	3	1959.9	-0.001	0	36.63	0.0059	K	YPIEHGIITNWDDMEK	I					Spectrum6561 scans: 8132,
4	gi|14192922|ref|NP_033738.1|	actin, alpha cardiac muscle 1 [Mus musculus]	3875	41992	144	140	20	20	9887	1	1	0	654.308	1959.9	3	1959.9	-0.001	0	30.27	0.025	K	YPIEHGIITNWDDMEK	I					Spectrum14320 scans: 16309,
4	gi|14192922|ref|NP_033738.1|	actin, alpha cardiac muscle 1 [Mus musculus]	3875	41992	144	140	20	20	9888	1	1	0	980.959	1959.9	2	1959.9	-0.001	0	40.7	0.0023	K	YPIEHGIITNWDDMEK	I					Spectrum6915 scans: 8504,
4	gi|14192922|ref|NP_033738.1|	actin, alpha cardiac muscle 1 [Mus musculus]	3875	41992	144	140	20	20	9889	1	1	0	980.959	1959.9	2	1959.9	-0.001	0	41.2	0.002	K	YPIEHGIITNWDDMEK	I					Spectrum7144 scans: 8744,
4	gi|14192922|ref|NP_033738.1|	actin, alpha cardiac muscle 1 [Mus musculus]	3875	41992	144	140	20	20	9904	1	1	0	654.308	1959.9	3	1959.9	-0.0004	0	29.74	0.027	K	YPIEHGIITNWDDMEK	I					Spectrum6912 scans: 8501,
4	gi|14192922|ref|NP_033738.1|	actin, alpha cardiac muscle 1 [Mus musculus]	3875	41992	144	140	20	20	9917	1	1	0	654.308	1959.9	3	1959.9	-0.0002	0	34.44	0.0097	K	YPIEHGIITNWDDMEK	I					Spectrum7037 scans: 8632,
4	gi|14192922|ref|NP_033738.1|	actin, alpha cardiac muscle 1 [Mus musculus]	3875	41992	144	140	20	20	9950	1	1	0	980.96	1959.9	2	1959.9	0.001	0	40.27	0.0025	K	YPIEHGIITNWDDMEK	I					Spectrum7101 scans: 8699,
4	gi|14192922|ref|NP_033738.1|	actin, alpha cardiac muscle 1 [Mus musculus]	3875	41992	144	140	20	20	9952	1	1	0	980.96	1959.9	2	1959.9	0.0014	0	48.39	0.00042	K	YPIEHGIITNWDDMEK	I					Spectrum8763 scans: 10444,
4	gi|14192922|ref|NP_033738.1|	actin, alpha cardiac muscle 1 [Mus musculus]	3875	41992	144	140	20	20	10035	1	1	0	659.638	1975.89	3	1975.9	-0.0055	0	25.44	0.08	K	YPIEHGIITNWDDMEK	I	Oxidation (M)	0.0000000000000300.0			Spectrum5716 scans: 7236,
4	gi|14192922|ref|NP_033738.1|	actin, alpha cardiac muscle 1 [Mus musculus]	3875	41992	144	140	20	20	10037	1	1	0	988.954	1975.89	2	1975.9	-0.0047	0	32.31	0.016	K	YPIEHGIITNWDDMEK	I	Oxidation (M)	0.0000000000000300.0			Spectrum6606 scans: 8179,
4	gi|14192922|ref|NP_033738.1|	actin, alpha cardiac muscle 1 [Mus musculus]	3875	41992	144	140	20	20	10038	1	1	0	988.955	1975.9	2	1975.9	-0.003	0	41.96	0.0018	K	YPIEHGIITNWDDMEK	I	Oxidation (M)	0.0000000000000300.0			Spectrum5630 scans: 7146,
4	gi|14192922|ref|NP_033738.1|	actin, alpha cardiac muscle 1 [Mus musculus]	3875	41992	144	140	20	20	10040	1	1	0	659.639	1975.9	3	1975.9	-0.0018	0	25.18	0.082	K	YPIEHGIITNWDDMEK	I	Oxidation (M)	0.0000000000000300.0			Spectrum5609 scans: 7124,
4	gi|14192922|ref|NP_033738.1|	actin, alpha cardiac muscle 1 [Mus musculus]	3875	41992	144	140	20	20	10041	1	1	0	659.64	1975.9	3	1975.9	-0.0014	0	27.79	0.046	K	YPIEHGIITNWDDMEK	I	Oxidation (M)	0.0000000000000300.0			Spectrum6431 scans: 7995,
4	gi|14192922|ref|NP_033738.1|	actin, alpha cardiac muscle 1 [Mus musculus]	3875	41992	144	140	20	20	10043	1	1	0	988.956	1975.9	2	1975.9	-0.0003	0	29.09	0.035	K	YPIEHGIITNWDDMEK	I	Oxidation (M)	0.0000000000000300.0			Spectrum6775 scans: 8356,
4	gi|14192922|ref|NP_033738.1|	actin, alpha cardiac muscle 1 [Mus musculus]	3875	41992	144	140	20	20	10046	1	1	0	659.641	1975.9	3	1975.9	0.0013	0	25.53	0.08	K	YPIEHGIITNWDDMEK	I	Oxidation (M)	0.0000000000000300.0			Spectrum6407 scans: 7970,
4	gi|14192922|ref|NP_033738.1|	actin, alpha cardiac muscle 1 [Mus musculus]	3875	41992	144	140	20	20	11462	1	1	0	1114.53	2227.05	2	2227.06	-0.0046	0	33.46	0.012	K	DLYANNVLSGGTTMYPGIADR	M					Spectrum8180 scans: 9832,
4	gi|14192922|ref|NP_033738.1|	actin, alpha cardiac muscle 1 [Mus musculus]	3875	41992	144	140	20	20	11464	1	1	0	1114.54	2227.06	2	2227.06	-0.0007	0	100	2.9e-09	K	DLYANNVLSGGTTMYPGIADR	M					Spectrum8096 scans: 9744,
4	gi|14192922|ref|NP_033738.1|	actin, alpha cardiac muscle 1 [Mus musculus]	3875	41992	144	140	20	20	11467	1	1	0	1114.54	2227.06	2	2227.06	-0.0005	0	75.72	7.6e-07	K	DLYANNVLSGGTTMYPGIADR	M					Spectrum7835 scans: 9470,
4	gi|14192922|ref|NP_033738.1|	actin, alpha cardiac muscle 1 [Mus musculus]	3875	41992	144	140	20	20	11956	1	1	0	786.058	2355.15	3	2355.15	-0.0015	1	82.71	1.7e-07	R	KDLYANNVLSGGTTMYPGIADR	M					Spectrum6481 scans: 8048,
4	gi|14192922|ref|NP_033738.1|	actin, alpha cardiac muscle 1 [Mus musculus]	3875	41992	144	140	20	20	11957	1	1	0	1178.58	2355.15	2	2355.15	-0.0012	1	109.33	3.6e-10	R	KDLYANNVLSGGTTMYPGIADR	M					Spectrum6494 scans: 8061,
4	gi|14192922|ref|NP_033738.1|	actin, alpha cardiac muscle 1 [Mus musculus]	3875	41992	144	140	20	20	11959	1	1	0	1178.58	2355.15	2	2355.15	0.0001	1	82.8	1.6e-07	R	KDLYANNVLSGGTTMYPGIADR	M					Spectrum6539 scans: 8108,
4	gi|14192922|ref|NP_033738.1|	actin, alpha cardiac muscle 1 [Mus musculus]	3875	41992	144	140	20	20	12666	1	1	0	1240.07	2478.13	2	2478.13	0.0021	0	140.6	3.5e-13	K	LCYVALDFENEMATAASSSSLEK	S					Spectrum10886 scans: 12674,
4	gi|14192922|ref|NP_033738.1|	actin, alpha cardiac muscle 1 [Mus musculus]	3875	41992	144	140	20	20	14853	1	1	0	1066.21	3195.6	3	3195.6	-0.0001	0	92.47	1.3e-08	R	TTGIVLDSGDGVTHNVPIYEGYALPHAIMR	L					Spectrum8094 scans: 9742,
5	gi|6671507|ref|NP_031418.1|	actin, aortic smooth muscle [Mus musculus]	3724	41982	136	132	20	20	190	1	0	0	398.24	794.465	2	794.465	-0.0004	0	27.35	0.011	K	IIAPPER	K					Spectrum2518 scans: 3852,
5	gi|6671507|ref|NP_031418.1|	actin, aortic smooth muscle [Mus musculus]	3724	41982	136	132	20	20	199	1	0	0	398.24	794.465	2	794.465	0.0003	0	25.24	0.013	K	IIAPPER	K					Spectrum2399 scans: 3726,
5	gi|6671507|ref|NP_031418.1|	actin, aortic smooth muscle [Mus musculus]	3724	41982	136	132	20	20	267	1	0	0	400.771	799.528	2	799.528	-0.0001	1	26.64	0.014	K	RGILTLK	Y					Spectrum4523 scans: 5972,
5	gi|6671507|ref|NP_031418.1|	actin, aortic smooth muscle [Mus musculus]	3724	41982	136	132	20	20	1056	1	0	0	462.287	922.56	2	922.56	0.0001	1	33.18	0.0017	K	IIAPPERK	Y					Spectrum1601 scans: 2886,
5	gi|6671507|ref|NP_031418.1|	actin, aortic smooth muscle [Mus musculus]	3724	41982	136	132	20	20	1511	1	0	0	488.727	975.439	2	975.441	-0.0016	0	41.93	0.00029	K	AGFAGDDAPR	A					Spectrum2058 scans: 3366,
5	gi|6671507|ref|NP_031418.1|	actin, aortic smooth muscle [Mus musculus]	3724	41982	136	132	20	20	1513	1	0	0	488.727	975.44	2	975.441	-0.0007	0	42.73	0.00041	K	AGFAGDDAPR	A					Spectrum2034 scans: 3341,
5	gi|6671507|ref|NP_031418.1|	actin, aortic smooth muscle [Mus musculus]	3724	41982	136	132	20	20	1519	1	0	0	488.728	975.441	2	975.441	-0.0001	0	79.96	7.4e-08	K	AGFAGDDAPR	A					Spectrum2590 scans: 3928,
5	gi|6671507|ref|NP_031418.1|	actin, aortic smooth muscle [Mus musculus]	3724	41982	136	132	20	20	1520	1	0	0	488.728	975.441	2	975.441	-0.0001	0	61.42	5.3e-06	K	AGFAGDDAPR	A					Spectrum2998 scans: 4358,
5	gi|6671507|ref|NP_031418.1|	actin, aortic smooth muscle [Mus musculus]	3724	41982	136	132	20	20	1521	1	0	0	488.728	975.441	2	975.441	0.0001	0	44.3	0.00027	K	AGFAGDDAPR	A					Spectrum15626 scans: 17980,
5	gi|6671507|ref|NP_031418.1|	actin, aortic smooth muscle [Mus musculus]	3724	41982	136	132	20	20	1523	1	0	0	488.728	975.441	2	975.441	0.0003	0	36.43	0.0017	K	AGFAGDDAPR	A					Spectrum3178 scans: 4549,
5	gi|6671507|ref|NP_031418.1|	actin, aortic smooth muscle [Mus musculus]	3724	41982	136	132	20	20	1524	1	0	0	488.728	975.441	2	975.441	0.0003	0	77.45	1.3e-07	K	AGFAGDDAPR	A					Spectrum2171 scans: 3486,
5	gi|6671507|ref|NP_031418.1|	actin, aortic smooth muscle [Mus musculus]	3724	41982	136	132	20	20	1525	1	0	0	488.728	975.441	2	975.441	0.0004	0	63.54	3.6e-06	K	AGFAGDDAPR	A					Spectrum2468 scans: 3799,
5	gi|6671507|ref|NP_031418.1|	actin, aortic smooth muscle [Mus musculus]	3724	41982	136	132	20	20	1526	1	0	0	488.728	975.442	2	975.441	0.0006	0	63.96	4.4e-06	K	AGFAGDDAPR	A					Spectrum2886 scans: 4239,
5	gi|6671507|ref|NP_031418.1|	actin, aortic smooth muscle [Mus musculus]	3724	41982	136	132	20	20	1527	1	0	0	488.728	975.442	2	975.441	0.0006	0	63.83	4.6e-06	K	AGFAGDDAPR	A					Spectrum2822 scans: 4172,
5	gi|6671507|ref|NP_031418.1|	actin, aortic smooth muscle [Mus musculus]	3724	41982	136	132	20	20	1528	1	0	0	488.729	975.443	2	975.441	0.0016	0	78.31	1.6e-07	K	AGFAGDDAPR	A					Spectrum2290 scans: 3611,
5	gi|6671507|ref|NP_031418.1|	actin, aortic smooth muscle [Mus musculus]	3724	41982	136	132	20	20	1690	1	0	0	499.747	997.479	2	997.479	-0.0003	0	48.39	9.1e-05	R	DLTDYLMK	I					Spectrum7831 scans: 9466,
5	gi|6671507|ref|NP_031418.1|	actin, aortic smooth muscle [Mus musculus]	3724	41982	136	132	20	20	1705	1	0	0	499.747	997.479	2	997.479	0	0	39.68	0.00069	R	DLTDYLMK	I					Spectrum7711 scans: 9340,
5	gi|6671507|ref|NP_031418.1|	actin, aortic smooth muscle [Mus musculus]	3724	41982	136	132	20	20	1712	1	0	0	499.747	997.479	2	997.479	0.0001	0	41.94	0.00041	R	DLTDYLMK	I					Spectrum7951 scans: 9592,
5	gi|6671507|ref|NP_031418.1|	actin, aortic smooth muscle [Mus musculus]	3724	41982	136	132	20	20	2715	1	0	0	565.777	1129.54	2	1129.54	-0.0006	0	64.92	4.2e-06	R	GYSFVTTAER	E					Spectrum4580 scans: 6032,
5	gi|6671507|ref|NP_031418.1|	actin, aortic smooth muscle [Mus musculus]	3724	41982	136	132	20	20	2993	1	0	0	581.312	1160.61	2	1160.61	-0.0015	0	69.07	1.9e-06	K	EITALAPSTMK	I					Spectrum4812 scans: 6281,
5	gi|6671507|ref|NP_031418.1|	actin, aortic smooth muscle [Mus musculus]	3724	41982	136	132	20	20	2994	1	0	0	581.312	1160.61	2	1160.61	-0.0009	0	72.38	7.1e-07	K	EITALAPSTMK	I					Spectrum4579 scans: 6031,
5	gi|6671507|ref|NP_031418.1|	actin, aortic smooth muscle [Mus musculus]	3724	41982	136	132	20	20	3000	1	0	0	581.313	1160.61	2	1160.61	-0.0005	0	28.84	0.016	K	EITALAPSTMK	I					Spectrum13952 scans: 15906,
5	gi|6671507|ref|NP_031418.1|	actin, aortic smooth muscle [Mus musculus]	3724	41982	136	132	20	20	3002	1	0	0	581.313	1160.61	2	1160.61	-0.0004	0	42.06	0.00076	K	EITALAPSTMK	I					Spectrum15584 scans: 17908,
5	gi|6671507|ref|NP_031418.1|	actin, aortic smooth muscle [Mus musculus]	3724	41982	136	132	20	20	3008	1	0	0	581.313	1160.61	2	1160.61	-0.0002	0	30.91	0.0099	K	EITALAPSTMK	I					Spectrum15603 scans: 17933,
5	gi|6671507|ref|NP_031418.1|	actin, aortic smooth muscle [Mus musculus]	3724	41982	136	132	20	20	3010	1	0	0	581.313	1160.61	2	1160.61	-0.0002	0	28.01	0.019	K	EITALAPSTMK	I					Spectrum13882 scans: 15831,
5	gi|6671507|ref|NP_031418.1|	actin, aortic smooth muscle [Mus musculus]	3724	41982	136	132	20	20	3012	1	0	0	581.313	1160.61	2	1160.61	0	0	42.09	0.00076	K	EITALAPSTMK	I					Spectrum15507 scans: 17822,
5	gi|6671507|ref|NP_031418.1|	actin, aortic smooth muscle [Mus musculus]	3724	41982	136	132	20	20	3013	1	0	0	581.313	1160.61	2	1160.61	0	0	25.23	0.037	K	EITALAPSTMK	I					Spectrum4471 scans: 5916,
5	gi|6671507|ref|NP_031418.1|	actin, aortic smooth muscle [Mus musculus]	3724	41982	136	132	20	20	3014	1	0	0	581.313	1160.61	2	1160.61	0.0001	0	56.13	3e-05	K	EITALAPSTMK	I					Spectrum4703 scans: 6164,
5	gi|6671507|ref|NP_031418.1|	actin, aortic smooth muscle [Mus musculus]	3724	41982	136	132	20	20	3019	1	0	0	581.313	1160.61	2	1160.61	0.0001	0	27.38	0.022	K	EITALAPSTMK	I					Spectrum14375 scans: 16367,
5	gi|6671507|ref|NP_031418.1|	actin, aortic smooth muscle [Mus musculus]	3724	41982	136	132	20	20	3021	1	0	0	581.313	1160.61	2	1160.61	0.0001	0	42.19	0.00074	K	EITALAPSTMK	I					Spectrum4940 scans: 6416,
5	gi|6671507|ref|NP_031418.1|	actin, aortic smooth muscle [Mus musculus]	3724	41982	136	132	20	20	3026	1	0	0	581.313	1160.61	2	1160.61	0.0002	0	28.16	0.018	K	EITALAPSTMK	I					Spectrum13801 scans: 15745,
5	gi|6671507|ref|NP_031418.1|	actin, aortic smooth muscle [Mus musculus]	3724	41982	136	132	20	20	3027	1	0	0	581.313	1160.61	2	1160.61	0.0002	0	34.86	0.0038	K	EITALAPSTMK	I					Spectrum13362 scans: 15280,
5	gi|6671507|ref|NP_031418.1|	actin, aortic smooth muscle [Mus musculus]	3724	41982	136	132	20	20	3135	1	0	0	586.289	1170.56	2	1170.56	-0.0006	0	66.84	2e-06	R	HQGVMVGMGQK	D					Spectrum2329 scans: 3652,
5	gi|6671507|ref|NP_031418.1|	actin, aortic smooth muscle [Mus musculus]	3724	41982	136	132	20	20	3136	1	0	0	586.289	1170.56	2	1170.56	-0.0006	0	65.45	2.8e-06	R	HQGVMVGMGQK	D					Spectrum2570 scans: 3907,
5	gi|6671507|ref|NP_031418.1|	actin, aortic smooth muscle [Mus musculus]	3724	41982	136	132	20	20	3139	1	0	0	586.289	1170.56	2	1170.56	-0.0005	0	65.01	3e-06	R	HQGVMVGMGQK	D					Spectrum2691 scans: 4034,
5	gi|6671507|ref|NP_031418.1|	actin, aortic smooth muscle [Mus musculus]	3724	41982	136	132	20	20	3141	1	0	0	586.289	1170.56	2	1170.56	-0.0002	0	53.59	5.3e-05	R	HQGVMVGMGQK	D					Spectrum3049 scans: 4412,
5	gi|6671507|ref|NP_031418.1|	actin, aortic smooth muscle [Mus musculus]	3724	41982	136	132	20	20	3142	1	0	0	586.289	1170.56	2	1170.56	-0.0002	0	45.34	0.00035	R	HQGVMVGMGQK	D					Spectrum13499 scans: 15424,
5	gi|6671507|ref|NP_031418.1|	actin, aortic smooth muscle [Mus musculus]	3724	41982	136	132	20	20	3143	1	0	0	586.289	1170.56	2	1170.56	0	0	68.29	1.8e-06	R	HQGVMVGMGQK	D					Spectrum2452 scans: 3782,
5	gi|6671507|ref|NP_031418.1|	actin, aortic smooth muscle [Mus musculus]	3724	41982	136	132	20	20	3144	1	0	0	586.289	1170.56	2	1170.56	0	0	27.25	0.023	R	HQGVMVGMGQK	D					Spectrum13858 scans: 15805,
5	gi|6671507|ref|NP_031418.1|	actin, aortic smooth muscle [Mus musculus]	3724	41982	136	132	20	20	3145	1	0	0	586.289	1170.56	2	1170.56	0	0	57.69	2.1e-05	R	HQGVMVGMGQK	D					Spectrum2804 scans: 4153,
5	gi|6671507|ref|NP_031418.1|	actin, aortic smooth muscle [Mus musculus]	3724	41982	136	132	20	20	3147	1	0	0	586.289	1170.56	2	1170.56	0.0002	0	60.28	1e-05	R	HQGVMVGMGQK	D					Spectrum3161 scans: 4531,
5	gi|6671507|ref|NP_031418.1|	actin, aortic smooth muscle [Mus musculus]	3724	41982	136	132	20	20	3148	1	0	0	391.195	1170.56	3	1170.56	0.0007	0	47.84	0.00018	R	HQGVMVGMGQK	D					Spectrum2330 scans: 3653,
5	gi|6671507|ref|NP_031418.1|	actin, aortic smooth muscle [Mus musculus]	3724	41982	136	132	20	20	3150	1	0	0	586.29	1170.56	2	1170.56	0.001	0	63	5.6e-06	R	HQGVMVGMGQK	D					Spectrum2253 scans: 3572,
5	gi|6671507|ref|NP_031418.1|	actin, aortic smooth muscle [Mus musculus]	3724	41982	136	132	20	20	3151	1	0	0	391.196	1170.57	3	1170.56	0.0018	0	42.12	0.00086	R	HQGVMVGMGQK	D					Spectrum2420 scans: 3748,
5	gi|6671507|ref|NP_031418.1|	actin, aortic smooth muscle [Mus musculus]	3724	41982	136	132	20	20	3152	1	0	0	391.196	1170.57	3	1170.56	0.0022	0	42.98	0.0007	R	HQGVMVGMGQK	D					Spectrum2289 scans: 3610,
5	gi|6671507|ref|NP_031418.1|	actin, aortic smooth muscle [Mus musculus]	3724	41982	136	132	20	20	3192	1	0	0	589.31	1176.61	2	1176.61	-0.0006	0	26.02	0.025	K	EITALAPSTMK	I	Oxidation (M)	0.00000000030.0			Spectrum4269 scans: 5703,
5	gi|6671507|ref|NP_031418.1|	actin, aortic smooth muscle [Mus musculus]	3724	41982	136	132	20	20	3194	1	0	0	589.31	1176.61	2	1176.61	-0.0004	0	37.51	0.0018	K	EITALAPSTMK	I	Oxidation (M)	0.00000000030.0			Spectrum15525 scans: 17841,
5	gi|6671507|ref|NP_031418.1|	actin, aortic smooth muscle [Mus musculus]	3724	41982	136	132	20	20	3195	1	0	0	589.31	1176.61	2	1176.61	-0.0003	0	27.71	0.017	K	EITALAPSTMK	I	Oxidation (M)	0.00000000030.0			Spectrum15615 scans: 17954,
5	gi|6671507|ref|NP_031418.1|	actin, aortic smooth muscle [Mus musculus]	3724	41982	136	132	20	20	3197	1	0	0	589.31	1176.61	2	1176.61	-0.0002	0	28.06	0.016	K	EITALAPSTMK	I	Oxidation (M)	0.00000000030.0			Spectrum15598 scans: 17926,
5	gi|6671507|ref|NP_031418.1|	actin, aortic smooth muscle [Mus musculus]	3724	41982	136	132	20	20	3200	1	0	0	589.31	1176.61	2	1176.61	0	0	27.16	0.019	K	EITALAPSTMK	I	Oxidation (M)	0.00000000030.0			Spectrum15444 scans: 17754,
5	gi|6671507|ref|NP_031418.1|	actin, aortic smooth muscle [Mus musculus]	3724	41982	136	132	20	20	3208	1	0	0	589.311	1176.61	2	1176.61	0.0009	0	46.17	0.00019	K	EITALAPSTMK	I	Oxidation (M)	0.00000000030.0			Spectrum3234 scans: 4608,
5	gi|6671507|ref|NP_031418.1|	actin, aortic smooth muscle [Mus musculus]	3724	41982	136	132	20	20	3347	1	0	0	594.286	1186.56	2	1186.56	-0.0016	0	63.88	4.2e-06	R	HQGVMVGMGQK	D	Oxidation (M)	0.00003000000.0			Spectrum1498 scans: 2777,
5	gi|6671507|ref|NP_031418.1|	actin, aortic smooth muscle [Mus musculus]	3724	41982	136	132	20	20	3351	1	0	0	594.286	1186.56	2	1186.56	-0.0004	0	31.91	0.0093	R	HQGVMVGMGQK	D	Oxidation (M)	0.00003000000.0			Spectrum2621 scans: 3960,
5	gi|6671507|ref|NP_031418.1|	actin, aortic smooth muscle [Mus musculus]	3724	41982	136	132	20	20	3352	1	0	0	594.286	1186.56	2	1186.56	-0.0004	0	50.99	0.00012	R	HQGVMVGMGQK	D	Oxidation (M)	0.00000003000.0			Spectrum1151 scans: 2412,
5	gi|6671507|ref|NP_031418.1|	actin, aortic smooth muscle [Mus musculus]	3724	41982	136	132	20	20	3353	1	0	0	594.287	1186.56	2	1186.56	-0.0003	0	26.68	0.031	R	HQGVMVGMGQK	D	Oxidation (M)	0.00003000000.0			Spectrum2405 scans: 3732,
5	gi|6671507|ref|NP_031418.1|	actin, aortic smooth muscle [Mus musculus]	3724	41982	136	132	20	20	3354	1	0	0	594.287	1186.56	2	1186.56	-0.0001	0	30.82	0.012	R	HQGVMVGMGQK	D	Oxidation (M)	0.00003000000.0			Spectrum2278 scans: 3598,
5	gi|6671507|ref|NP_031418.1|	actin, aortic smooth muscle [Mus musculus]	3724	41982	136	132	20	20	3357	1	0	0	594.287	1186.56	2	1186.56	0	0	31.89	0.0094	R	HQGVMVGMGQK	D	Oxidation (M)	0.00003000000.0			Spectrum1851 scans: 3148,
5	gi|6671507|ref|NP_031418.1|	actin, aortic smooth muscle [Mus musculus]	3724	41982	136	132	20	20	3359	1	0	0	594.287	1186.56	2	1186.56	0.0002	0	51.44	9.9e-05	R	HQGVMVGMGQK	D	Oxidation (M)	0.00003000000.0			Spectrum1664 scans: 2952,
5	gi|6671507|ref|NP_031418.1|	actin, aortic smooth muscle [Mus musculus]	3724	41982	136	132	20	20	3451	1	0	0	599.764	1197.51	2	1197.52	-0.0006	0	40.02	0.0012	K	DSYVGDEAQSK	R					Spectrum1659 scans: 2946,
5	gi|6671507|ref|NP_031418.1|	actin, aortic smooth muscle [Mus musculus]	3724	41982	136	132	20	20	3452	1	0	0	599.764	1197.51	2	1197.52	-0.0004	0	68.02	1.9e-06	K	DSYVGDEAQSK	R					Spectrum1203 scans: 2467,
5	gi|6671507|ref|NP_031418.1|	actin, aortic smooth muscle [Mus musculus]	3724	41982	136	132	20	20	3453	1	0	0	599.765	1197.51	2	1197.52	-0.0002	0	64.66	4.2e-06	K	DSYVGDEAQSK	R					Spectrum1263 scans: 2530,
5	gi|6671507|ref|NP_031418.1|	actin, aortic smooth muscle [Mus musculus]	3724	41982	136	132	20	20	3454	1	0	0	599.765	1197.51	2	1197.52	-0.0002	0	60	1.2e-05	K	DSYVGDEAQSK	R					Spectrum1385 scans: 2658,
5	gi|6671507|ref|NP_031418.1|	actin, aortic smooth muscle [Mus musculus]	3724	41982	136	132	20	20	3455	1	0	0	599.765	1197.52	2	1197.52	0	0	36.96	0.0024	K	DSYVGDEAQSK	R					Spectrum1680 scans: 2968,
5	gi|6671507|ref|NP_031418.1|	actin, aortic smooth muscle [Mus musculus]	3724	41982	136	132	20	20	3456	1	0	0	599.765	1197.52	2	1197.52	0	0	48.48	0.00017	K	DSYVGDEAQSK	R					Spectrum1533 scans: 2814,
5	gi|6671507|ref|NP_031418.1|	actin, aortic smooth muscle [Mus musculus]	3724	41982	136	132	20	20	3480	1	0	0	599.856	1197.7	2	1197.7	0.0001	0	64.67	1.7e-06	R	AVFPSIVGRPR	H					Spectrum5610 scans: 7125,
5	gi|6671507|ref|NP_031418.1|	actin, aortic smooth muscle [Mus musculus]	3724	41982	136	132	20	20	3511	1	0	0	602.284	1202.55	2	1202.55	-0.0012	0	32.54	0.0058	R	HQGVMVGMGQK	D	2 Oxidation (M)	0.00003003000.0			Spectrum1172 scans: 2434,
5	gi|6671507|ref|NP_031418.1|	actin, aortic smooth muscle [Mus musculus]	3724	41982	136	132	20	20	3512	1	0	0	602.284	1202.55	2	1202.55	-0.0003	0	36.1	0.0028	R	HQGVMVGMGQK	D	2 Oxidation (M)	0.00003003000.0			Spectrum749 scans: 1989,
5	gi|6671507|ref|NP_031418.1|	actin, aortic smooth muscle [Mus musculus]	3724	41982	136	132	20	20	3513	1	0	0	401.858	1202.55	3	1202.55	0	0	39.25	0.0013	R	HQGVMVGMGQK	D	2 Oxidation (M)	0.00003003000.0			Spectrum751 scans: 1991,
5	gi|6671507|ref|NP_031418.1|	actin, aortic smooth muscle [Mus musculus]	3724	41982	136	132	20	20	4806	1	0	0	677.815	1353.62	2	1353.62	-0.0005	1	60.86	1.8e-05	K	DSYVGDEAQSKR	G					Spectrum1089 scans: 2347,
5	gi|6671507|ref|NP_031418.1|	actin, aortic smooth muscle [Mus musculus]	3724	41982	136	132	20	20	6076	1	0	0	742.343	1482.67	2	1482.67	-0.0016	0	53.22	0.00011	K	QEYDEAGPSIVHR	K	Gln->pyro-Glu (N-term Q)	2.0000000000000.0			Spectrum3812 scans: 5216,
5	gi|6671507|ref|NP_031418.1|	actin, aortic smooth muscle [Mus musculus]	3724	41982	136	132	20	20	6078	1	0	0	742.345	1482.67	2	1482.67	0.0009	0	29.44	0.024	K	QEYDEAGPSIVHR	K	Gln->pyro-Glu (N-term Q)	2.0000000000000.0			Spectrum3890 scans: 5299,
5	gi|6671507|ref|NP_031418.1|	actin, aortic smooth muscle [Mus musculus]	3724	41982	136	132	20	20	6259	1	0	0	750.857	1499.7	2	1499.7	-0.0005	0	55.22	6.8e-05	K	QEYDEAGPSIVHR	K					Spectrum2690 scans: 4033,
5	gi|6671507|ref|NP_031418.1|	actin, aortic smooth muscle [Mus musculus]	3724	41982	136	132	20	20	6260	1	0	0	500.907	1499.7	3	1499.7	-0.0001	0	43.23	0.00095	K	QEYDEAGPSIVHR	K					Spectrum2689 scans: 4032,
5	gi|6671507|ref|NP_031418.1|	actin, aortic smooth muscle [Mus musculus]	3724	41982	136	132	20	20	6272	1	1	1	751.37	1500.73	2	1500.73	0.0002	0	47.99	0.00027	K	IWHHSFYNELR	V					Spectrum4479 scans: 5924,
5	gi|6671507|ref|NP_031418.1|	actin, aortic smooth muscle [Mus musculus]	3724	41982	136	132	20	20	6273	1	1	1	751.371	1500.73	2	1500.73	0.0006	0	48.9	0.00023	K	IWHHSFYNELR	V					Spectrum4426 scans: 5868,
5	gi|6671507|ref|NP_031418.1|	actin, aortic smooth muscle [Mus musculus]	3724	41982	136	132	20	20	6274	1	1	1	501.25	1500.73	3	1500.73	0.0014	0	26.36	0.042	K	IWHHSFYNELR	V					Spectrum4569 scans: 6020,
5	gi|6671507|ref|NP_031418.1|	actin, aortic smooth muscle [Mus musculus]	3724	41982	136	132	20	20	6275	1	1	1	501.25	1500.73	3	1500.73	0.0017	0	46.39	0.00042	K	IWHHSFYNELR	V					Spectrum4417 scans: 5859,
5	gi|6671507|ref|NP_031418.1|	actin, aortic smooth muscle [Mus musculus]	3724	41982	136	132	20	20	6276	1	1	1	501.25	1500.73	3	1500.73	0.0024	0	27.02	0.034	K	IWHHSFYNELR	V					Spectrum4513 scans: 5961,
5	gi|6671507|ref|NP_031418.1|	actin, aortic smooth muscle [Mus musculus]	3724	41982	136	132	20	20	8444	1	0	0	895.948	1789.88	2	1789.88	-0.0021	0	60.07	2e-05	K	SYELPDGQVITIGNER	F					Spectrum6520 scans: 8089,
5	gi|6671507|ref|NP_031418.1|	actin, aortic smooth muscle [Mus musculus]	3724	41982	136	132	20	20	8449	1	0	0	895.949	1789.88	2	1789.88	-0.0018	0	114.77	7.7e-11	K	SYELPDGQVITIGNER	F					Spectrum7351 scans: 8962,
5	gi|6671507|ref|NP_031418.1|	actin, aortic smooth muscle [Mus musculus]	3724	41982	136	132	20	20	8450	1	0	0	895.949	1789.88	2	1789.88	-0.0017	0	44.81	0.00075	K	SYELPDGQVITIGNER	F					Spectrum13136 scans: 15042,
5	gi|6671507|ref|NP_031418.1|	actin, aortic smooth muscle [Mus musculus]	3724	41982	136	132	20	20	8451	1	0	0	895.949	1789.88	2	1789.88	-0.0016	0	94.3	8.4e-09	K	SYELPDGQVITIGNER	F					Spectrum7837 scans: 9472,
5	gi|6671507|ref|NP_031418.1|	actin, aortic smooth muscle [Mus musculus]	3724	41982	136	132	20	20	8456	1	0	0	895.949	1789.88	2	1789.88	-0.0014	0	28.3	0.034	K	SYELPDGQVITIGNER	F					Spectrum14276 scans: 16263,
5	gi|6671507|ref|NP_031418.1|	actin, aortic smooth muscle [Mus musculus]	3724	41982	136	132	20	20	8457	1	0	0	895.949	1789.88	2	1789.88	-0.0014	0	29.3	0.027	K	SYELPDGQVITIGNER	F					Spectrum14450 scans: 16447,
5	gi|6671507|ref|NP_031418.1|	actin, aortic smooth muscle [Mus musculus]	3724	41982	136	132	20	20	8462	1	0	0	895.949	1789.88	2	1789.88	-0.0012	0	47.92	0.00036	K	SYELPDGQVITIGNER	F					Spectrum12934 scans: 14830,
5	gi|6671507|ref|NP_031418.1|	actin, aortic smooth muscle [Mus musculus]	3724	41982	136	132	20	20	8463	1	0	0	895.949	1789.88	2	1789.88	-0.0012	0	52.62	0.00012	K	SYELPDGQVITIGNER	F					Spectrum12832 scans: 14723,
5	gi|6671507|ref|NP_031418.1|	actin, aortic smooth muscle [Mus musculus]	3724	41982	136	132	20	20	8466	1	0	0	895.949	1789.88	2	1789.88	-0.0011	0	30.88	0.016	K	SYELPDGQVITIGNER	F					Spectrum8886 scans: 10573,
5	gi|6671507|ref|NP_031418.1|	actin, aortic smooth muscle [Mus musculus]	3724	41982	136	132	20	20	8470	1	0	0	895.949	1789.88	2	1789.88	-0.001	0	45.06	0.00063	K	SYELPDGQVITIGNER	F					Spectrum14008 scans: 15966,
5	gi|6671507|ref|NP_031418.1|	actin, aortic smooth muscle [Mus musculus]	3724	41982	136	132	20	20	8471	1	0	0	895.949	1789.88	2	1789.88	-0.001	0	25.29	0.06	K	SYELPDGQVITIGNER	F					Spectrum14189 scans: 16169,
5	gi|6671507|ref|NP_031418.1|	actin, aortic smooth muscle [Mus musculus]	3724	41982	136	132	20	20	8475	1	0	0	895.949	1789.88	2	1789.88	-0.0009	0	26.56	0.044	K	SYELPDGQVITIGNER	F					Spectrum8855 scans: 10541,
5	gi|6671507|ref|NP_031418.1|	actin, aortic smooth muscle [Mus musculus]	3724	41982	136	132	20	20	8478	1	0	0	895.949	1789.88	2	1789.88	-0.0009	0	36.62	0.0044	K	SYELPDGQVITIGNER	F					Spectrum10558 scans: 12329,
5	gi|6671507|ref|NP_031418.1|	actin, aortic smooth muscle [Mus musculus]	3724	41982	136	132	20	20	8479	1	0	0	895.949	1789.88	2	1789.88	-0.0007	0	75.3	6e-07	K	SYELPDGQVITIGNER	F					Spectrum7712 scans: 9341,
5	gi|6671507|ref|NP_031418.1|	actin, aortic smooth muscle [Mus musculus]	3724	41982	136	132	20	20	8482	1	0	0	895.949	1789.88	2	1789.88	-0.0006	0	28.4	0.032	K	SYELPDGQVITIGNER	F					Spectrum13033 scans: 14934,
5	gi|6671507|ref|NP_031418.1|	actin, aortic smooth muscle [Mus musculus]	3724	41982	136	132	20	20	8486	1	0	0	895.949	1789.88	2	1789.88	-0.0005	0	92.64	1.2e-08	K	SYELPDGQVITIGNER	F					Spectrum15317 scans: 17620,
5	gi|6671507|ref|NP_031418.1|	actin, aortic smooth muscle [Mus musculus]	3724	41982	136	132	20	20	8488	1	0	0	895.949	1789.88	2	1789.88	-0.0004	0	30.35	0.02	K	SYELPDGQVITIGNER	F					Spectrum14370 scans: 16362,
5	gi|6671507|ref|NP_031418.1|	actin, aortic smooth muscle [Mus musculus]	3724	41982	136	132	20	20	8490	1	0	0	895.949	1789.88	2	1789.88	-0.0003	0	43.36	0.001	K	SYELPDGQVITIGNER	F					Spectrum9077 scans: 10774,
5	gi|6671507|ref|NP_031418.1|	actin, aortic smooth muscle [Mus musculus]	3724	41982	136	132	20	20	8493	1	0	0	895.949	1789.88	2	1789.88	-0.0003	0	47.22	0.00041	K	SYELPDGQVITIGNER	F					Spectrum12607 scans: 14486,
5	gi|6671507|ref|NP_031418.1|	actin, aortic smooth muscle [Mus musculus]	3724	41982	136	132	20	20	8494	1	0	0	895.949	1789.88	2	1789.88	-0.0003	0	59.47	2.5e-05	K	SYELPDGQVITIGNER	F					Spectrum14107 scans: 16076,
5	gi|6671507|ref|NP_031418.1|	actin, aortic smooth muscle [Mus musculus]	3724	41982	136	132	20	20	8495	1	0	0	895.949	1789.88	2	1789.88	-0.0001	0	92.19	1.3e-08	K	SYELPDGQVITIGNER	F					Spectrum7471 scans: 9088,
5	gi|6671507|ref|NP_031418.1|	actin, aortic smooth muscle [Mus musculus]	3724	41982	136	132	20	20	8496	1	0	0	895.95	1789.88	2	1789.88	0	0	85.44	6.2e-08	K	SYELPDGQVITIGNER	F					Spectrum7611 scans: 9235,
5	gi|6671507|ref|NP_031418.1|	actin, aortic smooth muscle [Mus musculus]	3724	41982	136	132	20	20	8499	1	0	0	895.95	1789.88	2	1789.88	0	0	26.9	0.045	K	SYELPDGQVITIGNER	F					Spectrum13738 scans: 15679,
5	gi|6671507|ref|NP_031418.1|	actin, aortic smooth muscle [Mus musculus]	3724	41982	136	132	20	20	8503	1	0	0	895.95	1789.88	2	1789.88	0.0001	0	48.3	0.00032	K	SYELPDGQVITIGNER	F					Spectrum14650 scans: 16658,
5	gi|6671507|ref|NP_031418.1|	actin, aortic smooth muscle [Mus musculus]	3724	41982	136	132	20	20	8505	1	0	0	895.95	1789.88	2	1789.88	0.0004	0	72.91	1.1e-06	K	SYELPDGQVITIGNER	F					Spectrum7672 scans: 9299,
5	gi|6671507|ref|NP_031418.1|	actin, aortic smooth muscle [Mus musculus]	3724	41982	136	132	20	20	8507	1	0	0	895.95	1789.89	2	1789.88	0.0007	0	26.71	0.043	K	SYELPDGQVITIGNER	F					Spectrum15174 scans: 17364,
5	gi|6671507|ref|NP_031418.1|	actin, aortic smooth muscle [Mus musculus]	3724	41982	136	132	20	20	9828	1	0	0	978.523	1955.03	2	1955.04	-0.0044	0	76.19	3.1e-07	R	VAPEEHPTLLTEAPLNPK	A					Spectrum5654 scans: 7171,
5	gi|6671507|ref|NP_031418.1|	actin, aortic smooth muscle [Mus musculus]	3724	41982	136	132	20	20	9829	1	0	0	978.524	1955.03	2	1955.04	-0.0022	0	68.89	1.5e-06	R	VAPEEHPTLLTEAPLNPK	A					Spectrum5569 scans: 7082,
5	gi|6671507|ref|NP_031418.1|	actin, aortic smooth muscle [Mus musculus]	3724	41982	136	132	20	20	9855	1	0	0	980.957	1959.9	2	1959.9	-0.0041	0	41.5	0.0019	K	YPIEHGIITNWDDMEK	I					Spectrum6799 scans: 8382,
5	gi|6671507|ref|NP_031418.1|	actin, aortic smooth muscle [Mus musculus]	3724	41982	136	132	20	20	9856	1	0	0	980.957	1959.9	2	1959.9	-0.0038	0	41.19	0.0018	K	YPIEHGIITNWDDMEK	I					Spectrum6681 scans: 8258,
5	gi|6671507|ref|NP_031418.1|	actin, aortic smooth muscle [Mus musculus]	3724	41982	136	132	20	20	9857	1	0	0	654.307	1959.9	3	1959.9	-0.0032	0	27.67	0.045	K	YPIEHGIITNWDDMEK	I					Spectrum6798 scans: 8381,
5	gi|6671507|ref|NP_031418.1|	actin, aortic smooth muscle [Mus musculus]	3724	41982	136	132	20	20	9858	1	0	0	980.958	1959.9	2	1959.9	-0.0028	0	46.76	0.00055	K	YPIEHGIITNWDDMEK	I					Spectrum6567 scans: 8138,
5	gi|6671507|ref|NP_031418.1|	actin, aortic smooth muscle [Mus musculus]	3724	41982	136	132	20	20	9864	1	0	0	654.308	1959.9	3	1959.9	-0.0019	0	32.81	0.014	K	YPIEHGIITNWDDMEK	I					Spectrum6680 scans: 8257,
5	gi|6671507|ref|NP_031418.1|	actin, aortic smooth muscle [Mus musculus]	3724	41982	136	132	20	20	9877	1	0	0	980.958	1959.9	2	1959.9	-0.0012	0	56.2	6.4e-05	K	YPIEHGIITNWDDMEK	I					Spectrum7269 scans: 8875,
5	gi|6671507|ref|NP_031418.1|	actin, aortic smooth muscle [Mus musculus]	3724	41982	136	132	20	20	9880	1	0	0	980.959	1959.9	2	1959.9	-0.0011	0	35.39	0.0078	K	YPIEHGIITNWDDMEK	I					Spectrum7001 scans: 8594,
5	gi|6671507|ref|NP_031418.1|	actin, aortic smooth muscle [Mus musculus]	3724	41982	136	132	20	20	9885	1	0	0	654.308	1959.9	3	1959.9	-0.001	0	36.63	0.0059	K	YPIEHGIITNWDDMEK	I					Spectrum6561 scans: 8132,
5	gi|6671507|ref|NP_031418.1|	actin, aortic smooth muscle [Mus musculus]	3724	41982	136	132	20	20	9887	1	0	0	654.308	1959.9	3	1959.9	-0.001	0	30.27	0.025	K	YPIEHGIITNWDDMEK	I					Spectrum14320 scans: 16309,
5	gi|6671507|ref|NP_031418.1|	actin, aortic smooth muscle [Mus musculus]	3724	41982	136	132	20	20	9888	1	0	0	980.959	1959.9	2	1959.9	-0.001	0	40.7	0.0023	K	YPIEHGIITNWDDMEK	I					Spectrum6915 scans: 8504,
5	gi|6671507|ref|NP_031418.1|	actin, aortic smooth muscle [Mus musculus]	3724	41982	136	132	20	20	9889	1	0	0	980.959	1959.9	2	1959.9	-0.001	0	41.2	0.002	K	YPIEHGIITNWDDMEK	I					Spectrum7144 scans: 8744,
5	gi|6671507|ref|NP_031418.1|	actin, aortic smooth muscle [Mus musculus]	3724	41982	136	132	20	20	9904	1	0	0	654.308	1959.9	3	1959.9	-0.0004	0	29.74	0.027	K	YPIEHGIITNWDDMEK	I					Spectrum6912 scans: 8501,
5	gi|6671507|ref|NP_031418.1|	actin, aortic smooth muscle [Mus musculus]	3724	41982	136	132	20	20	9917	1	0	0	654.308	1959.9	3	1959.9	-0.0002	0	34.44	0.0097	K	YPIEHGIITNWDDMEK	I					Spectrum7037 scans: 8632,
5	gi|6671507|ref|NP_031418.1|	actin, aortic smooth muscle [Mus musculus]	3724	41982	136	132	20	20	9950	1	0	0	980.96	1959.9	2	1959.9	0.001	0	40.27	0.0025	K	YPIEHGIITNWDDMEK	I					Spectrum7101 scans: 8699,
5	gi|6671507|ref|NP_031418.1|	actin, aortic smooth muscle [Mus musculus]	3724	41982	136	132	20	20	9952	1	0	0	980.96	1959.9	2	1959.9	0.0014	0	48.39	0.00042	K	YPIEHGIITNWDDMEK	I					Spectrum8763 scans: 10444,
5	gi|6671507|ref|NP_031418.1|	actin, aortic smooth muscle [Mus musculus]	3724	41982	136	132	20	20	10035	1	0	0	659.638	1975.89	3	1975.9	-0.0055	0	25.44	0.08	K	YPIEHGIITNWDDMEK	I	Oxidation (M)	0.0000000000000300.0			Spectrum5716 scans: 7236,
5	gi|6671507|ref|NP_031418.1|	actin, aortic smooth muscle [Mus musculus]	3724	41982	136	132	20	20	10037	1	0	0	988.954	1975.89	2	1975.9	-0.0047	0	32.31	0.016	K	YPIEHGIITNWDDMEK	I	Oxidation (M)	0.0000000000000300.0			Spectrum6606 scans: 8179,
5	gi|6671507|ref|NP_031418.1|	actin, aortic smooth muscle [Mus musculus]	3724	41982	136	132	20	20	10038	1	0	0	988.955	1975.9	2	1975.9	-0.003	0	41.96	0.0018	K	YPIEHGIITNWDDMEK	I	Oxidation (M)	0.0000000000000300.0			Spectrum5630 scans: 7146,
5	gi|6671507|ref|NP_031418.1|	actin, aortic smooth muscle [Mus musculus]	3724	41982	136	132	20	20	10040	1	0	0	659.639	1975.9	3	1975.9	-0.0018	0	25.18	0.082	K	YPIEHGIITNWDDMEK	I	Oxidation (M)	0.0000000000000300.0			Spectrum5609 scans: 7124,
5	gi|6671507|ref|NP_031418.1|	actin, aortic smooth muscle [Mus musculus]	3724	41982	136	132	20	20	10041	1	0	0	659.64	1975.9	3	1975.9	-0.0014	0	27.79	0.046	K	YPIEHGIITNWDDMEK	I	Oxidation (M)	0.0000000000000300.0			Spectrum6431 scans: 7995,
5	gi|6671507|ref|NP_031418.1|	actin, aortic smooth muscle [Mus musculus]	3724	41982	136	132	20	20	10043	1	0	0	988.956	1975.9	2	1975.9	-0.0003	0	29.09	0.035	K	YPIEHGIITNWDDMEK	I	Oxidation (M)	0.0000000000000300.0			Spectrum6775 scans: 8356,
5	gi|6671507|ref|NP_031418.1|	actin, aortic smooth muscle [Mus musculus]	3724	41982	136	132	20	20	10046	1	0	0	659.641	1975.9	3	1975.9	0.0013	0	25.53	0.08	K	YPIEHGIITNWDDMEK	I	Oxidation (M)	0.0000000000000300.0			Spectrum6407 scans: 7970,
5	gi|6671507|ref|NP_031418.1|	actin, aortic smooth muscle [Mus musculus]	3724	41982	136	132	20	20	11462	1	0	0	1114.53	2227.05	2	2227.06	-0.0046	0	33.46	0.012	K	DLYANNVLSGGTTMYPGIADR	M					Spectrum8180 scans: 9832,
5	gi|6671507|ref|NP_031418.1|	actin, aortic smooth muscle [Mus musculus]	3724	41982	136	132	20	20	11464	1	0	0	1114.54	2227.06	2	2227.06	-0.0007	0	100	2.9e-09	K	DLYANNVLSGGTTMYPGIADR	M					Spectrum8096 scans: 9744,
5	gi|6671507|ref|NP_031418.1|	actin, aortic smooth muscle [Mus musculus]	3724	41982	136	132	20	20	11467	1	0	0	1114.54	2227.06	2	2227.06	-0.0005	0	75.72	7.6e-07	K	DLYANNVLSGGTTMYPGIADR	M					Spectrum7835 scans: 9470,
5	gi|6671507|ref|NP_031418.1|	actin, aortic smooth muscle [Mus musculus]	3724	41982	136	132	20	20	11956	1	0	0	786.058	2355.15	3	2355.15	-0.0015	1	82.71	1.7e-07	R	KDLYANNVLSGGTTMYPGIADR	M					Spectrum6481 scans: 8048,
5	gi|6671507|ref|NP_031418.1|	actin, aortic smooth muscle [Mus musculus]	3724	41982	136	132	20	20	11957	1	0	0	1178.58	2355.15	2	2355.15	-0.0012	1	109.33	3.6e-10	R	KDLYANNVLSGGTTMYPGIADR	M					Spectrum6494 scans: 8061,
5	gi|6671507|ref|NP_031418.1|	actin, aortic smooth muscle [Mus musculus]	3724	41982	136	132	20	20	11959	1	0	0	1178.58	2355.15	2	2355.15	0.0001	1	82.8	1.6e-07	R	KDLYANNVLSGGTTMYPGIADR	M					Spectrum6539 scans: 8108,
5	gi|6671507|ref|NP_031418.1|	actin, aortic smooth muscle [Mus musculus]	3724	41982	136	132	20	20	12666	1	0	0	1240.07	2478.13	2	2478.13	0.0021	0	140.6	3.5e-13	K	LCYVALDFENEMATAASSSSLEK	S					Spectrum10886 scans: 12674,
5	gi|6671507|ref|NP_031418.1|	actin, aortic smooth muscle [Mus musculus]	3724	41982	136	132	20	20	14853	1	0	0	1066.21	3195.6	3	3195.6	-0.0001	0	92.47	1.3e-08	R	TTGIVLDSGDGVTHNVPIYEGYALPHAIMR	L					Spectrum8094 scans: 9742,
6	gi|329755239|ref|NP_001193296.1|	gelsolin isoform 2 [Mus musculus]	3503	80712	80	80	29	29	135	1	1	1	393.248	784.481	2	784.481	-0.0001	0	30.16	0.011	R	TPITVVR	Q					Spectrum3339 scans: 4718,
6	gi|329755239|ref|NP_001193296.1|	gelsolin isoform 2 [Mus musculus]	3503	80712	80	80	29	29	136	1	1	1	393.248	784.481	2	784.481	0.0005	0	47.96	0.00019	R	TPITVVR	Q					Spectrum3254 scans: 4629,
6	gi|329755239|ref|NP_001193296.1|	gelsolin isoform 2 [Mus musculus]	3503	80712	80	80	29	29	391	1	1	1	412.197	822.38	2	822.381	-0.0002	0	30.94	0.002	K	MDAHPPR	L					Spectrum772 scans: 2013,
6	gi|329755239|ref|NP_001193296.1|	gelsolin isoform 2 [Mus musculus]	3503	80712	80	80	29	29	392	1	1	1	412.198	822.381	2	822.381	0.0002	0	33.27	0.0013	K	MDAHPPR	L					Spectrum883 scans: 2130,
6	gi|329755239|ref|NP_001193296.1|	gelsolin isoform 2 [Mus musculus]	3503	80712	80	80	29	29	633	1	1	1	430.248	858.481	2	858.481	-0.0004	0	65.85	7.2e-06	K	TGAQELLK	V					Spectrum3586 scans: 4979,
6	gi|329755239|ref|NP_001193296.1|	gelsolin isoform 2 [Mus musculus]	3503	80712	80	80	29	29	685	1	1	1	434.724	867.434	2	867.434	-0.0002	0	45.44	0.00045	K	TASDFISK	M					Spectrum2958 scans: 4316,
6	gi|329755239|ref|NP_001193296.1|	gelsolin isoform 2 [Mus musculus]	3503	80712	80	80	29	29	760	1	1	1	439.195	876.376	2	876.376	-0.0002	0	44.42	0.00027	K	QANMEER	K					Spectrum730 scans: 1969,
6	gi|329755239|ref|NP_001193296.1|	gelsolin isoform 2 [Mus musculus]	3503	80712	80	80	29	29	1165	1	1	1	471.298	940.582	2	940.582	-0.0002	1	33.87	0.0027	R	RTPITVVR	Q					Spectrum2569 scans: 3906,
6	gi|329755239|ref|NP_001193296.1|	gelsolin isoform 2 [Mus musculus]	3503	80712	80	80	29	29	1301	1	1	1	476.245	950.475	2	950.476	-0.0004	1	36.83	0.0012	K	KMDAHPPR	L					Spectrum778 scans: 2019,
6	gi|329755239|ref|NP_001193296.1|	gelsolin isoform 2 [Mus musculus]	3503	80712	80	80	29	29	1732	1	1	1	499.774	997.534	2	997.534	-0.0005	0	27.25	0.01	K	EPGLQIWR	V					Spectrum7333 scans: 8943,
6	gi|329755239|ref|NP_001193296.1|	gelsolin isoform 2 [Mus musculus]	3503	80712	80	80	29	29	2240	1	1	1	536.772	1071.53	2	1071.53	-0.0006	0	36.53	0.0017	R	DGGQTAPASIR	L					Spectrum1529 scans: 2810,
6	gi|329755239|ref|NP_001193296.1|	gelsolin isoform 2 [Mus musculus]	3503	80712	80	80	29	29	2241	1	1	1	536.773	1071.53	2	1071.53	0.0002	0	55.31	2.4e-05	R	DGGQTAPASIR	L					Spectrum1404 scans: 2678,
6	gi|329755239|ref|NP_001193296.1|	gelsolin isoform 2 [Mus musculus]	3503	80712	80	80	29	29	2285	1	1	1	539.761	1077.51	2	1077.51	-0.0007	0	41.32	0.00061	R	YIETDPANR	D					Spectrum1742 scans: 3034,
6	gi|329755239|ref|NP_001193296.1|	gelsolin isoform 2 [Mus musculus]	3503	80712	80	80	29	29	2286	1	1	1	539.762	1077.51	2	1077.51	-0.0002	0	35	0.003	R	YIETDPANR	D					Spectrum1682 scans: 2971,
6	gi|329755239|ref|NP_001193296.1|	gelsolin isoform 2 [Mus musculus]	3503	80712	80	80	29	29	2465	1	1	1	549.303	1096.59	2	1096.59	-0.0004	0	38.27	0.00077	M	VVEHPEFLK	A					Spectrum4200 scans: 5631,
6	gi|329755239|ref|NP_001193296.1|	gelsolin isoform 2 [Mus musculus]	3503	80712	80	80	29	29	3801	1	1	1	617.812	1233.61	2	1233.61	-0.0007	1	26.51	0.027	K	RYIETDPANR	D					Spectrum1464 scans: 2741,
6	gi|329755239|ref|NP_001193296.1|	gelsolin isoform 2 [Mus musculus]	3503	80712	80	80	29	29	4208	1	1	1	638.362	1274.71	2	1274.71	-0.0004	0	50.5	8.2e-05	K	HVVPNEVVVQR	L					Spectrum2657 scans: 3998,
6	gi|329755239|ref|NP_001193296.1|	gelsolin isoform 2 [Mus musculus]	3503	80712	80	80	29	29	4209	1	1	1	638.362	1274.71	2	1274.71	-0.0003	0	62.65	5e-06	K	HVVPNEVVVQR	L					Spectrum2538 scans: 3873,
6	gi|329755239|ref|NP_001193296.1|	gelsolin isoform 2 [Mus musculus]	3503	80712	80	80	29	29	4213	1	1	1	638.362	1274.71	2	1274.71	0.0007	0	41.65	0.00057	K	HVVPNEVVVQR	L					Spectrum2421 scans: 3749,
6	gi|329755239|ref|NP_001193296.1|	gelsolin isoform 2 [Mus musculus]	3503	80712	80	80	29	29	4322	1	1	1	646.289	1290.56	2	1290.57	-0.0027	0	65.55	4.4e-06	R	SEDCFILDHGR	D					Spectrum5693 scans: 7212,
6	gi|329755239|ref|NP_001193296.1|	gelsolin isoform 2 [Mus musculus]	3503	80712	80	80	29	29	4324	1	1	1	646.291	1290.57	2	1290.57	0.0009	0	69.64	1.4e-06	R	SEDCFILDHGR	D					Spectrum5613 scans: 7128,
6	gi|329755239|ref|NP_001193296.1|	gelsolin isoform 2 [Mus musculus]	3503	80712	80	80	29	29	4644	1	1	1	668.349	1334.68	2	1334.68	-0.0001	0	56.74	4.1e-05	K	SGALNSNDAFVLK	T					Spectrum15526 scans: 17842,
6	gi|329755239|ref|NP_001193296.1|	gelsolin isoform 2 [Mus musculus]	3503	80712	80	80	29	29	7590	1	1	1	555.931	1664.77	3	1664.77	-0.0019	1	44.63	0.00079	K	DSQEEEKTEALTSAK	R					Spectrum1677 scans: 2965,
6	gi|329755239|ref|NP_001193296.1|	gelsolin isoform 2 [Mus musculus]	3503	80712	80	80	29	29	7591	1	1	1	833.394	1664.77	2	1664.77	-0.0012	1	36.69	0.0046	K	DSQEEEKTEALTSAK	R					Spectrum1933 scans: 3234,
6	gi|329755239|ref|NP_001193296.1|	gelsolin isoform 2 [Mus musculus]	3503	80712	80	80	29	29	7592	1	1	1	555.932	1664.77	3	1664.77	-0.0011	1	61.41	1.6e-05	K	DSQEEEKTEALTSAK	R					Spectrum1681 scans: 2970,
6	gi|329755239|ref|NP_001193296.1|	gelsolin isoform 2 [Mus musculus]	3503	80712	80	80	29	29	7593	1	1	1	833.394	1664.77	2	1664.77	-0.0006	1	69.36	2.8e-06	K	DSQEEEKTEALTSAK	R					Spectrum1675 scans: 2963,
6	gi|329755239|ref|NP_001193296.1|	gelsolin isoform 2 [Mus musculus]	3503	80712	80	80	29	29	7594	1	1	1	833.394	1664.77	2	1664.77	-0.0003	1	76.05	6.1e-07	K	DSQEEEKTEALTSAK	R					Spectrum1788 scans: 3082,
6	gi|329755239|ref|NP_001193296.1|	gelsolin isoform 2 [Mus musculus]	3503	80712	80	80	29	29	7843	1	1	1	856.893	1711.77	2	1711.77	-0.002	0	38.11	0.0034	R	EVQGFESSTFSGYFK	S					Spectrum8012 scans: 9656,
6	gi|329755239|ref|NP_001193296.1|	gelsolin isoform 2 [Mus musculus]	3503	80712	80	80	29	29	7844	1	1	1	856.893	1711.77	2	1711.77	-0.002	0	32.3	0.013	R	EVQGFESSTFSGYFK	S					Spectrum8563 scans: 10234,
6	gi|329755239|ref|NP_001193296.1|	gelsolin isoform 2 [Mus musculus]	3503	80712	80	80	29	29	7845	1	1	1	856.893	1711.77	2	1711.77	-0.001	0	86.8	4.7e-08	R	EVQGFESSTFSGYFK	S					Spectrum8137 scans: 9787,
6	gi|329755239|ref|NP_001193296.1|	gelsolin isoform 2 [Mus musculus]	3503	80712	80	80	29	29	7846	1	1	1	856.894	1711.77	2	1711.77	-0.0006	0	34.33	0.0082	R	EVQGFESSTFSGYFK	S					Spectrum8256 scans: 9912,
6	gi|329755239|ref|NP_001193296.1|	gelsolin isoform 2 [Mus musculus]	3503	80712	80	80	29	29	7848	1	1	1	856.894	1711.77	2	1711.77	-0.0003	0	33.97	0.0092	R	EVQGFESSTFSGYFK	S					Spectrum8760 scans: 10441,
6	gi|329755239|ref|NP_001193296.1|	gelsolin isoform 2 [Mus musculus]	3503	80712	80	80	29	29	8618	1	1	1	904.445	1806.88	2	1806.88	-0.0025	0	121.96	1.6e-11	K	TPSAAYLWVGAGASEAEK	T					Spectrum7336 scans: 8946,
6	gi|329755239|ref|NP_001193296.1|	gelsolin isoform 2 [Mus musculus]	3503	80712	80	80	29	29	8619	1	1	1	904.446	1806.88	2	1806.88	-0.0011	0	82.28	1.5e-07	K	TPSAAYLWVGAGASEAEK	T					Spectrum7776 scans: 9408,
6	gi|329755239|ref|NP_001193296.1|	gelsolin isoform 2 [Mus musculus]	3503	80712	80	80	29	29	8620	1	1	1	904.446	1806.88	2	1806.88	-0.0011	0	106.91	5.1e-10	K	TPSAAYLWVGAGASEAEK	T					Spectrum7796 scans: 9429,
6	gi|329755239|ref|NP_001193296.1|	gelsolin isoform 2 [Mus musculus]	3503	80712	80	80	29	29	8621	1	1	1	904.446	1806.88	2	1806.88	-0.0009	0	99.26	2.8e-09	K	TPSAAYLWVGAGASEAEK	T					Spectrum7745 scans: 9375,
6	gi|329755239|ref|NP_001193296.1|	gelsolin isoform 2 [Mus musculus]	3503	80712	80	80	29	29	8622	1	1	1	904.446	1806.88	2	1806.88	-0.0008	0	89.28	2.9e-08	K	TPSAAYLWVGAGASEAEK	T					Spectrum8069 scans: 9715,
6	gi|329755239|ref|NP_001193296.1|	gelsolin isoform 2 [Mus musculus]	3503	80712	80	80	29	29	8623	1	1	1	904.446	1806.88	2	1806.88	-0.0005	0	88.54	3.6e-08	K	TPSAAYLWVGAGASEAEK	T					Spectrum7828 scans: 9462,
6	gi|329755239|ref|NP_001193296.1|	gelsolin isoform 2 [Mus musculus]	3503	80712	80	80	29	29	8625	1	1	1	904.447	1806.88	2	1806.88	0	0	98.45	3.6e-09	K	TPSAAYLWVGAGASEAEK	T					Spectrum7768 scans: 9399,
6	gi|329755239|ref|NP_001193296.1|	gelsolin isoform 2 [Mus musculus]	3503	80712	80	80	29	29	8811	1	1	1	915.485	1828.95	2	1828.96	-0.0022	0	74.67	5.1e-07	R	QTQVSVLPEGGETPLFK	Q					Spectrum7531 scans: 9151,
6	gi|329755239|ref|NP_001193296.1|	gelsolin isoform 2 [Mus musculus]	3503	80712	80	80	29	29	8812	1	1	1	915.485	1828.95	2	1828.96	-0.0022	0	47.33	0.00028	R	QTQVSVLPEGGETPLFK	Q					Spectrum7728 scans: 9357,
6	gi|329755239|ref|NP_001193296.1|	gelsolin isoform 2 [Mus musculus]	3503	80712	80	80	29	29	8813	1	1	1	915.485	1828.96	2	1828.96	-0.0015	0	31.76	0.01	R	QTQVSVLPEGGETPLFK	Q					Spectrum7653 scans: 9279,
6	gi|329755239|ref|NP_001193296.1|	gelsolin isoform 2 [Mus musculus]	3503	80712	80	80	29	29	8817	1	1	1	915.486	1828.96	2	1828.96	-0.0001	0	33.84	0.0066	R	QTQVSVLPEGGETPLFK	Q					Spectrum7766 scans: 9397,
6	gi|329755239|ref|NP_001193296.1|	gelsolin isoform 2 [Mus musculus]	3503	80712	80	80	29	29	11907	1	1	1	1171.06	2340.1	2	2340.1	-0.001	0	56.04	7.6e-05	R	DPDQTDGPGLGYLSSHIANVER	V					Spectrum7063 scans: 8659,
6	gi|329755239|ref|NP_001193296.1|	gelsolin isoform 2 [Mus musculus]	3503	80712	80	80	29	29	11908	1	1	1	781.04	2340.1	3	2340.1	-0.0007	0	68.61	4.3e-06	R	DPDQTDGPGLGYLSSHIANVER	V					Spectrum7038 scans: 8633,
6	gi|329755239|ref|NP_001193296.1|	gelsolin isoform 2 [Mus musculus]	3503	80712	80	80	29	29	12060	1	1	1	1200.56	2399.1	2	2399.1	-0.0013	0	128.26	5.1e-12	R	SQHVQVEEGSEPDAFWEALGGK	T					Spectrum8730 scans: 10410,
6	gi|329755239|ref|NP_001193296.1|	gelsolin isoform 2 [Mus musculus]	3503	80712	80	80	29	29	12062	1	1	1	1200.56	2399.1	2	2399.1	-0.0008	0	147.82	5.8e-14	R	SQHVQVEEGSEPDAFWEALGGK	T					Spectrum8799 scans: 10482,
6	gi|329755239|ref|NP_001193296.1|	gelsolin isoform 2 [Mus musculus]	3503	80712	80	80	29	29	12063	1	1	1	800.708	2399.1	3	2399.1	-0.0006	0	71.31	2.6e-06	R	SQHVQVEEGSEPDAFWEALGGK	T					Spectrum8769 scans: 10451,
6	gi|329755239|ref|NP_001193296.1|	gelsolin isoform 2 [Mus musculus]	3503	80712	80	80	29	29	12064	1	1	1	1200.56	2399.1	2	2399.1	-0.0006	0	78.25	5.3e-07	R	SQHVQVEEGSEPDAFWEALGGK	T					Spectrum8820 scans: 10504,
6	gi|329755239|ref|NP_001193296.1|	gelsolin isoform 2 [Mus musculus]	3503	80712	80	80	29	29	12065	1	1	1	1200.56	2399.1	2	2399.1	-0.0006	0	125.14	1.1e-11	R	SQHVQVEEGSEPDAFWEALGGK	T					Spectrum8614 scans: 10288,
6	gi|329755239|ref|NP_001193296.1|	gelsolin isoform 2 [Mus musculus]	3503	80712	80	80	29	29	12066	1	1	1	800.708	2399.1	3	2399.1	0	0	65.93	8.8e-06	R	SQHVQVEEGSEPDAFWEALGGK	T					Spectrum8651 scans: 10327,
6	gi|329755239|ref|NP_001193296.1|	gelsolin isoform 2 [Mus musculus]	3503	80712	80	80	29	29	12067	1	1	1	1200.56	2399.1	2	2399.1	0.0002	0	113.63	1.5e-10	R	SQHVQVEEGSEPDAFWEALGGK	T					Spectrum8603 scans: 10276,
6	gi|329755239|ref|NP_001193296.1|	gelsolin isoform 2 [Mus musculus]	3503	80712	80	80	29	29	12651	1	1	1	1239.11	2476.2	2	2476.2	-0.0033	0	35.95	0.0077	K	VSNGAGSMSVSLVADENPFAQGALR	S					Spectrum9247 scans: 10952,
6	gi|329755239|ref|NP_001193296.1|	gelsolin isoform 2 [Mus musculus]	3503	80712	80	80	29	29	12652	1	1	1	1239.11	2476.2	2	2476.2	-0.0026	0	89.94	3e-08	K	VSNGAGSMSVSLVADENPFAQGALR	S					Spectrum9461 scans: 11177,
6	gi|329755239|ref|NP_001193296.1|	gelsolin isoform 2 [Mus musculus]	3503	80712	80	80	29	29	12653	1	1	1	1239.11	2476.2	2	2476.2	-0.0013	0	116.1	7e-11	K	VSNGAGSMSVSLVADENPFAQGALR	S					Spectrum15296 scans: 17597,
6	gi|329755239|ref|NP_001193296.1|	gelsolin isoform 2 [Mus musculus]	3503	80712	80	80	29	29	12654	1	1	1	826.407	2476.2	3	2476.2	-0.0012	0	75.88	7.2e-07	K	VSNGAGSMSVSLVADENPFAQGALR	S					Spectrum9154 scans: 10855,
6	gi|329755239|ref|NP_001193296.1|	gelsolin isoform 2 [Mus musculus]	3503	80712	80	80	29	29	12655	1	1	1	1239.11	2476.2	2	2476.2	0.0018	0	143.21	1.3e-13	K	VSNGAGSMSVSLVADENPFAQGALR	S					Spectrum9152 scans: 10853,
6	gi|329755239|ref|NP_001193296.1|	gelsolin isoform 2 [Mus musculus]	3503	80712	80	80	29	29	12656	1	1	1	1239.11	2476.2	2	2476.2	0.0028	0	59.43	3e-05	K	VSNGAGSMSVSLVADENPFAQGALR	S					Spectrum15314 scans: 17616,
6	gi|329755239|ref|NP_001193296.1|	gelsolin isoform 2 [Mus musculus]	3503	80712	80	80	29	29	13624	1	1	1	1350.7	2699.39	2	2699.39	-0.0012	0	58.7	2.1e-05	K	FDLVPVPPNLYGDFFTGDAYVILK	T					Spectrum13653 scans: 15588,
6	gi|329755239|ref|NP_001193296.1|	gelsolin isoform 2 [Mus musculus]	3503	80712	80	80	29	29	13628	1	1	1	1350.7	2699.39	2	2699.39	0.0001	0	53.18	7.6e-05	K	FDLVPVPPNLYGDFFTGDAYVILK	T					Spectrum13737 scans: 15678,
6	gi|329755239|ref|NP_001193296.1|	gelsolin isoform 2 [Mus musculus]	3503	80712	80	80	29	29	13826	1	1	1	924.449	2770.33	3	2770.33	-0.0022	0	68.3	4.8e-06	K	VPVDPATYGQFYGGDSYIILYNYR	H					Spectrum10464 scans: 12231,
6	gi|329755239|ref|NP_001193296.1|	gelsolin isoform 2 [Mus musculus]	3503	80712	80	80	29	29	13827	1	1	1	924.449	2770.33	3	2770.33	-0.0017	0	56.05	8.3e-05	K	VPVDPATYGQFYGGDSYIILYNYR	H					Spectrum10449 scans: 12215,
6	gi|329755239|ref|NP_001193296.1|	gelsolin isoform 2 [Mus musculus]	3503	80712	80	80	29	29	13828	1	1	1	924.449	2770.33	3	2770.33	-0.0011	0	75.8	8.4e-07	K	VPVDPATYGQFYGGDSYIILYNYR	H					Spectrum10345 scans: 12106,
6	gi|329755239|ref|NP_001193296.1|	gelsolin isoform 2 [Mus musculus]	3503	80712	80	80	29	29	13829	1	1	1	1386.17	2770.33	2	2770.33	-0.0006	0	93.81	1.3e-08	K	VPVDPATYGQFYGGDSYIILYNYR	H					Spectrum15280 scans: 17580,
6	gi|329755239|ref|NP_001193296.1|	gelsolin isoform 2 [Mus musculus]	3503	80712	80	80	29	29	13832	1	1	1	1386.17	2770.33	2	2770.33	-0.0004	0	100.32	2.9e-09	K	VPVDPATYGQFYGGDSYIILYNYR	H					Spectrum10484 scans: 12252,
6	gi|329755239|ref|NP_001193296.1|	gelsolin isoform 2 [Mus musculus]	3503	80712	80	80	29	29	13833	1	1	1	1386.17	2770.33	2	2770.33	0.0001	0	71.78	2.2e-06	K	VPVDPATYGQFYGGDSYIILYNYR	H					Spectrum15295 scans: 17596,
6	gi|329755239|ref|NP_001193296.1|	gelsolin isoform 2 [Mus musculus]	3503	80712	80	80	29	29	13834	1	1	1	1386.17	2770.33	2	2770.33	0.0001	0	94.68	1.1e-08	K	VPVDPATYGQFYGGDSYIILYNYR	H					Spectrum10465 scans: 12232,
6	gi|329755239|ref|NP_001193296.1|	gelsolin isoform 2 [Mus musculus]	3503	80712	80	80	29	29	13835	1	1	1	1386.17	2770.33	2	2770.33	0.0001	0	99.18	3.9e-09	K	VPVDPATYGQFYGGDSYIILYNYR	H					Spectrum10343 scans: 12104,
6	gi|329755239|ref|NP_001193296.1|	gelsolin isoform 2 [Mus musculus]	3503	80712	80	80	29	29	13898	1	1	1	933.113	2796.32	3	2796.32	-0.0034	1	104.15	1.2e-09	K	NWRDPDQTDGPGLGYLSSHIANVER	V					Spectrum6953 scans: 8544,
6	gi|329755239|ref|NP_001193296.1|	gelsolin isoform 2 [Mus musculus]	3503	80712	80	80	29	29	14171	1	1	1	958.431	2872.27	3	2872.28	-0.0053	0	46.17	0.00088	R	VPFDAATLHTSTAMAAQHGMDDDGTGQK	Q					Spectrum5047 scans: 6528,
6	gi|329755239|ref|NP_001193296.1|	gelsolin isoform 2 [Mus musculus]	3503	80712	80	80	29	29	14172	1	1	1	958.431	2872.27	3	2872.28	-0.0047	0	47.05	0.00071	R	VPFDAATLHTSTAMAAQHGMDDDGTGQK	Q					Spectrum5020 scans: 6500,
6	gi|329755239|ref|NP_001193296.1|	gelsolin isoform 2 [Mus musculus]	3503	80712	80	80	29	29	14173	1	1	1	958.432	2872.27	3	2872.28	-0.0025	0	73.12	1.7e-06	R	VPFDAATLHTSTAMAAQHGMDDDGTGQK	Q					Spectrum4988 scans: 6466,
6	gi|329755239|ref|NP_001193296.1|	gelsolin isoform 2 [Mus musculus]	3503	80712	80	80	29	29	14174	1	1	1	958.432	2872.28	3	2872.28	-0.0004	0	39.54	0.0039	R	VPFDAATLHTSTAMAAQHGMDDDGTGQK	Q					Spectrum5002 scans: 6481,
6	gi|329755239|ref|NP_001193296.1|	gelsolin isoform 2 [Mus musculus]	3503	80712	80	80	29	29	14175	1	1	1	958.433	2872.28	3	2872.28	0.0002	0	59.49	4e-05	R	VPFDAATLHTSTAMAAQHGMDDDGTGQK	Q					Spectrum4848 scans: 6319,
6	gi|329755239|ref|NP_001193296.1|	gelsolin isoform 2 [Mus musculus]	3503	80712	80	80	29	29	14176	1	1	1	958.433	2872.28	3	2872.28	0.0006	0	74.28	1.3e-06	R	VPFDAATLHTSTAMAAQHGMDDDGTGQK	Q					Spectrum4852 scans: 6324,
6	gi|329755239|ref|NP_001193296.1|	gelsolin isoform 2 [Mus musculus]	3503	80712	80	80	29	29	14522	1	1	1	1019.54	3055.59	3	3055.59	-0.0028	1	46.77	0.00023	R	VEKFDLVPVPPNLYGDFFTGDAYVILK	T					Spectrum12413 scans: 14283,
6	gi|329755239|ref|NP_001193296.1|	gelsolin isoform 2 [Mus musculus]	3503	80712	80	80	29	29	15158	1	1	1	1172.25	3513.73	3	3513.73	-0.0037	0	39.23	0.003	R	AQVHVSEEGGEPEAMLQVLGPKPALPEGTEDTAK	E					Spectrum7118 scans: 8717,
6	gi|329755239|ref|NP_001193296.1|	gelsolin isoform 2 [Mus musculus]	3503	80712	80	80	29	29	15159	1	1	1	1172.25	3513.73	3	3513.73	-0.0008	0	70.72	1.9e-06	R	AQVHVSEEGGEPEAMLQVLGPKPALPEGTEDTAK	E					Spectrum7243 scans: 8848,
6	gi|329755239|ref|NP_001193296.1|	gelsolin isoform 2 [Mus musculus]	3503	80712	80	80	29	29	15160	1	1	1	1172.25	3513.73	3	3513.73	-0.0004	0	73.05	1.1e-06	R	AQVHVSEEGGEPEAMLQVLGPKPALPEGTEDTAK	E					Spectrum7175 scans: 8777,
6	gi|329755239|ref|NP_001193296.1|	gelsolin isoform 2 [Mus musculus]	3503	80712	80	80	29	29	15446	1	1	1	1356.33	4065.97	3	4065.96	0.0052	0	62.4	1.7e-05	R	FVIEEVPGELMQEDLATDDVMLLDTWDQVFVWVGK	D					Spectrum14638 scans: 16646,
6	gi|329755241|ref|NP_001193297.1|	gelsolin isoform 2 [Mus musculus]	3503	80712	80	80	29	29	135	1	0	1	393.248	784.481	2	784.481	-0.0001	0	30.16	0.011	R	TPITVVR	Q					Spectrum3339 scans: 4718,
6	gi|329755241|ref|NP_001193297.1|	gelsolin isoform 2 [Mus musculus]	3503	80712	80	80	29	29	136	1	0	1	393.248	784.481	2	784.481	0.0005	0	47.96	0.00019	R	TPITVVR	Q					Spectrum3254 scans: 4629,
6	gi|329755241|ref|NP_001193297.1|	gelsolin isoform 2 [Mus musculus]	3503	80712	80	80	29	29	391	1	0	1	412.197	822.38	2	822.381	-0.0002	0	30.94	0.002	K	MDAHPPR	L					Spectrum772 scans: 2013,
6	gi|329755241|ref|NP_001193297.1|	gelsolin isoform 2 [Mus musculus]	3503	80712	80	80	29	29	392	1	0	1	412.198	822.381	2	822.381	0.0002	0	33.27	0.0013	K	MDAHPPR	L					Spectrum883 scans: 2130,
6	gi|329755241|ref|NP_001193297.1|	gelsolin isoform 2 [Mus musculus]	3503	80712	80	80	29	29	633	1	0	1	430.248	858.481	2	858.481	-0.0004	0	65.85	7.2e-06	K	TGAQELLK	V					Spectrum3586 scans: 4979,
6	gi|329755241|ref|NP_001193297.1|	gelsolin isoform 2 [Mus musculus]	3503	80712	80	80	29	29	685	1	0	1	434.724	867.434	2	867.434	-0.0002	0	45.44	0.00045	K	TASDFISK	M					Spectrum2958 scans: 4316,
6	gi|329755241|ref|NP_001193297.1|	gelsolin isoform 2 [Mus musculus]	3503	80712	80	80	29	29	760	1	0	1	439.195	876.376	2	876.376	-0.0002	0	44.42	0.00027	K	QANMEER	K					Spectrum730 scans: 1969,
6	gi|329755241|ref|NP_001193297.1|	gelsolin isoform 2 [Mus musculus]	3503	80712	80	80	29	29	1165	1	0	1	471.298	940.582	2	940.582	-0.0002	1	33.87	0.0027	R	RTPITVVR	Q					Spectrum2569 scans: 3906,
6	gi|329755241|ref|NP_001193297.1|	gelsolin isoform 2 [Mus musculus]	3503	80712	80	80	29	29	1301	1	0	1	476.245	950.475	2	950.476	-0.0004	1	36.83	0.0012	K	KMDAHPPR	L					Spectrum778 scans: 2019,
6	gi|329755241|ref|NP_001193297.1|	gelsolin isoform 2 [Mus musculus]	3503	80712	80	80	29	29	1732	1	0	1	499.774	997.534	2	997.534	-0.0005	0	27.25	0.01	K	EPGLQIWR	V					Spectrum7333 scans: 8943,
6	gi|329755241|ref|NP_001193297.1|	gelsolin isoform 2 [Mus musculus]	3503	80712	80	80	29	29	2240	1	0	1	536.772	1071.53	2	1071.53	-0.0006	0	36.53	0.0017	R	DGGQTAPASIR	L					Spectrum1529 scans: 2810,
6	gi|329755241|ref|NP_001193297.1|	gelsolin isoform 2 [Mus musculus]	3503	80712	80	80	29	29	2241	1	0	1	536.773	1071.53	2	1071.53	0.0002	0	55.31	2.4e-05	R	DGGQTAPASIR	L					Spectrum1404 scans: 2678,
6	gi|329755241|ref|NP_001193297.1|	gelsolin isoform 2 [Mus musculus]	3503	80712	80	80	29	29	2285	1	0	1	539.761	1077.51	2	1077.51	-0.0007	0	41.32	0.00061	R	YIETDPANR	D					Spectrum1742 scans: 3034,
6	gi|329755241|ref|NP_001193297.1|	gelsolin isoform 2 [Mus musculus]	3503	80712	80	80	29	29	2286	1	0	1	539.762	1077.51	2	1077.51	-0.0002	0	35	0.003	R	YIETDPANR	D					Spectrum1682 scans: 2971,
6	gi|329755241|ref|NP_001193297.1|	gelsolin isoform 2 [Mus musculus]	3503	80712	80	80	29	29	2465	1	0	1	549.303	1096.59	2	1096.59	-0.0004	0	38.27	0.00077	M	VVEHPEFLK	A					Spectrum4200 scans: 5631,
6	gi|329755241|ref|NP_001193297.1|	gelsolin isoform 2 [Mus musculus]	3503	80712	80	80	29	29	3801	1	0	1	617.812	1233.61	2	1233.61	-0.0007	1	26.51	0.027	K	RYIETDPANR	D					Spectrum1464 scans: 2741,
6	gi|329755241|ref|NP_001193297.1|	gelsolin isoform 2 [Mus musculus]	3503	80712	80	80	29	29	4208	1	0	1	638.362	1274.71	2	1274.71	-0.0004	0	50.5	8.2e-05	K	HVVPNEVVVQR	L					Spectrum2657 scans: 3998,
6	gi|329755241|ref|NP_001193297.1|	gelsolin isoform 2 [Mus musculus]	3503	80712	80	80	29	29	4209	1	0	1	638.362	1274.71	2	1274.71	-0.0003	0	62.65	5e-06	K	HVVPNEVVVQR	L					Spectrum2538 scans: 3873,
6	gi|329755241|ref|NP_001193297.1|	gelsolin isoform 2 [Mus musculus]	3503	80712	80	80	29	29	4213	1	0	1	638.362	1274.71	2	1274.71	0.0007	0	41.65	0.00057	K	HVVPNEVVVQR	L					Spectrum2421 scans: 3749,
6	gi|329755241|ref|NP_001193297.1|	gelsolin isoform 2 [Mus musculus]	3503	80712	80	80	29	29	4322	1	0	1	646.289	1290.56	2	1290.57	-0.0027	0	65.55	4.4e-06	R	SEDCFILDHGR	D					Spectrum5693 scans: 7212,
6	gi|329755241|ref|NP_001193297.1|	gelsolin isoform 2 [Mus musculus]	3503	80712	80	80	29	29	4324	1	0	1	646.291	1290.57	2	1290.57	0.0009	0	69.64	1.4e-06	R	SEDCFILDHGR	D					Spectrum5613 scans: 7128,
6	gi|329755241|ref|NP_001193297.1|	gelsolin isoform 2 [Mus musculus]	3503	80712	80	80	29	29	4644	1	0	1	668.349	1334.68	2	1334.68	-0.0001	0	56.74	4.1e-05	K	SGALNSNDAFVLK	T					Spectrum15526 scans: 17842,
6	gi|329755241|ref|NP_001193297.1|	gelsolin isoform 2 [Mus musculus]	3503	80712	80	80	29	29	7590	1	0	1	555.931	1664.77	3	1664.77	-0.0019	1	44.63	0.00079	K	DSQEEEKTEALTSAK	R					Spectrum1677 scans: 2965,
6	gi|329755241|ref|NP_001193297.1|	gelsolin isoform 2 [Mus musculus]	3503	80712	80	80	29	29	7591	1	0	1	833.394	1664.77	2	1664.77	-0.0012	1	36.69	0.0046	K	DSQEEEKTEALTSAK	R					Spectrum1933 scans: 3234,
6	gi|329755241|ref|NP_001193297.1|	gelsolin isoform 2 [Mus musculus]	3503	80712	80	80	29	29	7592	1	0	1	555.932	1664.77	3	1664.77	-0.0011	1	61.41	1.6e-05	K	DSQEEEKTEALTSAK	R					Spectrum1681 scans: 2970,
6	gi|329755241|ref|NP_001193297.1|	gelsolin isoform 2 [Mus musculus]	3503	80712	80	80	29	29	7593	1	0	1	833.394	1664.77	2	1664.77	-0.0006	1	69.36	2.8e-06	K	DSQEEEKTEALTSAK	R					Spectrum1675 scans: 2963,
6	gi|329755241|ref|NP_001193297.1|	gelsolin isoform 2 [Mus musculus]	3503	80712	80	80	29	29	7594	1	0	1	833.394	1664.77	2	1664.77	-0.0003	1	76.05	6.1e-07	K	DSQEEEKTEALTSAK	R					Spectrum1788 scans: 3082,
6	gi|329755241|ref|NP_001193297.1|	gelsolin isoform 2 [Mus musculus]	3503	80712	80	80	29	29	7843	1	0	1	856.893	1711.77	2	1711.77	-0.002	0	38.11	0.0034	R	EVQGFESSTFSGYFK	S					Spectrum8012 scans: 9656,
6	gi|329755241|ref|NP_001193297.1|	gelsolin isoform 2 [Mus musculus]	3503	80712	80	80	29	29	7844	1	0	1	856.893	1711.77	2	1711.77	-0.002	0	32.3	0.013	R	EVQGFESSTFSGYFK	S					Spectrum8563 scans: 10234,
6	gi|329755241|ref|NP_001193297.1|	gelsolin isoform 2 [Mus musculus]	3503	80712	80	80	29	29	7845	1	0	1	856.893	1711.77	2	1711.77	-0.001	0	86.8	4.7e-08	R	EVQGFESSTFSGYFK	S					Spectrum8137 scans: 9787,
6	gi|329755241|ref|NP_001193297.1|	gelsolin isoform 2 [Mus musculus]	3503	80712	80	80	29	29	7846	1	0	1	856.894	1711.77	2	1711.77	-0.0006	0	34.33	0.0082	R	EVQGFESSTFSGYFK	S					Spectrum8256 scans: 9912,
6	gi|329755241|ref|NP_001193297.1|	gelsolin isoform 2 [Mus musculus]	3503	80712	80	80	29	29	7848	1	0	1	856.894	1711.77	2	1711.77	-0.0003	0	33.97	0.0092	R	EVQGFESSTFSGYFK	S					Spectrum8760 scans: 10441,
6	gi|329755241|ref|NP_001193297.1|	gelsolin isoform 2 [Mus musculus]	3503	80712	80	80	29	29	8618	1	0	1	904.445	1806.88	2	1806.88	-0.0025	0	121.96	1.6e-11	K	TPSAAYLWVGAGASEAEK	T					Spectrum7336 scans: 8946,
6	gi|329755241|ref|NP_001193297.1|	gelsolin isoform 2 [Mus musculus]	3503	80712	80	80	29	29	8619	1	0	1	904.446	1806.88	2	1806.88	-0.0011	0	82.28	1.5e-07	K	TPSAAYLWVGAGASEAEK	T					Spectrum7776 scans: 9408,
6	gi|329755241|ref|NP_001193297.1|	gelsolin isoform 2 [Mus musculus]	3503	80712	80	80	29	29	8620	1	0	1	904.446	1806.88	2	1806.88	-0.0011	0	106.91	5.1e-10	K	TPSAAYLWVGAGASEAEK	T					Spectrum7796 scans: 9429,
6	gi|329755241|ref|NP_001193297.1|	gelsolin isoform 2 [Mus musculus]	3503	80712	80	80	29	29	8621	1	0	1	904.446	1806.88	2	1806.88	-0.0009	0	99.26	2.8e-09	K	TPSAAYLWVGAGASEAEK	T					Spectrum7745 scans: 9375,
6	gi|329755241|ref|NP_001193297.1|	gelsolin isoform 2 [Mus musculus]	3503	80712	80	80	29	29	8622	1	0	1	904.446	1806.88	2	1806.88	-0.0008	0	89.28	2.9e-08	K	TPSAAYLWVGAGASEAEK	T					Spectrum8069 scans: 9715,
6	gi|329755241|ref|NP_001193297.1|	gelsolin isoform 2 [Mus musculus]	3503	80712	80	80	29	29	8623	1	0	1	904.446	1806.88	2	1806.88	-0.0005	0	88.54	3.6e-08	K	TPSAAYLWVGAGASEAEK	T					Spectrum7828 scans: 9462,
6	gi|329755241|ref|NP_001193297.1|	gelsolin isoform 2 [Mus musculus]	3503	80712	80	80	29	29	8625	1	0	1	904.447	1806.88	2	1806.88	0	0	98.45	3.6e-09	K	TPSAAYLWVGAGASEAEK	T					Spectrum7768 scans: 9399,
6	gi|329755241|ref|NP_001193297.1|	gelsolin isoform 2 [Mus musculus]	3503	80712	80	80	29	29	8811	1	0	1	915.485	1828.95	2	1828.96	-0.0022	0	74.67	5.1e-07	R	QTQVSVLPEGGETPLFK	Q					Spectrum7531 scans: 9151,
6	gi|329755241|ref|NP_001193297.1|	gelsolin isoform 2 [Mus musculus]	3503	80712	80	80	29	29	8812	1	0	1	915.485	1828.95	2	1828.96	-0.0022	0	47.33	0.00028	R	QTQVSVLPEGGETPLFK	Q					Spectrum7728 scans: 9357,
6	gi|329755241|ref|NP_001193297.1|	gelsolin isoform 2 [Mus musculus]	3503	80712	80	80	29	29	8813	1	0	1	915.485	1828.96	2	1828.96	-0.0015	0	31.76	0.01	R	QTQVSVLPEGGETPLFK	Q					Spectrum7653 scans: 9279,
6	gi|329755241|ref|NP_001193297.1|	gelsolin isoform 2 [Mus musculus]	3503	80712	80	80	29	29	8817	1	0	1	915.486	1828.96	2	1828.96	-0.0001	0	33.84	0.0066	R	QTQVSVLPEGGETPLFK	Q					Spectrum7766 scans: 9397,
6	gi|329755241|ref|NP_001193297.1|	gelsolin isoform 2 [Mus musculus]	3503	80712	80	80	29	29	11907	1	0	1	1171.06	2340.1	2	2340.1	-0.001	0	56.04	7.6e-05	R	DPDQTDGPGLGYLSSHIANVER	V					Spectrum7063 scans: 8659,
6	gi|329755241|ref|NP_001193297.1|	gelsolin isoform 2 [Mus musculus]	3503	80712	80	80	29	29	11908	1	0	1	781.04	2340.1	3	2340.1	-0.0007	0	68.61	4.3e-06	R	DPDQTDGPGLGYLSSHIANVER	V					Spectrum7038 scans: 8633,
6	gi|329755241|ref|NP_001193297.1|	gelsolin isoform 2 [Mus musculus]	3503	80712	80	80	29	29	12060	1	0	1	1200.56	2399.1	2	2399.1	-0.0013	0	128.26	5.1e-12	R	SQHVQVEEGSEPDAFWEALGGK	T					Spectrum8730 scans: 10410,
6	gi|329755241|ref|NP_001193297.1|	gelsolin isoform 2 [Mus musculus]	3503	80712	80	80	29	29	12062	1	0	1	1200.56	2399.1	2	2399.1	-0.0008	0	147.82	5.8e-14	R	SQHVQVEEGSEPDAFWEALGGK	T					Spectrum8799 scans: 10482,
6	gi|329755241|ref|NP_001193297.1|	gelsolin isoform 2 [Mus musculus]	3503	80712	80	80	29	29	12063	1	0	1	800.708	2399.1	3	2399.1	-0.0006	0	71.31	2.6e-06	R	SQHVQVEEGSEPDAFWEALGGK	T					Spectrum8769 scans: 10451,
6	gi|329755241|ref|NP_001193297.1|	gelsolin isoform 2 [Mus musculus]	3503	80712	80	80	29	29	12064	1	0	1	1200.56	2399.1	2	2399.1	-0.0006	0	78.25	5.3e-07	R	SQHVQVEEGSEPDAFWEALGGK	T					Spectrum8820 scans: 10504,
6	gi|329755241|ref|NP_001193297.1|	gelsolin isoform 2 [Mus musculus]	3503	80712	80	80	29	29	12065	1	0	1	1200.56	2399.1	2	2399.1	-0.0006	0	125.14	1.1e-11	R	SQHVQVEEGSEPDAFWEALGGK	T					Spectrum8614 scans: 10288,
6	gi|329755241|ref|NP_001193297.1|	gelsolin isoform 2 [Mus musculus]	3503	80712	80	80	29	29	12066	1	0	1	800.708	2399.1	3	2399.1	0	0	65.93	8.8e-06	R	SQHVQVEEGSEPDAFWEALGGK	T					Spectrum8651 scans: 10327,
6	gi|329755241|ref|NP_001193297.1|	gelsolin isoform 2 [Mus musculus]	3503	80712	80	80	29	29	12067	1	0	1	1200.56	2399.1	2	2399.1	0.0002	0	113.63	1.5e-10	R	SQHVQVEEGSEPDAFWEALGGK	T					Spectrum8603 scans: 10276,
6	gi|329755241|ref|NP_001193297.1|	gelsolin isoform 2 [Mus musculus]	3503	80712	80	80	29	29	12651	1	0	1	1239.11	2476.2	2	2476.2	-0.0033	0	35.95	0.0077	K	VSNGAGSMSVSLVADENPFAQGALR	S					Spectrum9247 scans: 10952,
6	gi|329755241|ref|NP_001193297.1|	gelsolin isoform 2 [Mus musculus]	3503	80712	80	80	29	29	12652	1	0	1	1239.11	2476.2	2	2476.2	-0.0026	0	89.94	3e-08	K	VSNGAGSMSVSLVADENPFAQGALR	S					Spectrum9461 scans: 11177,
6	gi|329755241|ref|NP_001193297.1|	gelsolin isoform 2 [Mus musculus]	3503	80712	80	80	29	29	12653	1	0	1	1239.11	2476.2	2	2476.2	-0.0013	0	116.1	7e-11	K	VSNGAGSMSVSLVADENPFAQGALR	S					Spectrum15296 scans: 17597,
6	gi|329755241|ref|NP_001193297.1|	gelsolin isoform 2 [Mus musculus]	3503	80712	80	80	29	29	12654	1	0	1	826.407	2476.2	3	2476.2	-0.0012	0	75.88	7.2e-07	K	VSNGAGSMSVSLVADENPFAQGALR	S					Spectrum9154 scans: 10855,
6	gi|329755241|ref|NP_001193297.1|	gelsolin isoform 2 [Mus musculus]	3503	80712	80	80	29	29	12655	1	0	1	1239.11	2476.2	2	2476.2	0.0018	0	143.21	1.3e-13	K	VSNGAGSMSVSLVADENPFAQGALR	S					Spectrum9152 scans: 10853,
6	gi|329755241|ref|NP_001193297.1|	gelsolin isoform 2 [Mus musculus]	3503	80712	80	80	29	29	12656	1	0	1	1239.11	2476.2	2	2476.2	0.0028	0	59.43	3e-05	K	VSNGAGSMSVSLVADENPFAQGALR	S					Spectrum15314 scans: 17616,
6	gi|329755241|ref|NP_001193297.1|	gelsolin isoform 2 [Mus musculus]	3503	80712	80	80	29	29	13624	1	0	1	1350.7	2699.39	2	2699.39	-0.0012	0	58.7	2.1e-05	K	FDLVPVPPNLYGDFFTGDAYVILK	T					Spectrum13653 scans: 15588,
6	gi|329755241|ref|NP_001193297.1|	gelsolin isoform 2 [Mus musculus]	3503	80712	80	80	29	29	13628	1	0	1	1350.7	2699.39	2	2699.39	0.0001	0	53.18	7.6e-05	K	FDLVPVPPNLYGDFFTGDAYVILK	T					Spectrum13737 scans: 15678,
6	gi|329755241|ref|NP_001193297.1|	gelsolin isoform 2 [Mus musculus]	3503	80712	80	80	29	29	13826	1	0	1	924.449	2770.33	3	2770.33	-0.0022	0	68.3	4.8e-06	K	VPVDPATYGQFYGGDSYIILYNYR	H					Spectrum10464 scans: 12231,
6	gi|329755241|ref|NP_001193297.1|	gelsolin isoform 2 [Mus musculus]	3503	80712	80	80	29	29	13827	1	0	1	924.449	2770.33	3	2770.33	-0.0017	0	56.05	8.3e-05	K	VPVDPATYGQFYGGDSYIILYNYR	H					Spectrum10449 scans: 12215,
6	gi|329755241|ref|NP_001193297.1|	gelsolin isoform 2 [Mus musculus]	3503	80712	80	80	29	29	13828	1	0	1	924.449	2770.33	3	2770.33	-0.0011	0	75.8	8.4e-07	K	VPVDPATYGQFYGGDSYIILYNYR	H					Spectrum10345 scans: 12106,
6	gi|329755241|ref|NP_001193297.1|	gelsolin isoform 2 [Mus musculus]	3503	80712	80	80	29	29	13829	1	0	1	1386.17	2770.33	2	2770.33	-0.0006	0	93.81	1.3e-08	K	VPVDPATYGQFYGGDSYIILYNYR	H					Spectrum15280 scans: 17580,
6	gi|329755241|ref|NP_001193297.1|	gelsolin isoform 2 [Mus musculus]	3503	80712	80	80	29	29	13832	1	0	1	1386.17	2770.33	2	2770.33	-0.0004	0	100.32	2.9e-09	K	VPVDPATYGQFYGGDSYIILYNYR	H					Spectrum10484 scans: 12252,
6	gi|329755241|ref|NP_001193297.1|	gelsolin isoform 2 [Mus musculus]	3503	80712	80	80	29	29	13833	1	0	1	1386.17	2770.33	2	2770.33	0.0001	0	71.78	2.2e-06	K	VPVDPATYGQFYGGDSYIILYNYR	H					Spectrum15295 scans: 17596,
6	gi|329755241|ref|NP_001193297.1|	gelsolin isoform 2 [Mus musculus]	3503	80712	80	80	29	29	13834	1	0	1	1386.17	2770.33	2	2770.33	0.0001	0	94.68	1.1e-08	K	VPVDPATYGQFYGGDSYIILYNYR	H					Spectrum10465 scans: 12232,
6	gi|329755241|ref|NP_001193297.1|	gelsolin isoform 2 [Mus musculus]	3503	80712	80	80	29	29	13835	1	0	1	1386.17	2770.33	2	2770.33	0.0001	0	99.18	3.9e-09	K	VPVDPATYGQFYGGDSYIILYNYR	H					Spectrum10343 scans: 12104,
6	gi|329755241|ref|NP_001193297.1|	gelsolin isoform 2 [Mus musculus]	3503	80712	80	80	29	29	13898	1	0	1	933.113	2796.32	3	2796.32	-0.0034	1	104.15	1.2e-09	K	NWRDPDQTDGPGLGYLSSHIANVER	V					Spectrum6953 scans: 8544,
6	gi|329755241|ref|NP_001193297.1|	gelsolin isoform 2 [Mus musculus]	3503	80712	80	80	29	29	14171	1	0	1	958.431	2872.27	3	2872.28	-0.0053	0	46.17	0.00088	R	VPFDAATLHTSTAMAAQHGMDDDGTGQK	Q					Spectrum5047 scans: 6528,
6	gi|329755241|ref|NP_001193297.1|	gelsolin isoform 2 [Mus musculus]	3503	80712	80	80	29	29	14172	1	0	1	958.431	2872.27	3	2872.28	-0.0047	0	47.05	0.00071	R	VPFDAATLHTSTAMAAQHGMDDDGTGQK	Q					Spectrum5020 scans: 6500,
6	gi|329755241|ref|NP_001193297.1|	gelsolin isoform 2 [Mus musculus]	3503	80712	80	80	29	29	14173	1	0	1	958.432	2872.27	3	2872.28	-0.0025	0	73.12	1.7e-06	R	VPFDAATLHTSTAMAAQHGMDDDGTGQK	Q					Spectrum4988 scans: 6466,
6	gi|329755241|ref|NP_001193297.1|	gelsolin isoform 2 [Mus musculus]	3503	80712	80	80	29	29	14174	1	0	1	958.432	2872.28	3	2872.28	-0.0004	0	39.54	0.0039	R	VPFDAATLHTSTAMAAQHGMDDDGTGQK	Q					Spectrum5002 scans: 6481,
6	gi|329755241|ref|NP_001193297.1|	gelsolin isoform 2 [Mus musculus]	3503	80712	80	80	29	29	14175	1	0	1	958.433	2872.28	3	2872.28	0.0002	0	59.49	4e-05	R	VPFDAATLHTSTAMAAQHGMDDDGTGQK	Q					Spectrum4848 scans: 6319,
6	gi|329755241|ref|NP_001193297.1|	gelsolin isoform 2 [Mus musculus]	3503	80712	80	80	29	29	14176	1	0	1	958.433	2872.28	3	2872.28	0.0006	0	74.28	1.3e-06	R	VPFDAATLHTSTAMAAQHGMDDDGTGQK	Q					Spectrum4852 scans: 6324,
6	gi|329755241|ref|NP_001193297.1|	gelsolin isoform 2 [Mus musculus]	3503	80712	80	80	29	29	14522	1	0	1	1019.54	3055.59	3	3055.59	-0.0028	1	46.77	0.00023	R	VEKFDLVPVPPNLYGDFFTGDAYVILK	T					Spectrum12413 scans: 14283,
6	gi|329755241|ref|NP_001193297.1|	gelsolin isoform 2 [Mus musculus]	3503	80712	80	80	29	29	15158	1	0	1	1172.25	3513.73	3	3513.73	-0.0037	0	39.23	0.003	R	AQVHVSEEGGEPEAMLQVLGPKPALPEGTEDTAK	E					Spectrum7118 scans: 8717,
6	gi|329755241|ref|NP_001193297.1|	gelsolin isoform 2 [Mus musculus]	3503	80712	80	80	29	29	15159	1	0	1	1172.25	3513.73	3	3513.73	-0.0008	0	70.72	1.9e-06	R	AQVHVSEEGGEPEAMLQVLGPKPALPEGTEDTAK	E					Spectrum7243 scans: 8848,
6	gi|329755241|ref|NP_001193297.1|	gelsolin isoform 2 [Mus musculus]	3503	80712	80	80	29	29	15160	1	0	1	1172.25	3513.73	3	3513.73	-0.0004	0	73.05	1.1e-06	R	AQVHVSEEGGEPEAMLQVLGPKPALPEGTEDTAK	E					Spectrum7175 scans: 8777,
6	gi|329755241|ref|NP_001193297.1|	gelsolin isoform 2 [Mus musculus]	3503	80712	80	80	29	29	15446	1	0	1	1356.33	4065.97	3	4065.96	0.0052	0	62.4	1.7e-05	R	FVIEEVPGELMQEDLATDDVMLLDTWDQVFVWVGK	D					Spectrum14638 scans: 16646,
6	gi|329755243|ref|NP_001193298.1|	gelsolin isoform 2 [Mus musculus]	3503	80712	80	80	29	29	135	1	0	1	393.248	784.481	2	784.481	-0.0001	0	30.16	0.011	R	TPITVVR	Q					Spectrum3339 scans: 4718,
6	gi|329755243|ref|NP_001193298.1|	gelsolin isoform 2 [Mus musculus]	3503	80712	80	80	29	29	136	1	0	1	393.248	784.481	2	784.481	0.0005	0	47.96	0.00019	R	TPITVVR	Q					Spectrum3254 scans: 4629,
6	gi|329755243|ref|NP_001193298.1|	gelsolin isoform 2 [Mus musculus]	3503	80712	80	80	29	29	391	1	0	1	412.197	822.38	2	822.381	-0.0002	0	30.94	0.002	K	MDAHPPR	L					Spectrum772 scans: 2013,
6	gi|329755243|ref|NP_001193298.1|	gelsolin isoform 2 [Mus musculus]	3503	80712	80	80	29	29	392	1	0	1	412.198	822.381	2	822.381	0.0002	0	33.27	0.0013	K	MDAHPPR	L					Spectrum883 scans: 2130,
6	gi|329755243|ref|NP_001193298.1|	gelsolin isoform 2 [Mus musculus]	3503	80712	80	80	29	29	633	1	0	1	430.248	858.481	2	858.481	-0.0004	0	65.85	7.2e-06	K	TGAQELLK	V					Spectrum3586 scans: 4979,
6	gi|329755243|ref|NP_001193298.1|	gelsolin isoform 2 [Mus musculus]	3503	80712	80	80	29	29	685	1	0	1	434.724	867.434	2	867.434	-0.0002	0	45.44	0.00045	K	TASDFISK	M					Spectrum2958 scans: 4316,
6	gi|329755243|ref|NP_001193298.1|	gelsolin isoform 2 [Mus musculus]	3503	80712	80	80	29	29	760	1	0	1	439.195	876.376	2	876.376	-0.0002	0	44.42	0.00027	K	QANMEER	K					Spectrum730 scans: 1969,
6	gi|329755243|ref|NP_001193298.1|	gelsolin isoform 2 [Mus musculus]	3503	80712	80	80	29	29	1165	1	0	1	471.298	940.582	2	940.582	-0.0002	1	33.87	0.0027	R	RTPITVVR	Q					Spectrum2569 scans: 3906,
6	gi|329755243|ref|NP_001193298.1|	gelsolin isoform 2 [Mus musculus]	3503	80712	80	80	29	29	1301	1	0	1	476.245	950.475	2	950.476	-0.0004	1	36.83	0.0012	K	KMDAHPPR	L					Spectrum778 scans: 2019,
6	gi|329755243|ref|NP_001193298.1|	gelsolin isoform 2 [Mus musculus]	3503	80712	80	80	29	29	1732	1	0	1	499.774	997.534	2	997.534	-0.0005	0	27.25	0.01	K	EPGLQIWR	V					Spectrum7333 scans: 8943,
6	gi|329755243|ref|NP_001193298.1|	gelsolin isoform 2 [Mus musculus]	3503	80712	80	80	29	29	2240	1	0	1	536.772	1071.53	2	1071.53	-0.0006	0	36.53	0.0017	R	DGGQTAPASIR	L					Spectrum1529 scans: 2810,
6	gi|329755243|ref|NP_001193298.1|	gelsolin isoform 2 [Mus musculus]	3503	80712	80	80	29	29	2241	1	0	1	536.773	1071.53	2	1071.53	0.0002	0	55.31	2.4e-05	R	DGGQTAPASIR	L					Spectrum1404 scans: 2678,
6	gi|329755243|ref|NP_001193298.1|	gelsolin isoform 2 [Mus musculus]	3503	80712	80	80	29	29	2285	1	0	1	539.761	1077.51	2	1077.51	-0.0007	0	41.32	0.00061	R	YIETDPANR	D					Spectrum1742 scans: 3034,
6	gi|329755243|ref|NP_001193298.1|	gelsolin isoform 2 [Mus musculus]	3503	80712	80	80	29	29	2286	1	0	1	539.762	1077.51	2	1077.51	-0.0002	0	35	0.003	R	YIETDPANR	D					Spectrum1682 scans: 2971,
6	gi|329755243|ref|NP_001193298.1|	gelsolin isoform 2 [Mus musculus]	3503	80712	80	80	29	29	2465	1	0	1	549.303	1096.59	2	1096.59	-0.0004	0	38.27	0.00077	M	VVEHPEFLK	A					Spectrum4200 scans: 5631,
6	gi|329755243|ref|NP_001193298.1|	gelsolin isoform 2 [Mus musculus]	3503	80712	80	80	29	29	3801	1	0	1	617.812	1233.61	2	1233.61	-0.0007	1	26.51	0.027	K	RYIETDPANR	D					Spectrum1464 scans: 2741,
6	gi|329755243|ref|NP_001193298.1|	gelsolin isoform 2 [Mus musculus]	3503	80712	80	80	29	29	4208	1	0	1	638.362	1274.71	2	1274.71	-0.0004	0	50.5	8.2e-05	K	HVVPNEVVVQR	L					Spectrum2657 scans: 3998,
6	gi|329755243|ref|NP_001193298.1|	gelsolin isoform 2 [Mus musculus]	3503	80712	80	80	29	29	4209	1	0	1	638.362	1274.71	2	1274.71	-0.0003	0	62.65	5e-06	K	HVVPNEVVVQR	L					Spectrum2538 scans: 3873,
6	gi|329755243|ref|NP_001193298.1|	gelsolin isoform 2 [Mus musculus]	3503	80712	80	80	29	29	4213	1	0	1	638.362	1274.71	2	1274.71	0.0007	0	41.65	0.00057	K	HVVPNEVVVQR	L					Spectrum2421 scans: 3749,
6	gi|329755243|ref|NP_001193298.1|	gelsolin isoform 2 [Mus musculus]	3503	80712	80	80	29	29	4322	1	0	1	646.289	1290.56	2	1290.57	-0.0027	0	65.55	4.4e-06	R	SEDCFILDHGR	D					Spectrum5693 scans: 7212,
6	gi|329755243|ref|NP_001193298.1|	gelsolin isoform 2 [Mus musculus]	3503	80712	80	80	29	29	4324	1	0	1	646.291	1290.57	2	1290.57	0.0009	0	69.64	1.4e-06	R	SEDCFILDHGR	D					Spectrum5613 scans: 7128,
6	gi|329755243|ref|NP_001193298.1|	gelsolin isoform 2 [Mus musculus]	3503	80712	80	80	29	29	4644	1	0	1	668.349	1334.68	2	1334.68	-0.0001	0	56.74	4.1e-05	K	SGALNSNDAFVLK	T					Spectrum15526 scans: 17842,
6	gi|329755243|ref|NP_001193298.1|	gelsolin isoform 2 [Mus musculus]	3503	80712	80	80	29	29	7590	1	0	1	555.931	1664.77	3	1664.77	-0.0019	1	44.63	0.00079	K	DSQEEEKTEALTSAK	R					Spectrum1677 scans: 2965,
6	gi|329755243|ref|NP_001193298.1|	gelsolin isoform 2 [Mus musculus]	3503	80712	80	80	29	29	7591	1	0	1	833.394	1664.77	2	1664.77	-0.0012	1	36.69	0.0046	K	DSQEEEKTEALTSAK	R					Spectrum1933 scans: 3234,
6	gi|329755243|ref|NP_001193298.1|	gelsolin isoform 2 [Mus musculus]	3503	80712	80	80	29	29	7592	1	0	1	555.932	1664.77	3	1664.77	-0.0011	1	61.41	1.6e-05	K	DSQEEEKTEALTSAK	R					Spectrum1681 scans: 2970,
6	gi|329755243|ref|NP_001193298.1|	gelsolin isoform 2 [Mus musculus]	3503	80712	80	80	29	29	7593	1	0	1	833.394	1664.77	2	1664.77	-0.0006	1	69.36	2.8e-06	K	DSQEEEKTEALTSAK	R					Spectrum1675 scans: 2963,
6	gi|329755243|ref|NP_001193298.1|	gelsolin isoform 2 [Mus musculus]	3503	80712	80	80	29	29	7594	1	0	1	833.394	1664.77	2	1664.77	-0.0003	1	76.05	6.1e-07	K	DSQEEEKTEALTSAK	R					Spectrum1788 scans: 3082,
6	gi|329755243|ref|NP_001193298.1|	gelsolin isoform 2 [Mus musculus]	3503	80712	80	80	29	29	7843	1	0	1	856.893	1711.77	2	1711.77	-0.002	0	38.11	0.0034	R	EVQGFESSTFSGYFK	S					Spectrum8012 scans: 9656,
6	gi|329755243|ref|NP_001193298.1|	gelsolin isoform 2 [Mus musculus]	3503	80712	80	80	29	29	7844	1	0	1	856.893	1711.77	2	1711.77	-0.002	0	32.3	0.013	R	EVQGFESSTFSGYFK	S					Spectrum8563 scans: 10234,
6	gi|329755243|ref|NP_001193298.1|	gelsolin isoform 2 [Mus musculus]	3503	80712	80	80	29	29	7845	1	0	1	856.893	1711.77	2	1711.77	-0.001	0	86.8	4.7e-08	R	EVQGFESSTFSGYFK	S					Spectrum8137 scans: 9787,
6	gi|329755243|ref|NP_001193298.1|	gelsolin isoform 2 [Mus musculus]	3503	80712	80	80	29	29	7846	1	0	1	856.894	1711.77	2	1711.77	-0.0006	0	34.33	0.0082	R	EVQGFESSTFSGYFK	S					Spectrum8256 scans: 9912,
6	gi|329755243|ref|NP_001193298.1|	gelsolin isoform 2 [Mus musculus]	3503	80712	80	80	29	29	7848	1	0	1	856.894	1711.77	2	1711.77	-0.0003	0	33.97	0.0092	R	EVQGFESSTFSGYFK	S					Spectrum8760 scans: 10441,
6	gi|329755243|ref|NP_001193298.1|	gelsolin isoform 2 [Mus musculus]	3503	80712	80	80	29	29	8618	1	0	1	904.445	1806.88	2	1806.88	-0.0025	0	121.96	1.6e-11	K	TPSAAYLWVGAGASEAEK	T					Spectrum7336 scans: 8946,
6	gi|329755243|ref|NP_001193298.1|	gelsolin isoform 2 [Mus musculus]	3503	80712	80	80	29	29	8619	1	0	1	904.446	1806.88	2	1806.88	-0.0011	0	82.28	1.5e-07	K	TPSAAYLWVGAGASEAEK	T					Spectrum7776 scans: 9408,
6	gi|329755243|ref|NP_001193298.1|	gelsolin isoform 2 [Mus musculus]	3503	80712	80	80	29	29	8620	1	0	1	904.446	1806.88	2	1806.88	-0.0011	0	106.91	5.1e-10	K	TPSAAYLWVGAGASEAEK	T					Spectrum7796 scans: 9429,
6	gi|329755243|ref|NP_001193298.1|	gelsolin isoform 2 [Mus musculus]	3503	80712	80	80	29	29	8621	1	0	1	904.446	1806.88	2	1806.88	-0.0009	0	99.26	2.8e-09	K	TPSAAYLWVGAGASEAEK	T					Spectrum7745 scans: 9375,
6	gi|329755243|ref|NP_001193298.1|	gelsolin isoform 2 [Mus musculus]	3503	80712	80	80	29	29	8622	1	0	1	904.446	1806.88	2	1806.88	-0.0008	0	89.28	2.9e-08	K	TPSAAYLWVGAGASEAEK	T					Spectrum8069 scans: 9715,
6	gi|329755243|ref|NP_001193298.1|	gelsolin isoform 2 [Mus musculus]	3503	80712	80	80	29	29	8623	1	0	1	904.446	1806.88	2	1806.88	-0.0005	0	88.54	3.6e-08	K	TPSAAYLWVGAGASEAEK	T					Spectrum7828 scans: 9462,
6	gi|329755243|ref|NP_001193298.1|	gelsolin isoform 2 [Mus musculus]	3503	80712	80	80	29	29	8625	1	0	1	904.447	1806.88	2	1806.88	0	0	98.45	3.6e-09	K	TPSAAYLWVGAGASEAEK	T					Spectrum7768 scans: 9399,
6	gi|329755243|ref|NP_001193298.1|	gelsolin isoform 2 [Mus musculus]	3503	80712	80	80	29	29	8811	1	0	1	915.485	1828.95	2	1828.96	-0.0022	0	74.67	5.1e-07	R	QTQVSVLPEGGETPLFK	Q					Spectrum7531 scans: 9151,
6	gi|329755243|ref|NP_001193298.1|	gelsolin isoform 2 [Mus musculus]	3503	80712	80	80	29	29	8812	1	0	1	915.485	1828.95	2	1828.96	-0.0022	0	47.33	0.00028	R	QTQVSVLPEGGETPLFK	Q					Spectrum7728 scans: 9357,
6	gi|329755243|ref|NP_001193298.1|	gelsolin isoform 2 [Mus musculus]	3503	80712	80	80	29	29	8813	1	0	1	915.485	1828.96	2	1828.96	-0.0015	0	31.76	0.01	R	QTQVSVLPEGGETPLFK	Q					Spectrum7653 scans: 9279,
6	gi|329755243|ref|NP_001193298.1|	gelsolin isoform 2 [Mus musculus]	3503	80712	80	80	29	29	8817	1	0	1	915.486	1828.96	2	1828.96	-0.0001	0	33.84	0.0066	R	QTQVSVLPEGGETPLFK	Q					Spectrum7766 scans: 9397,
6	gi|329755243|ref|NP_001193298.1|	gelsolin isoform 2 [Mus musculus]	3503	80712	80	80	29	29	11907	1	0	1	1171.06	2340.1	2	2340.1	-0.001	0	56.04	7.6e-05	R	DPDQTDGPGLGYLSSHIANVER	V					Spectrum7063 scans: 8659,
6	gi|329755243|ref|NP_001193298.1|	gelsolin isoform 2 [Mus musculus]	3503	80712	80	80	29	29	11908	1	0	1	781.04	2340.1	3	2340.1	-0.0007	0	68.61	4.3e-06	R	DPDQTDGPGLGYLSSHIANVER	V					Spectrum7038 scans: 8633,
6	gi|329755243|ref|NP_001193298.1|	gelsolin isoform 2 [Mus musculus]	3503	80712	80	80	29	29	12060	1	0	1	1200.56	2399.1	2	2399.1	-0.0013	0	128.26	5.1e-12	R	SQHVQVEEGSEPDAFWEALGGK	T					Spectrum8730 scans: 10410,
6	gi|329755243|ref|NP_001193298.1|	gelsolin isoform 2 [Mus musculus]	3503	80712	80	80	29	29	12062	1	0	1	1200.56	2399.1	2	2399.1	-0.0008	0	147.82	5.8e-14	R	SQHVQVEEGSEPDAFWEALGGK	T					Spectrum8799 scans: 10482,
6	gi|329755243|ref|NP_001193298.1|	gelsolin isoform 2 [Mus musculus]	3503	80712	80	80	29	29	12063	1	0	1	800.708	2399.1	3	2399.1	-0.0006	0	71.31	2.6e-06	R	SQHVQVEEGSEPDAFWEALGGK	T					Spectrum8769 scans: 10451,
6	gi|329755243|ref|NP_001193298.1|	gelsolin isoform 2 [Mus musculus]	3503	80712	80	80	29	29	12064	1	0	1	1200.56	2399.1	2	2399.1	-0.0006	0	78.25	5.3e-07	R	SQHVQVEEGSEPDAFWEALGGK	T					Spectrum8820 scans: 10504,
6	gi|329755243|ref|NP_001193298.1|	gelsolin isoform 2 [Mus musculus]	3503	80712	80	80	29	29	12065	1	0	1	1200.56	2399.1	2	2399.1	-0.0006	0	125.14	1.1e-11	R	SQHVQVEEGSEPDAFWEALGGK	T					Spectrum8614 scans: 10288,
6	gi|329755243|ref|NP_001193298.1|	gelsolin isoform 2 [Mus musculus]	3503	80712	80	80	29	29	12066	1	0	1	800.708	2399.1	3	2399.1	0	0	65.93	8.8e-06	R	SQHVQVEEGSEPDAFWEALGGK	T					Spectrum8651 scans: 10327,
6	gi|329755243|ref|NP_001193298.1|	gelsolin isoform 2 [Mus musculus]	3503	80712	80	80	29	29	12067	1	0	1	1200.56	2399.1	2	2399.1	0.0002	0	113.63	1.5e-10	R	SQHVQVEEGSEPDAFWEALGGK	T					Spectrum8603 scans: 10276,
6	gi|329755243|ref|NP_001193298.1|	gelsolin isoform 2 [Mus musculus]	3503	80712	80	80	29	29	12651	1	0	1	1239.11	2476.2	2	2476.2	-0.0033	0	35.95	0.0077	K	VSNGAGSMSVSLVADENPFAQGALR	S					Spectrum9247 scans: 10952,
6	gi|329755243|ref|NP_001193298.1|	gelsolin isoform 2 [Mus musculus]	3503	80712	80	80	29	29	12652	1	0	1	1239.11	2476.2	2	2476.2	-0.0026	0	89.94	3e-08	K	VSNGAGSMSVSLVADENPFAQGALR	S					Spectrum9461 scans: 11177,
6	gi|329755243|ref|NP_001193298.1|	gelsolin isoform 2 [Mus musculus]	3503	80712	80	80	29	29	12653	1	0	1	1239.11	2476.2	2	2476.2	-0.0013	0	116.1	7e-11	K	VSNGAGSMSVSLVADENPFAQGALR	S					Spectrum15296 scans: 17597,
6	gi|329755243|ref|NP_001193298.1|	gelsolin isoform 2 [Mus musculus]	3503	80712	80	80	29	29	12654	1	0	1	826.407	2476.2	3	2476.2	-0.0012	0	75.88	7.2e-07	K	VSNGAGSMSVSLVADENPFAQGALR	S					Spectrum9154 scans: 10855,
6	gi|329755243|ref|NP_001193298.1|	gelsolin isoform 2 [Mus musculus]	3503	80712	80	80	29	29	12655	1	0	1	1239.11	2476.2	2	2476.2	0.0018	0	143.21	1.3e-13	K	VSNGAGSMSVSLVADENPFAQGALR	S					Spectrum9152 scans: 10853,
6	gi|329755243|ref|NP_001193298.1|	gelsolin isoform 2 [Mus musculus]	3503	80712	80	80	29	29	12656	1	0	1	1239.11	2476.2	2	2476.2	0.0028	0	59.43	3e-05	K	VSNGAGSMSVSLVADENPFAQGALR	S					Spectrum15314 scans: 17616,
6	gi|329755243|ref|NP_001193298.1|	gelsolin isoform 2 [Mus musculus]	3503	80712	80	80	29	29	13624	1	0	1	1350.7	2699.39	2	2699.39	-0.0012	0	58.7	2.1e-05	K	FDLVPVPPNLYGDFFTGDAYVILK	T					Spectrum13653 scans: 15588,
6	gi|329755243|ref|NP_001193298.1|	gelsolin isoform 2 [Mus musculus]	3503	80712	80	80	29	29	13628	1	0	1	1350.7	2699.39	2	2699.39	0.0001	0	53.18	7.6e-05	K	FDLVPVPPNLYGDFFTGDAYVILK	T					Spectrum13737 scans: 15678,
6	gi|329755243|ref|NP_001193298.1|	gelsolin isoform 2 [Mus musculus]	3503	80712	80	80	29	29	13826	1	0	1	924.449	2770.33	3	2770.33	-0.0022	0	68.3	4.8e-06	K	VPVDPATYGQFYGGDSYIILYNYR	H					Spectrum10464 scans: 12231,
6	gi|329755243|ref|NP_001193298.1|	gelsolin isoform 2 [Mus musculus]	3503	80712	80	80	29	29	13827	1	0	1	924.449	2770.33	3	2770.33	-0.0017	0	56.05	8.3e-05	K	VPVDPATYGQFYGGDSYIILYNYR	H					Spectrum10449 scans: 12215,
6	gi|329755243|ref|NP_001193298.1|	gelsolin isoform 2 [Mus musculus]	3503	80712	80	80	29	29	13828	1	0	1	924.449	2770.33	3	2770.33	-0.0011	0	75.8	8.4e-07	K	VPVDPATYGQFYGGDSYIILYNYR	H					Spectrum10345 scans: 12106,
6	gi|329755243|ref|NP_001193298.1|	gelsolin isoform 2 [Mus musculus]	3503	80712	80	80	29	29	13829	1	0	1	1386.17	2770.33	2	2770.33	-0.0006	0	93.81	1.3e-08	K	VPVDPATYGQFYGGDSYIILYNYR	H					Spectrum15280 scans: 17580,
6	gi|329755243|ref|NP_001193298.1|	gelsolin isoform 2 [Mus musculus]	3503	80712	80	80	29	29	13832	1	0	1	1386.17	2770.33	2	2770.33	-0.0004	0	100.32	2.9e-09	K	VPVDPATYGQFYGGDSYIILYNYR	H					Spectrum10484 scans: 12252,
6	gi|329755243|ref|NP_001193298.1|	gelsolin isoform 2 [Mus musculus]	3503	80712	80	80	29	29	13833	1	0	1	1386.17	2770.33	2	2770.33	0.0001	0	71.78	2.2e-06	K	VPVDPATYGQFYGGDSYIILYNYR	H					Spectrum15295 scans: 17596,
6	gi|329755243|ref|NP_001193298.1|	gelsolin isoform 2 [Mus musculus]	3503	80712	80	80	29	29	13834	1	0	1	1386.17	2770.33	2	2770.33	0.0001	0	94.68	1.1e-08	K	VPVDPATYGQFYGGDSYIILYNYR	H					Spectrum10465 scans: 12232,
6	gi|329755243|ref|NP_001193298.1|	gelsolin isoform 2 [Mus musculus]	3503	80712	80	80	29	29	13835	1	0	1	1386.17	2770.33	2	2770.33	0.0001	0	99.18	3.9e-09	K	VPVDPATYGQFYGGDSYIILYNYR	H					Spectrum10343 scans: 12104,
6	gi|329755243|ref|NP_001193298.1|	gelsolin isoform 2 [Mus musculus]	3503	80712	80	80	29	29	13898	1	0	1	933.113	2796.32	3	2796.32	-0.0034	1	104.15	1.2e-09	K	NWRDPDQTDGPGLGYLSSHIANVER	V					Spectrum6953 scans: 8544,
6	gi|329755243|ref|NP_001193298.1|	gelsolin isoform 2 [Mus musculus]	3503	80712	80	80	29	29	14171	1	0	1	958.431	2872.27	3	2872.28	-0.0053	0	46.17	0.00088	R	VPFDAATLHTSTAMAAQHGMDDDGTGQK	Q					Spectrum5047 scans: 6528,
6	gi|329755243|ref|NP_001193298.1|	gelsolin isoform 2 [Mus musculus]	3503	80712	80	80	29	29	14172	1	0	1	958.431	2872.27	3	2872.28	-0.0047	0	47.05	0.00071	R	VPFDAATLHTSTAMAAQHGMDDDGTGQK	Q					Spectrum5020 scans: 6500,
6	gi|329755243|ref|NP_001193298.1|	gelsolin isoform 2 [Mus musculus]	3503	80712	80	80	29	29	14173	1	0	1	958.432	2872.27	3	2872.28	-0.0025	0	73.12	1.7e-06	R	VPFDAATLHTSTAMAAQHGMDDDGTGQK	Q					Spectrum4988 scans: 6466,
6	gi|329755243|ref|NP_001193298.1|	gelsolin isoform 2 [Mus musculus]	3503	80712	80	80	29	29	14174	1	0	1	958.432	2872.28	3	2872.28	-0.0004	0	39.54	0.0039	R	VPFDAATLHTSTAMAAQHGMDDDGTGQK	Q					Spectrum5002 scans: 6481,
6	gi|329755243|ref|NP_001193298.1|	gelsolin isoform 2 [Mus musculus]	3503	80712	80	80	29	29	14175	1	0	1	958.433	2872.28	3	2872.28	0.0002	0	59.49	4e-05	R	VPFDAATLHTSTAMAAQHGMDDDGTGQK	Q					Spectrum4848 scans: 6319,
6	gi|329755243|ref|NP_001193298.1|	gelsolin isoform 2 [Mus musculus]	3503	80712	80	80	29	29	14176	1	0	1	958.433	2872.28	3	2872.28	0.0006	0	74.28	1.3e-06	R	VPFDAATLHTSTAMAAQHGMDDDGTGQK	Q					Spectrum4852 scans: 6324,
6	gi|329755243|ref|NP_001193298.1|	gelsolin isoform 2 [Mus musculus]	3503	80712	80	80	29	29	14522	1	0	1	1019.54	3055.59	3	3055.59	-0.0028	1	46.77	0.00023	R	VEKFDLVPVPPNLYGDFFTGDAYVILK	T					Spectrum12413 scans: 14283,
6	gi|329755243|ref|NP_001193298.1|	gelsolin isoform 2 [Mus musculus]	3503	80712	80	80	29	29	15158	1	0	1	1172.25	3513.73	3	3513.73	-0.0037	0	39.23	0.003	R	AQVHVSEEGGEPEAMLQVLGPKPALPEGTEDTAK	E					Spectrum7118 scans: 8717,
6	gi|329755243|ref|NP_001193298.1|	gelsolin isoform 2 [Mus musculus]	3503	80712	80	80	29	29	15159	1	0	1	1172.25	3513.73	3	3513.73	-0.0008	0	70.72	1.9e-06	R	AQVHVSEEGGEPEAMLQVLGPKPALPEGTEDTAK	E					Spectrum7243 scans: 8848,
6	gi|329755243|ref|NP_001193298.1|	gelsolin isoform 2 [Mus musculus]	3503	80712	80	80	29	29	15160	1	0	1	1172.25	3513.73	3	3513.73	-0.0004	0	73.05	1.1e-06	R	AQVHVSEEGGEPEAMLQVLGPKPALPEGTEDTAK	E					Spectrum7175 scans: 8777,
6	gi|329755243|ref|NP_001193298.1|	gelsolin isoform 2 [Mus musculus]	3503	80712	80	80	29	29	15446	1	0	1	1356.33	4065.97	3	4065.96	0.0052	0	62.4	1.7e-05	R	FVIEEVPGELMQEDLATDDVMLLDTWDQVFVWVGK	D					Spectrum14638 scans: 16646,
7	gi|167234372|ref|NP_663600.2|	eukaryotic translation initiation factor 4B [Mus musculus]	2267	68799	71	68	29	29	303	1	1	1	404.233	806.451	2	806.451	-0.0002	0	30.86	0.0062	R	GPPQRPR	L					Spectrum632 scans: 1866,
7	gi|167234372|ref|NP_663600.2|	eukaryotic translation initiation factor 4B [Mus musculus]	2267	68799	71	68	29	29	426	1	1	1	415.249	828.483	2	828.482	0.0009	0	44.52	0.0011	R	GLNISAVR	L					Spectrum4418 scans: 5860,
7	gi|167234372|ref|NP_663600.2|	eukaryotic translation initiation factor 4B [Mus musculus]	2267	68799	71	68	29	29	451	1	1	1	418.739	835.463	2	835.463	0.0001	0	26.14	0.0045	K	VMPAPPPK	E					Spectrum1779 scans: 3073,
7	gi|167234372|ref|NP_663600.2|	eukaryotic translation initiation factor 4B [Mus musculus]	2267	68799	71	68	29	29	608	1	1	1	427.759	853.503	2	853.502	0.0005	0	35.48	0.0017	R	SILPTAPR	A					Spectrum4416 scans: 5858,
7	gi|167234372|ref|NP_663600.2|	eukaryotic translation initiation factor 4B [Mus musculus]	2267	68799	71	68	29	29	1674	1	1	1	498.723	995.431	2	995.431	-0.0001	1	43.5	0.00023	R	RGDDSFGDK	Y					Spectrum1106 scans: 2365,
7	gi|167234372|ref|NP_663600.2|	eukaryotic translation initiation factor 4B [Mus musculus]	2267	68799	71	68	29	29	1675	1	1	1	498.723	995.431	2	995.431	0.0005	1	50.63	6.2e-05	R	RGDDSFGDK	Y					Spectrum1143 scans: 2404,
7	gi|167234372|ref|NP_663600.2|	eukaryotic translation initiation factor 4B [Mus musculus]	2267	68799	71	68	29	29	1736	1	1	1	500.259	998.503	2	998.503	0	0	36.24	0.0012	K	KPEENPASK	F					Spectrum310 scans: 1524,
7	gi|167234372|ref|NP_663600.2|	eukaryotic translation initiation factor 4B [Mus musculus]	2267	68799	71	68	29	29	2066	1	1	1	524.23	1046.44	2	1046.44	-0.0002	1	25.17	0.033	R	ERHPSWR	S	Phospho (ST)	0.0000400.0			Spectrum1325 scans: 2595,
7	gi|167234372|ref|NP_663600.2|	eukaryotic translation initiation factor 4B [Mus musculus]	2267	68799	71	68	29	29	2068	1	1	1	524.269	1046.52	2	1046.52	-0.0005	0	39.24	0.0015	K	SLENETLNK	E					Spectrum2212 scans: 3529,
7	gi|167234372|ref|NP_663600.2|	eukaryotic translation initiation factor 4B [Mus musculus]	2267	68799	71	68	29	29	2402	1	1	1	544.765	1087.51	2	1087.51	0.0001	0	71.89	1.1e-06	R	VDVADQAQDK	D					Spectrum1065 scans: 2322,
7	gi|167234372|ref|NP_663600.2|	eukaryotic translation initiation factor 4B [Mus musculus]	2267	68799	71	68	29	29	4481	1	1	1	439.205	1314.59	3	1314.6	-0.0007	2	74.19	5.5e-07	R	RGDDSFGDKYR	D					Spectrum1635 scans: 2921,
7	gi|167234372|ref|NP_663600.2|	eukaryotic translation initiation factor 4B [Mus musculus]	2267	68799	71	68	29	29	4649	1	1	1	668.846	1335.68	2	1335.68	-0.0008	0	45.58	0.00045	K	VAAVQPPEEGPSR	K					Spectrum1762 scans: 3055,
7	gi|167234372|ref|NP_663600.2|	eukaryotic translation initiation factor 4B [Mus musculus]	2267	68799	71	68	29	29	4650	1	1	1	668.846	1335.68	2	1335.68	-0.0008	0	25.56	0.045	K	VAAVQPPEEGPSR	K					Spectrum2068 scans: 3377,
7	gi|167234372|ref|NP_663600.2|	eukaryotic translation initiation factor 4B [Mus musculus]	2267	68799	71	68	29	29	4651	1	1	1	668.846	1335.68	2	1335.68	-0.0007	0	28.34	0.024	K	VAAVQPPEEGPSR	K					Spectrum1656 scans: 2943,
7	gi|167234372|ref|NP_663600.2|	eukaryotic translation initiation factor 4B [Mus musculus]	2267	68799	71	68	29	29	4652	1	1	1	668.846	1335.68	2	1335.68	-0.0003	0	43.51	0.00083	K	VAAVQPPEEGPSR	K					Spectrum1877 scans: 3176,
7	gi|167234372|ref|NP_663600.2|	eukaryotic translation initiation factor 4B [Mus musculus]	2267	68799	71	68	29	29	4653	1	1	1	668.846	1335.68	2	1335.68	-0.0003	0	39.45	0.0021	K	VAAVQPPEEGPSR	K					Spectrum2012 scans: 3318,
7	gi|167234372|ref|NP_663600.2|	eukaryotic translation initiation factor 4B [Mus musculus]	2267	68799	71	68	29	29	4654	1	1	1	668.846	1335.68	2	1335.68	-0.0002	0	39.41	0.0021	K	VAAVQPPEEGPSR	K					Spectrum15396 scans: 17703,
7	gi|167234372|ref|NP_663600.2|	eukaryotic translation initiation factor 4B [Mus musculus]	2267	68799	71	68	29	29	4655	1	1	1	668.846	1335.68	2	1335.68	-0.0002	0	30.66	0.016	K	VAAVQPPEEGPSR	K					Spectrum1619 scans: 2904,
7	gi|167234372|ref|NP_663600.2|	eukaryotic translation initiation factor 4B [Mus musculus]	2267	68799	71	68	29	29	4672	1	1	1	670.782	1339.55	2	1339.55	-0.0003	0	62.72	6.6e-06	K	EDDASASTSQSSR	A					Spectrum276 scans: 1482,
7	gi|167234372|ref|NP_663600.2|	eukaryotic translation initiation factor 4B [Mus musculus]	2267	68799	71	68	29	29	4673	1	1	1	670.782	1339.55	2	1339.55	-0.0002	0	66.25	2.8e-06	K	EDDASASTSQSSR	A					Spectrum352 scans: 1571,
7	gi|167234372|ref|NP_663600.2|	eukaryotic translation initiation factor 4B [Mus musculus]	2267	68799	71	68	29	29	4674	1	1	1	670.782	1339.55	2	1339.55	0.0003	0	51.77	8e-05	K	EDDASASTSQSSR	A					Spectrum477 scans: 1702,
7	gi|167234372|ref|NP_663600.2|	eukaryotic translation initiation factor 4B [Mus musculus]	2267	68799	71	68	29	29	4837	1	1	1	679.357	1356.7	2	1356.7	-0.0008	1	59.51	1.3e-05	R	IRVDVADQAQDK	D					Spectrum2152 scans: 3466,
7	gi|167234372|ref|NP_663600.2|	eukaryotic translation initiation factor 4B [Mus musculus]	2267	68799	71	68	29	29	4838	1	1	1	453.24	1356.7	3	1356.7	0	1	30.54	0.012	R	IRVDVADQAQDK	D					Spectrum2153 scans: 3467,
7	gi|167234372|ref|NP_663600.2|	eukaryotic translation initiation factor 4B [Mus musculus]	2267	68799	71	68	29	29	4839	1	1	1	679.358	1356.7	2	1356.7	0.0009	1	43.13	0.00064	R	IRVDVADQAQDK	D					Spectrum2203 scans: 3519,
7	gi|167234372|ref|NP_663600.2|	eukaryotic translation initiation factor 4B [Mus musculus]	2267	68799	71	68	29	29	4852	1	1	1	680.328	1358.64	2	1358.64	-0.0007	1	61.72	1.1e-05	R	VDVADQAQDKDR	D					Spectrum952 scans: 2203,
7	gi|167234372|ref|NP_663600.2|	eukaryotic translation initiation factor 4B [Mus musculus]	2267	68799	71	68	29	29	5923	1	1	1	732.894	1463.77	2	1463.77	-0.0005	1	29.19	0.015	K	VAAVQPPEEGPSRK	D					Spectrum1411 scans: 2685,
7	gi|167234372|ref|NP_663600.2|	eukaryotic translation initiation factor 4B [Mus musculus]	2267	68799	71	68	29	29	6074	1	1	1	742.334	1482.65	2	1482.65	-0.0005	0	101.91	1e-09	R	TGSESSQTGASATSGR	N					Spectrum463 scans: 1688,
7	gi|167234372|ref|NP_663600.2|	eukaryotic translation initiation factor 4B [Mus musculus]	2267	68799	71	68	29	29	6075	1	1	1	742.334	1482.65	2	1482.65	-0.0005	0	111.26	1.2e-10	R	TGSESSQTGASATSGR	N					Spectrum368 scans: 1588,
7	gi|167234372|ref|NP_663600.2|	eukaryotic translation initiation factor 4B [Mus musculus]	2267	68799	71	68	29	29	6577	1	1	1	511.279	1530.81	3	1530.82	-0.0006	0	48.17	0.00022	R	AASIFGGAKPVDTAAR	E					Spectrum4318 scans: 5755,
7	gi|167234372|ref|NP_663600.2|	eukaryotic translation initiation factor 4B [Mus musculus]	2267	68799	71	68	29	29	6578	1	1	1	766.415	1530.82	2	1530.82	-0.0003	0	37.09	0.0029	R	AASIFGGAKPVDTAAR	E					Spectrum4369 scans: 5808,
7	gi|167234372|ref|NP_663600.2|	eukaryotic translation initiation factor 4B [Mus musculus]	2267	68799	71	68	29	29	6579	1	1	1	766.415	1530.82	2	1530.82	0.0001	0	60.76	1.2e-05	R	AASIFGGAKPVDTAAR	E					Spectrum4299 scans: 5735,
7	gi|167234372|ref|NP_663600.2|	eukaryotic translation initiation factor 4B [Mus musculus]	2267	68799	71	68	29	29	6580	1	1	1	766.415	1530.82	2	1530.82	0.0001	0	25.56	0.041	R	AASIFGGAKPVDTAAR	E					Spectrum4391 scans: 5831,
7	gi|167234372|ref|NP_663600.2|	eukaryotic translation initiation factor 4B [Mus musculus]	2267	68799	71	68	29	29	6610	1	1	1	767.867	1533.72	2	1533.72	-0.0003	0	84.63	6.7e-08	K	VDVVGATQGQAGSCSR	G					Spectrum2103 scans: 3414,
7	gi|167234372|ref|NP_663600.2|	eukaryotic translation initiation factor 4B [Mus musculus]	2267	68799	71	68	29	29	6611	1	1	1	767.868	1533.72	2	1533.72	0.0002	0	77.4	3.4e-07	K	VDVVGATQGQAGSCSR	G					Spectrum2209 scans: 3525,
7	gi|167234372|ref|NP_663600.2|	eukaryotic translation initiation factor 4B [Mus musculus]	2267	68799	71	68	29	29	6614	1	1	1	767.868	1533.72	2	1533.72	0.0014	0	84.44	7.4e-08	K	VDVVGATQGQAGSCSR	G					Spectrum2247 scans: 3565,
7	gi|167234372|ref|NP_663600.2|	eukaryotic translation initiation factor 4B [Mus musculus]	2267	68799	71	68	29	29	6890	1	1	1	782.317	1562.62	2	1562.62	-0.0006	0	91.11	1e-08	R	TGSESSQTGASATSGR	N	Phospho (ST)	0.0040000000000000.0			Spectrum422 scans: 1645,
7	gi|167234372|ref|NP_663600.2|	eukaryotic translation initiation factor 4B [Mus musculus]	2267	68799	71	68	29	29	7382	1	1	1	543.616	1627.83	3	1627.83	-0.0006	2	65.61	3.4e-06	R	IRVDVADQAQDKDR	D					Spectrum1824 scans: 3120,
7	gi|167234372|ref|NP_663600.2|	eukaryotic translation initiation factor 4B [Mus musculus]	2267	68799	71	68	29	29	7427	1	1	1	819.381	1636.75	2	1636.75	-0.0013	0	52.96	0.00011	R	ARPTTDSFDDYPPR	R					Spectrum3596 scans: 4989,
7	gi|167234372|ref|NP_663600.2|	eukaryotic translation initiation factor 4B [Mus musculus]	2267	68799	71	68	29	29	7429	1	1	1	819.381	1636.75	2	1636.75	-0.001	0	58.95	2.6e-05	R	ARPTTDSFDDYPPR	R					Spectrum3717 scans: 5117,
7	gi|167234372|ref|NP_663600.2|	eukaryotic translation initiation factor 4B [Mus musculus]	2267	68799	71	68	29	29	7430	1	1	1	819.381	1636.75	2	1636.75	-0.0007	0	47.49	0.00037	R	ARPTTDSFDDYPPR	R					Spectrum3105 scans: 4471,
7	gi|167234372|ref|NP_663600.2|	eukaryotic translation initiation factor 4B [Mus musculus]	2267	68799	71	68	29	29	7431	1	1	1	546.59	1636.75	3	1636.75	-0.0006	0	42.04	0.0013	R	ARPTTDSFDDYPPR	R					Spectrum3100 scans: 4466,
7	gi|167234372|ref|NP_663600.2|	eukaryotic translation initiation factor 4B [Mus musculus]	2267	68799	71	68	29	29	7432	1	1	1	546.59	1636.75	3	1636.75	-0.0006	0	50.69	0.00018	R	ARPTTDSFDDYPPR	R					Spectrum3591 scans: 4984,
7	gi|167234372|ref|NP_663600.2|	eukaryotic translation initiation factor 4B [Mus musculus]	2267	68799	71	68	29	29	7433	1	1	1	819.381	1636.75	2	1636.75	-0.0002	0	59.12	2.7e-05	R	ARPTTDSFDDYPPR	R					Spectrum3356 scans: 4736,
7	gi|167234372|ref|NP_663600.2|	eukaryotic translation initiation factor 4B [Mus musculus]	2267	68799	71	68	29	29	7434	1	1	1	819.381	1636.75	2	1636.75	-0.0001	0	52.73	0.00012	R	ARPTTDSFDDYPPR	R					Spectrum3224 scans: 4597,
7	gi|167234372|ref|NP_663600.2|	eukaryotic translation initiation factor 4B [Mus musculus]	2267	68799	71	68	29	29	7435	1	1	1	546.59	1636.75	3	1636.75	0.0001	0	38.43	0.0028	R	ARPTTDSFDDYPPR	R					Spectrum3215 scans: 4588,
7	gi|167234372|ref|NP_663600.2|	eukaryotic translation initiation factor 4B [Mus musculus]	2267	68799	71	68	29	29	7436	1	1	1	546.59	1636.75	3	1636.75	0.0001	0	56.26	4.6e-05	R	ARPTTDSFDDYPPR	R					Spectrum3695 scans: 5094,
7	gi|167234372|ref|NP_663600.2|	eukaryotic translation initiation factor 4B [Mus musculus]	2267	68799	71	68	29	29	7437	1	1	1	546.59	1636.75	3	1636.75	0.0001	0	52.55	0.00011	R	ARPTTDSFDDYPPR	R					Spectrum3351 scans: 4731,
7	gi|167234372|ref|NP_663600.2|	eukaryotic translation initiation factor 4B [Mus musculus]	2267	68799	71	68	29	29	7438	1	1	1	819.381	1636.75	2	1636.75	0.0004	0	55.83	5e-05	R	ARPTTDSFDDYPPR	R					Spectrum2990 scans: 4349,
7	gi|167234372|ref|NP_663600.2|	eukaryotic translation initiation factor 4B [Mus musculus]	2267	68799	71	68	29	29	7439	1	1	1	546.59	1636.75	3	1636.75	0.0005	0	45.53	0.00052	R	ARPTTDSFDDYPPR	R					Spectrum2978 scans: 4337,
7	gi|167234372|ref|NP_663600.2|	eukaryotic translation initiation factor 4B [Mus musculus]	2267	68799	71	68	29	29	7440	1	1	1	819.382	1636.75	2	1636.75	0.0011	0	55.92	4.8e-05	R	ARPTTDSFDDYPPR	R					Spectrum3477 scans: 4864,
7	gi|167234372|ref|NP_663600.2|	eukaryotic translation initiation factor 4B [Mus musculus]	2267	68799	71	68	29	29	7441	1	1	1	546.591	1636.75	3	1636.75	0.0016	0	56.44	4.6e-05	R	ARPTTDSFDDYPPR	R					Spectrum3470 scans: 4857,
7	gi|167234372|ref|NP_663600.2|	eukaryotic translation initiation factor 4B [Mus musculus]	2267	68799	71	68	29	29	7500	1	1	1	825.366	1648.72	2	1648.72	-0.001	0	108.76	3e-10	R	SQSSDTEQPSPTSGGGK	V					Spectrum499 scans: 1726,
7	gi|167234372|ref|NP_663600.2|	eukaryotic translation initiation factor 4B [Mus musculus]	2267	68799	71	68	29	29	7901	1	1	1	862.39	1722.77	2	1722.77	-0.0005	1	31.81	0.016	R	SAPKEDDASASTSQSSR	A					Spectrum353 scans: 1572,
7	gi|167234372|ref|NP_663600.2|	eukaryotic translation initiation factor 4B [Mus musculus]	2267	68799	71	68	29	29	7902	1	1	1	575.263	1722.77	3	1722.77	0.0001	1	50.72	0.00022	R	SAPKEDDASASTSQSSR	A					Spectrum350 scans: 1569,
7	gi|167234372|ref|NP_663600.2|	eukaryotic translation initiation factor 4B [Mus musculus]	2267	68799	71	68	29	29	8089	1	1	1	873.406	1744.8	2	1744.8	-0.001	2	26.93	0.047	R	VDVADQAQDKDRDDR	S					Spectrum838 scans: 2082,
7	gi|167234372|ref|NP_663600.2|	eukaryotic translation initiation factor 4B [Mus musculus]	2267	68799	71	68	29	29	8092	1	1	1	873.406	1744.8	2	1744.8	0.0002	2	25.69	0.062	R	VDVADQAQDKDRDDR	S					Spectrum890 scans: 2137,
7	gi|167234372|ref|NP_663600.2|	eukaryotic translation initiation factor 4B [Mus musculus]	2267	68799	71	68	29	29	9674	1	1	1	974.96	1947.91	2	1947.91	-0.0014	1	82.32	1.8e-07	K	DGNKVDVVGATQGQAGSCSR	G					Spectrum1863 scans: 3161,
7	gi|167234372|ref|NP_663600.2|	eukaryotic translation initiation factor 4B [Mus musculus]	2267	68799	71	68	29	29	9675	1	1	1	650.309	1947.91	3	1947.91	-0.0009	1	77.93	4.9e-07	K	DGNKVDVVGATQGQAGSCSR	G					Spectrum1860 scans: 3158,
7	gi|167234372|ref|NP_663600.2|	eukaryotic translation initiation factor 4B [Mus musculus]	2267	68799	71	68	29	29	10837	1	1	1	711.681	2132.02	3	2132.02	-0.0004	0	33.84	0.012	K	EEDCHSPTSKPPKPDQPLK	V					Spectrum1068 scans: 2325,
7	gi|167234372|ref|NP_663600.2|	eukaryotic translation initiation factor 4B [Mus musculus]	2267	68799	71	68	29	29	11863	1	1	1	1164.07	2326.13	2	2326.14	-0.0023	0	66.72	6.3e-06	K	SPPYTAFLGNLPYDVTEDSIK	D					Spectrum15308 scans: 17610,
7	gi|167234372|ref|NP_663600.2|	eukaryotic translation initiation factor 4B [Mus musculus]	2267	68799	71	68	29	29	11864	1	1	1	1164.08	2326.14	2	2326.14	-0.001	0	81.9	1.8e-07	K	SPPYTAFLGNLPYDVTEDSIK	D					Spectrum10822 scans: 12607,
7	gi|167234372|ref|NP_663600.2|	eukaryotic translation initiation factor 4B [Mus musculus]	2267	68799	71	68	29	29	11867	1	1	1	1164.08	2326.14	2	2326.14	-0.0001	0	91.33	2e-08	K	SPPYTAFLGNLPYDVTEDSIK	D					Spectrum10722 scans: 12502,
7	gi|167234372|ref|NP_663600.2|	eukaryotic translation initiation factor 4B [Mus musculus]	2267	68799	71	68	29	29	14214	1	1	1	964.806	2891.4	3	2891.4	-0.0048	1	36.31	0.0074	K	SPPYTAFLGNLPYDVTEDSIKDFFR	G					Spectrum13140 scans: 15046,
7	gi|167234372|ref|NP_663600.2|	eukaryotic translation initiation factor 4B [Mus musculus]	2267	68799	71	68	29	29	14215	1	1	1	964.807	2891.4	3	2891.4	-0.0028	1	26.3	0.068	K	SPPYTAFLGNLPYDVTEDSIKDFFR	G					Spectrum13073 scans: 14976,
7	gi|167234372|ref|NP_663600.2|	eukaryotic translation initiation factor 4B [Mus musculus]	2267	68799	71	68	29	29	14216	1	1	1	964.807	2891.4	3	2891.4	-0.0019	1	85.14	9e-08	K	SPPYTAFLGNLPYDVTEDSIKDFFR	G					Spectrum12968 scans: 14866,
7	gi|167234372|ref|NP_663600.2|	eukaryotic translation initiation factor 4B [Mus musculus]	2267	68799	71	68	29	29	14217	1	1	1	964.808	2891.4	3	2891.4	-0.0011	1	28.15	0.045	K	SPPYTAFLGNLPYDVTEDSIKDFFR	G					Spectrum12869 scans: 14762,
7	gi|167234372|ref|NP_663600.2|	eukaryotic translation initiation factor 4B [Mus musculus]	2267	68799	71	68	29	29	14220	1	1	1	964.808	2891.4	3	2891.4	-0.0002	1	27.92	0.045	K	SPPYTAFLGNLPYDVTEDSIKDFFR	G					Spectrum13253 scans: 15165,
7	gi|167234372|ref|NP_663600.2|	eukaryotic translation initiation factor 4B [Mus musculus]	2267	68799	71	68	29	29	14317	1	1	1	1473.7	2945.39	2	2945.39	-0.0028	0	143.05	1.6e-13	K	GFGYAEFEDLDSLLSALSLNEESLGNR	R					Spectrum14295 scans: 16283,
7	gi|167234372|ref|NP_663600.2|	eukaryotic translation initiation factor 4B [Mus musculus]	2267	68799	71	68	29	29	14602	1	1	1	1034.84	3101.49	3	3101.49	-0.003	1	26.73	0.055	K	GFGYAEFEDLDSLLSALSLNEESLGNRR	I					Spectrum13740 scans: 15681,
7	gi|167234372|ref|NP_663600.2|	eukaryotic translation initiation factor 4B [Mus musculus]	2267	68799	71	68	29	29	14605	1	1	1	1034.84	3101.49	3	3101.49	-0.0016	1	57.27	5.3e-05	K	GFGYAEFEDLDSLLSALSLNEESLGNRR	I					Spectrum13704 scans: 15643,
7	gi|167234372|ref|NP_663600.2|	eukaryotic translation initiation factor 4B [Mus musculus]	2267	68799	71	68	29	29	14606	1	1	1	1034.84	3101.49	3	3101.49	-0.0016	1	56.04	7.1e-05	K	GFGYAEFEDLDSLLSALSLNEESLGNRR	I					Spectrum13695 scans: 15633,
8	gi|30425250|ref|NP_780706.1|	beta-actin-like protein 2 [Mus musculus]	2072	41977	74	73	9	9	190	1	0	0	398.24	794.465	2	794.465	-0.0004	0	27.35	0.011	K	IIAPPER	K					Spectrum2518 scans: 3852,
8	gi|30425250|ref|NP_780706.1|	beta-actin-like protein 2 [Mus musculus]	2072	41977	74	73	9	9	199	1	0	0	398.24	794.465	2	794.465	0.0003	0	25.24	0.013	K	IIAPPER	K					Spectrum2399 scans: 3726,
8	gi|30425250|ref|NP_780706.1|	beta-actin-like protein 2 [Mus musculus]	2072	41977	74	73	9	9	267	1	0	0	400.771	799.528	2	799.528	-0.0001	1	26.64	0.014	K	RGILTLK	Y					Spectrum4523 scans: 5972,
8	gi|30425250|ref|NP_780706.1|	beta-actin-like protein 2 [Mus musculus]	2072	41977	74	73	9	9	1056	1	0	0	462.287	922.56	2	922.56	0.0001	1	33.18	0.0017	K	IIAPPERK	Y					Spectrum1601 scans: 2886,
8	gi|30425250|ref|NP_780706.1|	beta-actin-like protein 2 [Mus musculus]	2072	41977	74	73	9	9	1690	1	0	0	499.747	997.479	2	997.479	-0.0003	0	48.39	9.1e-05	R	DLTDYLMK	I					Spectrum7831 scans: 9466,
8	gi|30425250|ref|NP_780706.1|	beta-actin-like protein 2 [Mus musculus]	2072	41977	74	73	9	9	1705	1	0	0	499.747	997.479	2	997.479	0	0	39.68	0.00069	R	DLTDYLMK	I					Spectrum7711 scans: 9340,
8	gi|30425250|ref|NP_780706.1|	beta-actin-like protein 2 [Mus musculus]	2072	41977	74	73	9	9	1712	1	0	0	499.747	997.479	2	997.479	0.0001	0	41.94	0.00041	R	DLTDYLMK	I					Spectrum7951 scans: 9592,
8	gi|30425250|ref|NP_780706.1|	beta-actin-like protein 2 [Mus musculus]	2072	41977	74	73	9	9	3135	1	0	0	586.289	1170.56	2	1170.56	-0.0006	0	66.84	2e-06	R	HQGVMVGMGQK	D					Spectrum2329 scans: 3652,
8	gi|30425250|ref|NP_780706.1|	beta-actin-like protein 2 [Mus musculus]	2072	41977	74	73	9	9	3136	1	0	0	586.289	1170.56	2	1170.56	-0.0006	0	65.45	2.8e-06	R	HQGVMVGMGQK	D					Spectrum2570 scans: 3907,
8	gi|30425250|ref|NP_780706.1|	beta-actin-like protein 2 [Mus musculus]	2072	41977	74	73	9	9	3139	1	0	0	586.289	1170.56	2	1170.56	-0.0005	0	65.01	3e-06	R	HQGVMVGMGQK	D					Spectrum2691 scans: 4034,
8	gi|30425250|ref|NP_780706.1|	beta-actin-like protein 2 [Mus musculus]	2072	41977	74	73	9	9	3141	1	0	0	586.289	1170.56	2	1170.56	-0.0002	0	53.59	5.3e-05	R	HQGVMVGMGQK	D					Spectrum3049 scans: 4412,
8	gi|30425250|ref|NP_780706.1|	beta-actin-like protein 2 [Mus musculus]	2072	41977	74	73	9	9	3142	1	0	0	586.289	1170.56	2	1170.56	-0.0002	0	45.34	0.00035	R	HQGVMVGMGQK	D					Spectrum13499 scans: 15424,
8	gi|30425250|ref|NP_780706.1|	beta-actin-like protein 2 [Mus musculus]	2072	41977	74	73	9	9	3143	1	0	0	586.289	1170.56	2	1170.56	0	0	68.29	1.8e-06	R	HQGVMVGMGQK	D					Spectrum2452 scans: 3782,
8	gi|30425250|ref|NP_780706.1|	beta-actin-like protein 2 [Mus musculus]	2072	41977	74	73	9	9	3144	1	0	0	586.289	1170.56	2	1170.56	0	0	27.25	0.023	R	HQGVMVGMGQK	D					Spectrum13858 scans: 15805,
8	gi|30425250|ref|NP_780706.1|	beta-actin-like protein 2 [Mus musculus]	2072	41977	74	73	9	9	3145	1	0	0	586.289	1170.56	2	1170.56	0	0	57.69	2.1e-05	R	HQGVMVGMGQK	D					Spectrum2804 scans: 4153,
8	gi|30425250|ref|NP_780706.1|	beta-actin-like protein 2 [Mus musculus]	2072	41977	74	73	9	9	3147	1	0	0	586.289	1170.56	2	1170.56	0.0002	0	60.28	1e-05	R	HQGVMVGMGQK	D					Spectrum3161 scans: 4531,
8	gi|30425250|ref|NP_780706.1|	beta-actin-like protein 2 [Mus musculus]	2072	41977	74	73	9	9	3148	1	0	0	391.195	1170.56	3	1170.56	0.0007	0	47.84	0.00018	R	HQGVMVGMGQK	D					Spectrum2330 scans: 3653,
8	gi|30425250|ref|NP_780706.1|	beta-actin-like protein 2 [Mus musculus]	2072	41977	74	73	9	9	3150	1	0	0	586.29	1170.56	2	1170.56	0.001	0	63	5.6e-06	R	HQGVMVGMGQK	D					Spectrum2253 scans: 3572,
8	gi|30425250|ref|NP_780706.1|	beta-actin-like protein 2 [Mus musculus]	2072	41977	74	73	9	9	3151	1	0	0	391.196	1170.57	3	1170.56	0.0018	0	42.12	0.00086	R	HQGVMVGMGQK	D					Spectrum2420 scans: 3748,
8	gi|30425250|ref|NP_780706.1|	beta-actin-like protein 2 [Mus musculus]	2072	41977	74	73	9	9	3152	1	0	0	391.196	1170.57	3	1170.56	0.0022	0	42.98	0.0007	R	HQGVMVGMGQK	D					Spectrum2289 scans: 3610,
8	gi|30425250|ref|NP_780706.1|	beta-actin-like protein 2 [Mus musculus]	2072	41977	74	73	9	9	3347	1	0	0	594.286	1186.56	2	1186.56	-0.0016	0	63.88	4.2e-06	R	HQGVMVGMGQK	D	Oxidation (M)	0.00003000000.0			Spectrum1498 scans: 2777,
8	gi|30425250|ref|NP_780706.1|	beta-actin-like protein 2 [Mus musculus]	2072	41977	74	73	9	9	3351	1	0	0	594.286	1186.56	2	1186.56	-0.0004	0	31.91	0.0093	R	HQGVMVGMGQK	D	Oxidation (M)	0.00003000000.0			Spectrum2621 scans: 3960,
8	gi|30425250|ref|NP_780706.1|	beta-actin-like protein 2 [Mus musculus]	2072	41977	74	73	9	9	3352	1	0	0	594.286	1186.56	2	1186.56	-0.0004	0	50.99	0.00012	R	HQGVMVGMGQK	D	Oxidation (M)	0.00000003000.0			Spectrum1151 scans: 2412,
8	gi|30425250|ref|NP_780706.1|	beta-actin-like protein 2 [Mus musculus]	2072	41977	74	73	9	9	3353	1	0	0	594.287	1186.56	2	1186.56	-0.0003	0	26.68	0.031	R	HQGVMVGMGQK	D	Oxidation (M)	0.00003000000.0			Spectrum2405 scans: 3732,
8	gi|30425250|ref|NP_780706.1|	beta-actin-like protein 2 [Mus musculus]	2072	41977	74	73	9	9	3354	1	0	0	594.287	1186.56	2	1186.56	-0.0001	0	30.82	0.012	R	HQGVMVGMGQK	D	Oxidation (M)	0.00003000000.0			Spectrum2278 scans: 3598,
8	gi|30425250|ref|NP_780706.1|	beta-actin-like protein 2 [Mus musculus]	2072	41977	74	73	9	9	3357	1	0	0	594.287	1186.56	2	1186.56	0	0	31.89	0.0094	R	HQGVMVGMGQK	D	Oxidation (M)	0.00003000000.0			Spectrum1851 scans: 3148,
8	gi|30425250|ref|NP_780706.1|	beta-actin-like protein 2 [Mus musculus]	2072	41977	74	73	9	9	3359	1	0	0	594.287	1186.56	2	1186.56	0.0002	0	51.44	9.9e-05	R	HQGVMVGMGQK	D	Oxidation (M)	0.00003000000.0			Spectrum1664 scans: 2952,
8	gi|30425250|ref|NP_780706.1|	beta-actin-like protein 2 [Mus musculus]	2072	41977	74	73	9	9	3511	1	0	0	602.284	1202.55	2	1202.55	-0.0012	0	32.54	0.0058	R	HQGVMVGMGQK	D	2 Oxidation (M)	0.00003003000.0			Spectrum1172 scans: 2434,
8	gi|30425250|ref|NP_780706.1|	beta-actin-like protein 2 [Mus musculus]	2072	41977	74	73	9	9	3512	1	0	0	602.284	1202.55	2	1202.55	-0.0003	0	36.1	0.0028	R	HQGVMVGMGQK	D	2 Oxidation (M)	0.00003003000.0			Spectrum749 scans: 1989,
8	gi|30425250|ref|NP_780706.1|	beta-actin-like protein 2 [Mus musculus]	2072	41977	74	73	9	9	3513	1	0	0	401.858	1202.55	3	1202.55	0	0	39.25	0.0013	R	HQGVMVGMGQK	D	2 Oxidation (M)	0.00003003000.0			Spectrum751 scans: 1991,
8	gi|30425250|ref|NP_780706.1|	beta-actin-like protein 2 [Mus musculus]	2072	41977	74	73	9	9	5037	1	1	1	689.345	1376.68	2	1376.68	-0.0001	0	45.36	0.00066	R	GIHETTFNSIMK	C					Spectrum4933 scans: 6409,
8	gi|30425250|ref|NP_780706.1|	beta-actin-like protein 2 [Mus musculus]	2072	41977	74	73	9	9	5038	1	1	1	459.899	1376.68	3	1376.68	0.0002	0	30.1	0.016	R	GIHETTFNSIMK	C					Spectrum4932 scans: 6408,
8	gi|30425250|ref|NP_780706.1|	beta-actin-like protein 2 [Mus musculus]	2072	41977	74	73	9	9	5170	1	1	1	697.342	1392.67	2	1392.67	-0.0012	0	27.65	0.024	R	GIHETTFNSIMK	C	Oxidation (M)	0.000000000030.0			Spectrum3555 scans: 4946,
8	gi|30425250|ref|NP_780706.1|	beta-actin-like protein 2 [Mus musculus]	2072	41977	74	73	9	9	8444	1	0	0	895.948	1789.88	2	1789.88	-0.0021	0	60.07	2e-05	R	SYELPDGQVITIGNER	F					Spectrum6520 scans: 8089,
8	gi|30425250|ref|NP_780706.1|	beta-actin-like protein 2 [Mus musculus]	2072	41977	74	73	9	9	8449	1	0	0	895.949	1789.88	2	1789.88	-0.0018	0	114.77	7.7e-11	R	SYELPDGQVITIGNER	F					Spectrum7351 scans: 8962,
8	gi|30425250|ref|NP_780706.1|	beta-actin-like protein 2 [Mus musculus]	2072	41977	74	73	9	9	8450	1	0	0	895.949	1789.88	2	1789.88	-0.0017	0	44.81	0.00075	R	SYELPDGQVITIGNER	F					Spectrum13136 scans: 15042,
8	gi|30425250|ref|NP_780706.1|	beta-actin-like protein 2 [Mus musculus]	2072	41977	74	73	9	9	8451	1	0	0	895.949	1789.88	2	1789.88	-0.0016	0	94.3	8.4e-09	R	SYELPDGQVITIGNER	F					Spectrum7837 scans: 9472,
8	gi|30425250|ref|NP_780706.1|	beta-actin-like protein 2 [Mus musculus]	2072	41977	74	73	9	9	8456	1	0	0	895.949	1789.88	2	1789.88	-0.0014	0	28.3	0.034	R	SYELPDGQVITIGNER	F					Spectrum14276 scans: 16263,
8	gi|30425250|ref|NP_780706.1|	beta-actin-like protein 2 [Mus musculus]	2072	41977	74	73	9	9	8457	1	0	0	895.949	1789.88	2	1789.88	-0.0014	0	29.3	0.027	R	SYELPDGQVITIGNER	F					Spectrum14450 scans: 16447,
8	gi|30425250|ref|NP_780706.1|	beta-actin-like protein 2 [Mus musculus]	2072	41977	74	73	9	9	8462	1	0	0	895.949	1789.88	2	1789.88	-0.0012	0	47.92	0.00036	R	SYELPDGQVITIGNER	F					Spectrum12934 scans: 14830,
8	gi|30425250|ref|NP_780706.1|	beta-actin-like protein 2 [Mus musculus]	2072	41977	74	73	9	9	8463	1	0	0	895.949	1789.88	2	1789.88	-0.0012	0	52.62	0.00012	R	SYELPDGQVITIGNER	F					Spectrum12832 scans: 14723,
8	gi|30425250|ref|NP_780706.1|	beta-actin-like protein 2 [Mus musculus]	2072	41977	74	73	9	9	8466	1	0	0	895.949	1789.88	2	1789.88	-0.0011	0	30.88	0.016	R	SYELPDGQVITIGNER	F					Spectrum8886 scans: 10573,
8	gi|30425250|ref|NP_780706.1|	beta-actin-like protein 2 [Mus musculus]	2072	41977	74	73	9	9	8470	1	0	0	895.949	1789.88	2	1789.88	-0.001	0	45.06	0.00063	R	SYELPDGQVITIGNER	F					Spectrum14008 scans: 15966,
8	gi|30425250|ref|NP_780706.1|	beta-actin-like protein 2 [Mus musculus]	2072	41977	74	73	9	9	8471	1	0	0	895.949	1789.88	2	1789.88	-0.001	0	25.29	0.06	R	SYELPDGQVITIGNER	F					Spectrum14189 scans: 16169,
8	gi|30425250|ref|NP_780706.1|	beta-actin-like protein 2 [Mus musculus]	2072	41977	74	73	9	9	8475	1	0	0	895.949	1789.88	2	1789.88	-0.0009	0	26.56	0.044	R	SYELPDGQVITIGNER	F					Spectrum8855 scans: 10541,
8	gi|30425250|ref|NP_780706.1|	beta-actin-like protein 2 [Mus musculus]	2072	41977	74	73	9	9	8478	1	0	0	895.949	1789.88	2	1789.88	-0.0009	0	36.62	0.0044	R	SYELPDGQVITIGNER	F					Spectrum10558 scans: 12329,
8	gi|30425250|ref|NP_780706.1|	beta-actin-like protein 2 [Mus musculus]	2072	41977	74	73	9	9	8479	1	0	0	895.949	1789.88	2	1789.88	-0.0007	0	75.3	6e-07	R	SYELPDGQVITIGNER	F					Spectrum7712 scans: 9341,
8	gi|30425250|ref|NP_780706.1|	beta-actin-like protein 2 [Mus musculus]	2072	41977	74	73	9	9	8482	1	0	0	895.949	1789.88	2	1789.88	-0.0006	0	28.4	0.032	R	SYELPDGQVITIGNER	F					Spectrum13033 scans: 14934,
8	gi|30425250|ref|NP_780706.1|	beta-actin-like protein 2 [Mus musculus]	2072	41977	74	73	9	9	8486	1	0	0	895.949	1789.88	2	1789.88	-0.0005	0	92.64	1.2e-08	R	SYELPDGQVITIGNER	F					Spectrum15317 scans: 17620,
8	gi|30425250|ref|NP_780706.1|	beta-actin-like protein 2 [Mus musculus]	2072	41977	74	73	9	9	8488	1	0	0	895.949	1789.88	2	1789.88	-0.0004	0	30.35	0.02	R	SYELPDGQVITIGNER	F					Spectrum14370 scans: 16362,
8	gi|30425250|ref|NP_780706.1|	beta-actin-like protein 2 [Mus musculus]	2072	41977	74	73	9	9	8490	1	0	0	895.949	1789.88	2	1789.88	-0.0003	0	43.36	0.001	R	SYELPDGQVITIGNER	F					Spectrum9077 scans: 10774,
8	gi|30425250|ref|NP_780706.1|	beta-actin-like protein 2 [Mus musculus]	2072	41977	74	73	9	9	8493	1	0	0	895.949	1789.88	2	1789.88	-0.0003	0	47.22	0.00041	R	SYELPDGQVITIGNER	F					Spectrum12607 scans: 14486,
8	gi|30425250|ref|NP_780706.1|	beta-actin-like protein 2 [Mus musculus]	2072	41977	74	73	9	9	8494	1	0	0	895.949	1789.88	2	1789.88	-0.0003	0	59.47	2.5e-05	R	SYELPDGQVITIGNER	F					Spectrum14107 scans: 16076,
8	gi|30425250|ref|NP_780706.1|	beta-actin-like protein 2 [Mus musculus]	2072	41977	74	73	9	9	8495	1	0	0	895.949	1789.88	2	1789.88	-0.0001	0	92.19	1.3e-08	R	SYELPDGQVITIGNER	F					Spectrum7471 scans: 9088,
8	gi|30425250|ref|NP_780706.1|	beta-actin-like protein 2 [Mus musculus]	2072	41977	74	73	9	9	8496	1	0	0	895.95	1789.88	2	1789.88	0	0	85.44	6.2e-08	R	SYELPDGQVITIGNER	F					Spectrum7611 scans: 9235,
8	gi|30425250|ref|NP_780706.1|	beta-actin-like protein 2 [Mus musculus]	2072	41977	74	73	9	9	8499	1	0	0	895.95	1789.88	2	1789.88	0	0	26.9	0.045	R	SYELPDGQVITIGNER	F					Spectrum13738 scans: 15679,
8	gi|30425250|ref|NP_780706.1|	beta-actin-like protein 2 [Mus musculus]	2072	41977	74	73	9	9	8503	1	0	0	895.95	1789.88	2	1789.88	0.0001	0	48.3	0.00032	R	SYELPDGQVITIGNER	F					Spectrum14650 scans: 16658,
8	gi|30425250|ref|NP_780706.1|	beta-actin-like protein 2 [Mus musculus]	2072	41977	74	73	9	9	8505	1	0	0	895.95	1789.88	2	1789.88	0.0004	0	72.91	1.1e-06	R	SYELPDGQVITIGNER	F					Spectrum7672 scans: 9299,
8	gi|30425250|ref|NP_780706.1|	beta-actin-like protein 2 [Mus musculus]	2072	41977	74	73	9	9	8507	1	0	0	895.95	1789.89	2	1789.88	0.0007	0	26.71	0.043	R	SYELPDGQVITIGNER	F					Spectrum15174 scans: 17364,
8	gi|30425250|ref|NP_780706.1|	beta-actin-like protein 2 [Mus musculus]	2072	41977	74	73	9	9	9723	2	0	1	652.025	1953.05	3	1953.06	-0.0051	0	32.22	0.0058	R	VAPDEHPILLTEAPLNPK	I					Spectrum5848 scans: 7376,
8	gi|30425250|ref|NP_780706.1|	beta-actin-like protein 2 [Mus musculus]	2072	41977	74	73	9	9	9726	2	0	1	652.025	1953.05	3	1953.06	-0.0028	0	42.01	0.00046	R	VAPDEHPILLTEAPLNPK	I					Spectrum5724 scans: 7245,
8	gi|30425250|ref|NP_780706.1|	beta-actin-like protein 2 [Mus musculus]	2072	41977	74	73	9	9	9785	1	0	1	652.026	1953.06	3	1953.06	-0.0002	0	28.01	0.012	R	VAPDEHPILLTEAPLNPK	I					Spectrum13608 scans: 15540,
8	gi|30425250|ref|NP_780706.1|	beta-actin-like protein 2 [Mus musculus]	2072	41977	74	73	9	9	14827	1	0	0	1061.87	3182.6	3	3182.61	-0.005	0	30.96	0.016	R	TTGIVMDSGDGVTHTVPIYEGYALPHAILR	L					Spectrum8986 scans: 10678,
8	gi|30425250|ref|NP_780706.1|	beta-actin-like protein 2 [Mus musculus]	2072	41977	74	73	9	9	14828	1	0	0	1061.88	3182.6	3	3182.61	-0.0039	0	88.31	2.9e-08	R	TTGIVMDSGDGVTHTVPIYEGYALPHAILR	L					Spectrum8550 scans: 10221,
8	gi|30425250|ref|NP_780706.1|	beta-actin-like protein 2 [Mus musculus]	2072	41977	74	73	9	9	14829	1	0	0	1061.88	3182.6	3	3182.61	-0.0035	0	56.9	4e-05	R	TTGIVMDSGDGVTHTVPIYEGYALPHAILR	L					Spectrum8837 scans: 10522,
8	gi|30425250|ref|NP_780706.1|	beta-actin-like protein 2 [Mus musculus]	2072	41977	74	73	9	9	14831	1	0	0	1061.88	3182.6	3	3182.61	-0.0028	0	30.83	0.016	R	TTGIVMDSGDGVTHTVPIYEGYALPHAILR	L					Spectrum8782 scans: 10464,
8	gi|30425250|ref|NP_780706.1|	beta-actin-like protein 2 [Mus musculus]	2072	41977	74	73	9	9	14832	1	0	0	1061.88	3182.6	3	3182.61	-0.0024	0	35.61	0.005	R	TTGIVMDSGDGVTHTVPIYEGYALPHAILR	L					Spectrum9066 scans: 10762,
8	gi|30425250|ref|NP_780706.1|	beta-actin-like protein 2 [Mus musculus]	2072	41977	74	73	9	9	14833	1	0	0	1061.88	3182.6	3	3182.61	-0.0024	0	75.63	5e-07	R	TTGIVMDSGDGVTHTVPIYEGYALPHAILR	L					Spectrum8313 scans: 9972,
8	gi|30425250|ref|NP_780706.1|	beta-actin-like protein 2 [Mus musculus]	2072	41977	74	73	9	9	14834	1	0	0	1061.88	3182.61	3	3182.61	-0.0017	0	62.28	1.1e-05	R	TTGIVMDSGDGVTHTVPIYEGYALPHAILR	L					Spectrum9016 scans: 10710,
8	gi|30425250|ref|NP_780706.1|	beta-actin-like protein 2 [Mus musculus]	2072	41977	74	73	9	9	14835	1	0	0	1061.88	3182.61	3	3182.61	-0.0017	0	85.42	5.1e-08	R	TTGIVMDSGDGVTHTVPIYEGYALPHAILR	L					Spectrum8715 scans: 10394,
8	gi|30425250|ref|NP_780706.1|	beta-actin-like protein 2 [Mus musculus]	2072	41977	74	73	9	9	14836	1	0	0	1061.88	3182.61	3	3182.61	-0.0017	0	81.51	1.3e-07	R	TTGIVMDSGDGVTHTVPIYEGYALPHAILR	L					Spectrum8670 scans: 10347,
8	gi|30425250|ref|NP_780706.1|	beta-actin-like protein 2 [Mus musculus]	2072	41977	74	73	9	9	14837	1	0	0	1061.88	3182.61	3	3182.61	-0.0006	0	82.97	9.1e-08	R	TTGIVMDSGDGVTHTVPIYEGYALPHAILR	L					Spectrum8431 scans: 10096,
8	gi|30425250|ref|NP_780706.1|	beta-actin-like protein 2 [Mus musculus]	2072	41977	74	73	9	9	14855	1	0	0	1067.21	3198.6	3	3198.6	0.0013	0	97.08	4.3e-09	R	TTGIVMDSGDGVTHTVPIYEGYALPHAILR	L	Oxidation (M)	0.000003000000000000000000000000.0			Spectrum7761 scans: 9392,
8	gi|30425250|ref|NP_780706.1|	beta-actin-like protein 2 [Mus musculus]	2072	41977	74	73	9	9	14856	1	0	0	1067.21	3198.61	3	3198.6	0.0072	0	29.58	0.024	R	TTGIVMDSGDGVTHTVPIYEGYALPHAILR	L	Oxidation (M)	0.000003000000000000000000000000.0			Spectrum7799 scans: 9432,
9	gi|115496850|ref|NP_001070022.1|	spectrin alpha chain, brain isoform 1 [Mus musculus]	1865	285170	53	52	48	47	1071	1	1	1	464.232	926.45	2	926.45	0.0002	1	31.27	0.0076	K	KFDDFQK	D					Spectrum2724 scans: 4068,
9	gi|115496850|ref|NP_001070022.1|	spectrin alpha chain, brain isoform 1 [Mus musculus]	1865	285170	53	52	48	47	2017	1	1	1	520.76	1039.5	2	1039.5	0.0001	0	56.62	4.3e-05	K	LGDSHDLQR	F					Spectrum1211 scans: 2475,
9	gi|115496850|ref|NP_001070022.1|	spectrin alpha chain, brain isoform 1 [Mus musculus]	1865	285170	53	52	48	47	2247	1	1	1	536.791	1071.57	2	1071.57	0.0001	1	37.58	0.003	K	KLDPAQSASR	E					Spectrum905 scans: 2154,
9	gi|115496850|ref|NP_001070022.1|	spectrin alpha chain, brain isoform 1 [Mus musculus]	1865	285170	53	52	48	47	2248	1	1	1	536.793	1071.57	2	1071.57	-0.0009	0	38.92	0.0071	K	LIDVNHYAK	E					Spectrum3121 scans: 4488,
9	gi|115496850|ref|NP_001070022.1|	spectrin alpha chain, brain isoform 1 [Mus musculus]	1865	285170	53	52	48	47	2256	1	1	1	537.283	1072.55	2	1072.55	-0.0002	0	64.08	6.5e-06	R	SLQQLAEER	S					Spectrum4146 scans: 5574,
9	gi|115496850|ref|NP_001070022.1|	spectrin alpha chain, brain isoform 1 [Mus musculus]	1865	285170	53	52	48	47	2387	1	1	1	543.319	1084.62	2	1084.62	-0.0002	0	36.52	0.0033	R	DLASVQALLR	K					Spectrum8967 scans: 10658,
9	gi|115496850|ref|NP_001070022.1|	spectrin alpha chain, brain isoform 1 [Mus musculus]	1865	285170	53	52	48	47	2393	1	1	1	543.811	1085.61	2	1085.61	-0.0004	0	27.66	0.03	K	DLASVNNLLK	K					Spectrum7218 scans: 8822,
9	gi|115496850|ref|NP_001070022.1|	spectrin alpha chain, brain isoform 1 [Mus musculus]	1865	285170	53	52	48	47	3174	1	1	1	588.301	1174.59	2	1174.59	-0.0002	0	27.8	0.02	R	DVDETIGWIK	E					Spectrum7585 scans: 9207,
9	gi|115496850|ref|NP_001070022.1|	spectrin alpha chain, brain isoform 1 [Mus musculus]	1865	285170	53	52	48	47	3631	1	1	1	608.319	1214.62	2	1214.63	-0.001	1	43.61	0.00066	R	EKEPIAASTNR	G					Spectrum943 scans: 2194,
9	gi|115496850|ref|NP_001070022.1|	spectrin alpha chain, brain isoform 1 [Mus musculus]	1865	285170	53	52	48	47	4022	1	1	1	629.835	1257.66	2	1257.66	-0.0011	1	42.93	0.00085	K	EKLDILDQER	T					Spectrum4784 scans: 6250,
9	gi|115496850|ref|NP_001070022.1|	spectrin alpha chain, brain isoform 1 [Mus musculus]	1865	285170	53	52	48	47	4119	1	1	1	633.838	1265.66	2	1265.66	-0.0009	1	57.21	2e-05	K	KLLVSSEDYGR	D					Spectrum3208 scans: 4580,
9	gi|115496850|ref|NP_001070022.1|	spectrin alpha chain, brain isoform 1 [Mus musculus]	1865	285170	53	52	48	47	4239	1	1	1	640.348	1278.68	2	1278.68	-0.0006	0	48.51	0.00021	R	ALSSEGKPYVTK	E					Spectrum1597 scans: 2881,
9	gi|115496850|ref|NP_001070022.1|	spectrin alpha chain, brain isoform 1 [Mus musculus]	1865	285170	53	52	48	47	4407	1	1	1	651.831	1301.65	2	1301.65	0.0005	0	73.13	5.9e-07	K	VLETAEDIQER	R					Spectrum2909 scans: 4263,
9	gi|115496850|ref|NP_001070022.1|	spectrin alpha chain, brain isoform 1 [Mus musculus]	1865	285170	53	52	48	47	4411	1	1	1	652.337	1302.66	2	1302.66	0	0	53.46	7.6e-05	R	GVIDMGNSLIER	G					Spectrum7036 scans: 8631,
9	gi|115496850|ref|NP_001070022.1|	spectrin alpha chain, brain isoform 1 [Mus musculus]	1865	285170	53	52	48	47	4444	1	1	1	655.871	1309.73	2	1309.73	0.0001	1	80.41	3.6e-08	R	KVEDLFLTFAK	K					Spectrum9495 scans: 11213,
9	gi|115496850|ref|NP_001070022.1|	spectrin alpha chain, brain isoform 1 [Mus musculus]	1865	285170	53	52	48	47	4506	1	1	1	659.8	1317.59	2	1317.59	-0.0011	0	35.52	0.0035	R	QQVAPMDDETGK	E					Spectrum1657 scans: 2944,
9	gi|115496850|ref|NP_001070022.1|	spectrin alpha chain, brain isoform 1 [Mus musculus]	1865	285170	53	52	48	47	4563	1	1	1	662.853	1323.69	2	1323.69	0.0018	0	62.02	8.1e-06	R	SQLLGSAHEVQR	F					Spectrum2235 scans: 3553,
9	gi|115496850|ref|NP_001070022.1|	spectrin alpha chain, brain isoform 1 [Mus musculus]	1865	285170	53	52	48	47	4564	1	1	1	442.238	1323.69	3	1323.69	0.0026	0	26.6	0.028	R	SQLLGSAHEVQR	F					Spectrum2234 scans: 3552,
9	gi|115496850|ref|NP_001070022.1|	spectrin alpha chain, brain isoform 1 [Mus musculus]	1865	285170	53	52	48	47	5173	1	1	1	697.357	1392.7	2	1392.7	-0.0009	0	56.4	3.8e-05	K	LGESQTLQQFSR	D					Spectrum4552 scans: 6002,
9	gi|115496850|ref|NP_001070022.1|	spectrin alpha chain, brain isoform 1 [Mus musculus]	1865	285170	53	52	48	47	5174	1	1	1	697.357	1392.7	2	1392.7	-0.0004	0	40.1	0.0017	K	LGESQTLQQFSR	D					Spectrum4576 scans: 6027,
9	gi|115496850|ref|NP_001070022.1|	spectrin alpha chain, brain isoform 1 [Mus musculus]	1865	285170	53	52	48	47	5438	1	1	1	708.906	1415.8	2	1415.8	-0.0014	1	38.13	0.00078	K	KGDILTLLNSTNK	D					Spectrum7344 scans: 8954,
9	gi|115496850|ref|NP_001070022.1|	spectrin alpha chain, brain isoform 1 [Mus musculus]	1865	285170	53	52	48	47	6107	1	1	1	744.87	1487.72	2	1487.73	-0.0009	0	50.25	0.00021	R	EANELQQWITEK	E					Spectrum7618 scans: 9242,
9	gi|115496850|ref|NP_001070022.1|	spectrin alpha chain, brain isoform 1 [Mus musculus]	1865	285170	53	52	48	47	6155	1	1	1	748.375	1494.74	2	1494.74	-0.0002	0	45.26	0.00059	R	MQHNLEQQIQAR	N					Spectrum2656 scans: 3997,
9	gi|115496850|ref|NP_001070022.1|	spectrin alpha chain, brain isoform 1 [Mus musculus]	1865	285170	53	52	48	47	6673	1	1	1	515.931	1544.77	3	1544.77	0.0003	0	27.65	0.032	K	HALLEADVAAHQDR	I					Spectrum2789 scans: 4137,
9	gi|115496850|ref|NP_001070022.1|	spectrin alpha chain, brain isoform 1 [Mus musculus]	1865	285170	53	52	48	47	6842	1	1	1	519.602	1555.79	3	1555.79	-0.0005	0	73.57	8.4e-07	K	HQALQAEIAGHEPR	I					Spectrum2519 scans: 3853,
9	gi|115496850|ref|NP_001070022.1|	spectrin alpha chain, brain isoform 1 [Mus musculus]	1865	285170	53	52	48	47	7067	1	1	1	794.379	1586.74	2	1586.74	-0.0006	0	50.8	0.0002	K	HQAFEAELSANQSR	I					Spectrum3106 scans: 4472,
9	gi|115496850|ref|NP_001070022.1|	spectrin alpha chain, brain isoform 1 [Mus musculus]	1865	285170	53	52	48	47	7219	1	1	1	536.922	1607.74	3	1607.74	-0.0002	0	36.29	0.0053	K	HQAFEAELHANADR	I					Spectrum2672 scans: 4014,
9	gi|115496850|ref|NP_001070022.1|	spectrin alpha chain, brain isoform 1 [Mus musculus]	1865	285170	53	52	48	47	7395	1	1	1	815.951	1629.89	2	1629.89	-0.0001	0	70.84	8.6e-07	R	LAALADQWQFLVQK	S					Spectrum10210 scans: 11964,
9	gi|115496850|ref|NP_001070022.1|	spectrin alpha chain, brain isoform 1 [Mus musculus]	1865	285170	53	52	48	47	7791	1	1	1	852.388	1702.76	2	1702.76	-0.0011	0	93.14	1.3e-08	K	GNAMVEEGHFAAEDVK	A					Spectrum3949 scans: 5362,
9	gi|115496850|ref|NP_001070022.1|	spectrin alpha chain, brain isoform 1 [Mus musculus]	1865	285170	53	52	48	47	7906	1	1	1	575.3	1722.88	3	1722.88	-0.0005	1	27.1	0.03	R	LIQSHPESAEDLKEK	C					Spectrum1467 scans: 2744,
9	gi|115496850|ref|NP_001070022.1|	spectrin alpha chain, brain isoform 1 [Mus musculus]	1865	285170	53	52	48	47	7971	1	1	1	869.418	1736.82	2	1736.82	-0.0003	1	74.72	7.5e-07	K	TATDEAYKDPSNLQGK	V					Spectrum1668 scans: 2956,
9	gi|115496850|ref|NP_001070022.1|	spectrin alpha chain, brain isoform 1 [Mus musculus]	1865	285170	53	52	48	47	8096	1	1	1	873.419	1744.82	2	1744.82	0.0003	0	90.61	2.4e-08	K	LSDDNTIGQEEIQQR	L					Spectrum2910 scans: 4264,
9	gi|115496850|ref|NP_001070022.1|	spectrin alpha chain, brain isoform 1 [Mus musculus]	1865	285170	53	52	48	47	8298	1	1	1	592.289	1773.85	3	1773.85	-0.0013	0	47.67	0.00049	K	LIQNNHYAMEDVATR	R					Spectrum3532 scans: 4922,
9	gi|115496850|ref|NP_001070022.1|	spectrin alpha chain, brain isoform 1 [Mus musculus]	1865	285170	53	52	48	47	8959	1	1	1	617.295	1848.86	3	1848.86	0	1	66.41	6.7e-06	K	KFEEFQTDLAAHEER	V					Spectrum4302 scans: 5738,
9	gi|115496850|ref|NP_001070022.1|	spectrin alpha chain, brain isoform 1 [Mus musculus]	1865	285170	53	52	48	47	9703	1	1	1	976.471	1950.93	2	1950.93	-0.0007	0	60.96	2e-05	R	SSLSSAQADFNQLAELDR	Q					Spectrum8272 scans: 9929,
9	gi|115496850|ref|NP_001070022.1|	spectrin alpha chain, brain isoform 1 [Mus musculus]	1865	285170	53	52	48	47	9995	1	1	1	658.347	1972.02	3	1972.02	-0.0006	1	41.43	0.0014	K	KIEDLGAAMEEALILDNK	Y					Spectrum9972 scans: 11714,
9	gi|115496850|ref|NP_001070022.1|	spectrin alpha chain, brain isoform 1 [Mus musculus]	1865	285170	53	52	48	47	10434	1	1	1	1010.5	2018.99	2	2018.99	-0.0002	1	95.55	6.1e-09	K	LQVASDENYKDPTNLQGK	L					Spectrum2957 scans: 4314,
9	gi|115496850|ref|NP_001070022.1|	spectrin alpha chain, brain isoform 1 [Mus musculus]	1865	285170	53	52	48	47	10436	1	1	1	674.005	2018.99	3	2018.99	0.0007	1	40.09	0.0024	K	LQVASDENYKDPTNLQGK	L					Spectrum2928 scans: 4284,
9	gi|115496850|ref|NP_001070022.1|	spectrin alpha chain, brain isoform 1 [Mus musculus]	1865	285170	53	52	48	47	10573	1	1	1	686.706	2057.09	3	2057.09	0.0002	0	46.87	0.0003	K	IAALQAFADQLIAVDHYAK	G					Spectrum11736 scans: 13571,
9	gi|115496850|ref|NP_001070022.1|	spectrin alpha chain, brain isoform 1 [Mus musculus]	1865	285170	53	52	48	47	10929	1	1	1	713.358	2137.05	3	2137.05	-0.0014	1	49.98	0.00028	K	LQTASDESYKDPTNIQLSK	L					Spectrum3537 scans: 4927,
9	gi|115496850|ref|NP_001070022.1|	spectrin alpha chain, brain isoform 1 [Mus musculus]	1865	285170	53	52	48	47	11069	1	1	1	726.34	2176	3	2176	-0.0064	0	58.12	4.5e-05	K	SADESGQALLAASHYASDEVR	E					Spectrum5779 scans: 7302,
9	gi|115496850|ref|NP_001070022.1|	spectrin alpha chain, brain isoform 1 [Mus musculus]	1865	285170	53	52	48	47	11070	1	1	1	726.34	2176	3	2176	-0.0059	0	36.15	0.0068	K	SADESGQALLAASHYASDEVR	E					Spectrum5823 scans: 7349,
9	gi|115496850|ref|NP_001070022.1|	spectrin alpha chain, brain isoform 1 [Mus musculus]	1865	285170	53	52	48	47	11071	1	1	1	726.341	2176	3	2176	-0.0035	0	55.88	8.2e-05	K	SADESGQALLAASHYASDEVR	E					Spectrum5797 scans: 7322,
9	gi|115496850|ref|NP_001070022.1|	spectrin alpha chain, brain isoform 1 [Mus musculus]	1865	285170	53	52	48	47	11209	1	1	1	1105.07	2208.13	2	2208.13	-0.0004	0	26.54	0.034	K	MTLVASEDYGDTLAAIQGLLK	K					Spectrum12332 scans: 14198,
9	gi|115496850|ref|NP_001070022.1|	spectrin alpha chain, brain isoform 1 [Mus musculus]	1865	285170	53	52	48	47	11440	1	1	1	740.691	2219.05	3	2219.05	-0.0006	0	50.55	0.00026	K	LDETGNLMISEGHFASETIR	T					Spectrum6954 scans: 8545,
9	gi|115496850|ref|NP_001070022.1|	spectrin alpha chain, brain isoform 1 [Mus musculus]	1865	285170	53	52	48	47	11529	1	1	1	1123.02	2244.02	2	2244.02	0.0007	0	127.09	5.9e-12	K	DLNSQADSLMTSSAFDTSQVK	E					Spectrum7198 scans: 8801,
9	gi|115496850|ref|NP_001070022.1|	spectrin alpha chain, brain isoform 1 [Mus musculus]	1865	285170	53	52	48	47	11705	1	1	1	1143.08	2284.14	2	2284.14	0.0005	0	124.22	8.8e-12	K	EAALTNEEVGADLEQVEVLQK	K					Spectrum7688 scans: 9315,
9	gi|115496850|ref|NP_001070022.1|	spectrin alpha chain, brain isoform 1 [Mus musculus]	1865	285170	53	52	48	47	11735	1	1	1	765.384	2293.13	3	2293.13	-0.0013	1	37.88	0.0046	R	EAFLNTEDKGDSLDSVEALIK	K					Spectrum8873 scans: 10560,
9	gi|115496850|ref|NP_001070022.1|	spectrin alpha chain, brain isoform 1 [Mus musculus]	1865	285170	53	52	48	47	11872	1	1	1	776.715	2327.12	3	2327.13	-0.0016	0	51.98	0.0002	K	NQALNTDNYGHDLASVQALQR	K					Spectrum5425 scans: 6930,
9	gi|115496850|ref|NP_001070022.1|	spectrin alpha chain, brain isoform 1 [Mus musculus]	1865	285170	53	52	48	47	12312	1	1	1	1210.12	2418.22	2	2418.22	-0.0009	0	138.88	2.6e-13	K	QEAFLLNEDLGDSLDSVEALLK	K					Spectrum12989 scans: 14888,
9	gi|115496850|ref|NP_001070022.1|	spectrin alpha chain, brain isoform 1 [Mus musculus]	1865	285170	53	52	48	47	12845	1	1	1	1247.13	2492.25	2	2492.25	-0.0007	0	136.68	4.1e-13	K	QETFDAGLQAFQQEGIANITALK	D					Spectrum10585 scans: 12358,
9	gi|115496850|ref|NP_001070022.1|	spectrin alpha chain, brain isoform 1 [Mus musculus]	1865	285170	53	52	48	47	12849	1	1	1	832.078	2493.21	3	2493.21	-0.0002	2	67.14	5.6e-06	R	EKEPIVGSTDYGKDEDSAEALLK	K					Spectrum5306 scans: 6804,
9	gi|115496850|ref|NP_001070022.1|	spectrin alpha chain, brain isoform 1 [Mus musculus]	1865	285170	53	52	48	47	14381	1	1	1	1001.12	3000.33	3	3000.33	-0.0016	1	27.89	0.063	R	RQDLEDSLQAQQYFADANEAESWMR	E					Spectrum9114 scans: 10813,
9	gi|295054266|ref|NP_001171138.1|	spectrin alpha chain, brain isoform 2 [Mus musculus]	1865	284977	53	52	48	47	1071	1	0	1	464.232	926.45	2	926.45	0.0002	1	31.27	0.0076	K	KFDDFQK	D					Spectrum2724 scans: 4068,
9	gi|295054266|ref|NP_001171138.1|	spectrin alpha chain, brain isoform 2 [Mus musculus]	1865	284977	53	52	48	47	2017	1	0	1	520.76	1039.5	2	1039.5	0.0001	0	56.62	4.3e-05	K	LGDSHDLQR	F					Spectrum1211 scans: 2475,
9	gi|295054266|ref|NP_001171138.1|	spectrin alpha chain, brain isoform 2 [Mus musculus]	1865	284977	53	52	48	47	2247	1	0	1	536.791	1071.57	2	1071.57	0.0001	1	37.58	0.003	K	KLDPAQSASR	E					Spectrum905 scans: 2154,
9	gi|295054266|ref|NP_001171138.1|	spectrin alpha chain, brain isoform 2 [Mus musculus]	1865	284977	53	52	48	47	2248	1	0	1	536.793	1071.57	2	1071.57	-0.0009	0	38.92	0.0071	K	LIDVNHYAK	E					Spectrum3121 scans: 4488,
9	gi|295054266|ref|NP_001171138.1|	spectrin alpha chain, brain isoform 2 [Mus musculus]	1865	284977	53	52	48	47	2256	1	0	1	537.283	1072.55	2	1072.55	-0.0002	0	64.08	6.5e-06	R	SLQQLAEER	S					Spectrum4146 scans: 5574,
9	gi|295054266|ref|NP_001171138.1|	spectrin alpha chain, brain isoform 2 [Mus musculus]	1865	284977	53	52	48	47	2387	1	0	1	543.319	1084.62	2	1084.62	-0.0002	0	36.52	0.0033	R	DLASVQALLR	K					Spectrum8967 scans: 10658,
9	gi|295054266|ref|NP_001171138.1|	spectrin alpha chain, brain isoform 2 [Mus musculus]	1865	284977	53	52	48	47	2393	1	0	1	543.811	1085.61	2	1085.61	-0.0004	0	27.66	0.03	K	DLASVNNLLK	K					Spectrum7218 scans: 8822,
9	gi|295054266|ref|NP_001171138.1|	spectrin alpha chain, brain isoform 2 [Mus musculus]	1865	284977	53	52	48	47	3174	1	0	1	588.301	1174.59	2	1174.59	-0.0002	0	27.8	0.02	R	DVDETIGWIK	E					Spectrum7585 scans: 9207,
9	gi|295054266|ref|NP_001171138.1|	spectrin alpha chain, brain isoform 2 [Mus musculus]	1865	284977	53	52	48	47	3631	1	0	1	608.319	1214.62	2	1214.63	-0.001	1	43.61	0.00066	R	EKEPIAASTNR	G					Spectrum943 scans: 2194,
9	gi|295054266|ref|NP_001171138.1|	spectrin alpha chain, brain isoform 2 [Mus musculus]	1865	284977	53	52	48	47	4022	1	0	1	629.835	1257.66	2	1257.66	-0.0011	1	42.93	0.00085	K	EKLDILDQER	T					Spectrum4784 scans: 6250,
9	gi|295054266|ref|NP_001171138.1|	spectrin alpha chain, brain isoform 2 [Mus musculus]	1865	284977	53	52	48	47	4119	1	0	1	633.838	1265.66	2	1265.66	-0.0009	1	57.21	2e-05	K	KLLVSSEDYGR	D					Spectrum3208 scans: 4580,
9	gi|295054266|ref|NP_001171138.1|	spectrin alpha chain, brain isoform 2 [Mus musculus]	1865	284977	53	52	48	47	4239	1	0	1	640.348	1278.68	2	1278.68	-0.0006	0	48.51	0.00021	R	ALSSEGKPYVTK	E					Spectrum1597 scans: 2881,
9	gi|295054266|ref|NP_001171138.1|	spectrin alpha chain, brain isoform 2 [Mus musculus]	1865	284977	53	52	48	47	4407	1	0	1	651.831	1301.65	2	1301.65	0.0005	0	73.13	5.9e-07	K	VLETAEDIQER	R					Spectrum2909 scans: 4263,
9	gi|295054266|ref|NP_001171138.1|	spectrin alpha chain, brain isoform 2 [Mus musculus]	1865	284977	53	52	48	47	4411	1	0	1	652.337	1302.66	2	1302.66	0	0	53.46	7.6e-05	R	GVIDMGNSLIER	G					Spectrum7036 scans: 8631,
9	gi|295054266|ref|NP_001171138.1|	spectrin alpha chain, brain isoform 2 [Mus musculus]	1865	284977	53	52	48	47	4444	1	0	1	655.871	1309.73	2	1309.73	0.0001	1	80.41	3.6e-08	R	KVEDLFLTFAK	K					Spectrum9495 scans: 11213,
9	gi|295054266|ref|NP_001171138.1|	spectrin alpha chain, brain isoform 2 [Mus musculus]	1865	284977	53	52	48	47	4506	1	0	1	659.8	1317.59	2	1317.59	-0.0011	0	35.52	0.0035	R	QQVAPMDDETGK	E					Spectrum1657 scans: 2944,
9	gi|295054266|ref|NP_001171138.1|	spectrin alpha chain, brain isoform 2 [Mus musculus]	1865	284977	53	52	48	47	4563	1	0	1	662.853	1323.69	2	1323.69	0.0018	0	62.02	8.1e-06	R	SQLLGSAHEVQR	F					Spectrum2235 scans: 3553,
9	gi|295054266|ref|NP_001171138.1|	spectrin alpha chain, brain isoform 2 [Mus musculus]	1865	284977	53	52	48	47	4564	1	0	1	442.238	1323.69	3	1323.69	0.0026	0	26.6	0.028	R	SQLLGSAHEVQR	F					Spectrum2234 scans: 3552,
9	gi|295054266|ref|NP_001171138.1|	spectrin alpha chain, brain isoform 2 [Mus musculus]	1865	284977	53	52	48	47	5173	1	0	1	697.357	1392.7	2	1392.7	-0.0009	0	56.4	3.8e-05	K	LGESQTLQQFSR	D					Spectrum4552 scans: 6002,
9	gi|295054266|ref|NP_001171138.1|	spectrin alpha chain, brain isoform 2 [Mus musculus]	1865	284977	53	52	48	47	5174	1	0	1	697.357	1392.7	2	1392.7	-0.0004	0	40.1	0.0017	K	LGESQTLQQFSR	D					Spectrum4576 scans: 6027,
9	gi|295054266|ref|NP_001171138.1|	spectrin alpha chain, brain isoform 2 [Mus musculus]	1865	284977	53	52	48	47	5438	1	0	1	708.906	1415.8	2	1415.8	-0.0014	1	38.13	0.00078	K	KGDILTLLNSTNK	D					Spectrum7344 scans: 8954,
9	gi|295054266|ref|NP_001171138.1|	spectrin alpha chain, brain isoform 2 [Mus musculus]	1865	284977	53	52	48	47	6107	1	0	1	744.87	1487.72	2	1487.73	-0.0009	0	50.25	0.00021	R	EANELQQWITEK	E					Spectrum7618 scans: 9242,
9	gi|295054266|ref|NP_001171138.1|	spectrin alpha chain, brain isoform 2 [Mus musculus]	1865	284977	53	52	48	47	6155	1	0	1	748.375	1494.74	2	1494.74	-0.0002	0	45.26	0.00059	R	MQHNLEQQIQAR	N					Spectrum2656 scans: 3997,
9	gi|295054266|ref|NP_001171138.1|	spectrin alpha chain, brain isoform 2 [Mus musculus]	1865	284977	53	52	48	47	6673	1	0	1	515.931	1544.77	3	1544.77	0.0003	0	27.65	0.032	K	HALLEADVAAHQDR	I					Spectrum2789 scans: 4137,
9	gi|295054266|ref|NP_001171138.1|	spectrin alpha chain, brain isoform 2 [Mus musculus]	1865	284977	53	52	48	47	6842	1	0	1	519.602	1555.79	3	1555.79	-0.0005	0	73.57	8.4e-07	K	HQALQAEIAGHEPR	I					Spectrum2519 scans: 3853,
9	gi|295054266|ref|NP_001171138.1|	spectrin alpha chain, brain isoform 2 [Mus musculus]	1865	284977	53	52	48	47	7067	1	0	1	794.379	1586.74	2	1586.74	-0.0006	0	50.8	0.0002	K	HQAFEAELSANQSR	I					Spectrum3106 scans: 4472,
9	gi|295054266|ref|NP_001171138.1|	spectrin alpha chain, brain isoform 2 [Mus musculus]	1865	284977	53	52	48	47	7219	1	0	1	536.922	1607.74	3	1607.74	-0.0002	0	36.29	0.0053	K	HQAFEAELHANADR	I					Spectrum2672 scans: 4014,
9	gi|295054266|ref|NP_001171138.1|	spectrin alpha chain, brain isoform 2 [Mus musculus]	1865	284977	53	52	48	47	7395	1	0	1	815.951	1629.89	2	1629.89	-0.0001	0	70.84	8.6e-07	R	LAALADQWQFLVQK	S					Spectrum10210 scans: 11964,
9	gi|295054266|ref|NP_001171138.1|	spectrin alpha chain, brain isoform 2 [Mus musculus]	1865	284977	53	52	48	47	7791	1	0	1	852.388	1702.76	2	1702.76	-0.0011	0	93.14	1.3e-08	K	GNAMVEEGHFAAEDVK	A					Spectrum3949 scans: 5362,
9	gi|295054266|ref|NP_001171138.1|	spectrin alpha chain, brain isoform 2 [Mus musculus]	1865	284977	53	52	48	47	7906	1	0	1	575.3	1722.88	3	1722.88	-0.0005	1	27.1	0.03	R	LIQSHPESAEDLKEK	C					Spectrum1467 scans: 2744,
9	gi|295054266|ref|NP_001171138.1|	spectrin alpha chain, brain isoform 2 [Mus musculus]	1865	284977	53	52	48	47	7971	1	0	1	869.418	1736.82	2	1736.82	-0.0003	1	74.72	7.5e-07	K	TATDEAYKDPSNLQGK	V					Spectrum1668 scans: 2956,
9	gi|295054266|ref|NP_001171138.1|	spectrin alpha chain, brain isoform 2 [Mus musculus]	1865	284977	53	52	48	47	8096	1	0	1	873.419	1744.82	2	1744.82	0.0003	0	90.61	2.4e-08	K	LSDDNTIGQEEIQQR	L					Spectrum2910 scans: 4264,
9	gi|295054266|ref|NP_001171138.1|	spectrin alpha chain, brain isoform 2 [Mus musculus]	1865	284977	53	52	48	47	8298	1	0	1	592.289	1773.85	3	1773.85	-0.0013	0	47.67	0.00049	K	LIQNNHYAMEDVATR	R					Spectrum3532 scans: 4922,
9	gi|295054266|ref|NP_001171138.1|	spectrin alpha chain, brain isoform 2 [Mus musculus]	1865	284977	53	52	48	47	8959	1	0	1	617.295	1848.86	3	1848.86	0	1	66.41	6.7e-06	K	KFEEFQTDLAAHEER	V					Spectrum4302 scans: 5738,
9	gi|295054266|ref|NP_001171138.1|	spectrin alpha chain, brain isoform 2 [Mus musculus]	1865	284977	53	52	48	47	9703	1	0	1	976.471	1950.93	2	1950.93	-0.0007	0	60.96	2e-05	R	SSLSSAQADFNQLAELDR	Q					Spectrum8272 scans: 9929,
9	gi|295054266|ref|NP_001171138.1|	spectrin alpha chain, brain isoform 2 [Mus musculus]	1865	284977	53	52	48	47	9995	1	0	1	658.347	1972.02	3	1972.02	-0.0006	1	41.43	0.0014	K	KIEDLGAAMEEALILDNK	Y					Spectrum9972 scans: 11714,
9	gi|295054266|ref|NP_001171138.1|	spectrin alpha chain, brain isoform 2 [Mus musculus]	1865	284977	53	52	48	47	10434	1	0	1	1010.5	2018.99	2	2018.99	-0.0002	1	95.55	6.1e-09	K	LQVASDENYKDPTNLQGK	L					Spectrum2957 scans: 4314,
9	gi|295054266|ref|NP_001171138.1|	spectrin alpha chain, brain isoform 2 [Mus musculus]	1865	284977	53	52	48	47	10436	1	0	1	674.005	2018.99	3	2018.99	0.0007	1	40.09	0.0024	K	LQVASDENYKDPTNLQGK	L					Spectrum2928 scans: 4284,
9	gi|295054266|ref|NP_001171138.1|	spectrin alpha chain, brain isoform 2 [Mus musculus]	1865	284977	53	52	48	47	10573	1	0	1	686.706	2057.09	3	2057.09	0.0002	0	46.87	0.0003	K	IAALQAFADQLIAVDHYAK	G					Spectrum11736 scans: 13571,
9	gi|295054266|ref|NP_001171138.1|	spectrin alpha chain, brain isoform 2 [Mus musculus]	1865	284977	53	52	48	47	10929	1	0	1	713.358	2137.05	3	2137.05	-0.0014	1	49.98	0.00028	K	LQTASDESYKDPTNIQLSK	L					Spectrum3537 scans: 4927,
9	gi|295054266|ref|NP_001171138.1|	spectrin alpha chain, brain isoform 2 [Mus musculus]	1865	284977	53	52	48	47	11069	1	0	1	726.34	2176	3	2176	-0.0064	0	58.12	4.5e-05	K	SADESGQALLAASHYASDEVR	E					Spectrum5779 scans: 7302,
9	gi|295054266|ref|NP_001171138.1|	spectrin alpha chain, brain isoform 2 [Mus musculus]	1865	284977	53	52	48	47	11070	1	0	1	726.34	2176	3	2176	-0.0059	0	36.15	0.0068	K	SADESGQALLAASHYASDEVR	E					Spectrum5823 scans: 7349,
9	gi|295054266|ref|NP_001171138.1|	spectrin alpha chain, brain isoform 2 [Mus musculus]	1865	284977	53	52	48	47	11071	1	0	1	726.341	2176	3	2176	-0.0035	0	55.88	8.2e-05	K	SADESGQALLAASHYASDEVR	E					Spectrum5797 scans: 7322,
9	gi|295054266|ref|NP_001171138.1|	spectrin alpha chain, brain isoform 2 [Mus musculus]	1865	284977	53	52	48	47	11209	1	0	1	1105.07	2208.13	2	2208.13	-0.0004	0	26.54	0.034	K	MTLVASEDYGDTLAAIQGLLK	K					Spectrum12332 scans: 14198,
9	gi|295054266|ref|NP_001171138.1|	spectrin alpha chain, brain isoform 2 [Mus musculus]	1865	284977	53	52	48	47	11440	1	0	1	740.691	2219.05	3	2219.05	-0.0006	0	50.55	0.00026	K	LDETGNLMISEGHFASETIR	T					Spectrum6954 scans: 8545,
9	gi|295054266|ref|NP_001171138.1|	spectrin alpha chain, brain isoform 2 [Mus musculus]	1865	284977	53	52	48	47	11529	1	0	1	1123.02	2244.02	2	2244.02	0.0007	0	127.09	5.9e-12	K	DLNSQADSLMTSSAFDTSQVK	E					Spectrum7198 scans: 8801,
9	gi|295054266|ref|NP_001171138.1|	spectrin alpha chain, brain isoform 2 [Mus musculus]	1865	284977	53	52	48	47	11705	1	0	1	1143.08	2284.14	2	2284.14	0.0005	0	124.22	8.8e-12	K	EAALTNEEVGADLEQVEVLQK	K					Spectrum7688 scans: 9315,
9	gi|295054266|ref|NP_001171138.1|	spectrin alpha chain, brain isoform 2 [Mus musculus]	1865	284977	53	52	48	47	11735	1	0	1	765.384	2293.13	3	2293.13	-0.0013	1	37.88	0.0046	R	EAFLNTEDKGDSLDSVEALIK	K					Spectrum8873 scans: 10560,
9	gi|295054266|ref|NP_001171138.1|	spectrin alpha chain, brain isoform 2 [Mus musculus]	1865	284977	53	52	48	47	11872	1	0	1	776.715	2327.12	3	2327.13	-0.0016	0	51.98	0.0002	K	NQALNTDNYGHDLASVQALQR	K					Spectrum5425 scans: 6930,
9	gi|295054266|ref|NP_001171138.1|	spectrin alpha chain, brain isoform 2 [Mus musculus]	1865	284977	53	52	48	47	12312	1	0	1	1210.12	2418.22	2	2418.22	-0.0009	0	138.88	2.6e-13	K	QEAFLLNEDLGDSLDSVEALLK	K					Spectrum12989 scans: 14888,
9	gi|295054266|ref|NP_001171138.1|	spectrin alpha chain, brain isoform 2 [Mus musculus]	1865	284977	53	52	48	47	12845	1	0	1	1247.13	2492.25	2	2492.25	-0.0007	0	136.68	4.1e-13	K	QETFDAGLQAFQQEGIANITALK	D					Spectrum10585 scans: 12358,
9	gi|295054266|ref|NP_001171138.1|	spectrin alpha chain, brain isoform 2 [Mus musculus]	1865	284977	53	52	48	47	12849	1	0	1	832.078	2493.21	3	2493.21	-0.0002	2	67.14	5.6e-06	R	EKEPIVGSTDYGKDEDSAEALLK	K					Spectrum5306 scans: 6804,
9	gi|295054266|ref|NP_001171138.1|	spectrin alpha chain, brain isoform 2 [Mus musculus]	1865	284977	53	52	48	47	14381	1	0	1	1001.12	3000.33	3	3000.33	-0.0016	1	27.89	0.063	R	RQDLEDSLQAQQYFADANEAESWMR	E					Spectrum9114 scans: 10813,
9	gi|295054271|ref|NP_001171139.1|	spectrin alpha chain, brain isoform 3 [Mus musculus]	1865	282720	53	52	48	47	1071	1	0	1	464.232	926.45	2	926.45	0.0002	1	31.27	0.0076	K	KFDDFQK	D					Spectrum2724 scans: 4068,
9	gi|295054271|ref|NP_001171139.1|	spectrin alpha chain, brain isoform 3 [Mus musculus]	1865	282720	53	52	48	47	2017	1	0	1	520.76	1039.5	2	1039.5	0.0001	0	56.62	4.3e-05	K	LGDSHDLQR	F					Spectrum1211 scans: 2475,
9	gi|295054271|ref|NP_001171139.1|	spectrin alpha chain, brain isoform 3 [Mus musculus]	1865	282720	53	52	48	47	2247	1	0	1	536.791	1071.57	2	1071.57	0.0001	1	37.58	0.003	K	KLDPAQSASR	E					Spectrum905 scans: 2154,
9	gi|295054271|ref|NP_001171139.1|	spectrin alpha chain, brain isoform 3 [Mus musculus]	1865	282720	53	52	48	47	2248	1	0	1	536.793	1071.57	2	1071.57	-0.0009	0	38.92	0.0071	K	LIDVNHYAK	E					Spectrum3121 scans: 4488,
9	gi|295054271|ref|NP_001171139.1|	spectrin alpha chain, brain isoform 3 [Mus musculus]	1865	282720	53	52	48	47	2256	1	0	1	537.283	1072.55	2	1072.55	-0.0002	0	64.08	6.5e-06	R	SLQQLAEER	S					Spectrum4146 scans: 5574,
9	gi|295054271|ref|NP_001171139.1|	spectrin alpha chain, brain isoform 3 [Mus musculus]	1865	282720	53	52	48	47	2387	1	0	1	543.319	1084.62	2	1084.62	-0.0002	0	36.52	0.0033	R	DLASVQALLR	K					Spectrum8967 scans: 10658,
9	gi|295054271|ref|NP_001171139.1|	spectrin alpha chain, brain isoform 3 [Mus musculus]	1865	282720	53	52	48	47	2393	1	0	1	543.811	1085.61	2	1085.61	-0.0004	0	27.66	0.03	K	DLASVNNLLK	K					Spectrum7218 scans: 8822,
9	gi|295054271|ref|NP_001171139.1|	spectrin alpha chain, brain isoform 3 [Mus musculus]	1865	282720	53	52	48	47	3174	1	0	1	588.301	1174.59	2	1174.59	-0.0002	0	27.8	0.02	R	DVDETIGWIK	E					Spectrum7585 scans: 9207,
9	gi|295054271|ref|NP_001171139.1|	spectrin alpha chain, brain isoform 3 [Mus musculus]	1865	282720	53	52	48	47	3631	1	0	1	608.319	1214.62	2	1214.63	-0.001	1	43.61	0.00066	R	EKEPIAASTNR	G					Spectrum943 scans: 2194,
9	gi|295054271|ref|NP_001171139.1|	spectrin alpha chain, brain isoform 3 [Mus musculus]	1865	282720	53	52	48	47	4022	1	0	1	629.835	1257.66	2	1257.66	-0.0011	1	42.93	0.00085	K	EKLDILDQER	T					Spectrum4784 scans: 6250,
9	gi|295054271|ref|NP_001171139.1|	spectrin alpha chain, brain isoform 3 [Mus musculus]	1865	282720	53	52	48	47	4119	1	0	1	633.838	1265.66	2	1265.66	-0.0009	1	57.21	2e-05	K	KLLVSSEDYGR	D					Spectrum3208 scans: 4580,
9	gi|295054271|ref|NP_001171139.1|	spectrin alpha chain, brain isoform 3 [Mus musculus]	1865	282720	53	52	48	47	4239	1	0	1	640.348	1278.68	2	1278.68	-0.0006	0	48.51	0.00021	R	ALSSEGKPYVTK	E					Spectrum1597 scans: 2881,
9	gi|295054271|ref|NP_001171139.1|	spectrin alpha chain, brain isoform 3 [Mus musculus]	1865	282720	53	52	48	47	4407	1	0	1	651.831	1301.65	2	1301.65	0.0005	0	73.13	5.9e-07	K	VLETAEDIQER	R					Spectrum2909 scans: 4263,
9	gi|295054271|ref|NP_001171139.1|	spectrin alpha chain, brain isoform 3 [Mus musculus]	1865	282720	53	52	48	47	4411	1	0	1	652.337	1302.66	2	1302.66	0	0	53.46	7.6e-05	R	GVIDMGNSLIER	G					Spectrum7036 scans: 8631,
9	gi|295054271|ref|NP_001171139.1|	spectrin alpha chain, brain isoform 3 [Mus musculus]	1865	282720	53	52	48	47	4444	1	0	1	655.871	1309.73	2	1309.73	0.0001	1	80.41	3.6e-08	R	KVEDLFLTFAK	K					Spectrum9495 scans: 11213,
9	gi|295054271|ref|NP_001171139.1|	spectrin alpha chain, brain isoform 3 [Mus musculus]	1865	282720	53	52	48	47	4506	1	0	1	659.8	1317.59	2	1317.59	-0.0011	0	35.52	0.0035	R	QQVAPMDDETGK	E					Spectrum1657 scans: 2944,
9	gi|295054271|ref|NP_001171139.1|	spectrin alpha chain, brain isoform 3 [Mus musculus]	1865	282720	53	52	48	47	4563	1	0	1	662.853	1323.69	2	1323.69	0.0018	0	62.02	8.1e-06	R	SQLLGSAHEVQR	F					Spectrum2235 scans: 3553,
9	gi|295054271|ref|NP_001171139.1|	spectrin alpha chain, brain isoform 3 [Mus musculus]	1865	282720	53	52	48	47	4564	1	0	1	442.238	1323.69	3	1323.69	0.0026	0	26.6	0.028	R	SQLLGSAHEVQR	F					Spectrum2234 scans: 3552,
9	gi|295054271|ref|NP_001171139.1|	spectrin alpha chain, brain isoform 3 [Mus musculus]	1865	282720	53	52	48	47	5173	1	0	1	697.357	1392.7	2	1392.7	-0.0009	0	56.4	3.8e-05	K	LGESQTLQQFSR	D					Spectrum4552 scans: 6002,
9	gi|295054271|ref|NP_001171139.1|	spectrin alpha chain, brain isoform 3 [Mus musculus]	1865	282720	53	52	48	47	5174	1	0	1	697.357	1392.7	2	1392.7	-0.0004	0	40.1	0.0017	K	LGESQTLQQFSR	D					Spectrum4576 scans: 6027,
9	gi|295054271|ref|NP_001171139.1|	spectrin alpha chain, brain isoform 3 [Mus musculus]	1865	282720	53	52	48	47	5438	1	0	1	708.906	1415.8	2	1415.8	-0.0014	1	38.13	0.00078	K	KGDILTLLNSTNK	D					Spectrum7344 scans: 8954,
9	gi|295054271|ref|NP_001171139.1|	spectrin alpha chain, brain isoform 3 [Mus musculus]	1865	282720	53	52	48	47	6107	1	0	1	744.87	1487.72	2	1487.73	-0.0009	0	50.25	0.00021	R	EANELQQWITEK	E					Spectrum7618 scans: 9242,
9	gi|295054271|ref|NP_001171139.1|	spectrin alpha chain, brain isoform 3 [Mus musculus]	1865	282720	53	52	48	47	6155	1	0	1	748.375	1494.74	2	1494.74	-0.0002	0	45.26	0.00059	R	MQHNLEQQIQAR	N					Spectrum2656 scans: 3997,
9	gi|295054271|ref|NP_001171139.1|	spectrin alpha chain, brain isoform 3 [Mus musculus]	1865	282720	53	52	48	47	6673	1	0	1	515.931	1544.77	3	1544.77	0.0003	0	27.65	0.032	K	HALLEADVAAHQDR	I					Spectrum2789 scans: 4137,
9	gi|295054271|ref|NP_001171139.1|	spectrin alpha chain, brain isoform 3 [Mus musculus]	1865	282720	53	52	48	47	6842	1	0	1	519.602	1555.79	3	1555.79	-0.0005	0	73.57	8.4e-07	K	HQALQAEIAGHEPR	I					Spectrum2519 scans: 3853,
9	gi|295054271|ref|NP_001171139.1|	spectrin alpha chain, brain isoform 3 [Mus musculus]	1865	282720	53	52	48	47	7067	1	0	1	794.379	1586.74	2	1586.74	-0.0006	0	50.8	0.0002	K	HQAFEAELSANQSR	I					Spectrum3106 scans: 4472,
9	gi|295054271|ref|NP_001171139.1|	spectrin alpha chain, brain isoform 3 [Mus musculus]	1865	282720	53	52	48	47	7219	1	0	1	536.922	1607.74	3	1607.74	-0.0002	0	36.29	0.0053	K	HQAFEAELHANADR	I					Spectrum2672 scans: 4014,
9	gi|295054271|ref|NP_001171139.1|	spectrin alpha chain, brain isoform 3 [Mus musculus]	1865	282720	53	52	48	47	7395	1	0	1	815.951	1629.89	2	1629.89	-0.0001	0	70.84	8.6e-07	R	LAALADQWQFLVQK	S					Spectrum10210 scans: 11964,
9	gi|295054271|ref|NP_001171139.1|	spectrin alpha chain, brain isoform 3 [Mus musculus]	1865	282720	53	52	48	47	7791	1	0	1	852.388	1702.76	2	1702.76	-0.0011	0	93.14	1.3e-08	K	GNAMVEEGHFAAEDVK	A					Spectrum3949 scans: 5362,
9	gi|295054271|ref|NP_001171139.1|	spectrin alpha chain, brain isoform 3 [Mus musculus]	1865	282720	53	52	48	47	7906	1	0	1	575.3	1722.88	3	1722.88	-0.0005	1	27.1	0.03	R	LIQSHPESAEDLKEK	C					Spectrum1467 scans: 2744,
9	gi|295054271|ref|NP_001171139.1|	spectrin alpha chain, brain isoform 3 [Mus musculus]	1865	282720	53	52	48	47	7971	1	0	1	869.418	1736.82	2	1736.82	-0.0003	1	74.72	7.5e-07	K	TATDEAYKDPSNLQGK	V					Spectrum1668 scans: 2956,
9	gi|295054271|ref|NP_001171139.1|	spectrin alpha chain, brain isoform 3 [Mus musculus]	1865	282720	53	52	48	47	8096	1	0	1	873.419	1744.82	2	1744.82	0.0003	0	90.61	2.4e-08	K	LSDDNTIGQEEIQQR	L					Spectrum2910 scans: 4264,
9	gi|295054271|ref|NP_001171139.1|	spectrin alpha chain, brain isoform 3 [Mus musculus]	1865	282720	53	52	48	47	8298	1	0	1	592.289	1773.85	3	1773.85	-0.0013	0	47.67	0.00049	K	LIQNNHYAMEDVATR	R					Spectrum3532 scans: 4922,
9	gi|295054271|ref|NP_001171139.1|	spectrin alpha chain, brain isoform 3 [Mus musculus]	1865	282720	53	52	48	47	8959	1	0	1	617.295	1848.86	3	1848.86	0	1	66.41	6.7e-06	K	KFEEFQTDLAAHEER	V					Spectrum4302 scans: 5738,
9	gi|295054271|ref|NP_001171139.1|	spectrin alpha chain, brain isoform 3 [Mus musculus]	1865	282720	53	52	48	47	9703	1	0	1	976.471	1950.93	2	1950.93	-0.0007	0	60.96	2e-05	R	SSLSSAQADFNQLAELDR	Q					Spectrum8272 scans: 9929,
9	gi|295054271|ref|NP_001171139.1|	spectrin alpha chain, brain isoform 3 [Mus musculus]	1865	282720	53	52	48	47	9995	1	0	1	658.347	1972.02	3	1972.02	-0.0006	1	41.43	0.0014	K	KIEDLGAAMEEALILDNK	Y					Spectrum9972 scans: 11714,
9	gi|295054271|ref|NP_001171139.1|	spectrin alpha chain, brain isoform 3 [Mus musculus]	1865	282720	53	52	48	47	10434	1	0	1	1010.5	2018.99	2	2018.99	-0.0002	1	95.55	6.1e-09	K	LQVASDENYKDPTNLQGK	L					Spectrum2957 scans: 4314,
9	gi|295054271|ref|NP_001171139.1|	spectrin alpha chain, brain isoform 3 [Mus musculus]	1865	282720	53	52	48	47	10436	1	0	1	674.005	2018.99	3	2018.99	0.0007	1	40.09	0.0024	K	LQVASDENYKDPTNLQGK	L					Spectrum2928 scans: 4284,
9	gi|295054271|ref|NP_001171139.1|	spectrin alpha chain, brain isoform 3 [Mus musculus]	1865	282720	53	52	48	47	10573	1	0	1	686.706	2057.09	3	2057.09	0.0002	0	46.87	0.0003	K	IAALQAFADQLIAVDHYAK	G					Spectrum11736 scans: 13571,
9	gi|295054271|ref|NP_001171139.1|	spectrin alpha chain, brain isoform 3 [Mus musculus]	1865	282720	53	52	48	47	10929	1	0	1	713.358	2137.05	3	2137.05	-0.0014	1	49.98	0.00028	K	LQTASDESYKDPTNIQLSK	L					Spectrum3537 scans: 4927,
9	gi|295054271|ref|NP_001171139.1|	spectrin alpha chain, brain isoform 3 [Mus musculus]	1865	282720	53	52	48	47	11069	1	0	1	726.34	2176	3	2176	-0.0064	0	58.12	4.5e-05	K	SADESGQALLAASHYASDEVR	E					Spectrum5779 scans: 7302,
9	gi|295054271|ref|NP_001171139.1|	spectrin alpha chain, brain isoform 3 [Mus musculus]	1865	282720	53	52	48	47	11070	1	0	1	726.34	2176	3	2176	-0.0059	0	36.15	0.0068	K	SADESGQALLAASHYASDEVR	E					Spectrum5823 scans: 7349,
9	gi|295054271|ref|NP_001171139.1|	spectrin alpha chain, brain isoform 3 [Mus musculus]	1865	282720	53	52	48	47	11071	1	0	1	726.341	2176	3	2176	-0.0035	0	55.88	8.2e-05	K	SADESGQALLAASHYASDEVR	E					Spectrum5797 scans: 7322,
9	gi|295054271|ref|NP_001171139.1|	spectrin alpha chain, brain isoform 3 [Mus musculus]	1865	282720	53	52	48	47	11209	1	0	1	1105.07	2208.13	2	2208.13	-0.0004	0	26.54	0.034	K	MTLVASEDYGDTLAAIQGLLK	K					Spectrum12332 scans: 14198,
9	gi|295054271|ref|NP_001171139.1|	spectrin alpha chain, brain isoform 3 [Mus musculus]	1865	282720	53	52	48	47	11440	1	0	1	740.691	2219.05	3	2219.05	-0.0006	0	50.55	0.00026	K	LDETGNLMISEGHFASETIR	T					Spectrum6954 scans: 8545,
9	gi|295054271|ref|NP_001171139.1|	spectrin alpha chain, brain isoform 3 [Mus musculus]	1865	282720	53	52	48	47	11529	1	0	1	1123.02	2244.02	2	2244.02	0.0007	0	127.09	5.9e-12	K	DLNSQADSLMTSSAFDTSQVK	E					Spectrum7198 scans: 8801,
9	gi|295054271|ref|NP_001171139.1|	spectrin alpha chain, brain isoform 3 [Mus musculus]	1865	282720	53	52	48	47	11705	1	0	1	1143.08	2284.14	2	2284.14	0.0005	0	124.22	8.8e-12	K	EAALTNEEVGADLEQVEVLQK	K					Spectrum7688 scans: 9315,
9	gi|295054271|ref|NP_001171139.1|	spectrin alpha chain, brain isoform 3 [Mus musculus]	1865	282720	53	52	48	47	11735	1	0	1	765.384	2293.13	3	2293.13	-0.0013	1	37.88	0.0046	R	EAFLNTEDKGDSLDSVEALIK	K					Spectrum8873 scans: 10560,
9	gi|295054271|ref|NP_001171139.1|	spectrin alpha chain, brain isoform 3 [Mus musculus]	1865	282720	53	52	48	47	11872	1	0	1	776.715	2327.12	3	2327.13	-0.0016	0	51.98	0.0002	K	NQALNTDNYGHDLASVQALQR	K					Spectrum5425 scans: 6930,
9	gi|295054271|ref|NP_001171139.1|	spectrin alpha chain, brain isoform 3 [Mus musculus]	1865	282720	53	52	48	47	12312	1	0	1	1210.12	2418.22	2	2418.22	-0.0009	0	138.88	2.6e-13	K	QEAFLLNEDLGDSLDSVEALLK	K					Spectrum12989 scans: 14888,
9	gi|295054271|ref|NP_001171139.1|	spectrin alpha chain, brain isoform 3 [Mus musculus]	1865	282720	53	52	48	47	12845	1	0	1	1247.13	2492.25	2	2492.25	-0.0007	0	136.68	4.1e-13	K	QETFDAGLQAFQQEGIANITALK	D					Spectrum10585 scans: 12358,
9	gi|295054271|ref|NP_001171139.1|	spectrin alpha chain, brain isoform 3 [Mus musculus]	1865	282720	53	52	48	47	12849	1	0	1	832.078	2493.21	3	2493.21	-0.0002	2	67.14	5.6e-06	R	EKEPIVGSTDYGKDEDSAEALLK	K					Spectrum5306 scans: 6804,
9	gi|295054271|ref|NP_001171139.1|	spectrin alpha chain, brain isoform 3 [Mus musculus]	1865	282720	53	52	48	47	14381	1	0	1	1001.12	3000.33	3	3000.33	-0.0016	1	27.89	0.063	R	RQDLEDSLQAQQYFADANEAESWMR	E					Spectrum9114 scans: 10813,
10	gi|8394460|ref|NP_058659.1|	tropomodulin-3 [Mus musculus]	1684	39478	46	46	17	17	296	1	1	1	403.219	804.423	2	804.423	0.0002	0	37.39	0.0009	K	LSESELK	Q					Spectrum2172 scans: 3487,
10	gi|8394460|ref|NP_058659.1|	tropomodulin-3 [Mus musculus]	1684	39478	46	46	17	17	564	1	1	1	425.706	849.398	2	849.398	0	0	38.26	0.0008	K	SATGPFDR	E					Spectrum3045 scans: 4408,
10	gi|8394460|ref|NP_058659.1|	tropomodulin-3 [Mus musculus]	1684	39478	46	46	17	17	566	1	1	1	425.707	849.399	2	849.398	0.0008	0	30.71	0.0042	K	SATGPFDR	E					Spectrum2938 scans: 4295,
10	gi|8394460|ref|NP_058659.1|	tropomodulin-3 [Mus musculus]	1684	39478	46	46	17	17	671	1	1	1	433.255	864.495	2	864.496	-0.0008	0	31.18	0.003	R	LLSYLEK	Q					Spectrum5566 scans: 7079,
10	gi|8394460|ref|NP_058659.1|	tropomodulin-3 [Mus musculus]	1684	39478	46	46	17	17	672	1	1	1	433.255	864.495	2	864.496	-0.0001	0	31.4	0.0028	R	LLSYLEK	Q					Spectrum5446 scans: 6952,
10	gi|8394460|ref|NP_058659.1|	tropomodulin-3 [Mus musculus]	1684	39478	46	46	17	17	924	1	1	1	451.746	901.477	2	901.477	0.0002	0	52.03	6.4e-05	K	HFSLAATR	S					Spectrum3276 scans: 4652,
10	gi|8394460|ref|NP_058659.1|	tropomodulin-3 [Mus musculus]	1684	39478	46	46	17	17	1812	1	1	1	506.774	1011.53	2	1011.53	-0.0007	0	65.82	3e-06	K	TLEANTHVK	H					Spectrum1127 scans: 2387,
10	gi|8394460|ref|NP_058659.1|	tropomodulin-3 [Mus musculus]	1684	39478	46	46	17	17	1815	1	1	1	506.775	1011.54	2	1011.53	0.0002	0	45.91	0.0003	K	TLEANTHVK	H					Spectrum1225 scans: 2490,
10	gi|8394460|ref|NP_058659.1|	tropomodulin-3 [Mus musculus]	1684	39478	46	46	17	17	2421	1	1	1	546.764	1091.51	2	1091.52	-0.0026	0	36.39	0.0028	R	DNETLMELK	I					Spectrum5664 scans: 7181,
10	gi|8394460|ref|NP_058659.1|	tropomodulin-3 [Mus musculus]	1684	39478	46	46	17	17	2423	1	1	1	546.766	1091.52	2	1091.52	0.0008	0	54.68	3.6e-05	R	DNETLMELK	I					Spectrum5480 scans: 6988,
10	gi|8394460|ref|NP_058659.1|	tropomodulin-3 [Mus musculus]	1684	39478	46	46	17	17	3528	1	1	1	602.815	1203.62	2	1203.62	-0.0007	0	33.41	0.0059	K	MLEENTNILK	F					Spectrum5067 scans: 6550,
10	gi|8394460|ref|NP_058659.1|	tropomodulin-3 [Mus musculus]	1684	39478	46	46	17	17	3529	1	1	1	602.816	1203.62	2	1203.62	-0.0005	0	44.94	0.00042	K	MLEENTNILK	F					Spectrum5132 scans: 6620,
10	gi|8394460|ref|NP_058659.1|	tropomodulin-3 [Mus musculus]	1684	39478	46	46	17	17	3530	1	1	1	602.816	1203.62	2	1203.62	-0.0001	0	59.85	1.3e-05	K	MLEENTNILK	F					Spectrum4931 scans: 6407,
10	gi|8394460|ref|NP_058659.1|	tropomodulin-3 [Mus musculus]	1684	39478	46	46	17	17	4591	1	1	1	664.822	1327.63	2	1327.63	-0.0005	0	64.6	7.7e-06	K	FGYQFTQQGPR	T					Spectrum15553 scans: 17871,
10	gi|8394460|ref|NP_058659.1|	tropomodulin-3 [Mus musculus]	1684	39478	46	46	17	17	4592	1	1	1	664.823	1327.63	2	1327.63	-0.0004	0	81.25	1.7e-07	K	FGYQFTQQGPR	T					Spectrum5161 scans: 6651,
10	gi|8394460|ref|NP_058659.1|	tropomodulin-3 [Mus musculus]	1684	39478	46	46	17	17	4593	1	1	1	664.823	1327.63	2	1327.63	0	0	69.03	2.6e-06	K	FGYQFTQQGPR	T					Spectrum15531 scans: 17847,
10	gi|8394460|ref|NP_058659.1|	tropomodulin-3 [Mus musculus]	1684	39478	46	46	17	17	4594	1	1	1	664.823	1327.63	2	1327.63	0.0005	0	43.78	0.00086	K	FGYQFTQQGPR	T					Spectrum5316 scans: 6814,
10	gi|8394460|ref|NP_058659.1|	tropomodulin-3 [Mus musculus]	1684	39478	46	46	17	17	5564	1	1	1	717.367	1432.72	2	1432.72	-0.0037	0	52.2	0.00011	R	QQLGTSVELEMAK	M					Spectrum5678 scans: 7196,
10	gi|8394460|ref|NP_058659.1|	tropomodulin-3 [Mus musculus]	1684	39478	46	46	17	17	5565	1	1	1	717.367	1432.72	2	1432.72	-0.0029	0	56.14	4.8e-05	R	QQLGTSVELEMAK	M					Spectrum5659 scans: 7176,
10	gi|8394460|ref|NP_058659.1|	tropomodulin-3 [Mus musculus]	1684	39478	46	46	17	17	5566	1	1	1	717.369	1432.72	2	1432.72	-0.0003	0	43.28	0.00089	R	QQLGTSVELEMAK	M					Spectrum5444 scans: 6950,
10	gi|8394460|ref|NP_058659.1|	tropomodulin-3 [Mus musculus]	1684	39478	46	46	17	17	5567	1	1	1	717.369	1432.72	2	1432.72	-0.0002	0	84.58	6.6e-08	R	QQLGTSVELEMAK	M					Spectrum5323 scans: 6822,
10	gi|8394460|ref|NP_058659.1|	tropomodulin-3 [Mus musculus]	1684	39478	46	46	17	17	5568	1	1	1	717.369	1432.72	2	1432.72	-0.0002	0	56.4	4.3e-05	R	QQLGTSVELEMAK	M					Spectrum5623 scans: 7138,
10	gi|8394460|ref|NP_058659.1|	tropomodulin-3 [Mus musculus]	1684	39478	46	46	17	17	5569	1	1	1	717.369	1432.72	2	1432.72	0	0	56.73	3.6e-05	R	QQLGTSVELEMAK	M					Spectrum5495 scans: 7004,
10	gi|8394460|ref|NP_058659.1|	tropomodulin-3 [Mus musculus]	1684	39478	46	46	17	17	5570	1	1	1	717.369	1432.72	2	1432.72	0.0003	0	37.83	0.0028	R	QQLGTSVELEMAK	M					Spectrum15451 scans: 17761,
10	gi|8394460|ref|NP_058659.1|	tropomodulin-3 [Mus musculus]	1684	39478	46	46	17	17	5721	1	1	1	725.366	1448.72	2	1448.72	-0.0005	0	46.68	0.00038	R	QQLGTSVELEMAK	M	Oxidation (M)	0.0000000000300.0			Spectrum3744 scans: 5145,
10	gi|8394460|ref|NP_058659.1|	tropomodulin-3 [Mus musculus]	1684	39478	46	46	17	17	5807	1	1	1	729.331	1456.65	2	1456.65	-0.0004	1	48.24	0.00029	K	DRDDYVPYTGEK	K					Spectrum3019 scans: 4380,
10	gi|8394460|ref|NP_058659.1|	tropomodulin-3 [Mus musculus]	1684	39478	46	46	17	17	5809	1	1	1	729.331	1456.65	2	1456.65	0.0005	1	59.85	2e-05	K	DRDDYVPYTGEK	K					Spectrum2823 scans: 4173,
10	gi|8394460|ref|NP_058659.1|	tropomodulin-3 [Mus musculus]	1684	39478	46	46	17	17	5810	1	1	1	729.331	1456.65	2	1456.65	0.0008	1	67.05	4e-06	K	DRDDYVPYTGEK	K					Spectrum2940 scans: 4297,
10	gi|8394460|ref|NP_058659.1|	tropomodulin-3 [Mus musculus]	1684	39478	46	46	17	17	6022	1	1	1	739.371	1476.73	2	1476.73	-0.0004	0	84.38	6.7e-08	R	SNDPVAVAFADMLK	V					Spectrum11462 scans: 13283,
10	gi|8394460|ref|NP_058659.1|	tropomodulin-3 [Mus musculus]	1684	39478	46	46	17	17	8888	1	1	1	919.437	1836.86	2	1836.86	-0.0034	1	65.26	6.6e-06	K	DLGDYKDLDEDELLGK	L					Spectrum6790 scans: 8372,
10	gi|8394460|ref|NP_058659.1|	tropomodulin-3 [Mus musculus]	1684	39478	46	46	17	17	8889	1	1	1	613.294	1836.86	3	1836.86	-0.0025	1	58.53	3.3e-05	K	DLGDYKDLDEDELLGK	L					Spectrum6791 scans: 8373,
10	gi|8394460|ref|NP_058659.1|	tropomodulin-3 [Mus musculus]	1684	39478	46	46	17	17	8890	1	1	1	919.438	1836.86	2	1836.86	-0.0013	1	86.8	4.5e-08	K	DLGDYKDLDEDELLGK	L					Spectrum7008 scans: 8601,
10	gi|8394460|ref|NP_058659.1|	tropomodulin-3 [Mus musculus]	1684	39478	46	46	17	17	8891	1	1	1	919.438	1836.86	2	1836.86	-0.0012	1	85.93	5.6e-08	K	DLGDYKDLDEDELLGK	L					Spectrum6899 scans: 8487,
10	gi|8394460|ref|NP_058659.1|	tropomodulin-3 [Mus musculus]	1684	39478	46	46	17	17	8892	1	1	1	919.438	1836.86	2	1836.86	-0.0012	1	52.71	0.00012	K	DLGDYKDLDEDELLGK	L					Spectrum6983 scans: 8575,
10	gi|8394460|ref|NP_058659.1|	tropomodulin-3 [Mus musculus]	1684	39478	46	46	17	17	8894	1	1	1	613.295	1836.86	3	1836.86	-0.0005	1	58.64	3.5e-05	K	DLGDYKDLDEDELLGK	L					Spectrum6938 scans: 8528,
10	gi|8394460|ref|NP_058659.1|	tropomodulin-3 [Mus musculus]	1684	39478	46	46	17	17	8895	1	1	1	919.438	1836.86	2	1836.86	-0.0005	1	90.1	2.5e-08	K	DLGDYKDLDEDELLGK	L					Spectrum6919 scans: 8508,
10	gi|8394460|ref|NP_058659.1|	tropomodulin-3 [Mus musculus]	1684	39478	46	46	17	17	8896	1	1	1	613.295	1836.86	3	1836.86	0.0002	1	38.02	0.0038	K	DLGDYKDLDEDELLGK	L					Spectrum6961 scans: 8552,
10	gi|8394460|ref|NP_058659.1|	tropomodulin-3 [Mus musculus]	1684	39478	46	46	17	17	9967	1	1	1	655.993	1964.96	3	1964.96	-0.0004	2	50.01	0.00022	R	KDLGDYKDLDEDELLGK	L					Spectrum5539 scans: 7050,
10	gi|8394460|ref|NP_058659.1|	tropomodulin-3 [Mus musculus]	1684	39478	46	46	17	17	9968	1	1	1	655.993	1964.96	3	1964.96	0	2	50.2	0.00021	R	KDLGDYKDLDEDELLGK	L					Spectrum5497 scans: 7006,
10	gi|8394460|ref|NP_058659.1|	tropomodulin-3 [Mus musculus]	1684	39478	46	46	17	17	10931	1	1	1	1069.55	2137.09	2	2137.09	-0.0009	0	45.56	0.00048	K	ILPVFDEPPNPTNVEESLK	R					Spectrum9208 scans: 10911,
10	gi|8394460|ref|NP_058659.1|	tropomodulin-3 [Mus musculus]	1684	39478	46	46	17	17	10932	1	1	1	1069.55	2137.09	2	2137.09	-0.0009	0	86.9	3.5e-08	K	ILPVFDEPPNPTNVEESLK	R					Spectrum9309 scans: 11018,
10	gi|8394460|ref|NP_058659.1|	tropomodulin-3 [Mus musculus]	1684	39478	46	46	17	17	11736	1	1	1	1147.6	2293.19	2	2293.2	-0.0017	1	45.69	0.00039	K	ILPVFDEPPNPTNVEESLKR	I					Spectrum8197 scans: 9850,
10	gi|8394460|ref|NP_058659.1|	tropomodulin-3 [Mus musculus]	1684	39478	46	46	17	17	11738	1	1	1	1147.6	2293.19	2	2293.2	-0.001	1	59.47	1.5e-05	K	ILPVFDEPPNPTNVEESLKR	I					Spectrum8185 scans: 9837,
10	gi|8394460|ref|NP_058659.1|	tropomodulin-3 [Mus musculus]	1684	39478	46	46	17	17	11790	1	1	1	769.079	2304.21	3	2304.21	-0.0002	0	65.33	3.1e-06	K	SLNMESNFITGAGVLALIDALR	D					Spectrum14525 scans: 16527,
10	gi|8394460|ref|NP_058659.1|	tropomodulin-3 [Mus musculus]	1684	39478	46	46	17	17	11791	1	1	1	1153.11	2304.21	2	2304.21	0	0	131.46	7.5e-13	K	SLNMESNFITGAGVLALIDALR	D					Spectrum14524 scans: 16526,
10	gi|8394460|ref|NP_058659.1|	tropomodulin-3 [Mus musculus]	1684	39478	46	46	17	17	11852	1	1	1	1163.6	2325.18	2	2325.19	-0.0003	0	86.36	4.2e-08	K	QLETVLDDLDPENALLPAGFR	Q					Spectrum11921 scans: 13766,
11	gi|22094119|ref|NP_035716.1|	myosin-XVIIIa [Mus musculus]	1490	230765	50	46	43	39	180	1	1	1	396.698	791.382	2	791.382	-0.0005	0	28.62	0.0045	K	VMHMFK	G					Spectrum3967 scans: 5381,
11	gi|22094119|ref|NP_035716.1|	myosin-XVIIIa [Mus musculus]	1490	230765	50	46	43	39	768	1	1	1	439.736	877.458	2	877.458	-0.0002	1	30.84	0.0076	R	LKETMEK	L					Spectrum988 scans: 2241,
11	gi|22094119|ref|NP_035716.1|	myosin-XVIIIa [Mus musculus]	1490	230765	50	46	43	39	1039	1	1	1	461.237	920.46	2	920.46	-0.0002	0	51.12	5.5e-05	R	GAPAVYSEK	V					Spectrum1698 scans: 2987,
11	gi|22094119|ref|NP_035716.1|	myosin-XVIIIa [Mus musculus]	1490	230765	50	46	43	39	1352	1	1	1	479.775	957.536	2	957.535	0.0001	1	52.23	0.00014	K	RLENLASR	L					Spectrum1881 scans: 3180,
11	gi|22094119|ref|NP_035716.1|	myosin-XVIIIa [Mus musculus]	1490	230765	50	46	43	39	1448	1	1	1	485.241	968.467	2	968.467	-0.0002	0	54.32	6.1e-05	R	SLAHADEAR	G					Spectrum809 scans: 2052,
11	gi|22094119|ref|NP_035716.1|	myosin-XVIIIa [Mus musculus]	1490	230765	50	46	43	39	1784	1	1	1	503.735	1005.45	2	1005.45	-0.0001	0	51.14	0.0001	K	MEVEQQSR	R					Spectrum1004 scans: 2258,
11	gi|22094119|ref|NP_035716.1|	myosin-XVIIIa [Mus musculus]	1490	230765	50	46	43	39	1872	1	1	1	509.774	1017.53	2	1017.53	0.0001	0	62.52	9.2e-06	R	LTAELQDTK	L					Spectrum2250 scans: 3569,
11	gi|22094119|ref|NP_035716.1|	myosin-XVIIIa [Mus musculus]	1490	230765	50	46	43	39	1895	1	1	1	511.732	1021.45	2	1021.45	0	0	25.94	0.03	K	MEVEQQSR	R	Oxidation (M)	0.30000000.0			Spectrum1019 scans: 2273,
11	gi|22094119|ref|NP_035716.1|	myosin-XVIIIa [Mus musculus]	1490	230765	50	46	43	39	2063	1	1	1	523.777	1045.54	2	1045.54	-0.0001	0	44.01	0.00077	K	TALEEQLSR	L					Spectrum3400 scans: 4783,
11	gi|22094119|ref|NP_035716.1|	myosin-XVIIIa [Mus musculus]	1490	230765	50	46	43	39	2196	1	1	1	533.282	1064.55	2	1064.55	-0.0015	0	41.29	0.0011	R	DGFSLASQLK	S					Spectrum6625 scans: 8199,
11	gi|22094119|ref|NP_035716.1|	myosin-XVIIIa [Mus musculus]	1490	230765	50	46	43	39	2298	1	1	1	540.301	1078.59	2	1078.59	-0.0003	0	42.87	0.00045	K	LHLEGQQVR	N					Spectrum2176 scans: 3491,
11	gi|22094119|ref|NP_035716.1|	myosin-XVIIIa [Mus musculus]	1490	230765	50	46	43	39	2601	1	1	1	557.311	1112.61	2	1112.61	-0.0004	0	50.22	8.5e-05	K	VLAISPEEQK	T					Spectrum3592 scans: 4985,
11	gi|22094119|ref|NP_035716.1|	myosin-XVIIIa [Mus musculus]	1490	230765	50	46	43	39	3543	1	1	1	603.802	1205.59	2	1205.59	0.0002	1	29.88	0.015	K	LRLEMEMER	M					Spectrum5273 scans: 6769,
11	gi|22094119|ref|NP_035716.1|	myosin-XVIIIa [Mus musculus]	1490	230765	50	46	43	39	3757	1	1	1	614.861	1227.71	2	1227.71	0	0	46.94	0.00016	K	LQVDALIDTIK	R					Spectrum9169 scans: 10871,
11	gi|22094119|ref|NP_035716.1|	myosin-XVIIIa [Mus musculus]	1490	230765	50	46	43	39	4046	1	1	1	630.831	1259.65	2	1259.65	0.0002	0	28.75	0.025	K	LSTLSDQVNQR	D					Spectrum2542 scans: 3877,
11	gi|22094119|ref|NP_035716.1|	myosin-XVIIIa [Mus musculus]	1490	230765	50	46	43	39	4176	1	1	1	636.831	1271.65	2	1271.65	-0.0001	1	52.28	6.4e-05	R	NKDEEIQQLR	S					Spectrum2086 scans: 3396,
11	gi|22094119|ref|NP_035716.1|	myosin-XVIIIa [Mus musculus]	1490	230765	50	46	43	39	4299	1	1	1	644.804	1287.59	2	1287.59	-0.0003	0	66.26	3.1e-06	R	QGPEESGLGEGTK	L					Spectrum1465 scans: 2742,
11	gi|22094119|ref|NP_035716.1|	myosin-XVIIIa [Mus musculus]	1490	230765	50	46	43	39	4430	1	1	1	654.808	1307.6	2	1307.6	-0.0004	1	62.02	1e-05	R	DTKEEMSELAR	K					Spectrum3199 scans: 4571,
11	gi|22094119|ref|NP_035716.1|	myosin-XVIIIa [Mus musculus]	1490	230765	50	46	43	39	4658	1	1	1	668.859	1335.7	2	1335.7	-0.0003	1	42.86	0.00079	K	ELQTQYDALKK	Q					Spectrum2734 scans: 4079,
11	gi|22094119|ref|NP_035716.1|	myosin-XVIIIa [Mus musculus]	1490	230765	50	46	43	39	4826	1	1	1	678.86	1355.7	2	1355.7	0.0005	0	60.63	9e-06	R	LVEINGQNVENK	S					Spectrum2945 scans: 4302,
11	gi|22094119|ref|NP_035716.1|	myosin-XVIIIa [Mus musculus]	1490	230765	50	46	43	39	5143	1	1	1	696.846	1391.68	2	1391.68	-0.0005	0	92.35	9.2e-09	R	ISELTSELTDER	N					Spectrum5163 scans: 6653,
11	gi|22094119|ref|NP_035716.1|	myosin-XVIIIa [Mus musculus]	1490	230765	50	46	43	39	5144	1	1	1	696.846	1391.68	2	1391.68	-0.0004	0	66.66	3.4e-06	R	ISELTSELTDER	N					Spectrum5220 scans: 6713,
11	gi|22094119|ref|NP_035716.1|	myosin-XVIIIa [Mus musculus]	1490	230765	50	46	43	39	5325	1	1	1	702.328	1402.64	2	1402.64	0.0002	0	49.8	0.00021	R	LFSYYGPQEGDK	K					Spectrum5332 scans: 6831,
11	gi|22094119|ref|NP_035716.1|	myosin-XVIIIa [Mus musculus]	1490	230765	50	46	43	39	5558	1	1	1	717.329	1432.64	2	1432.64	-0.0002	0	68.72	3.2e-06	R	LGDLQADSDESQR	A					Spectrum2112 scans: 3423,
11	gi|22094119|ref|NP_035716.1|	myosin-XVIIIa [Mus musculus]	1490	230765	50	46	43	39	6008	1	1	1	738.389	1474.76	2	1474.76	-0.0001	0	97.67	2.2e-09	R	QDQSIVLLGSSGSGK	T					Spectrum5181 scans: 6672,
11	gi|22094119|ref|NP_035716.1|	myosin-XVIIIa [Mus musculus]	1490	230765	50	46	43	39	6103	1	1	1	744.395	1486.78	2	1486.78	-0.0005	0	59.71	1.7e-05	R	AVEELLESLDLEK	S					Spectrum10361 scans: 12123,
11	gi|22094119|ref|NP_035716.1|	myosin-XVIIIa [Mus musculus]	1490	230765	50	46	43	39	6149	1	1	1	747.897	1493.78	2	1493.78	-0.0003	1	62.6	9.1e-06	R	EKDMLLAEAFSLK	Q					Spectrum9509 scans: 11228,
11	gi|22094119|ref|NP_035716.1|	myosin-XVIIIa [Mus musculus]	1490	230765	50	46	43	39	6810	1	1	1	776.432	1550.85	2	1550.85	-0.0004	0	80.96	7.6e-08	K	ALLADAQIMLDHLK	N					Spectrum10746 scans: 12527,
11	gi|22094119|ref|NP_035716.1|	myosin-XVIIIa [Mus musculus]	1490	230765	50	46	43	39	6811	1	1	1	517.957	1550.85	3	1550.85	0.0001	0	40.84	0.00078	K	ALLADAQIMLDHLK	N					Spectrum10742 scans: 12523,
11	gi|22094119|ref|NP_035716.1|	myosin-XVIIIa [Mus musculus]	1490	230765	50	46	43	39	7233	1	1	1	806.845	1611.68	2	1611.68	-0.0002	0	86.24	5.9e-08	K	QMEVMEMEVMEAR	L					Spectrum7686 scans: 9313,
11	gi|22094119|ref|NP_035716.1|	myosin-XVIIIa [Mus musculus]	1490	230765	50	46	43	39	7355	1	1	1	812.347	1622.68	2	1622.68	-0.0003	0	43.01	0.00074	R	LEEDQEDMNELMK	K					Spectrum5184 scans: 6675,
11	gi|22094119|ref|NP_035716.1|	myosin-XVIIIa [Mus musculus]	1490	230765	50	46	43	39	7646	1	1	1	838.879	1675.74	2	1675.74	-0.0001	0	57.56	4.1e-05	R	FDSELSQAHEETQR	E					Spectrum2114 scans: 3425,
11	gi|22094119|ref|NP_035716.1|	myosin-XVIIIa [Mus musculus]	1490	230765	50	46	43	39	8512	1	1	1	896.421	1790.83	2	1790.83	0	0	134.86	8e-13	R	NTGESASQLLDAETAER	L					Spectrum4921 scans: 6396,
11	gi|22094119|ref|NP_035716.1|	myosin-XVIIIa [Mus musculus]	1490	230765	50	46	43	39	8841	1	1	1	611.622	1831.84	3	1831.84	-0.0003	1	58.35	3.5e-05	R	RFDSELSQAHEETQR	E					Spectrum2096 scans: 3406,
11	gi|22094119|ref|NP_035716.1|	myosin-XVIIIa [Mus musculus]	1490	230765	50	46	43	39	8843	1	1	1	611.622	1831.84	3	1831.84	-0.0001	1	48.38	0.00035	R	RFDSELSQAHEETQR	E					Spectrum2104 scans: 3415,
11	gi|22094119|ref|NP_035716.1|	myosin-XVIIIa [Mus musculus]	1490	230765	50	46	43	39	8844	1	1	1	611.622	1831.85	3	1831.84	0.0008	1	36.49	0.0052	R	RFDSELSQAHEETQR	E					Spectrum2145 scans: 3458,
11	gi|22094119|ref|NP_035716.1|	myosin-XVIIIa [Mus musculus]	1490	230765	50	46	43	39	9082	1	1	1	931.473	1860.93	2	1860.93	-0.001	0	57.33	3.3e-05	K	VVSLEAELQDISSQESK	D					Spectrum9015 scans: 10709,
11	gi|22094119|ref|NP_035716.1|	myosin-XVIIIa [Mus musculus]	1490	230765	50	46	43	39	9357	1	1	1	634.633	1900.88	3	1900.88	0	0	25.68	0.067	K	VASGSDLHLTDIDSDSNR	G					Spectrum4173 scans: 5602,
11	gi|22094119|ref|NP_035716.1|	myosin-XVIIIa [Mus musculus]	1490	230765	50	46	43	39	9535	1	1	1	642.631	1924.87	3	1924.87	-0.0002	1	26.71	0.055	K	QMEVQLEEEYEDKQK	A					Spectrum4232 scans: 5664,
11	gi|22094119|ref|NP_035716.1|	myosin-XVIIIa [Mus musculus]	1490	230765	50	46	43	39	9544	1	1	1	963.933	1925.85	2	1925.85	-0.0015	0	26.1	0.067	K	TEEQIAAEEAWYETEK	V					Spectrum6377 scans: 7938,
11	gi|22094119|ref|NP_035716.1|	myosin-XVIIIa [Mus musculus]	1490	230765	50	46	43	39	10210	1	1	1	664.663	1990.97	3	1990.97	-0.0025	1	42.7	0.0013	R	REDMAPHIYAVAQTAYR	A					Spectrum4800 scans: 6268,
11	gi|22094119|ref|NP_035716.1|	myosin-XVIIIa [Mus musculus]	1490	230765	50	46	43	39	10212	1	1	1	664.663	1990.97	3	1990.97	-0.0003	1	48.57	0.00035	R	REDMAPHIYAVAQTAYR	A					Spectrum4764 scans: 6228,
11	gi|22094119|ref|NP_035716.1|	myosin-XVIIIa [Mus musculus]	1490	230765	50	46	43	39	10214	1	1	1	664.664	1990.97	3	1990.97	0.0015	1	46.78	0.00056	R	REDMAPHIYAVAQTAYR	A					Spectrum4771 scans: 6236,
11	gi|22094119|ref|NP_035716.1|	myosin-XVIIIa [Mus musculus]	1490	230765	50	46	43	39	10713	1	1	1	700.671	2098.99	3	2098.99	0.0005	0	29.55	0.03	K	AMEVEMEDLHLQIDDIAK	A					Spectrum8890 scans: 10578,
11	gi|22094119|ref|NP_035716.1|	myosin-XVIIIa [Mus musculus]	1490	230765	50	46	43	39	10768	1	1	1	707.056	2118.15	3	2118.15	-0.0001	0	55.1	1.8e-05	R	YGASLLHTYAGPSLLVLSTR	G					Spectrum9784 scans: 11517,
11	gi|22094119|ref|NP_035716.1|	myosin-XVIIIa [Mus musculus]	1490	230765	50	46	43	39	11473	1	1	1	743.369	2227.09	3	2227.09	-0.001	1	37.53	0.0045	R	KAMEVEMEDLHLQIDDIAK	A					Spectrum7759 scans: 9390,
11	gi|22094119|ref|NP_035716.1|	myosin-XVIIIa [Mus musculus]	1490	230765	50	46	43	39	11647	1	1	1	758.077	2271.21	3	2271.21	-0.0009	0	51.03	7.7e-05	R	LEDLASLVYLNESSVLHTLR	Q					Spectrum11901 scans: 13745,
11	gi|22094119|ref|NP_035716.1|	myosin-XVIIIa [Mus musculus]	1490	230765	50	46	43	39	12991	1	1	1	840.069	2517.19	3	2517.19	-0.0042	1	26.93	0.079	K	VKDQEEELDEQAGSIQMLEQAK	L					Spectrum5917 scans: 7449,
11	gi|22094119|ref|NP_035716.1|	myosin-XVIIIa [Mus musculus]	1490	230765	50	46	43	39	13757	1	1	1	914.132	2739.38	3	2739.37	0.0007	2	33.87	0.0092	R	KKHELEMDLESLEAANQSLQADLK	L					Spectrum8607 scans: 10280,
11	gi|22094119|ref|NP_035716.1|	myosin-XVIIIa [Mus musculus]	1490	230765	50	46	43	39	15193	1	1	1	1182.24	3543.69	3	3543.7	-0.006	1	33.72	0.015	R	YKEDNIELAFDDLEPVADDSVAAVDQASHLVR	S					Spectrum11260 scans: 13070,
12	gi|117938332|ref|NP_787030.2|	spectrin beta chain, brain 1 isoform 1 [Mus musculus]	1411	274052	46	45	44	44	294	1	1	1	402.74	803.466	2	803.465	0.0002	0	29.21	0.005	K	LQQFLR	D					Spectrum5588 scans: 7102,
12	gi|117938332|ref|NP_787030.2|	spectrin beta chain, brain 1 isoform 1 [Mus musculus]	1411	274052	46	45	44	44	849	1	1	1	446.224	890.434	2	890.434	-0.0006	0	50.94	7.8e-05	R	EASLGEASK	L					Spectrum1176 scans: 2438,
12	gi|117938332|ref|NP_787030.2|	spectrin beta chain, brain 1 isoform 1 [Mus musculus]	1411	274052	46	45	44	44	992	1	1	1	456.785	911.556	2	911.555	0.001	0	35.54	0.0011	R	VQAVVAVAR	E					Spectrum2885 scans: 4238,
12	gi|117938332|ref|NP_787030.2|	spectrin beta chain, brain 1 isoform 1 [Mus musculus]	1411	274052	46	45	44	44	1136	1	1	1	468.742	935.47	2	935.471	-0.001	0	34.67	0.0047	R	LQAAYAGDK	A					Spectrum1502 scans: 2781,
12	gi|117938332|ref|NP_787030.2|	spectrin beta chain, brain 1 isoform 1 [Mus musculus]	1411	274052	46	45	44	44	1412	1	1	1	482.752	963.489	2	963.489	0.0002	0	42.71	0.00062	K	EIQGHQPR	I					Spectrum546 scans: 1775,
12	gi|117938332|ref|NP_787030.2|	spectrin beta chain, brain 1 isoform 1 [Mus musculus]	1411	274052	46	45	44	44	1529	1	1	1	488.74	975.466	2	975.466	-0.0002	0	36.4	0.0015	K	HYASEEIK	E					Spectrum1249 scans: 2515,
12	gi|117938332|ref|NP_787030.2|	spectrin beta chain, brain 1 isoform 1 [Mus musculus]	1411	274052	46	45	44	44	1848	1	1	1	508.762	1015.51	2	1015.51	0.0006	0	40.4	0.0013	R	SGHFEQAIK	E					Spectrum1908 scans: 3208,
12	gi|117938332|ref|NP_787030.2|	spectrin beta chain, brain 1 isoform 1 [Mus musculus]	1411	274052	46	45	44	44	1879	1	1	1	510.263	1018.51	2	1018.51	0.0001	0	42.99	0.00053	R	EAASELLMR	L					Spectrum5445 scans: 6951,
12	gi|117938332|ref|NP_787030.2|	spectrin beta chain, brain 1 isoform 1 [Mus musculus]	1411	274052	46	45	44	44	2018	1	1	1	521.219	1040.42	2	1040.42	0.0003	0	64.14	1.7e-06	R	AFEDEMSGR	S					Spectrum3035 scans: 4397,
12	gi|117938332|ref|NP_787030.2|	spectrin beta chain, brain 1 isoform 1 [Mus musculus]	1411	274052	46	45	44	44	2721	1	1	1	566.299	1130.58	2	1130.58	0.001	0	56.54	2e-05	K	VLDNAIETEK	M					Spectrum2843 scans: 4194,
12	gi|117938332|ref|NP_787030.2|	spectrin beta chain, brain 1 isoform 1 [Mus musculus]	1411	274052	46	45	44	44	3368	1	1	1	594.774	1187.53	2	1187.53	0.0001	0	46.47	0.00039	R	RPPSPDPNTK	V	Phospho (ST)	0.0004000000.0			Spectrum575 scans: 1806,
12	gi|117938332|ref|NP_787030.2|	spectrin beta chain, brain 1 isoform 1 [Mus musculus]	1411	274052	46	45	44	44	3377	1	1	1	595.294	1188.57	2	1188.57	-0.0006	0	55.83	3.3e-05	R	LVSDGNINSDR	I					Spectrum1683 scans: 2972,
12	gi|117938332|ref|NP_787030.2|	spectrin beta chain, brain 1 isoform 1 [Mus musculus]	1411	274052	46	45	44	44	3515	1	1	1	602.302	1202.59	2	1202.59	-0.0008	0	49.14	0.00017	R	DQNTVETLQR	M					Spectrum2074 scans: 3383,
12	gi|117938332|ref|NP_787030.2|	spectrin beta chain, brain 1 isoform 1 [Mus musculus]	1411	274052	46	45	44	44	3647	1	1	1	608.81	1215.61	2	1215.61	-0.0016	0	50.37	0.0001	R	DGMAFNALIHK	H					Spectrum6589 scans: 8161,
12	gi|117938332|ref|NP_787030.2|	spectrin beta chain, brain 1 isoform 1 [Mus musculus]	1411	274052	46	45	44	44	3780	1	1	1	616.804	1231.59	2	1231.59	-0.0005	0	35.15	0.0039	R	EIGQSVDEVEK	L					Spectrum2350 scans: 3674,
12	gi|117938332|ref|NP_787030.2|	spectrin beta chain, brain 1 isoform 1 [Mus musculus]	1411	274052	46	45	44	44	4002	1	1	1	419.219	1254.63	3	1254.64	-0.0013	0	45.98	0.00035	K	HRPDLIDFDK	L					Spectrum4798 scans: 6266,
12	gi|117938332|ref|NP_787030.2|	spectrin beta chain, brain 1 isoform 1 [Mus musculus]	1411	274052	46	45	44	44	4424	1	1	1	653.837	1305.66	2	1305.66	0.0003	1	64.68	5.4e-06	K	AKDEQSAVSMLK	K					Spectrum3359 scans: 4739,
12	gi|117938332|ref|NP_787030.2|	spectrin beta chain, brain 1 isoform 1 [Mus musculus]	1411	274052	46	45	44	44	4442	1	1	1	655.82	1309.63	2	1309.63	-0.0003	0	57.93	3e-05	R	ALVADSHPESER	I					Spectrum1348 scans: 2619,
12	gi|117938332|ref|NP_787030.2|	spectrin beta chain, brain 1 isoform 1 [Mus musculus]	1411	274052	46	45	44	44	4761	1	1	1	674.387	1346.76	2	1346.76	0.0002	0	60.76	2.4e-06	R	LWEYLLELLR	A					Spectrum14509 scans: 16510,
12	gi|117938332|ref|NP_787030.2|	spectrin beta chain, brain 1 isoform 1 [Mus musculus]	1411	274052	46	45	44	44	4803	1	1	1	677.377	1352.74	2	1352.74	-0.0012	0	62.84	3.7e-06	K	SALPAQSAATLPAR	T					Spectrum3519 scans: 4908,
12	gi|117938332|ref|NP_787030.2|	spectrin beta chain, brain 1 isoform 1 [Mus musculus]	1411	274052	46	45	44	44	4863	1	1	1	680.823	1359.63	2	1359.63	0	0	58.12	2.5e-05	R	ELEAENYHDIK	R					Spectrum2616 scans: 3955,
12	gi|117938332|ref|NP_787030.2|	spectrin beta chain, brain 1 isoform 1 [Mus musculus]	1411	274052	46	45	44	44	4954	1	1	1	682.35	1362.68	2	1362.69	-0.0009	0	29.59	0.013	K	FMELLEPLSER	K					Spectrum9983 scans: 11726,
12	gi|117938332|ref|NP_787030.2|	spectrin beta chain, brain 1 isoform 1 [Mus musculus]	1411	274052	46	45	44	44	5013	1	1	1	687.374	1372.73	2	1372.73	-0.0008	0	43.57	0.00071	R	TQILAASYELHK	F					Spectrum4697 scans: 6157,
12	gi|117938332|ref|NP_787030.2|	spectrin beta chain, brain 1 isoform 1 [Mus musculus]	1411	274052	46	45	44	44	5014	1	1	1	687.375	1372.73	2	1372.73	-0.0002	0	47.52	0.00031	R	TQILAASYELHK	F					Spectrum4650 scans: 6107,
12	gi|117938332|ref|NP_787030.2|	spectrin beta chain, brain 1 isoform 1 [Mus musculus]	1411	274052	46	45	44	44	5471	1	1	1	710.852	1419.69	2	1419.69	-0.0001	0	62.64	1.1e-05	R	DLMLWMEDVIR	Q					Spectrum13372 scans: 15291,
12	gi|117938332|ref|NP_787030.2|	spectrin beta chain, brain 1 isoform 1 [Mus musculus]	1411	274052	46	45	44	44	5720	1	1	1	725.35	1448.68	2	1448.69	-0.0008	0	64.25	6.9e-06	R	LAEISDVWEEMK	T					Spectrum9210 scans: 10914,
12	gi|117938332|ref|NP_787030.2|	spectrin beta chain, brain 1 isoform 1 [Mus musculus]	1411	274052	46	45	44	44	5749	1	1	1	726.855	1451.7	2	1451.7	-0.0009	0	78.44	2.2e-07	K	MWEVLESTTQTK	A					Spectrum7058 scans: 8654,
12	gi|117938332|ref|NP_787030.2|	spectrin beta chain, brain 1 isoform 1 [Mus musculus]	1411	274052	46	45	44	44	6279	1	1	1	751.859	1501.7	2	1501.7	-0.0007	0	58.44	4e-05	R	EVDDLEQWIAER	E					Spectrum9214 scans: 10918,
12	gi|117938332|ref|NP_787030.2|	spectrin beta chain, brain 1 isoform 1 [Mus musculus]	1411	274052	46	45	44	44	6565	1	1	1	765.832	1529.65	2	1529.65	0.0003	0	51.14	8.7e-05	K	MLTAQDMSYDEAR	N					Spectrum4405 scans: 5846,
12	gi|117938332|ref|NP_787030.2|	spectrin beta chain, brain 1 isoform 1 [Mus musculus]	1411	274052	46	45	44	44	7521	1	1	1	826.373	1650.73	2	1650.73	-0.0002	0	76.98	3.9e-07	R	FESLEPEMNNQASR	V					Spectrum4387 scans: 5827,
12	gi|117938332|ref|NP_787030.2|	spectrin beta chain, brain 1 isoform 1 [Mus musculus]	1411	274052	46	45	44	44	8301	1	1	1	592.292	1773.85	3	1773.85	0.0005	1	48.07	0.00033	K	KHEAIETDIAAYEER	V					Spectrum4172 scans: 5601,
12	gi|117938332|ref|NP_787030.2|	spectrin beta chain, brain 1 isoform 1 [Mus musculus]	1411	274052	46	45	44	44	8378	1	1	1	892.453	1782.89	2	1782.89	-0.0027	0	76.44	4.8e-07	R	DVSSVELLMNNHQGIK	A					Spectrum6550 scans: 8120,
12	gi|117938332|ref|NP_787030.2|	spectrin beta chain, brain 1 isoform 1 [Mus musculus]	1411	274052	46	45	44	44	8688	1	1	1	908.89	1815.77	2	1815.77	-0.0004	1	84.57	7.2e-08	K	KQEDFMTTMDANEEK	I					Spectrum4337 scans: 5774,
12	gi|117938332|ref|NP_787030.2|	spectrin beta chain, brain 1 isoform 1 [Mus musculus]	1411	274052	46	45	44	44	8722	1	1	1	909.963	1817.91	2	1817.91	-0.0003	0	28.31	0.029	R	SQNIITDSSSLNAEAIR	Q					Spectrum5591 scans: 7105,
12	gi|117938332|ref|NP_787030.2|	spectrin beta chain, brain 1 isoform 1 [Mus musculus]	1411	274052	46	45	44	44	9244	1	1	1	944.468	1886.92	2	1886.92	0	0	104.55	8.1e-10	K	EIEELQSQAQALSQEGK	S					Spectrum4875 scans: 6348,
12	gi|117938332|ref|NP_787030.2|	spectrin beta chain, brain 1 isoform 1 [Mus musculus]	1411	274052	46	45	44	44	9246	1	1	1	629.996	1886.97	3	1886.97	0.0007	0	41.45	0.0013	K	EGMQLISEKPETEAVVK	E					Spectrum4871 scans: 6344,
12	gi|117938332|ref|NP_787030.2|	spectrin beta chain, brain 1 isoform 1 [Mus musculus]	1411	274052	46	45	44	44	10085	1	1	1	661.993	1982.96	3	1982.96	-0.0054	0	32.16	0.016	R	MHTTFEHDIQALGTQVR	Q					Spectrum5820 scans: 7346,
12	gi|117938332|ref|NP_787030.2|	spectrin beta chain, brain 1 isoform 1 [Mus musculus]	1411	274052	46	45	44	44	10447	1	1	1	1011.51	2021.01	2	2021.01	-0.0014	0	75.96	5e-07	R	LVSQDNFGFDLPAVEAATK	K					Spectrum9551 scans: 11272,
12	gi|117938332|ref|NP_787030.2|	spectrin beta chain, brain 1 isoform 1 [Mus musculus]	1411	274052	46	45	44	44	10561	1	1	1	1025.49	2048.96	2	2048.96	-0.0001	0	114.78	8.8e-11	R	TQTAIASEDMPNTLTEAEK	L					Spectrum4876 scans: 6349,
12	gi|117938332|ref|NP_787030.2|	spectrin beta chain, brain 1 isoform 1 [Mus musculus]	1411	274052	46	45	44	44	10621	1	1	1	693.338	2076.99	3	2077	-0.0029	0	26.6	0.061	K	IVSSNDVGHDEYSTQSLVK	K					Spectrum3612 scans: 5006,
12	gi|117938332|ref|NP_787030.2|	spectrin beta chain, brain 1 isoform 1 [Mus musculus]	1411	274052	46	45	44	44	10623	1	1	1	1039.51	2077	2	2077	-0.0009	0	31.85	0.019	K	IVSSNDVGHDEYSTQSLVK	K					Spectrum3605 scans: 4998,
12	gi|117938332|ref|NP_787030.2|	spectrin beta chain, brain 1 isoform 1 [Mus musculus]	1411	274052	46	45	44	44	10966	1	1	1	717.694	2150.06	3	2150.06	-0.0008	1	57.38	4.6e-05	K	EAEKLESEHPDQAQAILSR	L					Spectrum3200 scans: 4572,
12	gi|117938332|ref|NP_787030.2|	spectrin beta chain, brain 1 isoform 1 [Mus musculus]	1411	274052	46	45	44	44	11838	1	1	1	773.082	2316.22	3	2316.23	-0.0023	0	29.7	0.014	R	MPLATSTDHGHNLQTVQLLIK	K					Spectrum6528 scans: 8097,
12	gi|117938332|ref|NP_787030.2|	spectrin beta chain, brain 1 isoform 1 [Mus musculus]	1411	274052	46	45	44	44	13112	1	1	1	843.066	2526.18	3	2526.18	-0.0041	0	33.71	0.014	R	EVVAGSHELGQDYEHVTMLQER	F					Spectrum5083 scans: 6567,
12	gi|117938332|ref|NP_787030.2|	spectrin beta chain, brain 1 isoform 1 [Mus musculus]	1411	274052	46	45	44	44	13813	1	1	1	921.469	2761.38	3	2761.39	-0.0018	1	28.5	0.029	K	EQWLNNMQIPEKLEDLEVIQHR	F					Spectrum9379 scans: 11091,
12	gi|117938332|ref|NP_787030.2|	spectrin beta chain, brain 1 isoform 1 [Mus musculus]	1411	274052	46	45	44	44	13906	1	1	1	934.439	2800.3	3	2800.3	-0.0021	0	43.94	0.0015	R	VDTVNNMADELINSGHSDAATIAEWK	D					Spectrum9394 scans: 11107,
13	gi|125347376|ref|NP_034357.2|	filamin-A [Mus musculus]	1400	280325	45	44	37	36	339	1	1	1	407.214	812.414	2	812.414	-0.0001	0	36.96	0.0016	K	AEGPGLNR	T					Spectrum1386 scans: 2659,
13	gi|125347376|ref|NP_034357.2|	filamin-A [Mus musculus]	1400	280325	45	44	37	36	791	1	1	1	441.774	881.533	2	881.533	-0.0003	0	25.51	0.012	K	AGVAPLQVK	V					Spectrum3826 scans: 5231,
13	gi|125347376|ref|NP_034357.2|	filamin-A [Mus musculus]	1400	280325	45	44	37	36	1615	1	1	1	494.775	987.535	2	987.535	-0.0001	1	44.07	0.0011	K	KGEITGEVR	M					Spectrum1345 scans: 2616,
13	gi|125347376|ref|NP_034357.2|	filamin-A [Mus musculus]	1400	280325	45	44	37	36	1794	1	1	0	504.267	1006.52	2	1006.52	-0.0001	0	46.52	0.00037	K	IQQNTFTR	W					Spectrum2008 scans: 3314,
13	gi|125347376|ref|NP_034357.2|	filamin-A [Mus musculus]	1400	280325	45	44	37	36	2244	1	1	1	536.785	1071.55	2	1071.56	-0.0011	0	42.77	0.00054	K	VAQPSITDNK	D					Spectrum1586 scans: 2870,
13	gi|125347376|ref|NP_034357.2|	filamin-A [Mus musculus]	1400	280325	45	44	37	36	2295	1	1	1	540.283	1078.55	2	1078.55	-0.0005	0	54.45	4.1e-05	R	VNVGAGSHPNK	V					Spectrum694 scans: 1931,
13	gi|125347376|ref|NP_034357.2|	filamin-A [Mus musculus]	1400	280325	45	44	37	36	2368	1	1	1	542.27	1082.53	2	1082.53	-0.0022	0	55.65	4.1e-05	K	SPFEVYVDK	S					Spectrum5818 scans: 7344,
13	gi|125347376|ref|NP_034357.2|	filamin-A [Mus musculus]	1400	280325	45	44	37	36	2504	1	1	1	550.291	1098.57	2	1098.57	-0.0003	0	45.27	0.00033	K	GTVEPQLEAR	G					Spectrum2712 scans: 4056,
13	gi|125347376|ref|NP_034357.2|	filamin-A [Mus musculus]	1400	280325	45	44	37	36	2563	1	1	1	554.809	1107.6	2	1107.6	-0.0005	0	51.88	8.6e-05	R	ALTQTGGPHVK	A					Spectrum1253 scans: 2519,
13	gi|125347376|ref|NP_034357.2|	filamin-A [Mus musculus]	1400	280325	45	44	37	36	2703	1	1	1	564.808	1127.6	2	1127.6	0.0002	0	33.95	0.0015	K	IVSPSGAAVPCK	V					Spectrum2806 scans: 4155,
13	gi|125347376|ref|NP_034357.2|	filamin-A [Mus musculus]	1400	280325	45	44	37	36	2875	1	1	1	574.806	1147.6	2	1147.6	-0.0014	0	30.01	0.011	K	ETGEHLVHVK	K					Spectrum1499 scans: 2778,
13	gi|125347376|ref|NP_034357.2|	filamin-A [Mus musculus]	1400	280325	45	44	37	36	3100	1	1	1	584.303	1166.59	2	1166.59	-0.0007	0	54.27	5.3e-05	K	VPVHDVTDASK	V					Spectrum1166 scans: 2428,
13	gi|125347376|ref|NP_034357.2|	filamin-A [Mus musculus]	1400	280325	45	44	37	36	3101	1	1	1	389.872	1166.59	3	1166.59	-0.0003	0	34.8	0.0051	K	VPVHDVTDASK	V					Spectrum1164 scans: 2426,
13	gi|125347376|ref|NP_034357.2|	filamin-A [Mus musculus]	1400	280325	45	44	37	36	3433	1	1	1	399.547	1195.62	3	1195.62	0	1	49.11	0.00015	R	VKVEPSHDASK	V					Spectrum502 scans: 1729,
13	gi|125347376|ref|NP_034357.2|	filamin-A [Mus musculus]	1400	280325	45	44	37	36	3712	1	1	1	613.287	1224.56	2	1224.56	-0.002	0	61.52	1e-05	R	EATTEFSVDAR	A					Spectrum3632 scans: 5027,
13	gi|125347376|ref|NP_034357.2|	filamin-A [Mus musculus]	1400	280325	45	44	37	36	3713	1	1	1	613.288	1224.56	2	1224.56	-0.0016	0	52.86	7.7e-05	R	EATTEFSVDAR	A					Spectrum3647 scans: 5043,
13	gi|125347376|ref|NP_034357.2|	filamin-A [Mus musculus]	1400	280325	45	44	37	36	3714	1	1	1	613.288	1224.56	2	1224.56	-0.0008	0	73.32	5.8e-07	R	EATTEFSVDAR	A					Spectrum3683 scans: 5081,
13	gi|125347376|ref|NP_034357.2|	filamin-A [Mus musculus]	1400	280325	45	44	37	36	3715	1	1	1	613.288	1224.56	2	1224.56	-0.0006	0	92.9	8.6e-09	R	EATTEFSVDAR	A					Spectrum3703 scans: 5102,
13	gi|125347376|ref|NP_034357.2|	filamin-A [Mus musculus]	1400	280325	45	44	37	36	3733	1	1	0	613.89	1225.76	2	1225.76	0.0003	0	65.63	5.2e-07	R	LIALLEVLSQK	K					Spectrum12237 scans: 14098,
13	gi|125347376|ref|NP_034357.2|	filamin-A [Mus musculus]	1400	280325	45	44	37	36	3734	1	1	0	613.89	1225.76	2	1225.76	0.0003	0	52.13	1.2e-05	R	LIALLEVLSQK	K					Spectrum12336 scans: 14202,
13	gi|125347376|ref|NP_034357.2|	filamin-A [Mus musculus]	1400	280325	45	44	37	36	3848	1	1	1	620.837	1239.66	2	1239.66	-0.0013	0	33.05	0.0061	R	AWGPGLEGGIVGK	S					Spectrum6645 scans: 8220,
13	gi|125347376|ref|NP_034357.2|	filamin-A [Mus musculus]	1400	280325	45	44	37	36	4051	1	1	1	631.353	1260.69	2	1260.69	-0.0014	0	64.96	2.7e-06	R	LTVSSLQESGLK	V					Spectrum5051 scans: 6533,
13	gi|125347376|ref|NP_034357.2|	filamin-A [Mus musculus]	1400	280325	45	44	37	36	4055	1	1	1	631.859	1261.7	2	1261.7	-0.0002	1	27.45	0.019	K	GKLDVQFSGLAK	G					Spectrum5310 scans: 6808,
13	gi|125347376|ref|NP_034357.2|	filamin-A [Mus musculus]	1400	280325	45	44	37	36	4263	1	1	1	428.587	1282.74	3	1282.74	0.0004	0	26.21	0.0051	K	VTVLFAGQHIAK	S					Spectrum5305 scans: 6803,
13	gi|125347376|ref|NP_034357.2|	filamin-A [Mus musculus]	1400	280325	45	44	37	36	4451	1	1	1	656.846	1311.68	2	1311.68	-0.0006	0	64.7	3.6e-06	K	VEPGLGADNSVVR	F					Spectrum3571 scans: 4963,
13	gi|125347376|ref|NP_034357.2|	filamin-A [Mus musculus]	1400	280325	45	44	37	36	4966	1	1	1	682.856	1363.7	2	1363.7	-0.0004	1	61.23	1.2e-05	K	VDVGKDQEFTVK	S					Spectrum3201 scans: 4573,
13	gi|125347376|ref|NP_034357.2|	filamin-A [Mus musculus]	1400	280325	45	44	37	36	5449	1	1	1	709.405	1416.8	2	1416.79	0.0014	1	25.22	0.019	R	RLTVSSLQESGLK	V					Spectrum4332 scans: 5769,
13	gi|125347376|ref|NP_034357.2|	filamin-A [Mus musculus]	1400	280325	45	44	37	36	5510	1	1	1	713.88	1425.75	2	1425.75	-0.0006	0	72.34	7.3e-07	R	EAGAGGLAIAVEGPSK	A					Spectrum5153 scans: 6642,
13	gi|125347376|ref|NP_034357.2|	filamin-A [Mus musculus]	1400	280325	45	44	37	36	5562	1	1	1	717.358	1432.7	2	1432.7	0.0001	0	48.58	0.00023	R	AYGPGIEPTGNMVK	K					Spectrum4352 scans: 5790,
13	gi|125347376|ref|NP_034357.2|	filamin-A [Mus musculus]	1400	280325	45	44	37	36	5579	1	1	1	717.864	1433.71	2	1433.72	-0.001	0	25.85	0.049	R	ANLPQSFQVDTSK	A					Spectrum4627 scans: 6082,
13	gi|125347376|ref|NP_034357.2|	filamin-A [Mus musculus]	1400	280325	45	44	37	36	5581	1	1	1	478.926	1433.76	3	1433.76	0.0007	0	45.64	0.00026	K	AGNNMLLVGVHGPR	T					Spectrum5327 scans: 6826,
13	gi|125347376|ref|NP_034357.2|	filamin-A [Mus musculus]	1400	280325	45	44	37	36	5804	1	1	1	728.868	1455.72	2	1455.72	-0.0001	0	52.17	0.00014	K	AFGPGLQGGNAGSPAR	F					Spectrum3491 scans: 4879,
13	gi|125347376|ref|NP_034357.2|	filamin-A [Mus musculus]	1400	280325	45	44	37	36	6280	1	1	1	751.901	1501.79	2	1501.79	-0.0012	0	51.45	8.5e-05	K	VNQPASFAVSLNGAK	G					Spectrum5599 scans: 7113,
13	gi|125347376|ref|NP_034357.2|	filamin-A [Mus musculus]	1400	280325	45	44	37	36	6281	1	1	1	751.901	1501.79	2	1501.79	-0.0011	0	72.12	1e-06	K	VNQPASFAVSLNGAK	G					Spectrum5573 scans: 7086,
13	gi|125347376|ref|NP_034357.2|	filamin-A [Mus musculus]	1400	280325	45	44	37	36	6947	1	1	1	785.907	1569.8	2	1569.8	0.0004	0	85.52	5.8e-08	R	GAGTGGLGLAVEGPSEAK	M					Spectrum4905 scans: 6379,
13	gi|125347376|ref|NP_034357.2|	filamin-A [Mus musculus]	1400	280325	45	44	37	36	7528	1	1	1	826.933	1651.85	2	1651.85	-0.0011	0	33.17	0.0068	K	VTAQGPGLEPSGNIANK	T					Spectrum2874 scans: 4226,
13	gi|125347376|ref|NP_034357.2|	filamin-A [Mus musculus]	1400	280325	45	44	37	36	7529	1	1	1	826.934	1651.85	2	1651.85	0.0008	0	83.49	6.5e-08	K	VTAQGPGLEPSGNIANK	T					Spectrum2887 scans: 4240,
13	gi|125347376|ref|NP_034357.2|	filamin-A [Mus musculus]	1400	280325	45	44	37	36	7774	1	1	1	566.977	1697.91	3	1697.91	-0.0013	0	27.56	0.021	R	TGVELGKPTHFTVNAK	T					Spectrum3534 scans: 4924,
13	gi|125347376|ref|NP_034357.2|	filamin-A [Mus musculus]	1400	280325	45	44	37	36	8387	1	1	1	595.62	1783.84	3	1783.84	0.001	0	25.23	0.081	R	DVDIIDHHDNTYTVK	Y					Spectrum3878 scans: 5287,
13	gi|125347376|ref|NP_034357.2|	filamin-A [Mus musculus]	1400	280325	45	44	37	36	8724	1	1	1	606.983	1817.93	3	1817.93	-0.0012	0	43.45	0.001	K	VATVPQHATSGPGPADVSK	V					Spectrum1545 scans: 2827,
13	gi|125347376|ref|NP_034357.2|	filamin-A [Mus musculus]	1400	280325	45	44	37	36	9450	1	1	1	957.459	1912.9	2	1912.91	-0.0027	0	65.14	7.9e-06	R	EGSYSISVLYGEEEVPR	S					Spectrum7300 scans: 8908,
13	gi|125347376|ref|NP_034357.2|	filamin-A [Mus musculus]	1400	280325	45	44	37	36	11186	1	1	1	734.044	2199.11	3	2199.12	-0.0064	0	51.5	0.00016	R	LVSNHSLHETSSVFVDSLTK	V					Spectrum5686 scans: 7205,
13	gi|125347376|ref|NP_034357.2|	filamin-A [Mus musculus]	1400	280325	45	44	37	36	11777	1	1	0	768.722	2303.14	3	2303.14	-0.0004	0	30.68	0.019	K	GQHVPGSPFQFTVGPLGEGGAHK	V					Spectrum7000 scans: 8593,
13	gi|125347376|ref|NP_034357.2|	filamin-A [Mus musculus]	1400	280325	45	44	37	36	13218	1	1	1	1272.63	2543.25	2	2543.25	-0.002	0	111.11	1.8e-10	K	GLVEPVDVVDNADGTQTVNYVPSR	E					Spectrum6735 scans: 8314,
13	gi|125347376|ref|NP_034357.2|	filamin-A [Mus musculus]	1400	280325	45	44	37	36	13219	1	1	1	1272.63	2543.25	2	2543.25	-0.001	0	108.52	3.2e-10	K	GLVEPVDVVDNADGTQTVNYVPSR	E					Spectrum6710 scans: 8288,
14	gi|283135110|ref|NP_758512.3|	monofunctional C1-tetrahydrofolate synthase, mitochondrial precursor [Mus musculus]	1229	105662	37	37	30	30	438	1	1	1	416.712	831.409	2	831.409	0	0	32.36	0.014	R	VLDTNDR	F					Spectrum1125 scans: 2385,
14	gi|283135110|ref|NP_758512.3|	monofunctional C1-tetrahydrofolate synthase, mitochondrial precursor [Mus musculus]	1229	105662	37	37	30	30	1347	1	1	1	479.289	956.564	2	956.566	-0.0018	0	52.63	9.5e-05	K	VQLSLLER	L					Spectrum6741 scans: 8321,
14	gi|283135110|ref|NP_758512.3|	monofunctional C1-tetrahydrofolate synthase, mitochondrial precursor [Mus musculus]	1229	105662	37	37	30	30	1648	1	1	1	496.253	990.491	2	990.492	-0.0001	0	47.89	0.00033	R	IQNMVSSGR	R					Spectrum1817 scans: 3113,
14	gi|283135110|ref|NP_758512.3|	monofunctional C1-tetrahydrofolate synthase, mitochondrial precursor [Mus musculus]	1229	105662	37	37	30	30	1971	1	1	1	517.28	1032.55	2	1032.55	-0.0001	0	44.32	0.00047	K	ITIGQGSTEK	G					Spectrum1986 scans: 3291,
14	gi|283135110|ref|NP_758512.3|	monofunctional C1-tetrahydrofolate synthase, mitochondrial precursor [Mus musculus]	1229	105662	37	37	30	30	2080	1	1	1	525.303	1048.59	2	1048.59	0.0001	0	58.87	9e-06	R	VIAQTVYGAK	D					Spectrum2783 scans: 4131,
14	gi|283135110|ref|NP_758512.3|	monofunctional C1-tetrahydrofolate synthase, mitochondrial precursor [Mus musculus]	1229	105662	37	37	30	30	2154	1	1	1	529.808	1057.6	2	1057.6	0.0003	0	32.84	0.0063	K	EVLSLLQEK	N					Spectrum7071 scans: 8668,
14	gi|283135110|ref|NP_758512.3|	monofunctional C1-tetrahydrofolate synthase, mitochondrial precursor [Mus musculus]	1229	105662	37	37	30	30	2559	1	1	1	554.785	1107.56	2	1107.56	0.0002	0	44.31	0.0006	R	EFSEIQLSR	L					Spectrum5210 scans: 6703,
14	gi|283135110|ref|NP_758512.3|	monofunctional C1-tetrahydrofolate synthase, mitochondrial precursor [Mus musculus]	1229	105662	37	37	30	30	2847	1	1	1	573.301	1144.59	2	1144.59	0.0001	0	49.25	0.00017	R	QPSQGPTFGVK	G					Spectrum3452 scans: 4838,
14	gi|283135110|ref|NP_758512.3|	monofunctional C1-tetrahydrofolate synthase, mitochondrial precursor [Mus musculus]	1229	105662	37	37	30	30	3033	1	1	1	581.327	1160.64	2	1160.64	-0.0008	1	66.34	2e-06	R	KITIGQGSTEK	G					Spectrum1582 scans: 2866,
14	gi|283135110|ref|NP_758512.3|	monofunctional C1-tetrahydrofolate synthase, mitochondrial precursor [Mus musculus]	1229	105662	37	37	30	30	3153	1	1	1	586.301	1170.59	2	1170.59	0.0001	0	47.97	0.00022	R	ILHESTQTDK	A					Spectrum793 scans: 2035,
14	gi|283135110|ref|NP_758512.3|	monofunctional C1-tetrahydrofolate synthase, mitochondrial precursor [Mus musculus]	1229	105662	37	37	30	30	3154	1	1	1	391.203	1170.59	3	1170.59	0.0004	0	40.64	0.0012	R	ILHESTQTDK	A					Spectrum789 scans: 2031,
14	gi|283135110|ref|NP_758512.3|	monofunctional C1-tetrahydrofolate synthase, mitochondrial precursor [Mus musculus]	1229	105662	37	37	30	30	3646	1	1	1	608.806	1215.6	2	1215.6	-0.0003	0	47.46	0.00031	K	DIELSPEAQSK	I					Spectrum3413 scans: 4797,
14	gi|283135110|ref|NP_758512.3|	monofunctional C1-tetrahydrofolate synthase, mitochondrial precursor [Mus musculus]	1229	105662	37	37	30	30	3898	1	1	1	623.319	1244.62	2	1244.62	-0.0016	0	44.37	0.0004	K	DVDGVTDINLGK	L					Spectrum5050 scans: 6532,
14	gi|283135110|ref|NP_758512.3|	monofunctional C1-tetrahydrofolate synthase, mitochondrial precursor [Mus musculus]	1229	105662	37	37	30	30	3899	1	1	1	623.32	1244.62	2	1244.62	-0.0003	0	74.75	4.2e-07	K	DVDGVTDINLGK	L					Spectrum5143 scans: 6631,
14	gi|283135110|ref|NP_758512.3|	monofunctional C1-tetrahydrofolate synthase, mitochondrial precursor [Mus musculus]	1229	105662	37	37	30	30	4058	1	1	1	421.883	1262.63	3	1262.63	0.001	0	27.19	0.037	K	THLSLSHEPDK	K					Spectrum1574 scans: 2857,
14	gi|283135110|ref|NP_758512.3|	monofunctional C1-tetrahydrofolate synthase, mitochondrial precursor [Mus musculus]	1229	105662	37	37	30	30	5031	1	1	1	688.831	1375.65	2	1375.65	0.0003	0	57.06	3.2e-05	K	TDPSTLTEEEVR	K					Spectrum3175 scans: 4546,
14	gi|283135110|ref|NP_758512.3|	monofunctional C1-tetrahydrofolate synthase, mitochondrial precursor [Mus musculus]	1229	105662	37	37	30	30	5138	1	1	1	696.367	1390.72	2	1390.72	-0.0011	1	44.91	0.00046	K	THLSLSHEPDKK	G					Spectrum1180 scans: 2442,
14	gi|283135110|ref|NP_758512.3|	monofunctional C1-tetrahydrofolate synthase, mitochondrial precursor [Mus musculus]	1229	105662	37	37	30	30	5139	1	1	1	464.58	1390.72	3	1390.72	-0.0009	1	35.95	0.0036	K	THLSLSHEPDKK	G					Spectrum1163 scans: 2425,
14	gi|283135110|ref|NP_758512.3|	monofunctional C1-tetrahydrofolate synthase, mitochondrial precursor [Mus musculus]	1229	105662	37	37	30	30	5353	1	1	1	469.918	1406.73	3	1406.73	-0.0009	0	28.17	0.019	K	MHGGGPSVTAGVPLK	K					Spectrum3554 scans: 4945,
14	gi|283135110|ref|NP_758512.3|	monofunctional C1-tetrahydrofolate synthase, mitochondrial precursor [Mus musculus]	1229	105662	37	37	30	30	5519	1	1	1	714.386	1426.76	2	1426.76	-0.0003	0	65.66	4.8e-06	R	LNIDPATITWQR	V					Spectrum7657 scans: 9283,
14	gi|283135110|ref|NP_758512.3|	monofunctional C1-tetrahydrofolate synthase, mitochondrial precursor [Mus musculus]	1229	105662	37	37	30	30	6289	1	1	1	752.878	1503.74	2	1503.74	0.0005	1	60.58	1.8e-05	K	TDPSTLTEEEVRK	F					Spectrum2475 scans: 3806,
14	gi|283135110|ref|NP_758512.3|	monofunctional C1-tetrahydrofolate synthase, mitochondrial precursor [Mus musculus]	1229	105662	37	37	30	30	6839	1	1	1	778.456	1554.9	2	1554.9	-0.0001	0	85.75	8.4e-09	K	LIAEESVSLLAAALR	I					Spectrum11925 scans: 13770,
14	gi|283135110|ref|NP_758512.3|	monofunctional C1-tetrahydrofolate synthase, mitochondrial precursor [Mus musculus]	1229	105662	37	37	30	30	6882	1	1	1	781.919	1561.82	2	1561.82	-0.0013	0	76.92	3.2e-07	K	EIGLLADEIEIYGK	S					Spectrum10005 scans: 11749,
14	gi|283135110|ref|NP_758512.3|	monofunctional C1-tetrahydrofolate synthase, mitochondrial precursor [Mus musculus]	1229	105662	37	37	30	30	7266	1	1	1	807.958	1613.9	2	1613.9	-0.0008	0	69.13	1.1e-06	K	YVLVAGITPTPLGEGK	S					Spectrum7838 scans: 9473,
14	gi|283135110|ref|NP_758512.3|	monofunctional C1-tetrahydrofolate synthase, mitochondrial precursor [Mus musculus]	1229	105662	37	37	30	30	7516	1	1	1	825.956	1649.9	2	1649.9	-0.0009	0	54.71	2.1e-05	K	LQPLSPVPSDIEISR	G					Spectrum6973 scans: 8565,
14	gi|283135110|ref|NP_758512.3|	monofunctional C1-tetrahydrofolate synthase, mitochondrial precursor [Mus musculus]	1229	105662	37	37	30	30	7523	1	1	1	826.49	1650.97	2	1650.97	-0.0003	0	87.3	3e-09	K	STVTIGLVQALTAHLK	V					Spectrum10947 scans: 12738,
14	gi|283135110|ref|NP_758512.3|	monofunctional C1-tetrahydrofolate synthase, mitochondrial precursor [Mus musculus]	1229	105662	37	37	30	30	7621	1	1	1	835.905	1669.8	2	1669.8	-0.0005	0	29.73	0.024	R	YTQQGFGNLPICMAK	T					Spectrum8153 scans: 9804,
14	gi|283135110|ref|NP_758512.3|	monofunctional C1-tetrahydrofolate synthase, mitochondrial precursor [Mus musculus]	1229	105662	37	37	30	30	7622	1	1	1	835.905	1669.8	2	1669.8	0.0001	0	61.9	1.4e-05	R	YTQQGFGNLPICMAK	T					Spectrum8147 scans: 9797,
14	gi|283135110|ref|NP_758512.3|	monofunctional C1-tetrahydrofolate synthase, mitochondrial precursor [Mus musculus]	1229	105662	37	37	30	30	7979	1	1	1	869.973	1737.93	2	1737.93	-0.0019	0	91.22	7.4e-09	R	FQFLYDVQLPIVEK	I					Spectrum11333 scans: 13147,
14	gi|283135110|ref|NP_758512.3|	monofunctional C1-tetrahydrofolate synthase, mitochondrial precursor [Mus musculus]	1229	105662	37	37	30	30	7992	1	1	1	870.957	1739.9	2	1739.91	-0.0049	0	93.86	6.8e-09	R	VHGLTLQISEDSLSNK	V					Spectrum5708 scans: 7228,
14	gi|283135110|ref|NP_758512.3|	monofunctional C1-tetrahydrofolate synthase, mitochondrial precursor [Mus musculus]	1229	105662	37	37	30	30	7993	1	1	1	580.974	1739.9	3	1739.91	-0.0043	0	62.1	9.6e-06	R	VHGLTLQISEDSLSNK	V					Spectrum5704 scans: 7224,
14	gi|283135110|ref|NP_758512.3|	monofunctional C1-tetrahydrofolate synthase, mitochondrial precursor [Mus musculus]	1229	105662	37	37	30	30	11199	1	1	1	735.416	2203.23	3	2203.23	-0.0002	0	28.86	0.0046	K	VLVVGAHGPLEAALQWLFQR	K					Spectrum14528 scans: 16530,
14	gi|283135110|ref|NP_758512.3|	monofunctional C1-tetrahydrofolate synthase, mitochondrial precursor [Mus musculus]	1229	105662	37	37	30	30	13462	1	1	1	1299.1	2596.19	2	2596.2	-0.0037	0	47.13	0.00067	R	LQDGQTFSSHGPGNPEAPGMDSIVR	D					Spectrum5026 scans: 6506,
14	gi|283135110|ref|NP_758512.3|	monofunctional C1-tetrahydrofolate synthase, mitochondrial precursor [Mus musculus]	1229	105662	37	37	30	30	13465	1	1	1	866.406	2596.2	3	2596.2	-0.0016	0	59.03	4.4e-05	R	LQDGQTFSSHGPGNPEAPGMDSIVR	D					Spectrum4978 scans: 6456,
14	gi|283135110|ref|NP_758512.3|	monofunctional C1-tetrahydrofolate synthase, mitochondrial precursor [Mus musculus]	1229	105662	37	37	30	30	13466	1	1	1	1299.11	2596.2	2	2596.2	0.0036	0	76.08	8.5e-07	R	LQDGQTFSSHGPGNPEAPGMDSIVR	D					Spectrum5006 scans: 6485,
14	gi|283135110|ref|NP_758512.3|	monofunctional C1-tetrahydrofolate synthase, mitochondrial precursor [Mus musculus]	1229	105662	37	37	30	30	13946	1	1	1	945.803	2834.39	3	2834.39	-0.0026	0	31.86	0.02	K	EAGLDITHICLPPDSGEDEIIDEILK	I					Spectrum11905 scans: 13749,
14	gi|283135110|ref|NP_758512.3|	monofunctional C1-tetrahydrofolate synthase, mitochondrial precursor [Mus musculus]	1229	105662	37	37	30	30	13954	1	1	1	949.16	2844.46	3	2844.46	-0.0018	1	60.94	1.3e-05	R	MVVASDKDGQPVTAEDLGVTGALTVLMK	D					Spectrum10561 scans: 12333,
14	gi|283135114|ref|NP_001164256.1|	monofunctional C1-tetrahydrofolate synthase, mitochondrial precursor [Mus musculus]	1229	105662	37	37	30	30	438	1	0	1	416.712	831.409	2	831.409	0	0	32.36	0.014	R	VLDTNDR	F					Spectrum1125 scans: 2385,
14	gi|283135114|ref|NP_001164256.1|	monofunctional C1-tetrahydrofolate synthase, mitochondrial precursor [Mus musculus]	1229	105662	37	37	30	30	1347	1	0	1	479.289	956.564	2	956.566	-0.0018	0	52.63	9.5e-05	K	VQLSLLER	L					Spectrum6741 scans: 8321,
14	gi|283135114|ref|NP_001164256.1|	monofunctional C1-tetrahydrofolate synthase, mitochondrial precursor [Mus musculus]	1229	105662	37	37	30	30	1648	1	0	1	496.253	990.491	2	990.492	-0.0001	0	47.89	0.00033	R	IQNMVSSGR	R					Spectrum1817 scans: 3113,
14	gi|283135114|ref|NP_001164256.1|	monofunctional C1-tetrahydrofolate synthase, mitochondrial precursor [Mus musculus]	1229	105662	37	37	30	30	1971	1	0	1	517.28	1032.55	2	1032.55	-0.0001	0	44.32	0.00047	K	ITIGQGSTEK	G					Spectrum1986 scans: 3291,
14	gi|283135114|ref|NP_001164256.1|	monofunctional C1-tetrahydrofolate synthase, mitochondrial precursor [Mus musculus]	1229	105662	37	37	30	30	2080	1	0	1	525.303	1048.59	2	1048.59	0.0001	0	58.87	9e-06	R	VIAQTVYGAK	D					Spectrum2783 scans: 4131,
14	gi|283135114|ref|NP_001164256.1|	monofunctional C1-tetrahydrofolate synthase, mitochondrial precursor [Mus musculus]	1229	105662	37	37	30	30	2154	1	0	1	529.808	1057.6	2	1057.6	0.0003	0	32.84	0.0063	K	EVLSLLQEK	N					Spectrum7071 scans: 8668,
14	gi|283135114|ref|NP_001164256.1|	monofunctional C1-tetrahydrofolate synthase, mitochondrial precursor [Mus musculus]	1229	105662	37	37	30	30	2559	1	0	1	554.785	1107.56	2	1107.56	0.0002	0	44.31	0.0006	R	EFSEIQLSR	L					Spectrum5210 scans: 6703,
14	gi|283135114|ref|NP_001164256.1|	monofunctional C1-tetrahydrofolate synthase, mitochondrial precursor [Mus musculus]	1229	105662	37	37	30	30	2847	1	0	1	573.301	1144.59	2	1144.59	0.0001	0	49.25	0.00017	R	QPSQGPTFGVK	G					Spectrum3452 scans: 4838,
14	gi|283135114|ref|NP_001164256.1|	monofunctional C1-tetrahydrofolate synthase, mitochondrial precursor [Mus musculus]	1229	105662	37	37	30	30	3033	1	0	1	581.327	1160.64	2	1160.64	-0.0008	1	66.34	2e-06	R	KITIGQGSTEK	G					Spectrum1582 scans: 2866,
14	gi|283135114|ref|NP_001164256.1|	monofunctional C1-tetrahydrofolate synthase, mitochondrial precursor [Mus musculus]	1229	105662	37	37	30	30	3153	1	0	1	586.301	1170.59	2	1170.59	0.0001	0	47.97	0.00022	R	ILHESTQTDK	A					Spectrum793 scans: 2035,
14	gi|283135114|ref|NP_001164256.1|	monofunctional C1-tetrahydrofolate synthase, mitochondrial precursor [Mus musculus]	1229	105662	37	37	30	30	3154	1	0	1	391.203	1170.59	3	1170.59	0.0004	0	40.64	0.0012	R	ILHESTQTDK	A					Spectrum789 scans: 2031,
14	gi|283135114|ref|NP_001164256.1|	monofunctional C1-tetrahydrofolate synthase, mitochondrial precursor [Mus musculus]	1229	105662	37	37	30	30	3646	1	0	1	608.806	1215.6	2	1215.6	-0.0003	0	47.46	0.00031	K	DIELSPEAQSK	I					Spectrum3413 scans: 4797,
14	gi|283135114|ref|NP_001164256.1|	monofunctional C1-tetrahydrofolate synthase, mitochondrial precursor [Mus musculus]	1229	105662	37	37	30	30	3898	1	0	1	623.319	1244.62	2	1244.62	-0.0016	0	44.37	0.0004	K	DVDGVTDINLGK	L					Spectrum5050 scans: 6532,
14	gi|283135114|ref|NP_001164256.1|	monofunctional C1-tetrahydrofolate synthase, mitochondrial precursor [Mus musculus]	1229	105662	37	37	30	30	3899	1	0	1	623.32	1244.62	2	1244.62	-0.0003	0	74.75	4.2e-07	K	DVDGVTDINLGK	L					Spectrum5143 scans: 6631,
14	gi|283135114|ref|NP_001164256.1|	monofunctional C1-tetrahydrofolate synthase, mitochondrial precursor [Mus musculus]	1229	105662	37	37	30	30	4058	1	0	1	421.883	1262.63	3	1262.63	0.001	0	27.19	0.037	K	THLSLSHEPDK	K					Spectrum1574 scans: 2857,
14	gi|283135114|ref|NP_001164256.1|	monofunctional C1-tetrahydrofolate synthase, mitochondrial precursor [Mus musculus]	1229	105662	37	37	30	30	5031	1	0	1	688.831	1375.65	2	1375.65	0.0003	0	57.06	3.2e-05	K	TDPSTLTEEEVR	K					Spectrum3175 scans: 4546,
14	gi|283135114|ref|NP_001164256.1|	monofunctional C1-tetrahydrofolate synthase, mitochondrial precursor [Mus musculus]	1229	105662	37	37	30	30	5138	1	0	1	696.367	1390.72	2	1390.72	-0.0011	1	44.91	0.00046	K	THLSLSHEPDKK	G					Spectrum1180 scans: 2442,
14	gi|283135114|ref|NP_001164256.1|	monofunctional C1-tetrahydrofolate synthase, mitochondrial precursor [Mus musculus]	1229	105662	37	37	30	30	5139	1	0	1	464.58	1390.72	3	1390.72	-0.0009	1	35.95	0.0036	K	THLSLSHEPDKK	G					Spectrum1163 scans: 2425,
14	gi|283135114|ref|NP_001164256.1|	monofunctional C1-tetrahydrofolate synthase, mitochondrial precursor [Mus musculus]	1229	105662	37	37	30	30	5353	1	0	1	469.918	1406.73	3	1406.73	-0.0009	0	28.17	0.019	K	MHGGGPSVTAGVPLK	K					Spectrum3554 scans: 4945,
14	gi|283135114|ref|NP_001164256.1|	monofunctional C1-tetrahydrofolate synthase, mitochondrial precursor [Mus musculus]	1229	105662	37	37	30	30	5519	1	0	1	714.386	1426.76	2	1426.76	-0.0003	0	65.66	4.8e-06	R	LNIDPATITWQR	V					Spectrum7657 scans: 9283,
14	gi|283135114|ref|NP_001164256.1|	monofunctional C1-tetrahydrofolate synthase, mitochondrial precursor [Mus musculus]	1229	105662	37	37	30	30	6289	1	0	1	752.878	1503.74	2	1503.74	0.0005	1	60.58	1.8e-05	K	TDPSTLTEEEVRK	F					Spectrum2475 scans: 3806,
14	gi|283135114|ref|NP_001164256.1|	monofunctional C1-tetrahydrofolate synthase, mitochondrial precursor [Mus musculus]	1229	105662	37	37	30	30	6839	1	0	1	778.456	1554.9	2	1554.9	-0.0001	0	85.75	8.4e-09	K	LIAEESVSLLAAALR	I					Spectrum11925 scans: 13770,
14	gi|283135114|ref|NP_001164256.1|	monofunctional C1-tetrahydrofolate synthase, mitochondrial precursor [Mus musculus]	1229	105662	37	37	30	30	6882	1	0	1	781.919	1561.82	2	1561.82	-0.0013	0	76.92	3.2e-07	K	EIGLLADEIEIYGK	S					Spectrum10005 scans: 11749,
14	gi|283135114|ref|NP_001164256.1|	monofunctional C1-tetrahydrofolate synthase, mitochondrial precursor [Mus musculus]	1229	105662	37	37	30	30	7266	1	0	1	807.958	1613.9	2	1613.9	-0.0008	0	69.13	1.1e-06	K	YVLVAGITPTPLGEGK	S					Spectrum7838 scans: 9473,
14	gi|283135114|ref|NP_001164256.1|	monofunctional C1-tetrahydrofolate synthase, mitochondrial precursor [Mus musculus]	1229	105662	37	37	30	30	7516	1	0	1	825.956	1649.9	2	1649.9	-0.0009	0	54.71	2.1e-05	K	LQPLSPVPSDIEISR	G					Spectrum6973 scans: 8565,
14	gi|283135114|ref|NP_001164256.1|	monofunctional C1-tetrahydrofolate synthase, mitochondrial precursor [Mus musculus]	1229	105662	37	37	30	30	7523	1	0	1	826.49	1650.97	2	1650.97	-0.0003	0	87.3	3e-09	K	STVTIGLVQALTAHLK	V					Spectrum10947 scans: 12738,
14	gi|283135114|ref|NP_001164256.1|	monofunctional C1-tetrahydrofolate synthase, mitochondrial precursor [Mus musculus]	1229	105662	37	37	30	30	7621	1	0	1	835.905	1669.8	2	1669.8	-0.0005	0	29.73	0.024	R	YTQQGFGNLPICMAK	T					Spectrum8153 scans: 9804,
14	gi|283135114|ref|NP_001164256.1|	monofunctional C1-tetrahydrofolate synthase, mitochondrial precursor [Mus musculus]	1229	105662	37	37	30	30	7622	1	0	1	835.905	1669.8	2	1669.8	0.0001	0	61.9	1.4e-05	R	YTQQGFGNLPICMAK	T					Spectrum8147 scans: 9797,
14	gi|283135114|ref|NP_001164256.1|	monofunctional C1-tetrahydrofolate synthase, mitochondrial precursor [Mus musculus]	1229	105662	37	37	30	30	7979	1	0	1	869.973	1737.93	2	1737.93	-0.0019	0	91.22	7.4e-09	R	FQFLYDVQLPIVEK	I					Spectrum11333 scans: 13147,
14	gi|283135114|ref|NP_001164256.1|	monofunctional C1-tetrahydrofolate synthase, mitochondrial precursor [Mus musculus]	1229	105662	37	37	30	30	7992	1	0	1	870.957	1739.9	2	1739.91	-0.0049	0	93.86	6.8e-09	R	VHGLTLQISEDSLSNK	V					Spectrum5708 scans: 7228,
14	gi|283135114|ref|NP_001164256.1|	monofunctional C1-tetrahydrofolate synthase, mitochondrial precursor [Mus musculus]	1229	105662	37	37	30	30	7993	1	0	1	580.974	1739.9	3	1739.91	-0.0043	0	62.1	9.6e-06	R	VHGLTLQISEDSLSNK	V					Spectrum5704 scans: 7224,
14	gi|283135114|ref|NP_001164256.1|	monofunctional C1-tetrahydrofolate synthase, mitochondrial precursor [Mus musculus]	1229	105662	37	37	30	30	11199	1	0	1	735.416	2203.23	3	2203.23	-0.0002	0	28.86	0.0046	K	VLVVGAHGPLEAALQWLFQR	K					Spectrum14528 scans: 16530,
14	gi|283135114|ref|NP_001164256.1|	monofunctional C1-tetrahydrofolate synthase, mitochondrial precursor [Mus musculus]	1229	105662	37	37	30	30	13462	1	0	1	1299.1	2596.19	2	2596.2	-0.0037	0	47.13	0.00067	R	LQDGQTFSSHGPGNPEAPGMDSIVR	D					Spectrum5026 scans: 6506,
14	gi|283135114|ref|NP_001164256.1|	monofunctional C1-tetrahydrofolate synthase, mitochondrial precursor [Mus musculus]	1229	105662	37	37	30	30	13465	1	0	1	866.406	2596.2	3	2596.2	-0.0016	0	59.03	4.4e-05	R	LQDGQTFSSHGPGNPEAPGMDSIVR	D					Spectrum4978 scans: 6456,
14	gi|283135114|ref|NP_001164256.1|	monofunctional C1-tetrahydrofolate synthase, mitochondrial precursor [Mus musculus]	1229	105662	37	37	30	30	13466	1	0	1	1299.11	2596.2	2	2596.2	0.0036	0	76.08	8.5e-07	R	LQDGQTFSSHGPGNPEAPGMDSIVR	D					Spectrum5006 scans: 6485,
14	gi|283135114|ref|NP_001164256.1|	monofunctional C1-tetrahydrofolate synthase, mitochondrial precursor [Mus musculus]	1229	105662	37	37	30	30	13946	1	0	1	945.803	2834.39	3	2834.39	-0.0026	0	31.86	0.02	K	EAGLDITHICLPPDSGEDEIIDEILK	I					Spectrum11905 scans: 13749,
14	gi|283135114|ref|NP_001164256.1|	monofunctional C1-tetrahydrofolate synthase, mitochondrial precursor [Mus musculus]	1229	105662	37	37	30	30	13954	1	0	1	949.16	2844.46	3	2844.46	-0.0018	1	60.94	1.3e-05	R	MVVASDKDGQPVTAEDLGVTGALTVLMK	D					Spectrum10561 scans: 12333,
14	gi|283135118|ref|NP_001164257.1|	monofunctional C1-tetrahydrofolate synthase, mitochondrial precursor [Mus musculus]	1229	105662	37	37	30	30	438	1	0	1	416.712	831.409	2	831.409	0	0	32.36	0.014	R	VLDTNDR	F					Spectrum1125 scans: 2385,
14	gi|283135118|ref|NP_001164257.1|	monofunctional C1-tetrahydrofolate synthase, mitochondrial precursor [Mus musculus]	1229	105662	37	37	30	30	1347	1	0	1	479.289	956.564	2	956.566	-0.0018	0	52.63	9.5e-05	K	VQLSLLER	L					Spectrum6741 scans: 8321,
14	gi|283135118|ref|NP_001164257.1|	monofunctional C1-tetrahydrofolate synthase, mitochondrial precursor [Mus musculus]	1229	105662	37	37	30	30	1648	1	0	1	496.253	990.491	2	990.492	-0.0001	0	47.89	0.00033	R	IQNMVSSGR	R					Spectrum1817 scans: 3113,
14	gi|283135118|ref|NP_001164257.1|	monofunctional C1-tetrahydrofolate synthase, mitochondrial precursor [Mus musculus]	1229	105662	37	37	30	30	1971	1	0	1	517.28	1032.55	2	1032.55	-0.0001	0	44.32	0.00047	K	ITIGQGSTEK	G					Spectrum1986 scans: 3291,
14	gi|283135118|ref|NP_001164257.1|	monofunctional C1-tetrahydrofolate synthase, mitochondrial precursor [Mus musculus]	1229	105662	37	37	30	30	2080	1	0	1	525.303	1048.59	2	1048.59	0.0001	0	58.87	9e-06	R	VIAQTVYGAK	D					Spectrum2783 scans: 4131,
14	gi|283135118|ref|NP_001164257.1|	monofunctional C1-tetrahydrofolate synthase, mitochondrial precursor [Mus musculus]	1229	105662	37	37	30	30	2154	1	0	1	529.808	1057.6	2	1057.6	0.0003	0	32.84	0.0063	K	EVLSLLQEK	N					Spectrum7071 scans: 8668,
14	gi|283135118|ref|NP_001164257.1|	monofunctional C1-tetrahydrofolate synthase, mitochondrial precursor [Mus musculus]	1229	105662	37	37	30	30	2559	1	0	1	554.785	1107.56	2	1107.56	0.0002	0	44.31	0.0006	R	EFSEIQLSR	L					Spectrum5210 scans: 6703,
14	gi|283135118|ref|NP_001164257.1|	monofunctional C1-tetrahydrofolate synthase, mitochondrial precursor [Mus musculus]	1229	105662	37	37	30	30	2847	1	0	1	573.301	1144.59	2	1144.59	0.0001	0	49.25	0.00017	R	QPSQGPTFGVK	G					Spectrum3452 scans: 4838,
14	gi|283135118|ref|NP_001164257.1|	monofunctional C1-tetrahydrofolate synthase, mitochondrial precursor [Mus musculus]	1229	105662	37	37	30	30	3033	1	0	1	581.327	1160.64	2	1160.64	-0.0008	1	66.34	2e-06	R	KITIGQGSTEK	G					Spectrum1582 scans: 2866,
14	gi|283135118|ref|NP_001164257.1|	monofunctional C1-tetrahydrofolate synthase, mitochondrial precursor [Mus musculus]	1229	105662	37	37	30	30	3153	1	0	1	586.301	1170.59	2	1170.59	0.0001	0	47.97	0.00022	R	ILHESTQTDK	A					Spectrum793 scans: 2035,
14	gi|283135118|ref|NP_001164257.1|	monofunctional C1-tetrahydrofolate synthase, mitochondrial precursor [Mus musculus]	1229	105662	37	37	30	30	3154	1	0	1	391.203	1170.59	3	1170.59	0.0004	0	40.64	0.0012	R	ILHESTQTDK	A					Spectrum789 scans: 2031,
14	gi|283135118|ref|NP_001164257.1|	monofunctional C1-tetrahydrofolate synthase, mitochondrial precursor [Mus musculus]	1229	105662	37	37	30	30	3646	1	0	1	608.806	1215.6	2	1215.6	-0.0003	0	47.46	0.00031	K	DIELSPEAQSK	I					Spectrum3413 scans: 4797,
14	gi|283135118|ref|NP_001164257.1|	monofunctional C1-tetrahydrofolate synthase, mitochondrial precursor [Mus musculus]	1229	105662	37	37	30	30	3898	1	0	1	623.319	1244.62	2	1244.62	-0.0016	0	44.37	0.0004	K	DVDGVTDINLGK	L					Spectrum5050 scans: 6532,
14	gi|283135118|ref|NP_001164257.1|	monofunctional C1-tetrahydrofolate synthase, mitochondrial precursor [Mus musculus]	1229	105662	37	37	30	30	3899	1	0	1	623.32	1244.62	2	1244.62	-0.0003	0	74.75	4.2e-07	K	DVDGVTDINLGK	L					Spectrum5143 scans: 6631,
14	gi|283135118|ref|NP_001164257.1|	monofunctional C1-tetrahydrofolate synthase, mitochondrial precursor [Mus musculus]	1229	105662	37	37	30	30	4058	1	0	1	421.883	1262.63	3	1262.63	0.001	0	27.19	0.037	K	THLSLSHEPDK	K					Spectrum1574 scans: 2857,
14	gi|283135118|ref|NP_001164257.1|	monofunctional C1-tetrahydrofolate synthase, mitochondrial precursor [Mus musculus]	1229	105662	37	37	30	30	5031	1	0	1	688.831	1375.65	2	1375.65	0.0003	0	57.06	3.2e-05	K	TDPSTLTEEEVR	K					Spectrum3175 scans: 4546,
14	gi|283135118|ref|NP_001164257.1|	monofunctional C1-tetrahydrofolate synthase, mitochondrial precursor [Mus musculus]	1229	105662	37	37	30	30	5138	1	0	1	696.367	1390.72	2	1390.72	-0.0011	1	44.91	0.00046	K	THLSLSHEPDKK	G					Spectrum1180 scans: 2442,
14	gi|283135118|ref|NP_001164257.1|	monofunctional C1-tetrahydrofolate synthase, mitochondrial precursor [Mus musculus]	1229	105662	37	37	30	30	5139	1	0	1	464.58	1390.72	3	1390.72	-0.0009	1	35.95	0.0036	K	THLSLSHEPDKK	G					Spectrum1163 scans: 2425,
14	gi|283135118|ref|NP_001164257.1|	monofunctional C1-tetrahydrofolate synthase, mitochondrial precursor [Mus musculus]	1229	105662	37	37	30	30	5353	1	0	1	469.918	1406.73	3	1406.73	-0.0009	0	28.17	0.019	K	MHGGGPSVTAGVPLK	K					Spectrum3554 scans: 4945,
14	gi|283135118|ref|NP_001164257.1|	monofunctional C1-tetrahydrofolate synthase, mitochondrial precursor [Mus musculus]	1229	105662	37	37	30	30	5519	1	0	1	714.386	1426.76	2	1426.76	-0.0003	0	65.66	4.8e-06	R	LNIDPATITWQR	V					Spectrum7657 scans: 9283,
14	gi|283135118|ref|NP_001164257.1|	monofunctional C1-tetrahydrofolate synthase, mitochondrial precursor [Mus musculus]	1229	105662	37	37	30	30	6289	1	0	1	752.878	1503.74	2	1503.74	0.0005	1	60.58	1.8e-05	K	TDPSTLTEEEVRK	F					Spectrum2475 scans: 3806,
14	gi|283135118|ref|NP_001164257.1|	monofunctional C1-tetrahydrofolate synthase, mitochondrial precursor [Mus musculus]	1229	105662	37	37	30	30	6839	1	0	1	778.456	1554.9	2	1554.9	-0.0001	0	85.75	8.4e-09	K	LIAEESVSLLAAALR	I					Spectrum11925 scans: 13770,
14	gi|283135118|ref|NP_001164257.1|	monofunctional C1-tetrahydrofolate synthase, mitochondrial precursor [Mus musculus]	1229	105662	37	37	30	30	6882	1	0	1	781.919	1561.82	2	1561.82	-0.0013	0	76.92	3.2e-07	K	EIGLLADEIEIYGK	S					Spectrum10005 scans: 11749,
14	gi|283135118|ref|NP_001164257.1|	monofunctional C1-tetrahydrofolate synthase, mitochondrial precursor [Mus musculus]	1229	105662	37	37	30	30	7266	1	0	1	807.958	1613.9	2	1613.9	-0.0008	0	69.13	1.1e-06	K	YVLVAGITPTPLGEGK	S					Spectrum7838 scans: 9473,
14	gi|283135118|ref|NP_001164257.1|	monofunctional C1-tetrahydrofolate synthase, mitochondrial precursor [Mus musculus]	1229	105662	37	37	30	30	7516	1	0	1	825.956	1649.9	2	1649.9	-0.0009	0	54.71	2.1e-05	K	LQPLSPVPSDIEISR	G					Spectrum6973 scans: 8565,
14	gi|283135118|ref|NP_001164257.1|	monofunctional C1-tetrahydrofolate synthase, mitochondrial precursor [Mus musculus]	1229	105662	37	37	30	30	7523	1	0	1	826.49	1650.97	2	1650.97	-0.0003	0	87.3	3e-09	K	STVTIGLVQALTAHLK	V					Spectrum10947 scans: 12738,
14	gi|283135118|ref|NP_001164257.1|	monofunctional C1-tetrahydrofolate synthase, mitochondrial precursor [Mus musculus]	1229	105662	37	37	30	30	7621	1	0	1	835.905	1669.8	2	1669.8	-0.0005	0	29.73	0.024	R	YTQQGFGNLPICMAK	T					Spectrum8153 scans: 9804,
14	gi|283135118|ref|NP_001164257.1|	monofunctional C1-tetrahydrofolate synthase, mitochondrial precursor [Mus musculus]	1229	105662	37	37	30	30	7622	1	0	1	835.905	1669.8	2	1669.8	0.0001	0	61.9	1.4e-05	R	YTQQGFGNLPICMAK	T					Spectrum8147 scans: 9797,
14	gi|283135118|ref|NP_001164257.1|	monofunctional C1-tetrahydrofolate synthase, mitochondrial precursor [Mus musculus]	1229	105662	37	37	30	30	7979	1	0	1	869.973	1737.93	2	1737.93	-0.0019	0	91.22	7.4e-09	R	FQFLYDVQLPIVEK	I					Spectrum11333 scans: 13147,
14	gi|283135118|ref|NP_001164257.1|	monofunctional C1-tetrahydrofolate synthase, mitochondrial precursor [Mus musculus]	1229	105662	37	37	30	30	7992	1	0	1	870.957	1739.9	2	1739.91	-0.0049	0	93.86	6.8e-09	R	VHGLTLQISEDSLSNK	V					Spectrum5708 scans: 7228,
14	gi|283135118|ref|NP_001164257.1|	monofunctional C1-tetrahydrofolate synthase, mitochondrial precursor [Mus musculus]	1229	105662	37	37	30	30	7993	1	0	1	580.974	1739.9	3	1739.91	-0.0043	0	62.1	9.6e-06	R	VHGLTLQISEDSLSNK	V					Spectrum5704 scans: 7224,
14	gi|283135118|ref|NP_001164257.1|	monofunctional C1-tetrahydrofolate synthase, mitochondrial precursor [Mus musculus]	1229	105662	37	37	30	30	11199	1	0	1	735.416	2203.23	3	2203.23	-0.0002	0	28.86	0.0046	K	VLVVGAHGPLEAALQWLFQR	K					Spectrum14528 scans: 16530,
14	gi|283135118|ref|NP_001164257.1|	monofunctional C1-tetrahydrofolate synthase, mitochondrial precursor [Mus musculus]	1229	105662	37	37	30	30	13462	1	0	1	1299.1	2596.19	2	2596.2	-0.0037	0	47.13	0.00067	R	LQDGQTFSSHGPGNPEAPGMDSIVR	D					Spectrum5026 scans: 6506,
14	gi|283135118|ref|NP_001164257.1|	monofunctional C1-tetrahydrofolate synthase, mitochondrial precursor [Mus musculus]	1229	105662	37	37	30	30	13465	1	0	1	866.406	2596.2	3	2596.2	-0.0016	0	59.03	4.4e-05	R	LQDGQTFSSHGPGNPEAPGMDSIVR	D					Spectrum4978 scans: 6456,
14	gi|283135118|ref|NP_001164257.1|	monofunctional C1-tetrahydrofolate synthase, mitochondrial precursor [Mus musculus]	1229	105662	37	37	30	30	13466	1	0	1	1299.11	2596.2	2	2596.2	0.0036	0	76.08	8.5e-07	R	LQDGQTFSSHGPGNPEAPGMDSIVR	D					Spectrum5006 scans: 6485,
14	gi|283135118|ref|NP_001164257.1|	monofunctional C1-tetrahydrofolate synthase, mitochondrial precursor [Mus musculus]	1229	105662	37	37	30	30	13946	1	0	1	945.803	2834.39	3	2834.39	-0.0026	0	31.86	0.02	K	EAGLDITHICLPPDSGEDEIIDEILK	I					Spectrum11905 scans: 13749,
14	gi|283135118|ref|NP_001164257.1|	monofunctional C1-tetrahydrofolate synthase, mitochondrial precursor [Mus musculus]	1229	105662	37	37	30	30	13954	1	0	1	949.16	2844.46	3	2844.46	-0.0018	1	60.94	1.3e-05	R	MVVASDKDGQPVTAEDLGVTGALTVLMK	D					Spectrum10561 scans: 12333,
15	gi|162417949|ref|NP_001104781.1|	leucine-rich repeat flightless-interacting protein 1 isoform 1 [Mus musculus]	1223	79201	31	31	23	23	363	1	1	0	408.727	815.439	2	815.439	-0.0001	0	26.68	0.027	K	EELNALK	S					Spectrum3063 scans: 4427,
15	gi|162417949|ref|NP_001104781.1|	leucine-rich repeat flightless-interacting protein 1 isoform 1 [Mus musculus]	1223	79201	31	31	23	23	435	1	1	1	416.25	830.486	2	830.486	-0.0001	1	32.26	0.011	R	LQVTDKK	Q					Spectrum949 scans: 2200,
15	gi|162417949|ref|NP_001104781.1|	leucine-rich repeat flightless-interacting protein 1 isoform 1 [Mus musculus]	1223	79201	31	31	23	23	1287	1	1	1	474.723	947.431	2	947.431	-0.0002	0	28.9	0.012	K	DGLGQSSER	E					Spectrum971 scans: 2223,
15	gi|162417949|ref|NP_001104781.1|	leucine-rich repeat flightless-interacting protein 1 isoform 1 [Mus musculus]	1223	79201	31	31	23	23	2235	1	1	1	536.257	1070.5	2	1070.5	0.0001	0	36.32	0.0021	K	NSEQIESHK	V					Spectrum549 scans: 1778,
15	gi|162417949|ref|NP_001104781.1|	leucine-rich repeat flightless-interacting protein 1 isoform 1 [Mus musculus]	1223	79201	31	31	23	23	2977	1	1	0	579.84	1157.67	2	1157.67	0.0006	1	45.54	0.00023	K	ITKEELNALK	S					Spectrum3334 scans: 4713,
15	gi|162417949|ref|NP_001104781.1|	leucine-rich repeat flightless-interacting protein 1 isoform 1 [Mus musculus]	1223	79201	31	31	23	23	4040	1	1	0	630.798	1259.58	2	1259.58	-0.0007	0	49.81	0.00017	K	EIDCLSPEAQR	L					Spectrum4282 scans: 5717,
15	gi|162417949|ref|NP_001104781.1|	leucine-rich repeat flightless-interacting protein 1 isoform 1 [Mus musculus]	1223	79201	31	31	23	23	4490	1	1	1	658.802	1315.59	2	1315.59	-0.0002	0	53.09	7.9e-05	R	EPVEDPQSGSSGK	Q					Spectrum758 scans: 1998,
15	gi|162417949|ref|NP_001104781.1|	leucine-rich repeat flightless-interacting protein 1 isoform 1 [Mus musculus]	1223	79201	31	31	23	23	4516	1	1	0	660.317	1318.62	2	1318.62	-0.0001	0	87.17	3.4e-08	K	AMVSNAQLDNEK	T					Spectrum2108 scans: 3419,
15	gi|162417949|ref|NP_001104781.1|	leucine-rich repeat flightless-interacting protein 1 isoform 1 [Mus musculus]	1223	79201	31	31	23	23	4854	1	1	0	680.334	1358.65	2	1358.65	-0.0004	0	60.75	1.6e-05	K	TNFMYQVDTLK	D					Spectrum7051 scans: 8647,
15	gi|162417949|ref|NP_001104781.1|	leucine-rich repeat flightless-interacting protein 1 isoform 1 [Mus musculus]	1223	79201	31	31	23	23	5128	1	1	1	695.359	1388.7	2	1388.7	-0.0007	1	59.2	1.6e-05	R	EIKDSLAEVEEK	Y					Spectrum3698 scans: 5097,
15	gi|162417949|ref|NP_001104781.1|	leucine-rich repeat flightless-interacting protein 1 isoform 1 [Mus musculus]	1223	79201	31	31	23	23	5544	1	1	1	715.841	1429.67	2	1429.67	0.0001	0	71.77	1.2e-06	K	SEQQAEALDSPQK	K					Spectrum1394 scans: 2667,
15	gi|162417949|ref|NP_001104781.1|	leucine-rich repeat flightless-interacting protein 1 isoform 1 [Mus musculus]	1223	79201	31	31	23	23	5700	1	1	0	724.364	1446.71	2	1446.71	-0.0001	1	82.4	1.2e-07	K	KAMVSNAQLDNEK	T					Spectrum1539 scans: 2820,
15	gi|162417949|ref|NP_001104781.1|	leucine-rich repeat flightless-interacting protein 1 isoform 1 [Mus musculus]	1223	79201	31	31	23	23	6847	1	1	1	520.262	1557.76	3	1557.76	-0.0003	1	40.75	0.0016	K	SEQQAEALDSPQKK	T					Spectrum1044 scans: 2300,
15	gi|162417949|ref|NP_001104781.1|	leucine-rich repeat flightless-interacting protein 1 isoform 1 [Mus musculus]	1223	79201	31	31	23	23	6848	1	1	1	779.889	1557.76	2	1557.76	-0.0001	1	66.27	4.6e-06	K	SEQQAEALDSPQKK	T					Spectrum1053 scans: 2309,
15	gi|162417949|ref|NP_001104781.1|	leucine-rich repeat flightless-interacting protein 1 isoform 1 [Mus musculus]	1223	79201	31	31	23	23	7095	1	1	0	796.383	1590.75	2	1590.75	-0.0004	1	31.37	0.016	K	EVEERPDKDFAEK	G					Spectrum1541 scans: 2822,
15	gi|162417949|ref|NP_001104781.1|	leucine-rich repeat flightless-interacting protein 1 isoform 1 [Mus musculus]	1223	79201	31	31	23	23	7096	1	1	0	796.383	1590.75	2	1590.75	-0.0004	1	55.84	5.8e-05	K	EVEERPDKDFAEK	G					Spectrum1487 scans: 2765,
15	gi|162417949|ref|NP_001104781.1|	leucine-rich repeat flightless-interacting protein 1 isoform 1 [Mus musculus]	1223	79201	31	31	23	23	7540	1	1	0	552.295	1653.86	3	1653.86	0	0	55.2	3.6e-05	K	HAHSILQFQFAEVK	E					Spectrum7031 scans: 8626,
15	gi|162417949|ref|NP_001104781.1|	leucine-rich repeat flightless-interacting protein 1 isoform 1 [Mus musculus]	1223	79201	31	31	23	23	7700	1	1	1	563.268	1686.78	3	1686.78	-0.0002	1	54.45	8e-05	R	AGSREPVEDPQSGSSGK	Q					Spectrum729 scans: 1968,
15	gi|162417949|ref|NP_001104781.1|	leucine-rich repeat flightless-interacting protein 1 isoform 1 [Mus musculus]	1223	79201	31	31	23	23	8599	1	1	0	902.442	1802.87	2	1802.87	-0.0018	0	44.8	0.00093	K	DMLLELEEQLAESQR	Q					Spectrum11258 scans: 13068,
15	gi|162417949|ref|NP_001104781.1|	leucine-rich repeat flightless-interacting protein 1 isoform 1 [Mus musculus]	1223	79201	31	31	23	23	8600	1	1	0	601.964	1802.87	3	1802.87	-0.0009	0	62.67	1.6e-05	K	DMLLELEEQLAESQR	Q					Spectrum11274 scans: 13085,
15	gi|162417949|ref|NP_001104781.1|	leucine-rich repeat flightless-interacting protein 1 isoform 1 [Mus musculus]	1223	79201	31	31	23	23	8755	1	1	0	910.961	1819.91	2	1819.91	-0.0019	0	62.91	1.1e-05	R	NMPSLSAATLASLGGTSSR	R					Spectrum7974 scans: 9616,
15	gi|162417949|ref|NP_001104781.1|	leucine-rich repeat flightless-interacting protein 1 isoform 1 [Mus musculus]	1223	79201	31	31	23	23	9552	1	1	1	964.471	1926.93	2	1926.93	-0.0018	0	42.95	0.0014	R	ETLQNSEQEQPKPNTGK	D					Spectrum842 scans: 2086,
15	gi|162417949|ref|NP_001104781.1|	leucine-rich repeat flightless-interacting protein 1 isoform 1 [Mus musculus]	1223	79201	31	31	23	23	9553	1	1	1	643.316	1926.93	3	1926.93	-0.0009	0	29.7	0.032	R	ETLQNSEQEQPKPNTGK	D					Spectrum829 scans: 2073,
15	gi|162417949|ref|NP_001104781.1|	leucine-rich repeat flightless-interacting protein 1 isoform 1 [Mus musculus]	1223	79201	31	31	23	23	10627	1	1	1	1040.03	2078.04	2	2078.04	-0.0027	0	81.72	1.5e-07	K	AENQRPAEDSALSPGPLAGAK	C					Spectrum3660 scans: 5056,
15	gi|162417949|ref|NP_001104781.1|	leucine-rich repeat flightless-interacting protein 1 isoform 1 [Mus musculus]	1223	79201	31	31	23	23	10628	1	1	1	1040.03	2078.04	2	2078.04	-0.002	0	71.04	1.7e-06	K	AENQRPAEDSALSPGPLAGAK	C					Spectrum3675 scans: 5072,
15	gi|162417949|ref|NP_001104781.1|	leucine-rich repeat flightless-interacting protein 1 isoform 1 [Mus musculus]	1223	79201	31	31	23	23	12071	1	1	1	1202.06	2402.11	2	2402.11	-0.0008	0	119.09	3.7e-11	R	EDEVQAGDTTVEDQVGTVASGPAK	Q					Spectrum4331 scans: 5768,
15	gi|162417949|ref|NP_001104781.1|	leucine-rich repeat flightless-interacting protein 1 isoform 1 [Mus musculus]	1223	79201	31	31	23	23	14501	1	1	0	1015.5	3043.47	3	3043.47	-0.0079	0	63.75	1.5e-05	K	HGIILNSEIATNGETSDTVNDVGYQAPTK	I					Spectrum5475 scans: 6982,
15	gi|162417949|ref|NP_001104781.1|	leucine-rich repeat flightless-interacting protein 1 isoform 1 [Mus musculus]	1223	79201	31	31	23	23	14503	1	1	0	1015.5	3043.47	3	3043.47	-0.0013	0	95.95	8.2e-09	K	HGIILNSEIATNGETSDTVNDVGYQAPTK	I					Spectrum5251 scans: 6746,
15	gi|162417949|ref|NP_001104781.1|	leucine-rich repeat flightless-interacting protein 1 isoform 1 [Mus musculus]	1223	79201	31	31	23	23	14504	1	1	0	1015.5	3043.47	3	3043.47	0.0009	0	89.53	3.6e-08	K	HGIILNSEIATNGETSDTVNDVGYQAPTK	I					Spectrum5291 scans: 6788,
15	gi|162417949|ref|NP_001104781.1|	leucine-rich repeat flightless-interacting protein 1 isoform 1 [Mus musculus]	1223	79201	31	31	23	23	14551	1	1	1	1025.15	3072.42	3	3072.42	-0.0027	1	105.98	1.1e-09	R	GTGGNQREDEVQAGDTTVEDQVGTVASGPAK	Q					Spectrum3746 scans: 5147,
15	gi|162417949|ref|NP_001104781.1|	leucine-rich repeat flightless-interacting protein 1 isoform 1 [Mus musculus]	1223	79201	31	31	23	23	14552	1	1	1	1025.15	3072.42	3	3072.42	-0.0016	1	106	1.1e-09	R	GTGGNQREDEVQAGDTTVEDQVGTVASGPAK	Q					Spectrum3754 scans: 5156,
16	gi|11528490|ref|NP_071292.1|	protein flightless-1 homolog [Mus musculus]	1084	144712	34	34	27	27	100	1	1	1	389.716	777.417	2	777.417	0	0	32.7	0.0088	K	FLSHFK	R					Spectrum3566 scans: 4958,
16	gi|11528490|ref|NP_071292.1|	protein flightless-1 homolog [Mus musculus]	1084	144712	34	34	27	27	1003	1	1	1	457.735	913.455	2	913.455	0.0006	0	38.94	0.00076	K	GYFAVTEK	C					Spectrum4422 scans: 5864,
16	gi|11528490|ref|NP_071292.1|	protein flightless-1 homolog [Mus musculus]	1084	144712	34	34	27	27	1060	1	1	1	462.745	923.476	2	923.475	0.0005	0	27.74	0.0057	K	FESLFPGK	L					Spectrum7085 scans: 8682,
16	gi|11528490|ref|NP_071292.1|	protein flightless-1 homolog [Mus musculus]	1084	144712	34	34	27	27	1401	1	1	1	482.724	963.433	2	963.433	0	0	52.79	5.2e-05	K	GMSDVAQEK	N					Spectrum1324 scans: 2594,
16	gi|11528490|ref|NP_071292.1|	protein flightless-1 homolog [Mus musculus]	1084	144712	34	34	27	27	2105	1	1	1	526.791	1051.57	2	1051.57	-0.0021	1	44.7	0.00029	K	KFESLFPGK	L					Spectrum5785 scans: 7309,
16	gi|11528490|ref|NP_071292.1|	protein flightless-1 homolog [Mus musculus]	1084	144712	34	34	27	27	2417	1	1	1	546.288	1090.56	2	1090.56	-0.0006	0	51.18	6.1e-05	R	GAQATLSNTTK	A					Spectrum1123 scans: 2383,
16	gi|11528490|ref|NP_071292.1|	protein flightless-1 homolog [Mus musculus]	1084	144712	34	34	27	27	2533	1	1	1	552.261	1102.51	2	1102.51	-0.0004	0	68.8	2.3e-06	R	MTQQQENPK	F					Spectrum402 scans: 1624,
16	gi|11528490|ref|NP_071292.1|	protein flightless-1 homolog [Mus musculus]	1084	144712	34	34	27	27	2702	1	1	1	564.794	1127.57	2	1127.57	0.0005	0	36.64	0.0029	R	WDQGLEKPR	L					Spectrum2426 scans: 3754,
16	gi|11528490|ref|NP_071292.1|	protein flightless-1 homolog [Mus musculus]	1084	144712	34	34	27	27	3558	1	1	1	604.811	1207.61	2	1207.61	-0.0009	0	76.96	3e-07	R	SLEGTEAQVFK	A					Spectrum5010 scans: 6490,
16	gi|11528490|ref|NP_071292.1|	protein flightless-1 homolog [Mus musculus]	1084	144712	34	34	27	27	3667	1	1	1	609.806	1217.6	2	1217.6	-0.001	0	47.15	0.00035	K	ACQVYIQHTR	S					Spectrum2081 scans: 3390,
16	gi|11528490|ref|NP_071292.1|	protein flightless-1 homolog [Mus musculus]	1084	144712	34	34	27	27	3668	1	1	1	609.822	1217.63	2	1217.63	-0.0004	0	42.41	0.0011	K	LDFDGLPSGIGK	L					Spectrum7372 scans: 8984,
16	gi|11528490|ref|NP_071292.1|	protein flightless-1 homolog [Mus musculus]	1084	144712	34	34	27	27	4193	1	1	1	637.842	1273.67	2	1273.67	-0.0004	0	44	0.00048	R	NQLTSLPSAICK	L					Spectrum6484 scans: 8051,
16	gi|11528490|ref|NP_071292.1|	protein flightless-1 homolog [Mus musculus]	1084	144712	34	34	27	27	4274	1	1	1	428.898	1283.67	3	1283.67	-0.0002	1	36.28	0.0039	R	RWDQGLEKPR	L					Spectrum2469 scans: 3800,
16	gi|11528490|ref|NP_071292.1|	protein flightless-1 homolog [Mus musculus]	1084	144712	34	34	27	27	4997	1	1	1	686.365	1370.71	2	1370.72	-0.0008	0	55.1	3.4e-05	R	NAEAVLQGQGLSGK	V					Spectrum3972 scans: 5386,
16	gi|11528490|ref|NP_071292.1|	protein flightless-1 homolog [Mus musculus]	1084	144712	34	34	27	27	6792	1	1	1	775.903	1549.79	2	1549.79	-0.0016	0	29.68	0.019	R	ENPSLVMPPKPADR	T					Spectrum3639 scans: 5034,
16	gi|11528490|ref|NP_071292.1|	protein flightless-1 homolog [Mus musculus]	1084	144712	34	34	27	27	6793	1	1	1	775.903	1549.79	2	1549.79	-0.0012	0	30.25	0.018	R	ENPSLVMPPKPADR	T					Spectrum3540 scans: 4930,
16	gi|11528490|ref|NP_071292.1|	protein flightless-1 homolog [Mus musculus]	1084	144712	34	34	27	27	6801	1	1	1	775.904	1549.79	2	1549.79	0.0006	0	34.04	0.0064	R	ENPSLVMPPKPADR	T					Spectrum3466 scans: 4852,
16	gi|11528490|ref|NP_071292.1|	protein flightless-1 homolog [Mus musculus]	1084	144712	34	34	27	27	7210	1	1	1	803.434	1604.85	2	1604.85	0.0003	0	60.59	1.2e-05	R	QLPAMMALQTLHLR	N	Gln->pyro-Glu (N-term Q)	2.00000000000000.0			Spectrum12594 scans: 14473,
16	gi|11528490|ref|NP_071292.1|	protein flightless-1 homolog [Mus musculus]	1084	144712	34	34	27	27	7348	1	1	1	811.947	1621.88	2	1621.88	-0.001	0	47.65	0.00022	R	QLPAMMALQTLHLR	N					Spectrum10369 scans: 12131,
16	gi|11528490|ref|NP_071292.1|	protein flightless-1 homolog [Mus musculus]	1084	144712	34	34	27	27	7350	1	1	1	541.634	1621.88	3	1621.88	-0.0002	0	36.63	0.0027	R	QLPAMMALQTLHLR	N					Spectrum10381 scans: 12144,
16	gi|11528490|ref|NP_071292.1|	protein flightless-1 homolog [Mus musculus]	1084	144712	34	34	27	27	7351	1	1	1	811.947	1621.88	2	1621.88	-0.0002	0	86.09	3.1e-08	R	QLPAMMALQTLHLR	N					Spectrum10355 scans: 12116,
16	gi|11528490|ref|NP_071292.1|	protein flightless-1 homolog [Mus musculus]	1084	144712	34	34	27	27	7548	1	1	1	828.948	1655.88	2	1655.88	-0.0027	0	53.33	6.5e-05	R	LAGASPATVAAAAAVGSGSK	D					Spectrum4811 scans: 6279,
16	gi|11528490|ref|NP_071292.1|	protein flightless-1 homolog [Mus musculus]	1084	144712	34	34	27	27	8338	1	1	1	888.998	1775.98	2	1775.98	-0.0009	0	80.72	4.5e-08	K	VGLGLGYLELPQINYK	L					Spectrum11056 scans: 12852,
16	gi|11528490|ref|NP_071292.1|	protein flightless-1 homolog [Mus musculus]	1084	144712	34	34	27	27	8704	1	1	1	909.435	1816.86	2	1816.86	-0.0002	0	28.65	0.033	K	LAEDILNTMFDASYSK	Q					Spectrum10706 scans: 12485,
16	gi|11528490|ref|NP_071292.1|	protein flightless-1 homolog [Mus musculus]	1084	144712	34	34	27	27	8705	1	1	1	909.436	1816.86	2	1816.86	0.0011	0	85.06	7.6e-08	K	LAEDILNTMFDASYSK	Q					Spectrum10606 scans: 12380,
16	gi|11528490|ref|NP_071292.1|	protein flightless-1 homolog [Mus musculus]	1084	144712	34	34	27	27	10247	1	1	1	999.488	1996.96	2	1996.96	-0.0021	0	61.95	1.7e-05	R	TAEWYNIDFSLQNQLR	L					Spectrum10007 scans: 11751,
16	gi|11528490|ref|NP_071292.1|	protein flightless-1 homolog [Mus musculus]	1084	144712	34	34	27	27	10595	1	1	1	1033.5	2064.99	2	2064.99	-0.0016	0	105.02	8.3e-10	K	VPFESEDNQGIVYAWVGR	A					Spectrum9454 scans: 11170,
16	gi|11528490|ref|NP_071292.1|	protein flightless-1 homolog [Mus musculus]	1084	144712	34	34	27	27	11042	1	1	1	723.36	2167.06	3	2167.06	0.0008	0	53.51	0.0001	K	LDDLSVLDLSHNQLTECPR	E					Spectrum8294 scans: 9952,
16	gi|11528490|ref|NP_071292.1|	protein flightless-1 homolog [Mus musculus]	1084	144712	34	34	27	27	11214	1	1	1	737.068	2208.18	3	2208.19	-0.0052	1	27.75	0.015	R	LAGASPATVAAAAAVGSGSKDPLAR	K					Spectrum5876 scans: 7405,
16	gi|11528490|ref|NP_071292.1|	protein flightless-1 homolog [Mus musculus]	1084	144712	34	34	27	27	11540	1	1	1	750.446	2248.32	3	2248.32	-0.0009	0	50.97	8e-06	R	LVHLQTLVLNGNPLLHAQLR	Q					Spectrum9240 scans: 10945,
16	gi|11528490|ref|NP_071292.1|	protein flightless-1 homolog [Mus musculus]	1084	144712	34	34	27	27	11792	1	1	1	1153.66	2305.3	2	2305.3	-0.0008	0	85.26	5.5e-09	R	LVTLPEAIHFLTEIQVLDVR	E					Spectrum14456 scans: 16454,
16	gi|11528490|ref|NP_071292.1|	protein flightless-1 homolog [Mus musculus]	1084	144712	34	34	27	27	14263	1	1	1	970.502	2908.48	3	2908.49	-0.002	0	34.73	0.0053	K	AEITLLVQGQEPPGFWDVLGGEPSEIK	N					Spectrum11679 scans: 13511,
16	gi|11528490|ref|NP_071292.1|	protein flightless-1 homolog [Mus musculus]	1084	144712	34	34	27	27	15246	1	1	1	1206.88	3617.63	3	3617.63	-0.0045	0	34.75	0.016	K	QVINEGEEPENFFWVGIGAQKPYDDDAEYMK	H					Spectrum10110 scans: 11859,
16	gi|11528490|ref|NP_071292.1|	protein flightless-1 homolog [Mus musculus]	1084	144712	34	34	27	27	15247	1	1	1	1206.88	3617.63	3	3617.63	-0.0038	0	106.15	1.1e-09	K	QVINEGEEPENFFWVGIGAQKPYDDDAEYMK	H					Spectrum10063 scans: 11810,
17	gi|31981690|ref|NP_112442.2|	heat shock cognate 71 kDa protein [Mus musculus]	1054	70827	27	27	19	19	37	1	1	1	383.211	764.407	2	764.407	-0.0001	0	36.07	0.0022	K	VQVEYK	G					Spectrum1858 scans: 3156,
17	gi|31981690|ref|NP_112442.2|	heat shock cognate 71 kDa protein [Mus musculus]	1054	70827	27	27	19	19	444	1	1	1	417.705	833.395	2	833.395	0.0001	0	36.29	0.0021	R	MVQEAEK	Y					Spectrum712 scans: 1950,
17	gi|31981690|ref|NP_112442.2|	heat shock cognate 71 kDa protein [Mus musculus]	1054	70827	27	27	19	19	1094	1	1	1	465.772	929.529	2	929.529	-0.0004	1	34.14	0.011	K	RNTTIPTK	Q					Spectrum969 scans: 2221,
17	gi|31981690|ref|NP_112442.2|	heat shock cognate 71 kDa protein [Mus musculus]	1054	70827	27	27	19	19	3750	1	1	0	614.817	1227.62	2	1227.62	-0.0004	0	59.6	9.6e-06	K	VEIIANDQGNR	T					Spectrum2558 scans: 3894,
17	gi|31981690|ref|NP_112442.2|	heat shock cognate 71 kDa protein [Mus musculus]	1054	70827	27	27	19	19	3983	1	1	1	626.834	1251.65	2	1251.65	0.0005	1	30.99	0.0097	K	MKEIAEAYLGK	T					Spectrum4435 scans: 5877,
17	gi|31981690|ref|NP_112442.2|	heat shock cognate 71 kDa protein [Mus musculus]	1054	70827	27	27	19	19	3988	1	1	1	627.312	1252.61	2	1252.61	0.0001	0	68.5	3.3e-06	R	FEELNADLFR	G					Spectrum8491 scans: 10159,
17	gi|31981690|ref|NP_112442.2|	heat shock cognate 71 kDa protein [Mus musculus]	1054	70827	27	27	19	19	3993	1	1	1	627.787	1253.56	2	1253.56	-0.0009	0	61.83	7.9e-06	R	FDDAVVQSDMK	H					Spectrum3983 scans: 5398,
17	gi|31981690|ref|NP_112442.2|	heat shock cognate 71 kDa protein [Mus musculus]	1054	70827	27	27	19	19	5366	1	1	1	705.837	1409.66	2	1409.66	-0.001	1	56.84	3.1e-05	R	RFDDAVVQSDMK	H					Spectrum3529 scans: 4919,
17	gi|31981690|ref|NP_112442.2|	heat shock cognate 71 kDa protein [Mus musculus]	1054	70827	27	27	19	19	6037	1	1	1	740.88	1479.75	2	1479.75	-0.0012	1	43.03	0.00096	R	ARFEELNADLFR	G					Spectrum7356 scans: 8967,
17	gi|31981690|ref|NP_112442.2|	heat shock cognate 71 kDa protein [Mus musculus]	1054	70827	27	27	19	19	6056	1	1	1	741.407	1480.8	2	1480.8	-0.0006	0	78.87	8.9e-08	K	SQIHDIVLVGGSTR	I					Spectrum4834 scans: 6304,
17	gi|31981690|ref|NP_112442.2|	heat shock cognate 71 kDa protein [Mus musculus]	1054	70827	27	27	19	19	6100	1	1	0	744.354	1486.69	2	1486.69	-0.0004	0	68.79	3.2e-06	R	TTPSYVAFTDTER	L					Spectrum5246 scans: 6741,
17	gi|31981690|ref|NP_112442.2|	heat shock cognate 71 kDa protein [Mus musculus]	1054	70827	27	27	19	19	7503	1	1	1	825.401	1648.79	2	1648.79	-0.0009	0	90.17	2.3e-08	K	NQVAMNPTNTVFDAK	R					Spectrum5267 scans: 6763,
17	gi|31981690|ref|NP_112442.2|	heat shock cognate 71 kDa protein [Mus musculus]	1054	70827	27	27	19	19	7504	1	1	1	825.401	1648.79	2	1648.79	-0.0001	0	36	0.0053	K	NQVAMNPTNTVFDAK	R					Spectrum5379 scans: 6880,
17	gi|31981690|ref|NP_112442.2|	heat shock cognate 71 kDa protein [Mus musculus]	1054	70827	27	27	19	19	7532	1	1	1	551.948	1652.82	3	1652.82	-0.0015	0	63.52	8.2e-06	K	HWPFMVVNDAGRPK	V					Spectrum6565 scans: 8136,
17	gi|31981690|ref|NP_112442.2|	heat shock cognate 71 kDa protein [Mus musculus]	1054	70827	27	27	19	19	7562	1	1	0	830.451	1658.89	2	1658.89	-0.0013	0	121.85	7.3e-12	R	IINEPTAAAIAYGLDK	K					Spectrum7371 scans: 8983,
17	gi|31981690|ref|NP_112442.2|	heat shock cognate 71 kDa protein [Mus musculus]	1054	70827	27	27	19	19	7732	1	1	1	846.366	1690.72	2	1690.72	-0.0008	0	68.26	2.5e-06	K	STAGDTHLGGEDFDNR	M					Spectrum2581 scans: 3918,
17	gi|31981690|ref|NP_112442.2|	heat shock cognate 71 kDa protein [Mus musculus]	1054	70827	27	27	19	19	7733	1	1	1	564.58	1690.72	3	1690.72	-0.0005	0	49.99	0.00018	K	STAGDTHLGGEDFDNR	M					Spectrum2573 scans: 3910,
17	gi|31981690|ref|NP_112442.2|	heat shock cognate 71 kDa protein [Mus musculus]	1054	70827	27	27	19	19	7734	1	1	1	846.366	1690.72	2	1690.72	-0.0002	0	31.98	0.012	K	STAGDTHLGGEDFDNR	M					Spectrum2640 scans: 3980,
17	gi|31981690|ref|NP_112442.2|	heat shock cognate 71 kDa protein [Mus musculus]	1054	70827	27	27	19	19	10071	1	1	1	661.337	1980.99	3	1980.99	-0.0003	0	30.28	0.018	K	TVTNAVVTVPAYFNDSQR	Q					Spectrum6955 scans: 8546,
17	gi|31981690|ref|NP_112442.2|	heat shock cognate 71 kDa protein [Mus musculus]	1054	70827	27	27	19	19	11203	1	1	1	736.037	2205.09	3	2205.09	-0.0001	0	43.11	0.0013	K	GPAVGIDLGTTYSCVGVFQHGK	V					Spectrum8334 scans: 9994,
17	gi|31981690|ref|NP_112442.2|	heat shock cognate 71 kDa protein [Mus musculus]	1054	70827	27	27	19	19	11576	1	1	1	1130.58	2259.14	2	2259.14	-0.0012	0	112.61	1.2e-10	K	SINPDEAVAYGAAVQAAILSGDK	S					Spectrum10761 scans: 12543,
17	gi|31981690|ref|NP_112442.2|	heat shock cognate 71 kDa protein [Mus musculus]	1054	70827	27	27	19	19	11577	1	1	1	754.053	2259.14	3	2259.14	-0.001	0	63.18	1.1e-05	K	SINPDEAVAYGAAVQAAILSGDK	S					Spectrum10765 scans: 12547,
17	gi|31981690|ref|NP_112442.2|	heat shock cognate 71 kDa protein [Mus musculus]	1054	70827	27	27	19	19	13841	1	1	0	1387.67	2773.32	2	2773.32	-0.0035	0	79.2	3.9e-07	K	QTQTFTTYSDNQPGVLIQVYEGER	A					Spectrum8187 scans: 9839,
17	gi|31981690|ref|NP_112442.2|	heat shock cognate 71 kDa protein [Mus musculus]	1054	70827	27	27	19	19	13842	1	1	0	925.446	2773.32	3	2773.32	-0.0023	0	32.58	0.018	K	QTQTFTTYSDNQPGVLIQVYEGER	A					Spectrum8189 scans: 9841,
17	gi|31981690|ref|NP_112442.2|	heat shock cognate 71 kDa protein [Mus musculus]	1054	70827	27	27	19	19	13844	1	1	0	1387.67	2773.32	2	2773.32	-0.002	0	107.16	6.1e-10	K	QTQTFTTYSDNQPGVLIQVYEGER	A					Spectrum8122 scans: 9771,
17	gi|31981690|ref|NP_112442.2|	heat shock cognate 71 kDa protein [Mus musculus]	1054	70827	27	27	19	19	13845	1	1	0	925.447	2773.32	3	2773.32	-0.0019	0	41.11	0.0026	K	QTQTFTTYSDNQPGVLIQVYEGER	A					Spectrum8129 scans: 9778,
17	gi|31981690|ref|NP_112442.2|	heat shock cognate 71 kDa protein [Mus musculus]	1054	70827	27	27	19	19	13846	1	1	0	1387.67	2773.32	2	2773.32	-0.0013	0	84.61	1.2e-07	K	QTQTFTTYSDNQPGVLIQVYEGER	A					Spectrum8156 scans: 9807,
18	gi|6678986|ref|NP_032685.1|	myosin-Ic isoform b [Mus musculus]	985	118082	27	27	23	23	537	1	1	1	423.235	844.456	2	844.456	0.0001	0	31.41	0.0056	K	WAAQTIR	R					Spectrum3495 scans: 4883,
18	gi|6678986|ref|NP_032685.1|	myosin-Ic isoform b [Mus musculus]	985	118082	27	27	23	23	1047	1	1	1	461.761	921.507	2	921.507	-0.0006	0	34.63	0.0013	R	TFTWLVR	K					Spectrum9411 scans: 11125,
18	gi|6678986|ref|NP_032685.1|	myosin-Ic isoform b [Mus musculus]	985	118082	27	27	23	23	1065	1	1	1	463.74	925.466	2	925.466	0	0	33.43	0.0067	K	YEAFLQR	Y					Spectrum4979 scans: 6457,
18	gi|6678986|ref|NP_032685.1|	myosin-Ic isoform b [Mus musculus]	985	118082	27	27	23	23	1752	1	1	1	501.267	1000.52	2	1000.52	0.0004	0	76.36	3.2e-07	R	LGTEEISPR	V					Spectrum2589 scans: 3927,
18	gi|6678986|ref|NP_032685.1|	myosin-Ic isoform b [Mus musculus]	985	118082	27	27	23	23	2155	1	1	1	529.812	1057.61	2	1057.61	-0.0027	0	62.36	7.4e-06	R	LLGVEGTTLR	E					Spectrum5773 scans: 7296,
18	gi|6678986|ref|NP_032685.1|	myosin-Ic isoform b [Mus musculus]	985	118082	27	27	23	23	2269	1	1	1	538.262	1074.51	2	1074.51	0.0003	0	43.53	0.00048	K	DNYPQSVPR	L					Spectrum1904 scans: 3204,
18	gi|6678986|ref|NP_032685.1|	myosin-Ic isoform b [Mus musculus]	985	118082	27	27	23	23	3710	1	1	1	612.835	1223.66	2	1223.65	0.0004	0	29.12	0.0087	R	NPQSYLYLVK	G					Spectrum7141 scans: 8741,
18	gi|6678986|ref|NP_032685.1|	myosin-Ic isoform b [Mus musculus]	985	118082	27	27	23	23	4059	1	1	1	421.884	1262.63	3	1262.63	-0.0007	0	25.66	0.049	R	HLGYKPEEYK	M					Spectrum1749 scans: 3041,
18	gi|6678986|ref|NP_032685.1|	myosin-Ic isoform b [Mus musculus]	985	118082	27	27	23	23	4414	1	1	1	652.869	1303.72	2	1303.72	-0.001	1	29.73	0.0084	K	KRPETVATQFK	M					Spectrum1754 scans: 3046,
18	gi|6678986|ref|NP_032685.1|	myosin-Ic isoform b [Mus musculus]	985	118082	27	27	23	23	4415	1	1	1	435.582	1303.72	3	1303.72	-0.0008	1	44.83	0.00026	K	KRPETVATQFK	M					Spectrum1745 scans: 3037,
18	gi|6678986|ref|NP_032685.1|	myosin-Ic isoform b [Mus musculus]	985	118082	27	27	23	23	4479	1	1	1	657.894	1313.77	2	1313.77	-0.0004	0	88.48	3.1e-09	K	MSLLQLVEILR	S					Spectrum14490 scans: 16490,
18	gi|6678986|ref|NP_032685.1|	myosin-Ic isoform b [Mus musculus]	985	118082	27	27	23	23	4768	1	1	1	675.322	1348.63	2	1348.63	-0.0001	0	49.59	0.00016	R	DQAVMISGESGAGK	T					Spectrum2483 scans: 3814,
18	gi|6678986|ref|NP_032685.1|	myosin-Ic isoform b [Mus musculus]	985	118082	27	27	23	23	4769	1	1	1	675.323	1348.63	2	1348.63	0.0018	0	107.74	2.6e-10	R	DQAVMISGESGAGK	T					Spectrum2434 scans: 3762,
18	gi|6678986|ref|NP_032685.1|	myosin-Ic isoform b [Mus musculus]	985	118082	27	27	23	23	5060	1	1	1	690.854	1379.69	2	1379.69	-0.0008	0	28.94	0.027	K	TLFATEDSLEVR	R					Spectrum7067 scans: 8663,
18	gi|6678986|ref|NP_032685.1|	myosin-Ic isoform b [Mus musculus]	985	118082	27	27	23	23	5061	1	1	1	690.854	1379.69	2	1379.69	-0.0005	0	74.62	7.1e-07	K	TLFATEDSLEVR	R					Spectrum6940 scans: 8530,
18	gi|6678986|ref|NP_032685.1|	myosin-Ic isoform b [Mus musculus]	985	118082	27	27	23	23	6826	1	1	1	777.437	1552.86	2	1552.86	-0.0011	0	82.19	4.3e-08	K	GAPVGGHILSYLLEK	S					Spectrum9199 scans: 10902,
18	gi|6678986|ref|NP_032685.1|	myosin-Ic isoform b [Mus musculus]	985	118082	27	27	23	23	7175	1	1	1	800.938	1599.86	2	1599.86	0.0001	0	26.62	0.033	R	LLQSNPVLEAFGNAK	T					Spectrum9177 scans: 10879,
18	gi|6678986|ref|NP_032685.1|	myosin-Ic isoform b [Mus musculus]	985	118082	27	27	23	23	7442	1	1	1	819.403	1636.79	2	1636.79	-0.0003	0	79.71	2.4e-07	R	LLQFYAETCPAPER	G					Spectrum7265 scans: 8871,
18	gi|6678986|ref|NP_032685.1|	myosin-Ic isoform b [Mus musculus]	985	118082	27	27	23	23	7756	1	1	1	848.498	1694.98	2	1694.98	-0.0003	0	88.28	5e-09	R	QLLLTPSAVVIVEDAK	V					Spectrum9884 scans: 11622,
18	gi|6678986|ref|NP_032685.1|	myosin-Ic isoform b [Mus musculus]	985	118082	27	27	23	23	8127	1	1	1	877.47	1752.93	2	1752.93	-0.0004	0	49.96	0.00012	K	GDVVLQSDHVIETLTK	T					Spectrum7005 scans: 8598,
18	gi|6678986|ref|NP_032685.1|	myosin-Ic isoform b [Mus musculus]	985	118082	27	27	23	23	8128	1	1	1	585.316	1752.93	3	1752.93	0.0003	0	35.84	0.0033	K	GDVVLQSDHVIETLTK	T					Spectrum6995 scans: 8588,
18	gi|6678986|ref|NP_032685.1|	myosin-Ic isoform b [Mus musculus]	985	118082	27	27	23	23	9179	1	1	1	937.486	1872.96	2	1872.96	-0.0006	0	79.5	2.3e-07	K	GEELLSPLNLEQAAYAR	D					Spectrum9480 scans: 11197,
18	gi|6678986|ref|NP_032685.1|	myosin-Ic isoform b [Mus musculus]	985	118082	27	27	23	23	9548	1	1	1	964.048	1926.08	2	1926.08	-0.0011	0	79.22	6.6e-08	R	VLQSLGSEPIQYAVPVVK	Y					Spectrum7654 scans: 9280,
18	gi|6678986|ref|NP_032685.1|	myosin-Ic isoform b [Mus musculus]	985	118082	27	27	23	23	9572	1	1	1	964.998	1927.98	2	1927.99	-0.0057	0	101.7	1.4e-09	R	VNNININQGSITFAGGPGR	D					Spectrum5877 scans: 7406,
18	gi|6678986|ref|NP_032685.1|	myosin-Ic isoform b [Mus musculus]	985	118082	27	27	23	23	11082	1	1	1	1091.03	2180.05	2	2180.05	-0.0008	0	66.64	6.5e-06	R	NFHVFYQLLEGGEEETLR	R					Spectrum10463 scans: 12230,
18	gi|6678986|ref|NP_032685.1|	myosin-Ic isoform b [Mus musculus]	985	118082	27	27	23	23	13493	1	1	1	1306.17	2610.33	2	2610.33	0.0004	0	57.1	3.5e-05	R	VGVQDFVLLENFTSEAAFIENLR	R					Spectrum14346 scans: 16337,
18	gi|6678986|ref|NP_032685.1|	myosin-Ic isoform b [Mus musculus]	985	118082	27	27	23	23	13745	1	1	1	912.152	2733.43	3	2733.43	-0.0007	0	37.81	0.0019	R	IDYANLTGISVSSLSDSLFVLHVQR	E					Spectrum11882 scans: 13725,
18	gi|124494242|ref|NP_001074244.1|	myosin-Ic isoform a [Mus musculus]	985	119802	27	27	23	23	537	1	0	1	423.235	844.456	2	844.456	0.0001	0	31.41	0.0056	K	WAAQTIR	R					Spectrum3495 scans: 4883,
18	gi|124494242|ref|NP_001074244.1|	myosin-Ic isoform a [Mus musculus]	985	119802	27	27	23	23	1047	1	0	1	461.761	921.507	2	921.507	-0.0006	0	34.63	0.0013	R	TFTWLVR	K					Spectrum9411 scans: 11125,
18	gi|124494242|ref|NP_001074244.1|	myosin-Ic isoform a [Mus musculus]	985	119802	27	27	23	23	1065	1	0	1	463.74	925.466	2	925.466	0	0	33.43	0.0067	K	YEAFLQR	Y					Spectrum4979 scans: 6457,
18	gi|124494242|ref|NP_001074244.1|	myosin-Ic isoform a [Mus musculus]	985	119802	27	27	23	23	1752	1	0	1	501.267	1000.52	2	1000.52	0.0004	0	76.36	3.2e-07	R	LGTEEISPR	V					Spectrum2589 scans: 3927,
18	gi|124494242|ref|NP_001074244.1|	myosin-Ic isoform a [Mus musculus]	985	119802	27	27	23	23	2155	1	0	1	529.812	1057.61	2	1057.61	-0.0027	0	62.36	7.4e-06	R	LLGVEGTTLR	E					Spectrum5773 scans: 7296,
18	gi|124494242|ref|NP_001074244.1|	myosin-Ic isoform a [Mus musculus]	985	119802	27	27	23	23	2269	1	0	1	538.262	1074.51	2	1074.51	0.0003	0	43.53	0.00048	K	DNYPQSVPR	L					Spectrum1904 scans: 3204,
18	gi|124494242|ref|NP_001074244.1|	myosin-Ic isoform a [Mus musculus]	985	119802	27	27	23	23	3710	1	0	1	612.835	1223.66	2	1223.65	0.0004	0	29.12	0.0087	R	NPQSYLYLVK	G					Spectrum7141 scans: 8741,
18	gi|124494242|ref|NP_001074244.1|	myosin-Ic isoform a [Mus musculus]	985	119802	27	27	23	23	4059	1	0	1	421.884	1262.63	3	1262.63	-0.0007	0	25.66	0.049	R	HLGYKPEEYK	M					Spectrum1749 scans: 3041,
18	gi|124494242|ref|NP_001074244.1|	myosin-Ic isoform a [Mus musculus]	985	119802	27	27	23	23	4414	1	0	1	652.869	1303.72	2	1303.72	-0.001	1	29.73	0.0084	K	KRPETVATQFK	M					Spectrum1754 scans: 3046,
18	gi|124494242|ref|NP_001074244.1|	myosin-Ic isoform a [Mus musculus]	985	119802	27	27	23	23	4415	1	0	1	435.582	1303.72	3	1303.72	-0.0008	1	44.83	0.00026	K	KRPETVATQFK	M					Spectrum1745 scans: 3037,
18	gi|124494242|ref|NP_001074244.1|	myosin-Ic isoform a [Mus musculus]	985	119802	27	27	23	23	4479	1	0	1	657.894	1313.77	2	1313.77	-0.0004	0	88.48	3.1e-09	K	MSLLQLVEILR	S					Spectrum14490 scans: 16490,
18	gi|124494242|ref|NP_001074244.1|	myosin-Ic isoform a [Mus musculus]	985	119802	27	27	23	23	4768	1	0	1	675.322	1348.63	2	1348.63	-0.0001	0	49.59	0.00016	R	DQAVMISGESGAGK	T					Spectrum2483 scans: 3814,
18	gi|124494242|ref|NP_001074244.1|	myosin-Ic isoform a [Mus musculus]	985	119802	27	27	23	23	4769	1	0	1	675.323	1348.63	2	1348.63	0.0018	0	107.74	2.6e-10	R	DQAVMISGESGAGK	T					Spectrum2434 scans: 3762,
18	gi|124494242|ref|NP_001074244.1|	myosin-Ic isoform a [Mus musculus]	985	119802	27	27	23	23	5060	1	0	1	690.854	1379.69	2	1379.69	-0.0008	0	28.94	0.027	K	TLFATEDSLEVR	R					Spectrum7067 scans: 8663,
18	gi|124494242|ref|NP_001074244.1|	myosin-Ic isoform a [Mus musculus]	985	119802	27	27	23	23	5061	1	0	1	690.854	1379.69	2	1379.69	-0.0005	0	74.62	7.1e-07	K	TLFATEDSLEVR	R					Spectrum6940 scans: 8530,
18	gi|124494242|ref|NP_001074244.1|	myosin-Ic isoform a [Mus musculus]	985	119802	27	27	23	23	6826	1	0	1	777.437	1552.86	2	1552.86	-0.0011	0	82.19	4.3e-08	K	GAPVGGHILSYLLEK	S					Spectrum9199 scans: 10902,
18	gi|124494242|ref|NP_001074244.1|	myosin-Ic isoform a [Mus musculus]	985	119802	27	27	23	23	7175	1	0	1	800.938	1599.86	2	1599.86	0.0001	0	26.62	0.033	R	LLQSNPVLEAFGNAK	T					Spectrum9177 scans: 10879,
18	gi|124494242|ref|NP_001074244.1|	myosin-Ic isoform a [Mus musculus]	985	119802	27	27	23	23	7442	1	0	1	819.403	1636.79	2	1636.79	-0.0003	0	79.71	2.4e-07	R	LLQFYAETCPAPER	G					Spectrum7265 scans: 8871,
18	gi|124494242|ref|NP_001074244.1|	myosin-Ic isoform a [Mus musculus]	985	119802	27	27	23	23	7756	1	0	1	848.498	1694.98	2	1694.98	-0.0003	0	88.28	5e-09	R	QLLLTPSAVVIVEDAK	V					Spectrum9884 scans: 11622,
18	gi|124494242|ref|NP_001074244.1|	myosin-Ic isoform a [Mus musculus]	985	119802	27	27	23	23	8127	1	0	1	877.47	1752.93	2	1752.93	-0.0004	0	49.96	0.00012	K	GDVVLQSDHVIETLTK	T					Spectrum7005 scans: 8598,
18	gi|124494242|ref|NP_001074244.1|	myosin-Ic isoform a [Mus musculus]	985	119802	27	27	23	23	8128	1	0	1	585.316	1752.93	3	1752.93	0.0003	0	35.84	0.0033	K	GDVVLQSDHVIETLTK	T					Spectrum6995 scans: 8588,
18	gi|124494242|ref|NP_001074244.1|	myosin-Ic isoform a [Mus musculus]	985	119802	27	27	23	23	9179	1	0	1	937.486	1872.96	2	1872.96	-0.0006	0	79.5	2.3e-07	K	GEELLSPLNLEQAAYAR	D					Spectrum9480 scans: 11197,
18	gi|124494242|ref|NP_001074244.1|	myosin-Ic isoform a [Mus musculus]	985	119802	27	27	23	23	9548	1	0	1	964.048	1926.08	2	1926.08	-0.0011	0	79.22	6.6e-08	R	VLQSLGSEPIQYAVPVVK	Y					Spectrum7654 scans: 9280,
18	gi|124494242|ref|NP_001074244.1|	myosin-Ic isoform a [Mus musculus]	985	119802	27	27	23	23	9572	1	0	1	964.998	1927.98	2	1927.99	-0.0057	0	101.7	1.4e-09	R	VNNININQGSITFAGGPGR	D					Spectrum5877 scans: 7406,
18	gi|124494242|ref|NP_001074244.1|	myosin-Ic isoform a [Mus musculus]	985	119802	27	27	23	23	11082	1	0	1	1091.03	2180.05	2	2180.05	-0.0008	0	66.64	6.5e-06	R	NFHVFYQLLEGGEEETLR	R					Spectrum10463 scans: 12230,
18	gi|124494242|ref|NP_001074244.1|	myosin-Ic isoform a [Mus musculus]	985	119802	27	27	23	23	13493	1	0	1	1306.17	2610.33	2	2610.33	0.0004	0	57.1	3.5e-05	R	VGVQDFVLLENFTSEAAFIENLR	R					Spectrum14346 scans: 16337,
18	gi|124494242|ref|NP_001074244.1|	myosin-Ic isoform a [Mus musculus]	985	119802	27	27	23	23	13745	1	0	1	912.152	2733.43	3	2733.43	-0.0007	0	37.81	0.0019	R	IDYANLTGISVSSLSDSLFVLHVQR	E					Spectrum11882 scans: 13725,
18	gi|124494244|ref|NP_001074243.1|	myosin-Ic isoform b [Mus musculus]	985	118082	27	27	23	23	537	1	0	1	423.235	844.456	2	844.456	0.0001	0	31.41	0.0056	K	WAAQTIR	R					Spectrum3495 scans: 4883,
18	gi|124494244|ref|NP_001074243.1|	myosin-Ic isoform b [Mus musculus]	985	118082	27	27	23	23	1047	1	0	1	461.761	921.507	2	921.507	-0.0006	0	34.63	0.0013	R	TFTWLVR	K					Spectrum9411 scans: 11125,
18	gi|124494244|ref|NP_001074243.1|	myosin-Ic isoform b [Mus musculus]	985	118082	27	27	23	23	1065	1	0	1	463.74	925.466	2	925.466	0	0	33.43	0.0067	K	YEAFLQR	Y					Spectrum4979 scans: 6457,
18	gi|124494244|ref|NP_001074243.1|	myosin-Ic isoform b [Mus musculus]	985	118082	27	27	23	23	1752	1	0	1	501.267	1000.52	2	1000.52	0.0004	0	76.36	3.2e-07	R	LGTEEISPR	V					Spectrum2589 scans: 3927,
18	gi|124494244|ref|NP_001074243.1|	myosin-Ic isoform b [Mus musculus]	985	118082	27	27	23	23	2155	1	0	1	529.812	1057.61	2	1057.61	-0.0027	0	62.36	7.4e-06	R	LLGVEGTTLR	E					Spectrum5773 scans: 7296,
18	gi|124494244|ref|NP_001074243.1|	myosin-Ic isoform b [Mus musculus]	985	118082	27	27	23	23	2269	1	0	1	538.262	1074.51	2	1074.51	0.0003	0	43.53	0.00048	K	DNYPQSVPR	L					Spectrum1904 scans: 3204,
18	gi|124494244|ref|NP_001074243.1|	myosin-Ic isoform b [Mus musculus]	985	118082	27	27	23	23	3710	1	0	1	612.835	1223.66	2	1223.65	0.0004	0	29.12	0.0087	R	NPQSYLYLVK	G					Spectrum7141 scans: 8741,
18	gi|124494244|ref|NP_001074243.1|	myosin-Ic isoform b [Mus musculus]	985	118082	27	27	23	23	4059	1	0	1	421.884	1262.63	3	1262.63	-0.0007	0	25.66	0.049	R	HLGYKPEEYK	M					Spectrum1749 scans: 3041,
18	gi|124494244|ref|NP_001074243.1|	myosin-Ic isoform b [Mus musculus]	985	118082	27	27	23	23	4414	1	0	1	652.869	1303.72	2	1303.72	-0.001	1	29.73	0.0084	K	KRPETVATQFK	M					Spectrum1754 scans: 3046,
18	gi|124494244|ref|NP_001074243.1|	myosin-Ic isoform b [Mus musculus]	985	118082	27	27	23	23	4415	1	0	1	435.582	1303.72	3	1303.72	-0.0008	1	44.83	0.00026	K	KRPETVATQFK	M					Spectrum1745 scans: 3037,
18	gi|124494244|ref|NP_001074243.1|	myosin-Ic isoform b [Mus musculus]	985	118082	27	27	23	23	4479	1	0	1	657.894	1313.77	2	1313.77	-0.0004	0	88.48	3.1e-09	K	MSLLQLVEILR	S					Spectrum14490 scans: 16490,
18	gi|124494244|ref|NP_001074243.1|	myosin-Ic isoform b [Mus musculus]	985	118082	27	27	23	23	4768	1	0	1	675.322	1348.63	2	1348.63	-0.0001	0	49.59	0.00016	R	DQAVMISGESGAGK	T					Spectrum2483 scans: 3814,
18	gi|124494244|ref|NP_001074243.1|	myosin-Ic isoform b [Mus musculus]	985	118082	27	27	23	23	4769	1	0	1	675.323	1348.63	2	1348.63	0.0018	0	107.74	2.6e-10	R	DQAVMISGESGAGK	T					Spectrum2434 scans: 3762,
18	gi|124494244|ref|NP_001074243.1|	myosin-Ic isoform b [Mus musculus]	985	118082	27	27	23	23	5060	1	0	1	690.854	1379.69	2	1379.69	-0.0008	0	28.94	0.027	K	TLFATEDSLEVR	R					Spectrum7067 scans: 8663,
18	gi|124494244|ref|NP_001074243.1|	myosin-Ic isoform b [Mus musculus]	985	118082	27	27	23	23	5061	1	0	1	690.854	1379.69	2	1379.69	-0.0005	0	74.62	7.1e-07	K	TLFATEDSLEVR	R					Spectrum6940 scans: 8530,
18	gi|124494244|ref|NP_001074243.1|	myosin-Ic isoform b [Mus musculus]	985	118082	27	27	23	23	6826	1	0	1	777.437	1552.86	2	1552.86	-0.0011	0	82.19	4.3e-08	K	GAPVGGHILSYLLEK	S					Spectrum9199 scans: 10902,
18	gi|124494244|ref|NP_001074243.1|	myosin-Ic isoform b [Mus musculus]	985	118082	27	27	23	23	7175	1	0	1	800.938	1599.86	2	1599.86	0.0001	0	26.62	0.033	R	LLQSNPVLEAFGNAK	T					Spectrum9177 scans: 10879,
18	gi|124494244|ref|NP_001074243.1|	myosin-Ic isoform b [Mus musculus]	985	118082	27	27	23	23	7442	1	0	1	819.403	1636.79	2	1636.79	-0.0003	0	79.71	2.4e-07	R	LLQFYAETCPAPER	G					Spectrum7265 scans: 8871,
18	gi|124494244|ref|NP_001074243.1|	myosin-Ic isoform b [Mus musculus]	985	118082	27	27	23	23	7756	1	0	1	848.498	1694.98	2	1694.98	-0.0003	0	88.28	5e-09	R	QLLLTPSAVVIVEDAK	V					Spectrum9884 scans: 11622,
18	gi|124494244|ref|NP_001074243.1|	myosin-Ic isoform b [Mus musculus]	985	118082	27	27	23	23	8127	1	0	1	877.47	1752.93	2	1752.93	-0.0004	0	49.96	0.00012	K	GDVVLQSDHVIETLTK	T					Spectrum7005 scans: 8598,
18	gi|124494244|ref|NP_001074243.1|	myosin-Ic isoform b [Mus musculus]	985	118082	27	27	23	23	8128	1	0	1	585.316	1752.93	3	1752.93	0.0003	0	35.84	0.0033	K	GDVVLQSDHVIETLTK	T					Spectrum6995 scans: 8588,
18	gi|124494244|ref|NP_001074243.1|	myosin-Ic isoform b [Mus musculus]	985	118082	27	27	23	23	9179	1	0	1	937.486	1872.96	2	1872.96	-0.0006	0	79.5	2.3e-07	K	GEELLSPLNLEQAAYAR	D					Spectrum9480 scans: 11197,
18	gi|124494244|ref|NP_001074243.1|	myosin-Ic isoform b [Mus musculus]	985	118082	27	27	23	23	9548	1	0	1	964.048	1926.08	2	1926.08	-0.0011	0	79.22	6.6e-08	R	VLQSLGSEPIQYAVPVVK	Y					Spectrum7654 scans: 9280,
18	gi|124494244|ref|NP_001074243.1|	myosin-Ic isoform b [Mus musculus]	985	118082	27	27	23	23	9572	1	0	1	964.998	1927.98	2	1927.99	-0.0057	0	101.7	1.4e-09	R	VNNININQGSITFAGGPGR	D					Spectrum5877 scans: 7406,
18	gi|124494244|ref|NP_001074243.1|	myosin-Ic isoform b [Mus musculus]	985	118082	27	27	23	23	11082	1	0	1	1091.03	2180.05	2	2180.05	-0.0008	0	66.64	6.5e-06	R	NFHVFYQLLEGGEEETLR	R					Spectrum10463 scans: 12230,
18	gi|124494244|ref|NP_001074243.1|	myosin-Ic isoform b [Mus musculus]	985	118082	27	27	23	23	13493	1	0	1	1306.17	2610.33	2	2610.33	0.0004	0	57.1	3.5e-05	R	VGVQDFVLLENFTSEAAFIENLR	R					Spectrum14346 scans: 16337,
18	gi|124494244|ref|NP_001074243.1|	myosin-Ic isoform b [Mus musculus]	985	118082	27	27	23	23	13745	1	0	1	912.152	2733.43	3	2733.43	-0.0007	0	37.81	0.0019	R	IDYANLTGISVSSLSDSLFVLHVQR	E					Spectrum11882 scans: 13725,
19	gi|162417952|ref|NP_001104782.1|	leucine-rich repeat flightless-interacting protein 1 isoform 3 [Mus musculus]	948	48888	24	24	19	19	363	1	0	0	408.727	815.439	2	815.439	-0.0001	0	26.68	0.027	K	EELNALK	S					Spectrum3063 scans: 4427,
19	gi|162417952|ref|NP_001104782.1|	leucine-rich repeat flightless-interacting protein 1 isoform 3 [Mus musculus]	948	48888	24	24	19	19	440	1	1	0	416.73	831.445	2	831.445	-0.0002	0	53.21	0.00018	R	LESQVTR	Y					Spectrum1045 scans: 2301,
19	gi|162417952|ref|NP_001104782.1|	leucine-rich repeat flightless-interacting protein 1 isoform 3 [Mus musculus]	948	48888	24	24	19	19	2263	1	1	0	537.788	1073.56	2	1073.56	0.0002	1	40.83	0.0014	K	IEDELKAEK	R					Spectrum1663 scans: 2951,
19	gi|162417952|ref|NP_001104782.1|	leucine-rich repeat flightless-interacting protein 1 isoform 3 [Mus musculus]	948	48888	24	24	19	19	2977	1	0	0	579.84	1157.67	2	1157.67	0.0006	1	45.54	0.00023	K	ITKEELNALK	S					Spectrum3334 scans: 4713,
19	gi|162417952|ref|NP_001104782.1|	leucine-rich repeat flightless-interacting protein 1 isoform 3 [Mus musculus]	948	48888	24	24	19	19	4516	1	0	0	660.317	1318.62	2	1318.62	-0.0001	0	87.17	3.4e-08	K	AMVSNAQLDNEK	T					Spectrum2108 scans: 3419,
19	gi|162417952|ref|NP_001104782.1|	leucine-rich repeat flightless-interacting protein 1 isoform 3 [Mus musculus]	948	48888	24	24	19	19	4854	1	0	0	680.334	1358.65	2	1358.65	-0.0004	0	60.75	1.6e-05	K	TNFMYQVDTLK	D					Spectrum7051 scans: 8647,
19	gi|162417952|ref|NP_001104782.1|	leucine-rich repeat flightless-interacting protein 1 isoform 3 [Mus musculus]	948	48888	24	24	19	19	5538	1	1	1	715.367	1428.72	2	1428.72	-0.0007	0	89.13	1.9e-08	R	LTAEDDALNQIAR	E					Spectrum5247 scans: 6742,
19	gi|162417952|ref|NP_001104782.1|	leucine-rich repeat flightless-interacting protein 1 isoform 3 [Mus musculus]	948	48888	24	24	19	19	5700	1	0	0	724.364	1446.71	2	1446.71	-0.0001	1	82.4	1.2e-07	K	KAMVSNAQLDNEK	T					Spectrum1539 scans: 2820,
19	gi|162417952|ref|NP_001104782.1|	leucine-rich repeat flightless-interacting protein 1 isoform 3 [Mus musculus]	948	48888	24	24	19	19	5778	1	1	0	727.878	1453.74	2	1453.74	0.0003	0	55.72	3e-05	K	TEELEVSNGHLVK	R					Spectrum3390 scans: 4772,
19	gi|162417952|ref|NP_001104782.1|	leucine-rich repeat flightless-interacting protein 1 isoform 3 [Mus musculus]	948	48888	24	24	19	19	5779	1	1	0	727.878	1453.74	2	1453.74	0.0003	0	78.41	1.6e-07	K	TEELEVSNGHLVK	R					Spectrum3357 scans: 4737,
19	gi|162417952|ref|NP_001104782.1|	leucine-rich repeat flightless-interacting protein 1 isoform 3 [Mus musculus]	948	48888	24	24	19	19	6681	1	1	0	773.883	1545.75	2	1545.75	-0.0001	1	51.25	0.00015	R	SAAENAEKIEDELK	A					Spectrum4694 scans: 6154,
19	gi|162417952|ref|NP_001104782.1|	leucine-rich repeat flightless-interacting protein 1 isoform 3 [Mus musculus]	948	48888	24	24	19	19	7095	1	0	0	796.383	1590.75	2	1590.75	-0.0004	1	31.37	0.016	K	EVEERPDKDFAEK	G					Spectrum1541 scans: 2822,
19	gi|162417952|ref|NP_001104782.1|	leucine-rich repeat flightless-interacting protein 1 isoform 3 [Mus musculus]	948	48888	24	24	19	19	7096	1	0	0	796.383	1590.75	2	1590.75	-0.0004	1	55.84	5.8e-05	K	EVEERPDKDFAEK	G					Spectrum1487 scans: 2765,
19	gi|162417952|ref|NP_001104782.1|	leucine-rich repeat flightless-interacting protein 1 isoform 3 [Mus musculus]	948	48888	24	24	19	19	7388	1	1	0	815.426	1628.84	2	1628.84	0	0	68.12	2.8e-06	K	SEQEITALEQNVIR	L					Spectrum7135 scans: 8735,
19	gi|162417952|ref|NP_001104782.1|	leucine-rich repeat flightless-interacting protein 1 isoform 3 [Mus musculus]	948	48888	24	24	19	19	7540	1	0	0	552.295	1653.86	3	1653.86	0	0	55.2	3.6e-05	K	HAHSILQFQFAEVK	E					Spectrum7031 scans: 8626,
19	gi|162417952|ref|NP_001104782.1|	leucine-rich repeat flightless-interacting protein 1 isoform 3 [Mus musculus]	948	48888	24	24	19	19	8195	1	1	0	879.449	1756.88	2	1756.88	-0.0009	1	94.85	6.3e-09	K	ELNELKDQIQDVEGK	Y					Spectrum5135 scans: 6623,
19	gi|162417952|ref|NP_001104782.1|	leucine-rich repeat flightless-interacting protein 1 isoform 3 [Mus musculus]	948	48888	24	24	19	19	8599	1	0	0	902.442	1802.87	2	1802.87	-0.0018	0	44.8	0.00093	K	DMLLELEEQLAESQR	Q					Spectrum11258 scans: 13068,
19	gi|162417952|ref|NP_001104782.1|	leucine-rich repeat flightless-interacting protein 1 isoform 3 [Mus musculus]	948	48888	24	24	19	19	8600	1	0	0	601.964	1802.87	3	1802.87	-0.0009	0	62.67	1.6e-05	K	DMLLELEEQLAESQR	Q					Spectrum11274 scans: 13085,
19	gi|162417952|ref|NP_001104782.1|	leucine-rich repeat flightless-interacting protein 1 isoform 3 [Mus musculus]	948	48888	24	24	19	19	8755	1	0	0	910.961	1819.91	2	1819.91	-0.0019	0	62.91	1.1e-05	R	NMPSLSAATLASLGGTSSR	R					Spectrum7974 scans: 9616,
19	gi|162417952|ref|NP_001104782.1|	leucine-rich repeat flightless-interacting protein 1 isoform 3 [Mus musculus]	948	48888	24	24	19	19	9980	1	1	0	657.013	1968.02	3	1968.02	-0.0007	1	57.59	3.2e-05	R	SALDKTEELEVSNGHLVK	R					Spectrum4148 scans: 5576,
19	gi|162417952|ref|NP_001104782.1|	leucine-rich repeat flightless-interacting protein 1 isoform 3 [Mus musculus]	948	48888	24	24	19	19	10656	1	1	0	695.329	2082.96	3	2082.96	0	0	27.64	0.048	R	AEDGILENGTDAHVMDLQR	D					Spectrum5551 scans: 7063,
19	gi|162417952|ref|NP_001104782.1|	leucine-rich repeat flightless-interacting protein 1 isoform 3 [Mus musculus]	948	48888	24	24	19	19	14501	1	0	0	1015.5	3043.47	3	3043.47	-0.0079	0	63.75	1.5e-05	K	HGIILNSEIATNGETSDTVNDVGYQAPTK	I					Spectrum5475 scans: 6982,
19	gi|162417952|ref|NP_001104782.1|	leucine-rich repeat flightless-interacting protein 1 isoform 3 [Mus musculus]	948	48888	24	24	19	19	14503	1	0	0	1015.5	3043.47	3	3043.47	-0.0013	0	95.95	8.2e-09	K	HGIILNSEIATNGETSDTVNDVGYQAPTK	I					Spectrum5251 scans: 6746,
19	gi|162417952|ref|NP_001104782.1|	leucine-rich repeat flightless-interacting protein 1 isoform 3 [Mus musculus]	948	48888	24	24	19	19	14504	1	0	0	1015.5	3043.47	3	3043.47	0.0009	0	89.53	3.6e-08	K	HGIILNSEIATNGETSDTVNDVGYQAPTK	I					Spectrum5291 scans: 6788,
20	gi|165905585|ref|NP_001107017.1|	LIM domain and actin-binding protein 1 isoform a [Mus musculus]	912	84008	29	28	21	20	99	1	1	1	389.221	776.428	2	776.428	0.0004	0	29.44	0.0059	R	LSETSIK	D					Spectrum1882 scans: 3181,
20	gi|165905585|ref|NP_001107017.1|	LIM domain and actin-binding protein 1 isoform a [Mus musculus]	912	84008	29	28	21	20	166	1	1	1	395.234	788.454	2	788.455	-0.0004	1	46.32	0.00011	K	KFQAPAK	E					Spectrum1183 scans: 2446,
20	gi|165905585|ref|NP_001107017.1|	LIM domain and actin-binding protein 1 isoform a [Mus musculus]	912	84008	29	28	21	20	752	1	1	1	438.24	874.466	2	874.466	0.0001	0	31.13	0.0053	K	YNVPLNR	L					Spectrum3155 scans: 4525,
20	gi|165905585|ref|NP_001107017.1|	LIM domain and actin-binding protein 1 isoform a [Mus musculus]	912	84008	29	28	21	20	763	1	1	1	439.23	876.446	2	876.445	0.0008	0	35.84	0.0071	K	SLWTQSR	N					Spectrum4457 scans: 5901,
20	gi|165905585|ref|NP_001107017.1|	LIM domain and actin-binding protein 1 isoform a [Mus musculus]	912	84008	29	28	21	20	1667	1	1	1	498.243	994.472	2	994.472	0.0001	0	31.64	0.0087	K	EFTTQNQK	S					Spectrum1063 scans: 2320,
20	gi|165905585|ref|NP_001107017.1|	LIM domain and actin-binding protein 1 isoform a [Mus musculus]	912	84008	29	28	21	20	1745	1	1	1	500.747	999.479	2	999.477	0.0012	0	28.35	0.019	R	WQGEEVPR	S					Spectrum2839 scans: 4190,
20	gi|165905585|ref|NP_001107017.1|	LIM domain and actin-binding protein 1 isoform a [Mus musculus]	912	84008	29	28	21	20	2272	1	1	1	538.294	1074.57	2	1074.57	0	0	60.56	7.4e-06	K	VGVLAASMEAK	A					Spectrum4756 scans: 6220,
20	gi|165905585|ref|NP_001107017.1|	LIM domain and actin-binding protein 1 isoform a [Mus musculus]	912	84008	29	28	21	20	2641	1	1	1	560.279	1118.54	2	1118.55	-0.0012	0	58.69	1.2e-05	R	TSSLPESSPSK	T					Spectrum1185 scans: 2448,
20	gi|165905585|ref|NP_001107017.1|	LIM domain and actin-binding protein 1 isoform a [Mus musculus]	912	84008	29	28	21	20	2669	1	1	1	562.244	1122.47	2	1122.47	-0.0005	0	43.85	0.00033	K	GNYDEGFGHK	Q					Spectrum1936 scans: 3238,
20	gi|165905585|ref|NP_001107017.1|	LIM domain and actin-binding protein 1 isoform a [Mus musculus]	912	84008	29	28	21	20	3834	1	1	1	619.835	1237.66	2	1237.66	-0.0013	0	27.09	0.023	R	SRPFTVAASFR	T					Spectrum5038 scans: 6519,
20	gi|165905585|ref|NP_001107017.1|	LIM domain and actin-binding protein 1 isoform a [Mus musculus]	912	84008	29	28	21	20	3835	1	1	1	619.835	1237.66	2	1237.66	-0.0008	0	39.47	0.0013	R	SRPFTVAASFR	T					Spectrum5154 scans: 6643,
20	gi|165905585|ref|NP_001107017.1|	LIM domain and actin-binding protein 1 isoform a [Mus musculus]	912	84008	29	28	21	20	4194	1	1	1	637.846	1273.68	2	1273.68	-0.0004	0	48.94	0.00027	K	LSLGTYASLHGR	I					Spectrum4942 scans: 6418,
20	gi|165905585|ref|NP_001107017.1|	LIM domain and actin-binding protein 1 isoform a [Mus musculus]	912	84008	29	28	21	20	4560	1	1	1	662.822	1323.63	2	1323.63	-0.0006	0	79.06	2.4e-07	K	QSSPASYTNELK	T					Spectrum3129 scans: 4497,
20	gi|165905585|ref|NP_001107017.1|	LIM domain and actin-binding protein 1 isoform a [Mus musculus]	912	84008	29	28	21	20	4668	1	1	1	446.874	1337.6	3	1337.6	0	1	25.77	0.056	K	SKGNYDEGFGHK	Q					Spectrum1389 scans: 2662,
20	gi|165905585|ref|NP_001107017.1|	LIM domain and actin-binding protein 1 isoform a [Mus musculus]	912	84008	29	28	21	20	4669	1	1	1	669.831	1337.65	2	1337.65	0.0005	0	39.97	0.0019	K	NNPESLPQHFR	R					Spectrum2988 scans: 4347,
[truncated: 2,167 more rows]
