# Supplementary material for: USP7 and TDP-43: Pleiotropic Regulation of Cryptochrome Protein Stability Paces the Oscillation of the Mammalian Circadian Clock
Source: PLoS One. 2016 Apr 28;11(4):e0154263. doi: 10.1371/journal.pone.0154263 (PMC4849774; doi:10.1371/journal.pone.0154263)
Supplement: S3 Table — (XLSX) [file pone.0154263.s011.xlsx]

## Sheet: F002469 (6)
Protein hits	--------------------------------------------------------
prot_hit_num	prot_acc	prot_desc	prot_score	prot_mass	prot_matches	prot_matches_sig	prot_sequences	prot_sequences_sig	pep_query	pep_rank	pep_isbold	pep_isunique	pep_exp_mz	pep_exp_mr	pep_exp_z	pep_calc_mr	pep_delta	pep_miss	pep_score	pep_expect	pep_res_before	pep_seq	pep_res_after	pep_var_mod	pep_var_mod_pos	pep_summed_mod_pos	pep_local_mod_pos	pep_scan_title
1	gi|6681031|ref|NP_031797.1|	cryptochrome-1 [Mus musculus]	9915	67958	273	271	42	42	18	1	1	1	380.739	759.463	2	759.464	-0.0009	0	31.39	0.001	R	YLPVLR	G					Spectrum6722 scans: 8111,
1	gi|6681031|ref|NP_031797.1|	cryptochrome-1 [Mus musculus]	9915	67958	273	271	42	42	20	1	1	1	380.739	759.464	2	759.464	-0.0002	0	30.98	0.0011	R	YLPVLR	G					Spectrum6597 scans: 7979,
1	gi|6681031|ref|NP_031797.1|	cryptochrome-1 [Mus musculus]	9915	67958	273	271	42	42	23	1	1	1	380.74	759.464	2	759.464	0.0002	0	29.95	0.0014	R	YLPVLR	G					Spectrum6843 scans: 8238,
1	gi|6681031|ref|NP_031797.1|	cryptochrome-1 [Mus musculus]	9915	67958	273	271	42	42	151	1	1	1	393.175	784.336	2	784.336	0.0001	0	40.78	0.00081	R	FGCLSCR	L					Spectrum5431 scans: 6752,
1	gi|6681031|ref|NP_031797.1|	cryptochrome-1 [Mus musculus]	9915	67958	273	271	42	42	176	1	1	1	395.708	789.402	2	789.402	0	0	25.52	0.015	K	EWNITK	L					Spectrum4277 scans: 5534,
1	gi|6681031|ref|NP_031797.1|	cryptochrome-1 [Mus musculus]	9915	67958	273	271	42	42	178	1	1	1	395.709	789.403	2	789.402	0.0007	0	26.72	0.011	K	EWNITK	L					Spectrum4527 scans: 5801,
1	gi|6681031|ref|NP_031797.1|	cryptochrome-1 [Mus musculus]	9915	67958	273	271	42	42	179	1	1	1	395.709	789.403	2	789.402	0.0007	0	25.1	0.017	K	EWNITK	L					Spectrum4405 scans: 5671,
1	gi|6681031|ref|NP_031797.1|	cryptochrome-1 [Mus musculus]	9915	67958	273	271	42	42	370	1	1	1	411.739	821.464	2	821.465	-0.0004	0	26.43	0.018	R	FQTLVSK	M					Spectrum4557 scans: 5832,
1	gi|6681031|ref|NP_031797.1|	cryptochrome-1 [Mus musculus]	9915	67958	273	271	42	42	371	1	1	1	411.74	821.464	2	821.465	-0.0003	0	49.79	8.1e-05	R	FQTLVSK	M					Spectrum3657 scans: 4874,
1	gi|6681031|ref|NP_031797.1|	cryptochrome-1 [Mus musculus]	9915	67958	273	271	42	42	372	1	1	1	411.74	821.464	2	821.465	-0.0003	0	48.78	0.0001	R	FQTLVSK	M					Spectrum3778 scans: 5007,
1	gi|6681031|ref|NP_031797.1|	cryptochrome-1 [Mus musculus]	9915	67958	273	271	42	42	375	1	1	1	411.74	821.465	2	821.465	-0.0001	0	35.75	0.0018	R	FQTLVSK	M					Spectrum3900 scans: 5135,
1	gi|6681031|ref|NP_031797.1|	cryptochrome-1 [Mus musculus]	9915	67958	273	271	42	42	928	1	1	1	454.253	906.492	2	906.492	-0.0002	0	31.29	0.014	R	LHDNPALK	E					Spectrum1367 scans: 2452,
1	gi|6681031|ref|NP_031797.1|	cryptochrome-1 [Mus musculus]	9915	67958	273	271	42	42	931	1	1	1	454.253	906.492	2	906.492	-0.0001	0	30.84	0.016	R	LHDNPALK	E					Spectrum1230 scans: 2308,
1	gi|6681031|ref|NP_031797.1|	cryptochrome-1 [Mus musculus]	9915	67958	273	271	42	42	932	1	1	1	454.253	906.492	2	906.492	0	0	30.04	0.019	R	LHDNPALK	E					Spectrum1718 scans: 2820,
1	gi|6681031|ref|NP_031797.1|	cryptochrome-1 [Mus musculus]	9915	67958	273	271	42	42	1284	1	1	1	476.241	950.467	2	950.467	0	0	87.07	1.5e-08	R	SSAGTGLSSGK	R					Spectrum777 scans: 1832,
1	gi|6681031|ref|NP_031797.1|	cryptochrome-1 [Mus musculus]	9915	67958	273	271	42	42	1508	1	1	1	489.79	977.566	2	977.566	-0.0002	1	25.48	0.026	K	RFQTLVSK	M					Spectrum2685 scans: 3838,
1	gi|6681031|ref|NP_031797.1|	cryptochrome-1 [Mus musculus]	9915	67958	273	271	42	42	1579	1	1	1	493.756	985.498	2	985.498	-0.0001	0	50.23	8.4e-05	R	GQPADVFPR	L					Spectrum4523 scans: 5797,
1	gi|6681031|ref|NP_031797.1|	cryptochrome-1 [Mus musculus]	9915	67958	273	271	42	42	1581	1	1	1	493.756	985.498	2	985.498	-0.0001	0	52.4	5.1e-05	R	GQPADVFPR	L					Spectrum4404 scans: 5670,
1	gi|6681031|ref|NP_031797.1|	cryptochrome-1 [Mus musculus]	9915	67958	273	271	42	42	1584	1	1	1	493.756	985.498	2	985.498	0.0002	0	50.13	8.6e-05	R	GQPADVFPR	L					Spectrum4279 scans: 5536,
1	gi|6681031|ref|NP_031797.1|	cryptochrome-1 [Mus musculus]	9915	67958	273	271	42	42	1590	1	1	1	493.757	985.499	2	985.498	0.0008	0	30.3	0.013	R	GQPADVFPR	L					Spectrum4643 scans: 5923,
1	gi|6681031|ref|NP_031797.1|	cryptochrome-1 [Mus musculus]	9915	67958	273	271	42	42	1823	1	1	1	509.268	1016.52	2	1016.52	-0.0007	0	47.14	4.4e-05	R	HAVACFLTR	G					Spectrum5634 scans: 6966,
1	gi|6681031|ref|NP_031797.1|	cryptochrome-1 [Mus musculus]	9915	67958	273	271	42	42	1970	1	1	1	518.283	1034.55	2	1034.55	-0.0005	0	53.15	7.1e-05	K	QIYQQLSR	Y					Spectrum2684 scans: 3837,
1	gi|6681031|ref|NP_031797.1|	cryptochrome-1 [Mus musculus]	9915	67958	273	271	42	42	1972	1	1	1	518.283	1034.55	2	1034.55	-0.0004	0	51.11	0.00011	K	QIYQQLSR	Y					Spectrum2742 scans: 3900,
1	gi|6681031|ref|NP_031797.1|	cryptochrome-1 [Mus musculus]	9915	67958	273	271	42	42	1974	1	1	1	518.283	1034.55	2	1034.55	-0.0001	0	53.83	6e-05	K	QIYQQLSR	Y					Spectrum2932 scans: 4100,
1	gi|6681031|ref|NP_031797.1|	cryptochrome-1 [Mus musculus]	9915	67958	273	271	42	42	1975	1	1	1	518.283	1034.55	2	1034.55	0	0	43.17	0.00058	K	QIYQQLSR	Y					Spectrum2873 scans: 4038,
1	gi|6681031|ref|NP_031797.1|	cryptochrome-1 [Mus musculus]	9915	67958	273	271	42	42	2085	1	1	1	525.746	1049.48	2	1049.48	0	0	54.18	3.4e-05	R	TDPNGDYIR	R					Spectrum2007 scans: 3124,
1	gi|6681031|ref|NP_031797.1|	cryptochrome-1 [Mus musculus]	9915	67958	273	271	42	42	2433	1	1	1	543.285	1084.56	2	1084.56	-0.0006	0	41.32	0.0007	M	GVNAVHWFR	K					Spectrum6775 scans: 8166,
1	gi|6681031|ref|NP_031797.1|	cryptochrome-1 [Mus musculus]	9915	67958	273	271	42	42	2434	1	1	1	543.285	1084.56	2	1084.56	-0.0005	0	47.7	0.00016	M	GVNAVHWFR	K					Spectrum6676 scans: 8062,
1	gi|6681031|ref|NP_031797.1|	cryptochrome-1 [Mus musculus]	9915	67958	273	271	42	42	2436	1	1	1	543.286	1084.56	2	1084.56	0.0001	0	36.06	0.0022	M	GVNAVHWFR	K					Spectrum7778 scans: 9220,
1	gi|6681031|ref|NP_031797.1|	cryptochrome-1 [Mus musculus]	9915	67958	273	271	42	42	2622	1	1	1	553.269	1104.52	2	1104.52	0.0002	0	55.4	3.1e-05	K	ECIQGADTIR	C					Spectrum2888 scans: 4053,
1	gi|6681031|ref|NP_031797.1|	cryptochrome-1 [Mus musculus]	9915	67958	273	271	42	42	2623	1	1	1	553.269	1104.52	2	1104.52	0.0003	0	50.5	9.7e-05	K	ECIQGADTIR	C					Spectrum2586 scans: 3734,
1	gi|6681031|ref|NP_031797.1|	cryptochrome-1 [Mus musculus]	9915	67958	273	271	42	42	2625	1	1	1	553.269	1104.52	2	1104.52	0.0006	0	83.28	5.5e-08	K	ECIQGADTIR	C					Spectrum2444 scans: 3585,
1	gi|6681031|ref|NP_031797.1|	cryptochrome-1 [Mus musculus]	9915	67958	273	271	42	42	3670	1	1	1	602.813	1203.61	2	1203.61	-0.001	0	28.5	0.025	R	ISHTLYDLDK	I					Spectrum5115 scans: 6419,
1	gi|6681031|ref|NP_031797.1|	cryptochrome-1 [Mus musculus]	9915	67958	273	271	42	42	3673	1	1	1	602.814	1203.61	2	1203.61	-0.0005	0	55.11	5.9e-05	R	ISHTLYDLDK	I					Spectrum4337 scans: 5597,
1	gi|6681031|ref|NP_031797.1|	cryptochrome-1 [Mus musculus]	9915	67958	273	271	42	42	3674	1	1	1	602.814	1203.61	2	1203.61	-0.0004	0	57.79	2.6e-05	R	ISHTLYDLDK	I					Spectrum4456 scans: 5725,
1	gi|6681031|ref|NP_031797.1|	cryptochrome-1 [Mus musculus]	9915	67958	273	271	42	42	3675	1	1	1	602.814	1203.61	2	1203.61	-0.0004	0	46.41	0.00036	R	ISHTLYDLDK	I					Spectrum4300 scans: 5558,
1	gi|6681031|ref|NP_031797.1|	cryptochrome-1 [Mus musculus]	9915	67958	273	271	42	42	3676	1	1	1	402.212	1203.61	3	1203.61	-0.0004	0	35.96	0.0034	R	ISHTLYDLDK	I					Spectrum4317 scans: 5576,
1	gi|6681031|ref|NP_031797.1|	cryptochrome-1 [Mus musculus]	9915	67958	273	271	42	42	3678	1	1	1	402.212	1203.61	3	1203.61	-0.0003	0	43.04	0.00076	R	ISHTLYDLDK	I					Spectrum4439 scans: 5707,
1	gi|6681031|ref|NP_031797.1|	cryptochrome-1 [Mus musculus]	9915	67958	273	271	42	42	3681	1	1	1	602.814	1203.61	2	1203.61	0	0	49.83	0.00018	R	ISHTLYDLDK	I					Spectrum4672 scans: 5953,
1	gi|6681031|ref|NP_031797.1|	cryptochrome-1 [Mus musculus]	9915	67958	273	271	42	42	3682	1	1	1	602.814	1203.61	2	1203.61	0.0003	0	53.27	8.1e-05	R	ISHTLYDLDK	I					Spectrum4583 scans: 5860,
1	gi|6681031|ref|NP_031797.1|	cryptochrome-1 [Mus musculus]	9915	67958	273	271	42	42	3683	1	1	1	602.814	1203.61	2	1203.61	0.0009	0	39.04	0.0019	R	ISHTLYDLDK	I					Spectrum5345 scans: 6661,
1	gi|6681031|ref|NP_031797.1|	cryptochrome-1 [Mus musculus]	9915	67958	273	271	42	42	3684	1	1	1	402.212	1203.61	3	1203.61	0.0011	0	36.07	0.0041	R	ISHTLYDLDK	I					Spectrum4564 scans: 5840,
1	gi|6681031|ref|NP_031797.1|	cryptochrome-1 [Mus musculus]	9915	67958	273	271	42	42	3705	1	1	1	603.796	1205.58	2	1205.58	-0.0007	1	28.47	0.017	R	RTDPNGDYIR	R					Spectrum1696 scans: 2797,
1	gi|6681031|ref|NP_031797.1|	cryptochrome-1 [Mus musculus]	9915	67958	273	271	42	42	3706	1	1	1	603.797	1205.58	2	1205.58	-0.0004	1	28.22	0.018	R	RTDPNGDYIR	R					Spectrum1606 scans: 2703,
1	gi|6681031|ref|NP_031797.1|	cryptochrome-1 [Mus musculus]	9915	67958	273	271	42	42	3707	1	1	1	402.867	1205.58	3	1205.58	0.0001	1	32.48	0.0092	R	RTDPNGDYIR	R					Spectrum1587 scans: 2683,
1	gi|6681031|ref|NP_031797.1|	cryptochrome-1 [Mus musculus]	9915	67958	273	271	42	42	3834	1	1	1	608.806	1215.6	2	1215.6	-0.0007	0	63.42	4.6e-06	-	MGVNAVHWFR	K					Spectrum7774 scans: 9215,
1	gi|6681031|ref|NP_031797.1|	cryptochrome-1 [Mus musculus]	9915	67958	273	271	42	42	3835	1	1	1	406.206	1215.6	3	1215.6	0	0	35.9	0.0024	-	MGVNAVHWFR	K					Spectrum7880 scans: 9327,
1	gi|6681031|ref|NP_031797.1|	cryptochrome-1 [Mus musculus]	9915	67958	273	271	42	42	3836	1	1	1	406.206	1215.6	3	1215.6	0.0001	0	33.43	0.0043	-	MGVNAVHWFR	K					Spectrum7763 scans: 9204,
1	gi|6681031|ref|NP_031797.1|	cryptochrome-1 [Mus musculus]	9915	67958	273	271	42	42	3837	1	1	1	608.806	1215.6	2	1215.6	0.0001	0	57.96	1.5e-05	-	MGVNAVHWFR	K					Spectrum7894 scans: 9341,
1	gi|6681031|ref|NP_031797.1|	cryptochrome-1 [Mus musculus]	9915	67958	273	271	42	42	4000	1	1	1	615.312	1228.61	2	1228.61	-0.0007	0	30.35	0.013	R	QEGWIHHLAR	H	Gln->pyro-Glu (N-term Q)	2.0000000000.0			Spectrum6090 scans: 7446,
1	gi|6681031|ref|NP_031797.1|	cryptochrome-1 [Mus musculus]	9915	67958	273	271	42	42	4001	1	1	1	410.544	1228.61	3	1228.61	-0.0005	0	26.03	0.036	R	QEGWIHHLAR	H	Gln->pyro-Glu (N-term Q)	2.0000000000.0			Spectrum6088 scans: 7444,
1	gi|6681031|ref|NP_031797.1|	cryptochrome-1 [Mus musculus]	9915	67958	273	271	42	42	4002	1	1	1	615.312	1228.61	2	1228.61	-0.0004	0	25.63	0.04	R	QEGWIHHLAR	H	Gln->pyro-Glu (N-term Q)	2.0000000000.0			Spectrum3486 scans: 4686,
1	gi|6681031|ref|NP_031797.1|	cryptochrome-1 [Mus musculus]	9915	67958	273	271	42	42	4166	1	1	1	623.328	1244.64	2	1244.64	-0.0004	0	26.8	0.025	K	AWVANFERPR	M					Spectrum5615 scans: 6946,
1	gi|6681031|ref|NP_031797.1|	cryptochrome-1 [Mus musculus]	9915	67958	273	271	42	42	4167	1	1	1	623.328	1244.64	2	1244.64	-0.0003	0	43.31	0.00061	K	AWVANFERPR	M					Spectrum5749 scans: 7088,
1	gi|6681031|ref|NP_031797.1|	cryptochrome-1 [Mus musculus]	9915	67958	273	271	42	42	4168	1	1	1	623.328	1244.64	2	1244.64	-0.0001	0	39.74	0.0013	K	AWVANFERPR	M					Spectrum4186 scans: 5438,
1	gi|6681031|ref|NP_031797.1|	cryptochrome-1 [Mus musculus]	9915	67958	273	271	42	42	4182	1	1	1	623.825	1245.64	2	1245.64	-0.0005	0	31.28	0.014	R	QEGWIHHLAR	H					Spectrum3546 scans: 4750,
1	gi|6681031|ref|NP_031797.1|	cryptochrome-1 [Mus musculus]	9915	67958	273	271	42	42	4183	1	1	1	623.826	1245.64	2	1245.64	-0.0002	0	44.03	0.00077	R	QEGWIHHLAR	H					Spectrum3454 scans: 4653,
1	gi|6681031|ref|NP_031797.1|	cryptochrome-1 [Mus musculus]	9915	67958	273	271	42	42	4184	1	1	1	623.826	1245.64	2	1245.64	0.0001	0	39.4	0.0022	R	QEGWIHHLAR	H					Spectrum3343 scans: 4534,
1	gi|6681031|ref|NP_031797.1|	cryptochrome-1 [Mus musculus]	9915	67958	273	271	42	42	4277	1	1	1	628.863	1255.71	2	1255.71	-0.0018	0	85.29	2.5e-08	K	LATEAGVEVIVR	I					Spectrum6743 scans: 8133,
1	gi|6681031|ref|NP_031797.1|	cryptochrome-1 [Mus musculus]	9915	67958	273	271	42	42	4280	1	1	1	628.864	1255.71	2	1255.71	-0.0011	0	84.5	2.9e-08	K	LATEAGVEVIVR	I					Spectrum6265 scans: 7630,
1	gi|6681031|ref|NP_031797.1|	cryptochrome-1 [Mus musculus]	9915	67958	273	271	42	42	4282	1	1	1	628.864	1255.71	2	1255.71	-0.001	0	78.47	1.2e-07	K	LATEAGVEVIVR	I					Spectrum8047 scans: 9502,
1	gi|6681031|ref|NP_031797.1|	cryptochrome-1 [Mus musculus]	9915	67958	273	271	42	42	4285	1	1	1	628.864	1255.71	2	1255.71	-0.0008	0	61.85	5.4e-06	K	LATEAGVEVIVR	I					Spectrum8526 scans: 10005,
1	gi|6681031|ref|NP_031797.1|	cryptochrome-1 [Mus musculus]	9915	67958	273	271	42	42	4288	1	1	1	628.864	1255.71	2	1255.71	-0.0006	0	56.05	2.1e-05	K	LATEAGVEVIVR	I					Spectrum7739 scans: 9179,
1	gi|6681031|ref|NP_031797.1|	cryptochrome-1 [Mus musculus]	9915	67958	273	271	42	42	4289	1	1	1	628.864	1255.71	2	1255.71	-0.0006	0	73.61	3.6e-07	K	LATEAGVEVIVR	I					Spectrum6863 scans: 8259,
1	gi|6681031|ref|NP_031797.1|	cryptochrome-1 [Mus musculus]	9915	67958	273	271	42	42	4290	1	1	1	628.864	1255.71	2	1255.71	-0.0006	0	59.57	9.2e-06	K	LATEAGVEVIVR	I					Spectrum10969 scans: 12572,
1	gi|6681031|ref|NP_031797.1|	cryptochrome-1 [Mus musculus]	9915	67958	273	271	42	42	4293	1	1	1	628.864	1255.71	2	1255.71	-0.0005	0	62.07	5.2e-06	K	LATEAGVEVIVR	I					Spectrum14606 scans: 16394,
1	gi|6681031|ref|NP_031797.1|	cryptochrome-1 [Mus musculus]	9915	67958	273	271	42	42	4296	1	1	1	628.864	1255.71	2	1255.71	-0.0005	0	43.76	0.00035	K	LATEAGVEVIVR	I					Spectrum7618 scans: 9052,
1	gi|6681031|ref|NP_031797.1|	cryptochrome-1 [Mus musculus]	9915	67958	273	271	42	42	4297	1	1	1	628.864	1255.71	2	1255.71	-0.0005	0	27.76	0.014	K	LATEAGVEVIVR	I					Spectrum9005 scans: 10509,
1	gi|6681031|ref|NP_031797.1|	cryptochrome-1 [Mus musculus]	9915	67958	273	271	42	42	4298	1	1	1	628.864	1255.71	2	1255.71	-0.0005	0	48.16	0.00013	K	LATEAGVEVIVR	I					Spectrum15142 scans: 16958,
1	gi|6681031|ref|NP_031797.1|	cryptochrome-1 [Mus musculus]	9915	67958	273	271	42	42	4299	1	1	1	628.864	1255.71	2	1255.71	-0.0005	0	95.27	2.5e-09	K	LATEAGVEVIVR	I					Spectrum14737 scans: 16532,
1	gi|6681031|ref|NP_031797.1|	cryptochrome-1 [Mus musculus]	9915	67958	273	271	42	42	4303	1	1	1	628.864	1255.71	2	1255.71	-0.0004	0	99.06	1e-09	K	LATEAGVEVIVR	I					Spectrum16665 scans: 18863,
1	gi|6681031|ref|NP_031797.1|	cryptochrome-1 [Mus musculus]	9915	67958	273	271	42	42	4304	1	1	1	628.864	1255.71	2	1255.71	-0.0004	0	68.37	1.2e-06	K	LATEAGVEVIVR	I					Spectrum16739 scans: 18953,
1	gi|6681031|ref|NP_031797.1|	cryptochrome-1 [Mus musculus]	9915	67958	273	271	42	42	4305	1	1	1	628.864	1255.71	2	1255.71	-0.0004	0	78.24	1.2e-07	K	LATEAGVEVIVR	I					Spectrum8575 scans: 10058,
1	gi|6681031|ref|NP_031797.1|	cryptochrome-1 [Mus musculus]	9915	67958	273	271	42	42	4306	1	1	1	628.864	1255.71	2	1255.71	-0.0004	0	45.96	0.00021	K	LATEAGVEVIVR	I					Spectrum10310 scans: 11880,
1	gi|6681031|ref|NP_031797.1|	cryptochrome-1 [Mus musculus]	9915	67958	273	271	42	42	4307	1	1	1	628.864	1255.71	2	1255.71	-0.0004	0	80.58	7.3e-08	K	LATEAGVEVIVR	I					Spectrum9115 scans: 10625,
1	gi|6681031|ref|NP_031797.1|	cryptochrome-1 [Mus musculus]	9915	67958	273	271	42	42	4309	1	1	1	628.864	1255.71	2	1255.71	-0.0004	0	84.43	3e-08	K	LATEAGVEVIVR	I					Spectrum14498 scans: 16281,
1	gi|6681031|ref|NP_031797.1|	cryptochrome-1 [Mus musculus]	9915	67958	273	271	42	42	4310	1	1	1	628.864	1255.71	2	1255.71	-0.0004	0	80.19	7.9e-08	K	LATEAGVEVIVR	I					Spectrum15572 scans: 17411,
1	gi|6681031|ref|NP_031797.1|	cryptochrome-1 [Mus musculus]	9915	67958	273	271	42	42	4311	1	1	1	628.864	1255.71	2	1255.71	-0.0002	0	64.2	3.2e-06	K	LATEAGVEVIVR	I					Spectrum7103 scans: 8511,
1	gi|6681031|ref|NP_031797.1|	cryptochrome-1 [Mus musculus]	9915	67958	273	271	42	42	4317	1	1	1	628.864	1255.71	2	1255.71	-0.0002	0	50.74	7e-05	K	LATEAGVEVIVR	I					Spectrum8321 scans: 9790,
1	gi|6681031|ref|NP_031797.1|	cryptochrome-1 [Mus musculus]	9915	67958	273	271	42	42	4320	1	1	1	628.864	1255.71	2	1255.71	-0.0002	0	50.47	7.4e-05	K	LATEAGVEVIVR	I					Spectrum8213 scans: 9676,
1	gi|6681031|ref|NP_031797.1|	cryptochrome-1 [Mus musculus]	9915	67958	273	271	42	42	4322	1	1	1	628.864	1255.71	2	1255.71	-0.0002	0	35.89	0.0021	K	LATEAGVEVIVR	I					Spectrum15390 scans: 17219,
1	gi|6681031|ref|NP_031797.1|	cryptochrome-1 [Mus musculus]	9915	67958	273	271	42	42	4323	1	1	1	628.864	1255.71	2	1255.71	-0.0002	0	43.03	0.00041	K	LATEAGVEVIVR	I					Spectrum15038 scans: 16849,
1	gi|6681031|ref|NP_031797.1|	cryptochrome-1 [Mus musculus]	9915	67958	273	271	42	42	4324	1	1	1	628.864	1255.71	2	1255.71	-0.0002	0	67.34	1.5e-06	K	LATEAGVEVIVR	I					Spectrum14306 scans: 16079,
1	gi|6681031|ref|NP_031797.1|	cryptochrome-1 [Mus musculus]	9915	67958	273	271	42	42	4325	1	1	1	628.864	1255.71	2	1255.71	-0.0002	0	82.6	4.6e-08	K	LATEAGVEVIVR	I					Spectrum14943 scans: 16749,
1	gi|6681031|ref|NP_031797.1|	cryptochrome-1 [Mus musculus]	9915	67958	273	271	42	42	4326	1	1	1	628.864	1255.71	2	1255.71	-0.0002	0	95.72	2.2e-09	K	LATEAGVEVIVR	I					Spectrum8855 scans: 10352,
1	gi|6681031|ref|NP_031797.1|	cryptochrome-1 [Mus musculus]	9915	67958	273	271	42	42	4331	1	1	1	628.864	1255.71	2	1255.71	-0.0001	0	51.65	5.7e-05	K	LATEAGVEVIVR	I					Spectrum10199 scans: 11763,
1	gi|6681031|ref|NP_031797.1|	cryptochrome-1 [Mus musculus]	9915	67958	273	271	42	42	4332	1	1	1	628.864	1255.71	2	1255.71	-0.0001	0	28.61	0.011	K	LATEAGVEVIVR	I					Spectrum13902 scans: 15655,
1	gi|6681031|ref|NP_031797.1|	cryptochrome-1 [Mus musculus]	9915	67958	273	271	42	42	4333	1	1	1	628.864	1255.71	2	1255.71	-0.0001	0	75.03	2.6e-07	K	LATEAGVEVIVR	I					Spectrum8733 scans: 10224,
1	gi|6681031|ref|NP_031797.1|	cryptochrome-1 [Mus musculus]	9915	67958	273	271	42	42	4334	1	1	1	628.864	1255.71	2	1255.71	-0.0001	0	64.12	3.2e-06	K	LATEAGVEVIVR	I					Spectrum9660 scans: 11197,
1	gi|6681031|ref|NP_031797.1|	cryptochrome-1 [Mus musculus]	9915	67958	273	271	42	42	4335	1	1	1	628.864	1255.71	2	1255.71	-0.0001	0	61.71	5.6e-06	K	LATEAGVEVIVR	I					Spectrum15238 scans: 17059,
1	gi|6681031|ref|NP_031797.1|	cryptochrome-1 [Mus musculus]	9915	67958	273	271	42	42	4336	1	1	1	628.864	1255.71	2	1255.71	-0.0001	0	95.23	2.5e-09	K	LATEAGVEVIVR	I					Spectrum15492 scans: 17326,
1	gi|6681031|ref|NP_031797.1|	cryptochrome-1 [Mus musculus]	9915	67958	273	271	42	42	4342	1	1	1	628.864	1255.71	2	1255.71	0	0	79.39	9.6e-08	K	LATEAGVEVIVR	I					Spectrum7223 scans: 8637,
1	gi|6681031|ref|NP_031797.1|	cryptochrome-1 [Mus musculus]	9915	67958	273	271	42	42	4343	1	1	1	628.864	1255.71	2	1255.71	0	0	75.02	2.6e-07	K	LATEAGVEVIVR	I					Spectrum7859 scans: 9305,
1	gi|6681031|ref|NP_031797.1|	cryptochrome-1 [Mus musculus]	9915	67958	273	271	42	42	4344	1	1	1	628.864	1255.71	2	1255.71	0	0	88.81	1.1e-08	K	LATEAGVEVIVR	I					Spectrum6152 scans: 7511,
1	gi|6681031|ref|NP_031797.1|	cryptochrome-1 [Mus musculus]	9915	67958	273	271	42	42	4346	1	1	1	628.864	1255.71	2	1255.71	0	0	34.42	0.003	K	LATEAGVEVIVR	I					Spectrum15909 scans: 17770,
1	gi|6681031|ref|NP_031797.1|	cryptochrome-1 [Mus musculus]	9915	67958	273	271	42	42	4347	1	1	1	628.864	1255.71	2	1255.71	0	0	102.18	5e-10	K	LATEAGVEVIVR	I					Spectrum15667 scans: 17513,
1	gi|6681031|ref|NP_031797.1|	cryptochrome-1 [Mus musculus]	9915	67958	273	271	42	42	4348	1	1	1	628.864	1255.71	2	1255.71	0	0	57.4	1.5e-05	K	LATEAGVEVIVR	I					Spectrum14402 scans: 16180,
1	gi|6681031|ref|NP_031797.1|	cryptochrome-1 [Mus musculus]	9915	67958	273	271	42	42	4349	1	1	1	628.864	1255.71	2	1255.71	0	0	69.85	8.6e-07	K	LATEAGVEVIVR	I					Spectrum16575 scans: 18759,
1	gi|6681031|ref|NP_031797.1|	cryptochrome-1 [Mus musculus]	9915	67958	273	271	42	42	4350	1	1	1	628.864	1255.71	2	1255.71	0	0	98.81	1.1e-09	K	LATEAGVEVIVR	I					Spectrum14828 scans: 16628,
1	gi|6681031|ref|NP_031797.1|	cryptochrome-1 [Mus musculus]	9915	67958	273	271	42	42	4355	1	1	1	628.864	1255.71	2	1255.71	0.0001	0	102.89	4.3e-10	K	LATEAGVEVIVR	I					Spectrum6631 scans: 8015,
1	gi|6681031|ref|NP_031797.1|	cryptochrome-1 [Mus musculus]	9915	67958	273	271	42	42	4358	1	1	1	628.864	1255.71	2	1255.71	0.0001	0	82.66	4.5e-08	K	LATEAGVEVIVR	I					Spectrum16596 scans: 18781,
1	gi|6681031|ref|NP_031797.1|	cryptochrome-1 [Mus musculus]	9915	67958	273	271	42	42	4359	1	1	1	628.864	1255.71	2	1255.71	0.0001	0	59.1	1e-05	K	LATEAGVEVIVR	I					Spectrum11442 scans: 13068,
1	gi|6681031|ref|NP_031797.1|	cryptochrome-1 [Mus musculus]	9915	67958	273	271	42	42	4363	1	1	1	628.864	1255.71	2	1255.71	0.0004	0	99.15	1e-09	K	LATEAGVEVIVR	I					Spectrum6982 scans: 8384,
1	gi|6681031|ref|NP_031797.1|	cryptochrome-1 [Mus musculus]	9915	67958	273	271	42	42	4367	1	1	1	628.864	1255.71	2	1255.71	0.0005	0	102.95	4.3e-10	K	LATEAGVEVIVR	I					Spectrum6518 scans: 7896,
1	gi|6681031|ref|NP_031797.1|	cryptochrome-1 [Mus musculus]	9915	67958	273	271	42	42	4368	1	1	1	628.864	1255.71	2	1255.71	0.0005	0	92.34	4.9e-09	K	LATEAGVEVIVR	I					Spectrum6405 scans: 7777,
1	gi|6681031|ref|NP_031797.1|	cryptochrome-1 [Mus musculus]	9915	67958	273	271	42	42	4369	1	1	1	628.864	1255.71	2	1255.71	0.0005	0	95.41	2.4e-09	K	LATEAGVEVIVR	I					Spectrum10016 scans: 11571,
1	gi|6681031|ref|NP_031797.1|	cryptochrome-1 [Mus musculus]	9915	67958	273	271	42	42	4372	1	1	1	628.864	1255.71	2	1255.71	0.0007	0	51.38	6.1e-05	K	LATEAGVEVIVR	I					Spectrum13806 scans: 15554,
1	gi|6681031|ref|NP_031797.1|	cryptochrome-1 [Mus musculus]	9915	67958	273	271	42	42	4374	1	1	1	628.865	1255.72	2	1255.71	0.0025	0	102.61	4.4e-10	K	LATEAGVEVIVR	I					Spectrum7292 scans: 8709,
1	gi|6681031|ref|NP_031797.1|	cryptochrome-1 [Mus musculus]	9915	67958	273	271	42	42	5506	1	1	1	687.375	1372.74	2	1372.74	-0.0001	1	29.22	0.013	R	KAWVANFERPR	M					Spectrum4334 scans: 5593,
1	gi|6681031|ref|NP_031797.1|	cryptochrome-1 [Mus musculus]	9915	67958	273	271	42	42	5588	1	1	1	692.835	1383.65	2	1383.66	-0.0013	0	58.36	2.9e-05	K	LSIEYDSEPFGK	E					Spectrum7565 scans: 8996,
1	gi|6681031|ref|NP_031797.1|	cryptochrome-1 [Mus musculus]	9915	67958	273	271	42	42	5594	1	1	1	692.835	1383.66	2	1383.66	-0.0007	0	62.1	1.3e-05	K	LSIEYDSEPFGK	E					Spectrum16569 scans: 18752,
1	gi|6681031|ref|NP_031797.1|	cryptochrome-1 [Mus musculus]	9915	67958	273	271	42	42	5595	1	1	1	692.835	1383.66	2	1383.66	-0.0007	0	64.83	6.9e-06	K	LSIEYDSEPFGK	E					Spectrum7447 scans: 8872,
1	gi|6681031|ref|NP_031797.1|	cryptochrome-1 [Mus musculus]	9915	67958	273	271	42	42	5597	1	1	1	692.835	1383.66	2	1383.66	-0.0004	0	75.42	6e-07	K	LSIEYDSEPFGK	E					Spectrum7202 scans: 8615,
1	gi|6681031|ref|NP_031797.1|	cryptochrome-1 [Mus musculus]	9915	67958	273	271	42	42	5601	1	1	1	692.835	1383.66	2	1383.66	-0.0004	0	29.05	0.026	K	LSIEYDSEPFGK	E					Spectrum15134 scans: 16949,
1	gi|6681031|ref|NP_031797.1|	cryptochrome-1 [Mus musculus]	9915	67958	273	271	42	42	5605	1	1	1	692.835	1383.66	2	1383.66	-0.0001	0	58.37	3e-05	K	LSIEYDSEPFGK	E					Spectrum16636 scans: 18826,
1	gi|6681031|ref|NP_031797.1|	cryptochrome-1 [Mus musculus]	9915	67958	273	271	42	42	5606	1	1	1	692.835	1383.66	2	1383.66	0.0001	0	44.71	0.0007	K	LSIEYDSEPFGK	E					Spectrum7687 scans: 9124,
1	gi|6681031|ref|NP_031797.1|	cryptochrome-1 [Mus musculus]	9915	67958	273	271	42	42	5613	1	1	1	692.836	1383.66	2	1383.66	0.001	0	73.39	9.3e-07	K	LSIEYDSEPFGK	E					Spectrum7082 scans: 8489,
1	gi|6681031|ref|NP_031797.1|	cryptochrome-1 [Mus musculus]	9915	67958	273	271	42	42	5614	1	1	1	692.836	1383.66	2	1383.66	0.0013	0	58.01	3.2e-05	K	LSIEYDSEPFGK	E					Spectrum7325 scans: 8744,
1	gi|6681031|ref|NP_031797.1|	cryptochrome-1 [Mus musculus]	9915	67958	273	271	42	42	5618	1	1	1	692.911	1383.81	2	1383.81	-0.001	1	90.77	5.1e-09	K	KLATEAGVEVIVR	I					Spectrum5228 scans: 6538,
1	gi|6681031|ref|NP_031797.1|	cryptochrome-1 [Mus musculus]	9915	67958	273	271	42	42	5621	1	1	1	692.911	1383.81	2	1383.81	-0.0002	1	81.86	4e-08	K	KLATEAGVEVIVR	I					Spectrum5112 scans: 6416,
1	gi|6681031|ref|NP_031797.1|	cryptochrome-1 [Mus musculus]	9915	67958	273	271	42	42	5622	1	1	1	692.912	1383.81	2	1383.81	-0.0001	1	86.8	1.3e-08	K	KLATEAGVEVIVR	I					Spectrum5459 scans: 6781,
1	gi|6681031|ref|NP_031797.1|	cryptochrome-1 [Mus musculus]	9915	67958	273	271	42	42	5624	1	1	1	462.277	1383.81	3	1383.81	0.0008	1	39.88	0.00071	K	KLATEAGVEVIVR	I					Spectrum5108 scans: 6412,
1	gi|6681031|ref|NP_031797.1|	cryptochrome-1 [Mus musculus]	9915	67958	273	271	42	42	5672	1	1	1	695.784	1389.55	2	1389.55	-0.0007	0	65.89	2.3e-06	K	CMTPLSDDHDEK	Y					Spectrum2072 scans: 3192,
1	gi|6681031|ref|NP_031797.1|	cryptochrome-1 [Mus musculus]	9915	67958	273	271	42	42	5673	1	1	1	695.784	1389.55	2	1389.55	-0.0006	0	47.3	0.00016	K	CMTPLSDDHDEK	Y					Spectrum2180 scans: 3305,
1	gi|6681031|ref|NP_031797.1|	cryptochrome-1 [Mus musculus]	9915	67958	273	271	42	42	5674	1	1	1	695.784	1389.55	2	1389.55	-0.0005	0	33.35	0.0041	K	CMTPLSDDHDEK	Y					Spectrum2338 scans: 3473,
1	gi|6681031|ref|NP_031797.1|	cryptochrome-1 [Mus musculus]	9915	67958	273	271	42	42	5675	1	1	1	464.192	1389.55	3	1389.55	-0.0005	0	30.12	0.0086	K	CMTPLSDDHDEK	Y					Spectrum2074 scans: 3194,
1	gi|6681031|ref|NP_031797.1|	cryptochrome-1 [Mus musculus]	9915	67958	273	271	42	42	5676	1	1	1	695.784	1389.55	2	1389.55	-0.0003	0	48.04	0.00013	K	CMTPLSDDHDEK	Y					Spectrum2301 scans: 3434,
1	gi|6681031|ref|NP_031797.1|	cryptochrome-1 [Mus musculus]	9915	67958	273	271	42	42	5677	1	1	1	695.784	1389.55	2	1389.55	-0.0001	0	40.75	0.00066	K	CMTPLSDDHDEK	Y					Spectrum2415 scans: 3554,
1	gi|6681031|ref|NP_031797.1|	cryptochrome-1 [Mus musculus]	9915	67958	273	271	42	42	5678	1	1	1	695.784	1389.55	2	1389.55	0.0005	0	39.95	0.00082	K	CMTPLSDDHDEK	Y					Spectrum2502 scans: 3645,
1	gi|6681031|ref|NP_031797.1|	cryptochrome-1 [Mus musculus]	9915	67958	273	271	42	42	5875	1	1	1	470.25	1407.73	3	1407.73	-0.0005	1	32.23	0.0072	R	MKQIYQQLSR	Y	GlyGly (K)	0.0600000000.0			Spectrum3482 scans: 4682,
1	gi|6681031|ref|NP_031797.1|	cryptochrome-1 [Mus musculus]	9915	67958	273	271	42	42	6071	1	1	1	715.838	1429.66	2	1429.66	-0.0016	0	31.57	0.016	R	EFFYTAATNNPR	F					Spectrum6572 scans: 7952,
1	gi|6681031|ref|NP_031797.1|	cryptochrome-1 [Mus musculus]	9915	67958	273	271	42	42	6074	1	1	1	715.838	1429.66	2	1429.66	-0.0009	0	41.13	0.0018	R	EFFYTAATNNPR	F					Spectrum6383 scans: 7753,
1	gi|6681031|ref|NP_031797.1|	cryptochrome-1 [Mus musculus]	9915	67958	273	271	42	42	6076	1	1	1	715.838	1429.66	2	1429.66	-0.0005	0	67.7	3.8e-06	R	EFFYTAATNNPR	F					Spectrum6225 scans: 7588,
1	gi|6681031|ref|NP_031797.1|	cryptochrome-1 [Mus musculus]	9915	67958	273	271	42	42	6077	1	1	1	715.838	1429.66	2	1429.66	-0.0005	0	46.04	0.00056	R	EFFYTAATNNPR	F					Spectrum16572 scans: 18756,
1	gi|6681031|ref|NP_031797.1|	cryptochrome-1 [Mus musculus]	9915	67958	273	271	42	42	6079	1	1	1	715.838	1429.66	2	1429.66	-0.0004	0	74.02	8.9e-07	R	EFFYTAATNNPR	F					Spectrum6108 scans: 7465,
1	gi|6681031|ref|NP_031797.1|	cryptochrome-1 [Mus musculus]	9915	67958	273	271	42	42	6080	1	1	1	715.838	1429.66	2	1429.66	-0.0002	0	48.93	0.00028	R	EFFYTAATNNPR	F					Spectrum6586 scans: 7967,
1	gi|6681031|ref|NP_031797.1|	cryptochrome-1 [Mus musculus]	9915	67958	273	271	42	42	6081	1	1	1	715.839	1429.66	2	1429.66	0	0	66.73	4.7e-06	R	EFFYTAATNNPR	F					Spectrum16568 scans: 18751,
1	gi|6681031|ref|NP_031797.1|	cryptochrome-1 [Mus musculus]	9915	67958	273	271	42	42	6082	1	1	1	715.839	1429.66	2	1429.66	0.0001	0	67.28	4.1e-06	R	EFFYTAATNNPR	F					Spectrum5988 scans: 7339,
1	gi|6681031|ref|NP_031797.1|	cryptochrome-1 [Mus musculus]	9915	67958	273	271	42	42	6083	1	1	1	715.839	1429.66	2	1429.66	0.0002	0	54.13	8.5e-05	R	EFFYTAATNNPR	F					Spectrum16648 scans: 18841,
1	gi|6681031|ref|NP_031797.1|	cryptochrome-1 [Mus musculus]	9915	67958	273	271	42	42	6316	1	1	1	725.837	1449.66	2	1449.66	-0.001	0	45.91	0.00033	R	GDLWISWEEGMK	V					Spectrum11245 scans: 12862,
1	gi|6681031|ref|NP_031797.1|	cryptochrome-1 [Mus musculus]	9915	67958	273	271	42	42	6317	1	1	1	725.837	1449.66	2	1449.66	-0.0004	0	37.84	0.002	R	GDLWISWEEGMK	V					Spectrum11368 scans: 12991,
1	gi|6681031|ref|NP_031797.1|	cryptochrome-1 [Mus musculus]	9915	67958	273	271	42	42	6318	1	1	1	725.837	1449.66	2	1449.66	0.0003	0	41.7	0.00086	R	GDLWISWEEGMK	V					Spectrum11429 scans: 13055,
1	gi|6681031|ref|NP_031797.1|	cryptochrome-1 [Mus musculus]	9915	67958	273	271	42	42	6370	1	1	1	728.37	1454.73	2	1454.73	-0.0005	1	74.55	5.8e-07	K	NPEALAKWAEGR	T	GlyGly (K)	0.000000600000.0			Spectrum6186 scans: 7546,
1	gi|6681031|ref|NP_031797.1|	cryptochrome-1 [Mus musculus]	9915	67958	273	271	42	42	7049	1	1	1	764.373	1526.73	2	1526.73	-0.0009	0	70.47	1.7e-06	K	RPSQEEDAQSVGPK	V					Spectrum812 scans: 1869,
1	gi|6681031|ref|NP_031797.1|	cryptochrome-1 [Mus musculus]	9915	67958	273	271	42	42	7050	1	1	1	509.918	1526.73	3	1526.73	-0.0007	0	68.92	2.4e-06	K	RPSQEEDAQSVGPK	V					Spectrum811 scans: 1868,
1	gi|6681031|ref|NP_031797.1|	cryptochrome-1 [Mus musculus]	9915	67958	273	271	42	42	7052	1	1	1	764.373	1526.73	2	1526.73	-0.0005	0	72.46	1.2e-06	K	RPSQEEDAQSVGPK	V					Spectrum955 scans: 2019,
1	gi|6681031|ref|NP_031797.1|	cryptochrome-1 [Mus musculus]	9915	67958	273	271	42	42	7053	1	1	1	764.373	1526.73	2	1526.73	-0.0005	0	52.35	0.00012	K	RPSQEEDAQSVGPK	V					Spectrum1283 scans: 2363,
1	gi|6681031|ref|NP_031797.1|	cryptochrome-1 [Mus musculus]	9915	67958	273	271	42	42	7055	1	1	1	509.918	1526.73	3	1526.73	-0.0004	0	67.84	3.5e-06	K	RPSQEEDAQSVGPK	V					Spectrum886 scans: 1947,
1	gi|6681031|ref|NP_031797.1|	cryptochrome-1 [Mus musculus]	9915	67958	273	271	42	42	7057	1	1	1	509.918	1526.73	3	1526.73	-0.0002	0	52.16	0.00011	K	RPSQEEDAQSVGPK	V					Spectrum966 scans: 2031,
1	gi|6681031|ref|NP_031797.1|	cryptochrome-1 [Mus musculus]	9915	67958	273	271	42	42	7058	1	1	1	764.373	1526.73	2	1526.73	-0.0002	0	74.94	5.8e-07	K	RPSQEEDAQSVGPK	V					Spectrum1080 scans: 2150,
1	gi|6681031|ref|NP_031797.1|	cryptochrome-1 [Mus musculus]	9915	67958	273	271	42	42	7059	1	1	1	764.374	1526.73	2	1526.73	0.0002	0	59.25	2.2e-05	K	RPSQEEDAQSVGPK	V					Spectrum16745 scans: 18961,
1	gi|6681031|ref|NP_031797.1|	cryptochrome-1 [Mus musculus]	9915	67958	273	271	42	42	7060	1	1	1	764.374	1526.73	2	1526.73	0.0003	0	75.13	5.8e-07	K	RPSQEEDAQSVGPK	V					Spectrum766 scans: 1820,
1	gi|6681031|ref|NP_031797.1|	cryptochrome-1 [Mus musculus]	9915	67958	273	271	42	42	7231	1	1	1	771.929	1541.84	2	1541.85	-0.0018	0	83.66	4.5e-08	K	IIELNGGQPPLTYK	R					Spectrum6902 scans: 8300,
1	gi|6681031|ref|NP_031797.1|	cryptochrome-1 [Mus musculus]	9915	67958	273	271	42	42	7234	1	1	1	771.929	1541.84	2	1541.85	-0.0015	0	31.6	0.0073	K	IIELNGGQPPLTYK	R					Spectrum7737 scans: 9176,
1	gi|6681031|ref|NP_031797.1|	cryptochrome-1 [Mus musculus]	9915	67958	273	271	42	42	7236	1	1	1	771.929	1541.84	2	1541.85	-0.0012	0	44.71	0.00037	K	IIELNGGQPPLTYK	R					Spectrum14980 scans: 16787,
1	gi|6681031|ref|NP_031797.1|	cryptochrome-1 [Mus musculus]	9915	67958	273	271	42	42	7242	1	1	1	771.93	1541.84	2	1541.85	-0.0007	0	26.66	0.023	K	IIELNGGQPPLTYK	R					Spectrum14726 scans: 16520,
1	gi|6681031|ref|NP_031797.1|	cryptochrome-1 [Mus musculus]	9915	67958	273	271	42	42	7243	1	1	1	771.93	1541.84	2	1541.85	-0.0006	0	66.35	2.5e-06	K	IIELNGGQPPLTYK	R					Spectrum16555 scans: 18738,
1	gi|6681031|ref|NP_031797.1|	cryptochrome-1 [Mus musculus]	9915	67958	273	271	42	42	7246	1	1	1	771.93	1541.84	2	1541.85	-0.0004	0	62.19	6.6e-06	K	IIELNGGQPPLTYK	R					Spectrum7002 scans: 8405,
1	gi|6681031|ref|NP_031797.1|	cryptochrome-1 [Mus musculus]	9915	67958	273	271	42	42	7248	1	1	1	771.93	1541.84	2	1541.85	-0.0004	0	47.62	0.00019	K	IIELNGGQPPLTYK	R					Spectrum15569 scans: 17407,
1	gi|6681031|ref|NP_031797.1|	cryptochrome-1 [Mus musculus]	9915	67958	273	271	42	42	7250	1	1	1	771.93	1541.85	2	1541.85	-0.0001	0	49.28	0.00013	K	IIELNGGQPPLTYK	R					Spectrum7185 scans: 8597,
1	gi|6681031|ref|NP_031797.1|	cryptochrome-1 [Mus musculus]	9915	67958	273	271	42	42	7251	1	1	1	771.93	1541.85	2	1541.85	-0.0001	0	33.33	0.005	K	IIELNGGQPPLTYK	R					Spectrum15483 scans: 17316,
1	gi|6681031|ref|NP_031797.1|	cryptochrome-1 [Mus musculus]	9915	67958	273	271	42	42	7253	1	1	1	771.93	1541.85	2	1541.85	0	0	46.09	0.00027	K	IIELNGGQPPLTYK	R					Spectrum15125 scans: 16940,
1	gi|6681031|ref|NP_031797.1|	cryptochrome-1 [Mus musculus]	9915	67958	273	271	42	42	7257	1	1	1	771.93	1541.85	2	1541.85	0.0002	0	67.07	2.2e-06	K	IIELNGGQPPLTYK	R					Spectrum7124 scans: 8533,
1	gi|6681031|ref|NP_031797.1|	cryptochrome-1 [Mus musculus]	9915	67958	273	271	42	42	7727	1	1	1	804.356	1606.7	2	1606.7	-0.0023	0	71.08	1.3e-06	K	RPSQEEDAQSVGPK	V	Phospho (ST)	0.00400000000000.0			Spectrum1261 scans: 2340,
1	gi|6681031|ref|NP_031797.1|	cryptochrome-1 [Mus musculus]	9915	67958	273	271	42	42	7728	1	1	1	804.356	1606.7	2	1606.7	-0.0017	0	72.26	9.9e-07	K	RPSQEEDAQSVGPK	V	Phospho (ST)	0.00400000000000.0			Spectrum1276 scans: 2356,
1	gi|6681031|ref|NP_031797.1|	cryptochrome-1 [Mus musculus]	9915	67958	273	271	42	42	7729	1	1	1	804.356	1606.7	2	1606.7	-0.0016	0	37.63	0.0029	K	RPSQEEDAQSVGPK	V	Phospho (ST)	0.00400000000000.0			Spectrum1296 scans: 2377,
1	gi|6681031|ref|NP_031797.1|	cryptochrome-1 [Mus musculus]	9915	67958	273	271	42	42	7731	1	1	1	804.356	1606.7	2	1606.7	-0.0008	0	83.7	7.1e-08	K	RPSQEEDAQSVGPK	V	Phospho (ST)	0.00400000000000.0			Spectrum986 scans: 2052,
1	gi|6681031|ref|NP_031797.1|	cryptochrome-1 [Mus musculus]	9915	67958	273	271	42	42	7732	1	1	1	804.356	1606.7	2	1606.7	-0.0008	0	72.88	8.6e-07	K	RPSQEEDAQSVGPK	V	Phospho (ST)	0.00400000000000.0			Spectrum1113 scans: 2185,
1	gi|6681031|ref|NP_031797.1|	cryptochrome-1 [Mus musculus]	9915	67958	273	271	42	42	7736	1	1	1	536.573	1606.7	3	1606.7	-0.0003	0	62.95	1e-05	K	RPSQEEDAQSVGPK	V	Phospho (ST)	0.00400000000000.0			Spectrum931 scans: 1994,
1	gi|6681031|ref|NP_031797.1|	cryptochrome-1 [Mus musculus]	9915	67958	273	271	42	42	7914	1	1	1	815.391	1628.77	2	1628.77	-0.0005	0	63.49	1.1e-05	K	MEGNPICVQIPWDK	N					Spectrum9795 scans: 11339,
1	gi|6681031|ref|NP_031797.1|	cryptochrome-1 [Mus musculus]	9915	67958	273	271	42	42	7915	1	1	1	815.391	1628.77	2	1628.77	-0.0005	0	91.67	1.6e-08	K	MEGNPICVQIPWDK	N					Spectrum9911 scans: 11461,
1	gi|6681031|ref|NP_031797.1|	cryptochrome-1 [Mus musculus]	9915	67958	273	271	42	42	7916	1	1	1	815.392	1628.77	2	1628.77	0.0001	0	87.72	3.9e-08	K	MEGNPICVQIPWDK	N					Spectrum10032 scans: 11588,
1	gi|6681031|ref|NP_031797.1|	cryptochrome-1 [Mus musculus]	9915	67958	273	271	42	42	7917	1	1	1	815.392	1628.77	2	1628.77	0.0004	0	28.15	0.035	K	MEGNPICVQIPWDK	N					Spectrum10156 scans: 11718,
1	gi|6681031|ref|NP_031797.1|	cryptochrome-1 [Mus musculus]	9915	67958	273	271	42	42	8068	1	1	1	823.389	1644.76	2	1644.76	-0.001	0	39.03	0.0028	K	MEGNPICVQIPWDK	N	Oxidation (M)	0.30000000000000.0			Spectrum9822 scans: 11367,
1	gi|6681031|ref|NP_031797.1|	cryptochrome-1 [Mus musculus]	9915	67958	273	271	42	42	8069	1	1	1	823.389	1644.76	2	1644.76	-0.0002	0	28.71	0.026	K	MEGNPICVQIPWDK	N	Oxidation (M)	0.30000000000000.0			Spectrum9902 scans: 11451,
1	gi|6681031|ref|NP_031797.1|	cryptochrome-1 [Mus musculus]	9915	67958	273	271	42	42	8085	1	1	1	824.929	1647.84	2	1647.84	-0.0009	0	87.86	3.9e-08	R	TGFPWIDAIMTQLR	Q					Spectrum15446 scans: 17278,
1	gi|6681031|ref|NP_031797.1|	cryptochrome-1 [Mus musculus]	9915	67958	273	271	42	42	8086	1	1	1	824.929	1647.84	2	1647.84	-0.0009	0	57.07	4.7e-05	R	TGFPWIDAIMTQLR	Q					Spectrum15717 scans: 17567,
1	gi|6681031|ref|NP_031797.1|	cryptochrome-1 [Mus musculus]	9915	67958	273	271	42	42	8087	1	1	1	824.929	1647.84	2	1647.84	-0.0007	0	83.82	9.3e-08	R	TGFPWIDAIMTQLR	Q					Spectrum15349 scans: 17176,
1	gi|6681031|ref|NP_031797.1|	cryptochrome-1 [Mus musculus]	9915	67958	273	271	42	42	8088	1	1	1	824.929	1647.84	2	1647.84	-0.0007	0	78.68	3e-07	R	TGFPWIDAIMTQLR	Q					Spectrum15254 scans: 17076,
1	gi|6681031|ref|NP_031797.1|	cryptochrome-1 [Mus musculus]	9915	67958	273	271	42	42	8089	1	1	1	824.929	1647.84	2	1647.84	-0.0006	0	71.99	1.4e-06	R	TGFPWIDAIMTQLR	Q					Spectrum15155 scans: 16972,
1	gi|6681031|ref|NP_031797.1|	cryptochrome-1 [Mus musculus]	9915	67958	273	271	42	42	8095	1	1	1	550.289	1647.84	3	1647.84	0	0	62.71	1.2e-05	R	TGFPWIDAIMTQLR	Q					Spectrum15255 scans: 17077,
1	gi|6681031|ref|NP_031797.1|	cryptochrome-1 [Mus musculus]	9915	67958	273	271	42	42	8096	1	1	1	824.929	1647.84	2	1647.84	0	0	51.23	0.00016	R	TGFPWIDAIMTQLR	Q					Spectrum15546 scans: 17383,
1	gi|6681031|ref|NP_031797.1|	cryptochrome-1 [Mus musculus]	9915	67958	273	271	42	42	8097	1	1	1	550.289	1647.84	3	1647.84	0.0002	0	59.98	2.2e-05	R	TGFPWIDAIMTQLR	Q					Spectrum15350 scans: 17177,
1	gi|6681031|ref|NP_031797.1|	cryptochrome-1 [Mus musculus]	9915	67958	273	271	42	42	8205	1	1	1	831.929	1661.84	2	1661.84	-0.0016	0	50.68	0.00016	R	FLLQCLEDLDANLR	K					Spectrum16178 scans: 18095,
1	gi|6681031|ref|NP_031797.1|	cryptochrome-1 [Mus musculus]	9915	67958	273	271	42	42	8208	1	1	1	831.929	1661.84	2	1661.84	-0.0013	0	97.07	3.5e-09	R	FLLQCLEDLDANLR	K					Spectrum14109 scans: 15872,
1	gi|6681031|ref|NP_031797.1|	cryptochrome-1 [Mus musculus]	9915	67958	273	271	42	42	8209	1	1	1	554.955	1661.84	3	1661.84	-0.0011	0	31.06	0.016	R	FLLQCLEDLDANLR	K					Spectrum15185 scans: 17003,
1	gi|6681031|ref|NP_031797.1|	cryptochrome-1 [Mus musculus]	9915	67958	273	271	42	42	8210	1	1	1	831.929	1661.84	2	1661.84	-0.0009	0	92.24	1.2e-08	R	FLLQCLEDLDANLR	K					Spectrum15177 scans: 16995,
1	gi|6681031|ref|NP_031797.1|	cryptochrome-1 [Mus musculus]	9915	67958	273	271	42	42	8211	1	1	1	831.929	1661.84	2	1661.84	-0.0008	0	101.86	1.3e-09	R	FLLQCLEDLDANLR	K					Spectrum14201 scans: 15969,
1	gi|6681031|ref|NP_031797.1|	cryptochrome-1 [Mus musculus]	9915	67958	273	271	42	42	8214	1	1	1	831.929	1661.84	2	1661.84	-0.0007	0	80.71	1.6e-07	R	FLLQCLEDLDANLR	K					Spectrum14597 scans: 16385,
1	gi|6681031|ref|NP_031797.1|	cryptochrome-1 [Mus musculus]	9915	67958	273	271	42	42	8215	1	1	1	831.929	1661.84	2	1661.84	-0.0007	0	66.67	4.2e-06	R	FLLQCLEDLDANLR	K					Spectrum14941 scans: 16747,
1	gi|6681031|ref|NP_031797.1|	cryptochrome-1 [Mus musculus]	9915	67958	273	271	42	42	8220	1	1	1	831.929	1661.84	2	1661.84	-0.0005	0	108.37	2.8e-10	R	FLLQCLEDLDANLR	K					Spectrum14400 scans: 16178,
1	gi|6681031|ref|NP_031797.1|	cryptochrome-1 [Mus musculus]	9915	67958	273	271	42	42	8221	1	1	1	831.929	1661.84	2	1661.84	-0.0005	0	101.86	1.3e-09	R	FLLQCLEDLDANLR	K					Spectrum14301 scans: 16074,
1	gi|6681031|ref|NP_031797.1|	cryptochrome-1 [Mus musculus]	9915	67958	273	271	42	42	8223	1	1	1	831.929	1661.84	2	1661.84	-0.0003	0	46.74	0.00041	R	FLLQCLEDLDANLR	K					Spectrum14841 scans: 16642,
1	gi|6681031|ref|NP_031797.1|	cryptochrome-1 [Mus musculus]	9915	67958	273	271	42	42	8224	1	1	1	831.929	1661.84	2	1661.84	-0.0003	0	112.52	1.1e-10	R	FLLQCLEDLDANLR	K					Spectrum14496 scans: 16279,
1	gi|6681031|ref|NP_031797.1|	cryptochrome-1 [Mus musculus]	9915	67958	273	271	42	42	8226	1	1	1	831.929	1661.84	2	1661.84	-0.0002	0	95.15	6e-09	R	FLLQCLEDLDANLR	K					Spectrum14696 scans: 16489,
1	gi|6681031|ref|NP_031797.1|	cryptochrome-1 [Mus musculus]	9915	67958	273	271	42	42	8227	1	1	1	831.929	1661.84	2	1661.84	-0.0002	0	52.35	0.00011	R	FLLQCLEDLDANLR	K					Spectrum15922 scans: 17784,
1	gi|6681031|ref|NP_031797.1|	cryptochrome-1 [Mus musculus]	9915	67958	273	271	42	42	8229	1	1	1	554.955	1661.84	3	1661.84	-0.0002	0	31.39	0.014	R	FLLQCLEDLDANLR	K					Spectrum14717 scans: 16511,
1	gi|6681031|ref|NP_031797.1|	cryptochrome-1 [Mus musculus]	9915	67958	273	271	42	42	8230	1	1	1	554.955	1661.84	3	1661.84	-0.0002	0	84.19	7.4e-08	R	FLLQCLEDLDANLR	K					Spectrum14516 scans: 16300,
1	gi|6681031|ref|NP_031797.1|	cryptochrome-1 [Mus musculus]	9915	67958	273	271	42	42	8234	1	1	1	554.956	1661.84	3	1661.84	0	0	68.22	2.9e-06	R	FLLQCLEDLDANLR	K					Spectrum14121 scans: 15885,
1	gi|6681031|ref|NP_031797.1|	cryptochrome-1 [Mus musculus]	9915	67958	273	271	42	42	8235	1	1	1	554.956	1661.84	3	1661.84	0	0	75.55	5.4e-07	R	FLLQCLEDLDANLR	K					Spectrum14321 scans: 16095,
1	gi|6681031|ref|NP_031797.1|	cryptochrome-1 [Mus musculus]	9915	67958	273	271	42	42	8236	1	1	1	554.956	1661.84	3	1661.84	0	0	77.84	3.2e-07	R	FLLQCLEDLDANLR	K					Spectrum14419 scans: 16198,
1	gi|6681031|ref|NP_031797.1|	cryptochrome-1 [Mus musculus]	9915	67958	273	271	42	42	8239	1	1	1	554.956	1661.84	3	1661.84	0.0002	0	73.33	9.1e-07	R	FLLQCLEDLDANLR	K					Spectrum14221 scans: 15990,
1	gi|6681031|ref|NP_031797.1|	cryptochrome-1 [Mus musculus]	9915	67958	273	271	42	42	8241	1	1	1	831.93	1661.85	2	1661.84	0.0006	0	28.39	0.03	R	FLLQCLEDLDANLR	K					Spectrum16189 scans: 18113,
1	gi|6681031|ref|NP_031797.1|	cryptochrome-1 [Mus musculus]	9915	67958	273	271	42	42	8266	1	1	1	832.927	1663.84	2	1663.84	-0.0003	0	29.58	0.026	R	TGFPWIDAIMTQLR	Q	Oxidation (M)	0.00000000030000.0			Spectrum12877 scans: 14578,
1	gi|6681031|ref|NP_031797.1|	cryptochrome-1 [Mus musculus]	9915	67958	273	271	42	42	8547	1	1	1	847.414	1692.81	2	1692.81	-0.0009	0	44.45	0.00082	K	YIYDPWNAPEGIQK	V					Spectrum8736 scans: 10227,
1	gi|6681031|ref|NP_031797.1|	cryptochrome-1 [Mus musculus]	9915	67958	273	271	42	42	8548	1	1	1	847.414	1692.81	2	1692.81	-0.0008	0	77.33	4.2e-07	K	YIYDPWNAPEGIQK	V					Spectrum8318 scans: 9787,
1	gi|6681031|ref|NP_031797.1|	cryptochrome-1 [Mus musculus]	9915	67958	273	271	42	42	8549	1	1	1	565.279	1692.81	3	1692.81	-0.0007	0	49.61	0.00025	K	YIYDPWNAPEGIQK	V					Spectrum8220 scans: 9684,
1	gi|6681031|ref|NP_031797.1|	cryptochrome-1 [Mus musculus]	9915	67958	273	271	42	42	8550	1	1	1	847.414	1692.81	2	1692.81	-0.0007	0	50.36	0.00021	K	YIYDPWNAPEGIQK	V					Spectrum8593 scans: 10077,
1	gi|6681031|ref|NP_031797.1|	cryptochrome-1 [Mus musculus]	9915	67958	273	271	42	42	8551	1	1	1	847.414	1692.81	2	1692.81	-0.0007	0	44.94	0.00072	K	YIYDPWNAPEGIQK	V					Spectrum8478 scans: 9955,
1	gi|6681031|ref|NP_031797.1|	cryptochrome-1 [Mus musculus]	9915	67958	273	271	42	42	8552	1	1	1	847.414	1692.81	2	1692.81	-0.0007	0	73.57	9.9e-07	K	YIYDPWNAPEGIQK	V					Spectrum8198 scans: 9661,
1	gi|6681031|ref|NP_031797.1|	cryptochrome-1 [Mus musculus]	9915	67958	273	271	42	42	8556	1	1	1	847.414	1692.81	2	1692.81	-0.0004	0	76.91	4.6e-07	K	YIYDPWNAPEGIQK	V					Spectrum8358 scans: 9829,
1	gi|6681031|ref|NP_031797.1|	cryptochrome-1 [Mus musculus]	9915	67958	273	271	42	42	9010	1	1	1	865.964	1729.91	2	1729.92	-0.0013	0	75.29	4.3e-07	K	NSSPPLSLYGQLLWR	E					Spectrum11965 scans: 13618,
1	gi|6681031|ref|NP_031797.1|	cryptochrome-1 [Mus musculus]	9915	67958	273	271	42	42	9012	1	1	1	865.964	1729.91	2	1729.92	-0.0011	0	76.24	3.4e-07	K	NSSPPLSLYGQLLWR	E					Spectrum12005 scans: 13660,
1	gi|6681031|ref|NP_031797.1|	cryptochrome-1 [Mus musculus]	9915	67958	273	271	42	42	9014	1	1	1	865.965	1729.91	2	1729.92	-0.0005	0	50.95	0.00012	K	NSSPPLSLYGQLLWR	E					Spectrum12126 scans: 13787,
1	gi|6681031|ref|NP_031797.1|	cryptochrome-1 [Mus musculus]	9915	67958	273	271	42	42	9015	1	1	1	865.965	1729.91	2	1729.92	-0.0005	0	65.48	4.1e-06	K	NSSPPLSLYGQLLWR	E					Spectrum11859 scans: 13506,
1	gi|6681031|ref|NP_031797.1|	cryptochrome-1 [Mus musculus]	9915	67958	273	271	42	42	9017	1	1	1	577.646	1729.91	3	1729.92	-0.0002	0	60.54	1.3e-05	K	NSSPPLSLYGQLLWR	E					Spectrum12007 scans: 13662,
1	gi|6681031|ref|NP_031797.1|	cryptochrome-1 [Mus musculus]	9915	67958	273	271	42	42	9667	1	1	1	895.977	1789.94	2	1789.94	-0.0003	1	85.54	4.4e-08	R	FLLQCLEDLDANLRK	L					Spectrum13295 scans: 15017,
1	gi|6681031|ref|NP_031797.1|	cryptochrome-1 [Mus musculus]	9915	67958	273	271	42	42	10477	1	1	1	952.998	1903.98	2	1903.98	-0.0019	0	34.05	0.009	R	MNANSLLASPTGLSPYLR	F					Spectrum10299 scans: 11868,
1	gi|6681031|ref|NP_031797.1|	cryptochrome-1 [Mus musculus]	9915	67958	273	271	42	42	10479	1	1	1	952.998	1903.98	2	1903.98	-0.0011	0	71.42	1.5e-06	R	MNANSLLASPTGLSPYLR	F					Spectrum9971 scans: 11524,
1	gi|6681031|ref|NP_031797.1|	cryptochrome-1 [Mus musculus]	9915	67958	273	271	42	42	10481	1	1	1	952.999	1903.98	2	1903.98	-0.0002	0	81.23	1.6e-07	R	MNANSLLASPTGLSPYLR	F					Spectrum16519 scans: 18700,
1	gi|6681031|ref|NP_031797.1|	cryptochrome-1 [Mus musculus]	9915	67958	273	271	42	42	10485	1	1	1	952.999	1903.98	2	1903.98	0.0003	0	82.74	1.1e-07	R	MNANSLLASPTGLSPYLR	F					Spectrum9851 scans: 11398,
1	gi|6681031|ref|NP_031797.1|	cryptochrome-1 [Mus musculus]	9915	67958	273	271	42	42	10486	1	1	1	952.999	1903.98	2	1903.98	0.0007	0	70.19	2e-06	R	MNANSLLASPTGLSPYLR	F					Spectrum9732 scans: 11273,
1	gi|6681031|ref|NP_031797.1|	cryptochrome-1 [Mus musculus]	9915	67958	273	271	42	42	10575	1	1	1	960.996	1919.98	2	1919.98	-0.0002	0	37.91	0.0033	R	MNANSLLASPTGLSPYLR	F	Oxidation (M)	0.300000000000000000.0			Spectrum9137 scans: 10648,
1	gi|6681031|ref|NP_031797.1|	cryptochrome-1 [Mus musculus]	9915	67958	273	271	42	42	10749	1	1	1	973.974	1945.93	2	1945.94	-0.0036	0	59.83	3.1e-05	K	MEPLEMPADTITSDVIGK	C					Spectrum14872 scans: 16674,
1	gi|6681031|ref|NP_031797.1|	cryptochrome-1 [Mus musculus]	9915	67958	273	271	42	42	10750	1	1	1	973.975	1945.93	2	1945.94	-0.0032	0	47.53	0.00051	K	MEPLEMPADTITSDVIGK	C					Spectrum11517 scans: 13147,
1	gi|6681031|ref|NP_031797.1|	cryptochrome-1 [Mus musculus]	9915	67958	273	271	42	42	10756	1	1	1	973.975	1945.94	2	1945.94	-0.0022	0	41.85	0.0022	K	MEPLEMPADTITSDVIGK	C					Spectrum15396 scans: 17225,
1	gi|6681031|ref|NP_031797.1|	cryptochrome-1 [Mus musculus]	9915	67958	273	271	42	42	10757	1	1	1	973.975	1945.94	2	1945.94	-0.002	0	98.54	4.9e-09	K	MEPLEMPADTITSDVIGK	C					Spectrum9931 scans: 11482,
1	gi|6681031|ref|NP_031797.1|	cryptochrome-1 [Mus musculus]	9915	67958	273	271	42	42	10758	1	1	1	973.975	1945.94	2	1945.94	-0.0018	0	40.62	0.0028	K	MEPLEMPADTITSDVIGK	C					Spectrum16548 scans: 18730,
1	gi|6681031|ref|NP_031797.1|	cryptochrome-1 [Mus musculus]	9915	67958	273	271	42	42	10760	1	1	1	973.975	1945.94	2	1945.94	-0.0018	0	55.88	8.4e-05	K	MEPLEMPADTITSDVIGK	C					Spectrum14787 scans: 16584,
1	gi|6681031|ref|NP_031797.1|	cryptochrome-1 [Mus musculus]	9915	67958	273	271	42	42	10761	1	1	1	973.975	1945.94	2	1945.94	-0.0016	0	94.56	1.1e-08	K	MEPLEMPADTITSDVIGK	C					Spectrum9691 scans: 11230,
1	gi|6681031|ref|NP_031797.1|	cryptochrome-1 [Mus musculus]	9915	67958	273	271	42	42	10763	1	1	1	973.975	1945.94	2	1945.94	-0.0016	0	52.52	0.00018	K	MEPLEMPADTITSDVIGK	C					Spectrum15540 scans: 17376,
1	gi|6681031|ref|NP_031797.1|	cryptochrome-1 [Mus musculus]	9915	67958	273	271	42	42	10765	1	1	1	973.975	1945.94	2	1945.94	-0.0016	0	29.35	0.038	K	MEPLEMPADTITSDVIGK	C					Spectrum14449 scans: 16229,
1	gi|6681031|ref|NP_031797.1|	cryptochrome-1 [Mus musculus]	9915	67958	273	271	42	42	10767	1	1	1	973.975	1945.94	2	1945.94	-0.0015	0	33.9	0.013	K	MEPLEMPADTITSDVIGK	C					Spectrum15568 scans: 17406,
1	gi|6681031|ref|NP_031797.1|	cryptochrome-1 [Mus musculus]	9915	67958	273	271	42	42	10768	1	1	1	973.975	1945.94	2	1945.94	-0.0015	0	35.9	0.0083	K	MEPLEMPADTITSDVIGK	C					Spectrum13976 scans: 15732,
1	gi|6681031|ref|NP_031797.1|	cryptochrome-1 [Mus musculus]	9915	67958	273	271	42	42	10770	1	1	1	973.976	1945.94	2	1945.94	-0.0012	0	36.28	0.0077	K	MEPLEMPADTITSDVIGK	C					Spectrum8921 scans: 10421,
1	gi|6681031|ref|NP_031797.1|	cryptochrome-1 [Mus musculus]	9915	67958	273	271	42	42	10771	1	1	1	973.976	1945.94	2	1945.94	-0.0012	0	36.48	0.0074	K	MEPLEMPADTITSDVIGK	C					Spectrum16586 scans: 18770,
1	gi|6681031|ref|NP_031797.1|	cryptochrome-1 [Mus musculus]	9915	67958	273	271	42	42	10775	1	1	1	973.976	1945.94	2	1945.94	-0.0012	0	26.63	0.071	K	MEPLEMPADTITSDVIGK	C					Spectrum13996 scans: 15753,
1	gi|6681031|ref|NP_031797.1|	cryptochrome-1 [Mus musculus]	9915	67958	273	271	42	42	10776	1	1	1	973.976	1945.94	2	1945.94	-0.0012	0	29.68	0.035	K	MEPLEMPADTITSDVIGK	C					Spectrum11503 scans: 13132,
1	gi|6681031|ref|NP_031797.1|	cryptochrome-1 [Mus musculus]	9915	67958	273	271	42	42	10778	1	1	1	973.976	1945.94	2	1945.94	-0.001	0	94.93	1e-08	K	MEPLEMPADTITSDVIGK	C					Spectrum9811 scans: 11356,
1	gi|6681031|ref|NP_031797.1|	cryptochrome-1 [Mus musculus]	9915	67958	273	271	42	42	10779	1	1	1	973.976	1945.94	2	1945.94	-0.001	0	107.28	6.1e-10	K	MEPLEMPADTITSDVIGK	C					Spectrum10052 scans: 11609,
1	gi|6681031|ref|NP_031797.1|	cryptochrome-1 [Mus musculus]	9915	67958	273	271	42	42	10781	1	1	1	973.976	1945.94	2	1945.94	-0.001	0	59.84	3.4e-05	K	MEPLEMPADTITSDVIGK	C					Spectrum10953 scans: 12555,
1	gi|6681031|ref|NP_031797.1|	cryptochrome-1 [Mus musculus]	9915	67958	273	271	42	42	10782	1	1	1	973.976	1945.94	2	1945.94	-0.001	0	34.31	0.012	K	MEPLEMPADTITSDVIGK	C					Spectrum15439 scans: 17270,
1	gi|6681031|ref|NP_031797.1|	cryptochrome-1 [Mus musculus]	9915	67958	273	271	42	42	10786	1	1	1	973.976	1945.94	2	1945.94	-0.0009	0	37.68	0.0056	K	MEPLEMPADTITSDVIGK	C					Spectrum14562 scans: 16348,
1	gi|6681031|ref|NP_031797.1|	cryptochrome-1 [Mus musculus]	9915	67958	273	271	42	42	10787	1	1	1	973.976	1945.94	2	1945.94	-0.0009	0	75.94	8.3e-07	K	MEPLEMPADTITSDVIGK	C					Spectrum14719 scans: 16513,
1	gi|6681031|ref|NP_031797.1|	cryptochrome-1 [Mus musculus]	9915	67958	273	271	42	42	10788	1	1	1	973.976	1945.94	2	1945.94	-0.0009	0	46.2	0.00078	K	MEPLEMPADTITSDVIGK	C					Spectrum14691 scans: 16483,
1	gi|6681031|ref|NP_031797.1|	cryptochrome-1 [Mus musculus]	9915	67958	273	271	42	42	10790	1	1	1	973.976	1945.94	2	1945.94	-0.0008	0	26.21	0.078	K	MEPLEMPADTITSDVIGK	C					Spectrum11198 scans: 12812,
1	gi|6681031|ref|NP_031797.1|	cryptochrome-1 [Mus musculus]	9915	67958	273	271	42	42	10798	1	1	1	973.976	1945.94	2	1945.94	-0.0004	0	50.04	0.00035	K	MEPLEMPADTITSDVIGK	C					Spectrum15555 scans: 17392,
1	gi|6681031|ref|NP_031797.1|	cryptochrome-1 [Mus musculus]	9915	67958	273	271	42	42	10799	1	1	1	973.976	1945.94	2	1945.94	-0.0004	0	40.98	0.0028	K	MEPLEMPADTITSDVIGK	C					Spectrum14758 scans: 16554,
1	gi|6681031|ref|NP_031797.1|	cryptochrome-1 [Mus musculus]	9915	67958	273	271	42	42	10800	1	1	1	973.976	1945.94	2	1945.94	-0.0004	0	30.5	0.031	K	MEPLEMPADTITSDVIGK	C					Spectrum14522 scans: 16306,
1	gi|6681031|ref|NP_031797.1|	cryptochrome-1 [Mus musculus]	9915	67958	273	271	42	42	10801	1	1	1	973.976	1945.94	2	1945.94	-0.0004	0	68.76	4.6e-06	K	MEPLEMPADTITSDVIGK	C					Spectrum14351 scans: 16126,
1	gi|6681031|ref|NP_031797.1|	cryptochrome-1 [Mus musculus]	9915	67958	273	271	42	42	10803	1	1	1	649.653	1945.94	3	1945.94	-0.0002	0	67.24	5.4e-06	K	MEPLEMPADTITSDVIGK	C					Spectrum9700 scans: 11239,
1	gi|6681031|ref|NP_031797.1|	cryptochrome-1 [Mus musculus]	9915	67958	273	271	42	42	10804	1	1	1	973.976	1945.94	2	1945.94	-0.0002	0	108.45	3.9e-10	K	MEPLEMPADTITSDVIGK	C					Spectrum10166 scans: 11729,
1	gi|6681031|ref|NP_031797.1|	cryptochrome-1 [Mus musculus]	9915	67958	273	271	42	42	10811	1	1	1	649.653	1945.94	3	1945.94	0.0001	0	65.19	8.5e-06	K	MEPLEMPADTITSDVIGK	C					Spectrum9812 scans: 11357,
1	gi|6681031|ref|NP_031797.1|	cryptochrome-1 [Mus musculus]	9915	67958	273	271	42	42	11057	1	1	1	981.972	1961.93	2	1961.93	-0.004	0	93.37	1.3e-08	K	MEPLEMPADTITSDVIGK	C	Oxidation (M)	0.300000000000000000.0			Spectrum9730 scans: 11270,
1	gi|6681031|ref|NP_031797.1|	cryptochrome-1 [Mus musculus]	9915	67958	273	271	42	42	11058	1	1	1	981.972	1961.93	2	1961.93	-0.0034	0	93.22	1.4e-08	K	MEPLEMPADTITSDVIGK	C	Oxidation (M)	0.300000000000000000.0			Spectrum9841 scans: 11387,
1	gi|6681031|ref|NP_031797.1|	cryptochrome-1 [Mus musculus]	9915	67958	273	271	42	42	11061	1	1	1	981.972	1961.93	2	1961.93	-0.0021	0	70.71	2.8e-06	K	MEPLEMPADTITSDVIGK	C	Oxidation (M)	0.300000000000000000.0			Spectrum9122 scans: 10632,
1	gi|6681031|ref|NP_031797.1|	cryptochrome-1 [Mus musculus]	9915	67958	273	271	42	42	11063	1	1	1	981.973	1961.93	2	1961.93	-0.0016	0	75.39	8.8e-07	K	MEPLEMPADTITSDVIGK	C	Oxidation (M)	0.300000000000000000.0			Spectrum8894 scans: 10393,
1	gi|6681031|ref|NP_031797.1|	cryptochrome-1 [Mus musculus]	9915	67958	273	271	42	42	11064	1	1	1	981.973	1961.93	2	1961.93	-0.0008	0	52.71	0.00016	K	MEPLEMPADTITSDVIGK	C	Oxidation (M)	0.300000000000000000.0			Spectrum9145 scans: 10656,
1	gi|6681031|ref|NP_031797.1|	cryptochrome-1 [Mus musculus]	9915	67958	273	271	42	42	11200	1	1	1	992.981	1983.95	2	1983.95	-0.0018	0	59.09	3.8e-05	R	MNANSLLASPTGLSPYLR	F	Phospho (ST)	0.000000004000000000.0			Spectrum10120 scans: 11680,
1	gi|6681031|ref|NP_031797.1|	cryptochrome-1 [Mus musculus]	9915	67958	273	271	42	42	13221	1	1	1	1177.09	2352.16	2	2352.16	-0.0016	1	68.84	3.2e-06	K	MEGNPICVQIPWDKNPEALAK	W					Spectrum9153 scans: 10665,
1	gi|6681031|ref|NP_031797.1|	cryptochrome-1 [Mus musculus]	9915	67958	273	271	42	42	13223	1	1	1	785.061	2352.16	3	2352.16	0	1	45.37	0.00066	K	MEGNPICVQIPWDKNPEALAK	W					Spectrum9151 scans: 10663,
1	gi|6681031|ref|NP_031797.1|	cryptochrome-1 [Mus musculus]	9915	67958	273	271	42	42	13969	1	1	1	847.391	2539.15	3	2539.16	-0.0036	1	41.92	0.0024	R	SSAGTGLSSGKRPSQEEDAQSVGPK	V	Phospho (ST)	0.0000000000000400000000000.0			Spectrum1282 scans: 2362,
1	gi|6681031|ref|NP_031797.1|	cryptochrome-1 [Mus musculus]	9915	67958	273	271	42	42	13970	1	1	1	847.391	2539.15	3	2539.16	-0.0025	1	42.88	0.002	R	SSAGTGLSSGKRPSQEEDAQSVGPK	V	Phospho (ST)	0.0000000000000400000000000.0			Spectrum1286 scans: 2367,
1	gi|6681031|ref|NP_031797.1|	cryptochrome-1 [Mus musculus]	9915	67958	273	271	42	42	14890	1	1	1	955.485	2863.43	3	2863.43	-0.0022	1	66.59	4.7e-06	R	FQTLVSKMEPLEMPADTITSDVIGK	C	GlyGly (K)	0.0000006000000000000000000.0			Spectrum10726 scans: 12317,
1	gi|6681031|ref|NP_031797.1|	cryptochrome-1 [Mus musculus]	9915	67958	273	271	42	42	15581	1	1	1	1048.19	3141.56	3	3141.57	-0.0042	1	38.73	0.0029	K	NSSPPLSLYGQLLWREFFYTAATNNPR	F					Spectrum13965 scans: 15721,
1	gi|6681031|ref|NP_031797.1|	cryptochrome-1 [Mus musculus]	9915	67958	273	271	42	42	15582	1	1	1	1048.2	3141.56	3	3141.57	-0.0027	1	69.46	2.5e-06	K	NSSPPLSLYGQLLWREFFYTAATNNPR	F					Spectrum14022 scans: 15781,
1	gi|6681031|ref|NP_031797.1|	cryptochrome-1 [Mus musculus]	9915	67958	273	271	42	42	15846	1	1	1	1627.28	3252.54	2	3252.55	-0.0057	0	89.71	3.7e-08	K	YGVPSLEELGFDTDGLSSAVWPGGETEALTR	L					Spectrum12816 scans: 14514,
1	gi|6681031|ref|NP_031797.1|	cryptochrome-1 [Mus musculus]	9915	67958	273	271	42	42	15851	1	1	1	1627.28	3252.54	2	3252.55	-0.0037	0	40.54	0.003	K	YGVPSLEELGFDTDGLSSAVWPGGETEALTR	L					Spectrum12553 scans: 14236,
1	gi|6681031|ref|NP_031797.1|	cryptochrome-1 [Mus musculus]	9915	67958	273	271	42	42	15852	1	1	1	1627.28	3252.54	2	3252.55	-0.0035	0	74.51	1.2e-06	K	YGVPSLEELGFDTDGLSSAVWPGGETEALTR	L					Spectrum12677 scans: 14367,
1	gi|6681031|ref|NP_031797.1|	cryptochrome-1 [Mus musculus]	9915	67958	273	271	42	42	15858	1	1	1	1627.28	3252.55	2	3252.55	-0.0013	0	34.34	0.012	K	YGVPSLEELGFDTDGLSSAVWPGGETEALTR	L					Spectrum12913 scans: 14616,
1	gi|6681031|ref|NP_031797.1|	cryptochrome-1 [Mus musculus]	9915	67958	273	271	42	42	15859	1	1	1	1627.28	3252.55	2	3252.55	-0.0013	0	62.92	1.7e-05	K	YGVPSLEELGFDTDGLSSAVWPGGETEALTR	L					Spectrum12514 scans: 14195,
1	gi|6681031|ref|NP_031797.1|	cryptochrome-1 [Mus musculus]	9915	67958	273	271	42	42	15862	1	1	1	1085.19	3252.55	3	3252.55	-0.0005	0	88.33	4.9e-08	K	YGVPSLEELGFDTDGLSSAVWPGGETEALTR	L					Spectrum12695 scans: 14386,
1	gi|6681031|ref|NP_031797.1|	cryptochrome-1 [Mus musculus]	9915	67958	273	271	42	42	15864	1	1	1	1085.19	3252.55	3	3252.55	0.0002	0	66.4	7.7e-06	K	YGVPSLEELGFDTDGLSSAVWPGGETEALTR	L					Spectrum12796 scans: 14493,
2	gi|6671509|ref|NP_031419.1|	actin, cytoplasmic 1 [Mus musculus]	6716	41710	202	201	19	19	1043	1	1	0	462.287	922.56	2	922.56	0.0002	1	39.55	0.00039	K	IIAPPERK	Y					Spectrum1516 scans: 2608,
2	gi|6671509|ref|NP_031419.1|	actin, cytoplasmic 1 [Mus musculus]	6716	41710	202	201	19	19	1481	1	1	0	488.728	975.441	2	975.441	-0.0002	0	80.23	7.2e-08	K	AGFAGDDAPR	A					Spectrum2006 scans: 3123,
2	gi|6671509|ref|NP_031419.1|	actin, cytoplasmic 1 [Mus musculus]	6716	41710	202	201	19	19	1483	1	1	0	488.728	975.441	2	975.441	-0.0002	0	52.6	4.2e-05	K	AGFAGDDAPR	A					Spectrum3531 scans: 4734,
2	gi|6671509|ref|NP_031419.1|	actin, cytoplasmic 1 [Mus musculus]	6716	41710	202	201	19	19	1486	1	1	0	488.728	975.441	2	975.441	-0.0001	0	41.25	0.00055	K	AGFAGDDAPR	A					Spectrum2606 scans: 3755,
2	gi|6671509|ref|NP_031419.1|	actin, cytoplasmic 1 [Mus musculus]	6716	41710	202	201	19	19	1487	1	1	0	488.728	975.441	2	975.441	-0.0001	0	27.35	0.014	K	AGFAGDDAPR	A					Spectrum16755 scans: 18977,
2	gi|6671509|ref|NP_031419.1|	actin, cytoplasmic 1 [Mus musculus]	6716	41710	202	201	19	19	1491	1	1	0	488.728	975.441	2	975.441	0.0003	0	53.41	3.4e-05	K	AGFAGDDAPR	A					Spectrum2471 scans: 3613,
2	gi|6671509|ref|NP_031419.1|	actin, cytoplasmic 1 [Mus musculus]	6716	41710	202	201	19	19	1492	1	1	0	488.728	975.441	2	975.441	0.0003	0	26.97	0.015	K	AGFAGDDAPR	A					Spectrum2897 scans: 4063,
2	gi|6671509|ref|NP_031419.1|	actin, cytoplasmic 1 [Mus musculus]	6716	41710	202	201	19	19	1493	1	1	0	488.728	975.441	2	975.441	0.0003	0	48.93	9.5e-05	K	AGFAGDDAPR	A					Spectrum3349 scans: 4540,
2	gi|6671509|ref|NP_031419.1|	actin, cytoplasmic 1 [Mus musculus]	6716	41710	202	201	19	19	1495	1	1	0	488.728	975.442	2	975.441	0.0007	0	42.49	0.00062	K	AGFAGDDAPR	A					Spectrum2268 scans: 3400,
2	gi|6671509|ref|NP_031419.1|	actin, cytoplasmic 1 [Mus musculus]	6716	41710	202	201	19	19	1689	1	1	0	499.747	997.479	2	997.479	-0.0002	0	48.39	9.1e-05	R	DLTDYLMK	I					Spectrum8611 scans: 10096,
2	gi|6671509|ref|NP_031419.1|	actin, cytoplasmic 1 [Mus musculus]	6716	41710	202	201	19	19	1692	1	1	0	499.747	997.479	2	997.479	0	0	45.73	0.00017	R	DLTDYLMK	I					Spectrum8731 scans: 10222,
2	gi|6671509|ref|NP_031419.1|	actin, cytoplasmic 1 [Mus musculus]	6716	41710	202	201	19	19	1694	1	1	0	499.747	997.479	2	997.479	0	0	57.37	1.2e-05	R	DLTDYLMK	I					Spectrum8499 scans: 9977,
2	gi|6671509|ref|NP_031419.1|	actin, cytoplasmic 1 [Mus musculus]	6716	41710	202	201	19	19	1695	1	1	0	499.747	997.479	2	997.479	0	0	33.01	0.0032	R	DLTDYLMK	I					Spectrum8851 scans: 10348,
2	gi|6671509|ref|NP_031419.1|	actin, cytoplasmic 1 [Mus musculus]	6716	41710	202	201	19	19	1699	1	1	0	499.747	997.479	2	997.479	0.0002	0	31.27	0.0048	R	DLTDYLMK	I					Spectrum16613 scans: 18800,
2	gi|6671509|ref|NP_031419.1|	actin, cytoplasmic 1 [Mus musculus]	6716	41710	202	201	19	19	1802	1	1	0	507.744	1013.47	2	1013.47	-0.0008	0	37.26	0.0014	R	DLTDYLMK	I	Oxidation (M)	0.00000030.0			Spectrum6558 scans: 7938,
2	gi|6671509|ref|NP_031419.1|	actin, cytoplasmic 1 [Mus musculus]	6716	41710	202	201	19	19	2870	1	1	0	566.767	1131.52	2	1131.52	-0.001	0	65.08	4e-06	R	GYSFTTTAER	E					Spectrum3606 scans: 4816,
2	gi|6671509|ref|NP_031419.1|	actin, cytoplasmic 1 [Mus musculus]	6716	41710	202	201	19	19	2872	1	1	0	566.767	1131.52	2	1131.52	-0.0008	0	65.1	3.9e-06	R	GYSFTTTAER	E					Spectrum3712 scans: 4937,
2	gi|6671509|ref|NP_031419.1|	actin, cytoplasmic 1 [Mus musculus]	6716	41710	202	201	19	19	2873	1	1	0	566.767	1131.52	2	1131.52	-0.0008	0	27.74	0.021	R	GYSFTTTAER	E					Spectrum4445 scans: 5713,
2	gi|6671509|ref|NP_031419.1|	actin, cytoplasmic 1 [Mus musculus]	6716	41710	202	201	19	19	2876	1	1	0	566.767	1131.52	2	1131.52	-0.0003	0	65.07	3.4e-06	R	GYSFTTTAER	E					Spectrum3488 scans: 4689,
2	gi|6671509|ref|NP_031419.1|	actin, cytoplasmic 1 [Mus musculus]	6716	41710	202	201	19	19	2877	1	1	0	566.767	1131.52	2	1131.52	-0.0003	0	67.72	1.9e-06	R	GYSFTTTAER	E					Spectrum3840 scans: 5072,
2	gi|6671509|ref|NP_031419.1|	actin, cytoplasmic 1 [Mus musculus]	6716	41710	202	201	19	19	2878	1	1	0	566.767	1131.52	2	1131.52	-0.0003	0	42.29	0.00065	R	GYSFTTTAER	E					Spectrum4091 scans: 5337,
2	gi|6671509|ref|NP_031419.1|	actin, cytoplasmic 1 [Mus musculus]	6716	41710	202	201	19	19	2879	1	1	0	566.767	1131.52	2	1131.52	-0.0003	0	45.84	0.00029	R	GYSFTTTAER	E					Spectrum3964 scans: 5202,
2	gi|6671509|ref|NP_031419.1|	actin, cytoplasmic 1 [Mus musculus]	6716	41710	202	201	19	19	2882	1	1	0	566.767	1131.52	2	1131.52	0.0001	0	44.11	0.00049	R	GYSFTTTAER	E					Spectrum4330 scans: 5589,
2	gi|6671509|ref|NP_031419.1|	actin, cytoplasmic 1 [Mus musculus]	6716	41710	202	201	19	19	3169	1	1	0	581.312	1160.61	2	1160.61	-0.0009	0	62.11	7.5e-06	K	EITALAPSTMK	I					Spectrum4916 scans: 6210,
2	gi|6671509|ref|NP_031419.1|	actin, cytoplasmic 1 [Mus musculus]	6716	41710	202	201	19	19	3171	1	1	0	581.312	1160.61	2	1160.61	-0.0008	0	74.32	4.5e-07	K	EITALAPSTMK	I					Spectrum5040 scans: 6341,
2	gi|6671509|ref|NP_031419.1|	actin, cytoplasmic 1 [Mus musculus]	6716	41710	202	201	19	19	3181	1	1	0	581.313	1160.61	2	1160.61	-0.0003	0	43.48	0.00055	K	EITALAPSTMK	I					Spectrum5160 scans: 6467,
2	gi|6671509|ref|NP_031419.1|	actin, cytoplasmic 1 [Mus musculus]	6716	41710	202	201	19	19	3184	1	1	0	581.313	1160.61	2	1160.61	-0.0002	0	52.84	6.4e-05	K	EITALAPSTMK	I					Spectrum16719 scans: 18928,
2	gi|6671509|ref|NP_031419.1|	actin, cytoplasmic 1 [Mus musculus]	6716	41710	202	201	19	19	3186	1	1	0	581.313	1160.61	2	1160.61	0	0	47.11	0.00024	K	EITALAPSTMK	I					Spectrum5276 scans: 6589,
2	gi|6671509|ref|NP_031419.1|	actin, cytoplasmic 1 [Mus musculus]	6716	41710	202	201	19	19	3314	1	1	0	586.289	1170.56	2	1170.56	-0.0008	0	42.08	0.0006	R	HQGVMVGMGQK	D					Spectrum3765 scans: 4993,
2	gi|6671509|ref|NP_031419.1|	actin, cytoplasmic 1 [Mus musculus]	6716	41710	202	201	19	19	3315	1	1	0	586.289	1170.56	2	1170.56	-0.0008	0	64.16	3.7e-06	R	HQGVMVGMGQK	D					Spectrum2325 scans: 3460,
2	gi|6671509|ref|NP_031419.1|	actin, cytoplasmic 1 [Mus musculus]	6716	41710	202	201	19	19	3316	1	1	0	586.289	1170.56	2	1170.56	-0.0008	0	30.38	0.0088	R	HQGVMVGMGQK	D					Spectrum2671 scans: 3823,
2	gi|6671509|ref|NP_031419.1|	actin, cytoplasmic 1 [Mus musculus]	6716	41710	202	201	19	19	3317	1	1	0	586.289	1170.56	2	1170.56	-0.0006	0	45.5	0.00027	R	HQGVMVGMGQK	D					Spectrum2491 scans: 3634,
2	gi|6671509|ref|NP_031419.1|	actin, cytoplasmic 1 [Mus musculus]	6716	41710	202	201	19	19	3318	1	1	0	586.289	1170.56	2	1170.56	-0.0005	0	66.81	2e-06	R	HQGVMVGMGQK	D					Spectrum2066 scans: 3186,
2	gi|6671509|ref|NP_031419.1|	actin, cytoplasmic 1 [Mus musculus]	6716	41710	202	201	19	19	3321	1	1	0	586.289	1170.56	2	1170.56	-0.0002	0	63.72	5.1e-06	R	HQGVMVGMGQK	D					Spectrum2195 scans: 3322,
2	gi|6671509|ref|NP_031419.1|	actin, cytoplasmic 1 [Mus musculus]	6716	41710	202	201	19	19	3322	1	1	0	391.195	1170.56	3	1170.56	-0.0001	0	53.04	6e-05	R	HQGVMVGMGQK	D					Spectrum2069 scans: 3189,
2	gi|6671509|ref|NP_031419.1|	actin, cytoplasmic 1 [Mus musculus]	6716	41710	202	201	19	19	3324	1	1	0	391.195	1170.56	3	1170.56	0	0	40.58	0.0011	R	HQGVMVGMGQK	D					Spectrum2126 scans: 3249,
2	gi|6671509|ref|NP_031419.1|	actin, cytoplasmic 1 [Mus musculus]	6716	41710	202	201	19	19	3328	1	1	0	391.196	1170.56	3	1170.56	0.0011	0	53.91	4.6e-05	R	HQGVMVGMGQK	D					Spectrum2184 scans: 3310,
2	gi|6671509|ref|NP_031419.1|	actin, cytoplasmic 1 [Mus musculus]	6716	41710	202	201	19	19	3387	1	1	0	589.31	1176.6	2	1176.61	-0.0013	0	28.02	0.02	K	EITALAPSTMK	I	Oxidation (M)	0.00000000030.0			Spectrum4948 scans: 6243,
2	gi|6671509|ref|NP_031419.1|	actin, cytoplasmic 1 [Mus musculus]	6716	41710	202	201	19	19	3388	1	1	0	589.31	1176.61	2	1176.61	-0.0008	0	26.88	0.02	K	EITALAPSTMK	I	Oxidation (M)	0.00000000030.0			Spectrum16743 scans: 18958,
2	gi|6671509|ref|NP_031419.1|	actin, cytoplasmic 1 [Mus musculus]	6716	41710	202	201	19	19	3391	1	1	0	589.31	1176.61	2	1176.61	-0.0006	0	34.17	0.0038	K	EITALAPSTMK	I	Oxidation (M)	0.00000000030.0			Spectrum3084 scans: 4261,
2	gi|6671509|ref|NP_031419.1|	actin, cytoplasmic 1 [Mus musculus]	6716	41710	202	201	19	19	3392	1	1	0	589.31	1176.61	2	1176.61	-0.0003	0	25.88	0.026	K	EITALAPSTMK	I	Oxidation (M)	0.00000000030.0			Spectrum16761 scans: 18986,
2	gi|6671509|ref|NP_031419.1|	actin, cytoplasmic 1 [Mus musculus]	6716	41710	202	201	19	19	3482	1	1	0	594.286	1186.56	2	1186.56	-0.0006	0	59.6	1.1e-05	R	HQGVMVGMGQK	D	Oxidation (M)	0.00000003000.0			Spectrum1107 scans: 2179,
2	gi|6671509|ref|NP_031419.1|	actin, cytoplasmic 1 [Mus musculus]	6716	41710	202	201	19	19	3483	1	1	0	396.527	1186.56	3	1186.56	-0.0004	0	50.43	0.00013	R	HQGVMVGMGQK	D	Oxidation (M)	0.00003000000.0			Spectrum1467 scans: 2557,
2	gi|6671509|ref|NP_031419.1|	actin, cytoplasmic 1 [Mus musculus]	6716	41710	202	201	19	19	3484	1	1	0	594.287	1186.56	2	1186.56	-0.0003	0	64.48	5.2e-06	R	HQGVMVGMGQK	D	Oxidation (M)	0.00003000000.0			Spectrum1446 scans: 2535,
2	gi|6671509|ref|NP_031419.1|	actin, cytoplasmic 1 [Mus musculus]	6716	41710	202	201	19	19	3485	1	1	0	396.527	1186.56	3	1186.56	0.0002	0	38.1	0.0021	R	HQGVMVGMGQK	D	Oxidation (M)	0.00000003000.0			Spectrum1126 scans: 2199,
2	gi|6671509|ref|NP_031419.1|	actin, cytoplasmic 1 [Mus musculus]	6716	41710	202	201	19	19	3612	1	1	0	599.765	1197.51	2	1197.52	-0.0003	0	67.07	2.4e-06	K	DSYVGDEAQSK	R					Spectrum1348 scans: 2432,
2	gi|6671509|ref|NP_031419.1|	actin, cytoplasmic 1 [Mus musculus]	6716	41710	202	201	19	19	3613	1	1	0	599.765	1197.51	2	1197.52	-0.0001	0	72.21	7.4e-07	K	DSYVGDEAQSK	R					Spectrum1209 scans: 2286,
2	gi|6671509|ref|NP_031419.1|	actin, cytoplasmic 1 [Mus musculus]	6716	41710	202	201	19	19	3614	1	1	0	599.765	1197.52	2	1197.52	0	0	47.81	0.0002	K	DSYVGDEAQSK	R					Spectrum1495 scans: 2586,
2	gi|6671509|ref|NP_031419.1|	actin, cytoplasmic 1 [Mus musculus]	6716	41710	202	201	19	19	3620	1	1	0	599.856	1197.7	2	1197.7	-0.0003	0	47.96	7.8e-05	R	AVFPSIVGRPR	H					Spectrum6168 scans: 7528,
2	gi|6671509|ref|NP_031419.1|	actin, cytoplasmic 1 [Mus musculus]	6716	41710	202	201	19	19	3621	1	1	0	599.856	1197.7	2	1197.7	0	0	42.08	0.00031	R	AVFPSIVGRPR	H					Spectrum6136 scans: 7494,
2	gi|6671509|ref|NP_031419.1|	actin, cytoplasmic 1 [Mus musculus]	6716	41710	202	201	19	19	3655	1	1	0	602.284	1202.55	2	1202.55	-0.0002	0	29.57	0.012	R	HQGVMVGMGQK	D	2 Oxidation (M)	0.00003003000.0			Spectrum706 scans: 1757,
2	gi|6671509|ref|NP_031419.1|	actin, cytoplasmic 1 [Mus musculus]	6716	41710	202	201	19	19	6801	1	1	0	750.341	1498.67	2	1498.67	-0.0014	0	48.9	0.00023	K	QEYDESGPSIVHR	K	Gln->pyro-Glu (N-term Q)	2.0000000000000.0			Spectrum3698 scans: 4921,
2	gi|6671509|ref|NP_031419.1|	actin, cytoplasmic 1 [Mus musculus]	6716	41710	202	201	19	19	6802	1	1	0	750.341	1498.67	2	1498.67	-0.0011	0	56.52	4.1e-05	K	QEYDESGPSIVHR	K	Gln->pyro-Glu (N-term Q)	2.0000000000000.0			Spectrum3587 scans: 4795,
2	gi|6671509|ref|NP_031419.1|	actin, cytoplasmic 1 [Mus musculus]	6716	41710	202	201	19	19	6803	1	1	0	750.341	1498.67	2	1498.67	-0.0011	0	28.23	0.028	K	QEYDESGPSIVHR	K	Gln->pyro-Glu (N-term Q)	2.0000000000000.0			Spectrum3934 scans: 5170,
2	gi|6671509|ref|NP_031419.1|	actin, cytoplasmic 1 [Mus musculus]	6716	41710	202	201	19	19	6804	1	1	0	750.341	1498.67	2	1498.67	-0.0008	0	57.79	3.1e-05	K	QEYDESGPSIVHR	K	Gln->pyro-Glu (N-term Q)	2.0000000000000.0			Spectrum3472 scans: 4672,
2	gi|6671509|ref|NP_031419.1|	actin, cytoplasmic 1 [Mus musculus]	6716	41710	202	201	19	19	6805	1	1	0	750.341	1498.67	2	1498.67	-0.0003	0	54.44	5.8e-05	K	QEYDESGPSIVHR	K	Gln->pyro-Glu (N-term Q)	2.0000000000000.0			Spectrum2218 scans: 3347,
2	gi|6671509|ref|NP_031419.1|	actin, cytoplasmic 1 [Mus musculus]	6716	41710	202	201	19	19	6806	1	1	0	750.342	1498.67	2	1498.67	-0.0002	0	25.96	0.041	K	QEYDESGPSIVHR	K	Gln->pyro-Glu (N-term Q)	2.0000000000000.0			Spectrum3447 scans: 4645,
2	gi|6671509|ref|NP_031419.1|	actin, cytoplasmic 1 [Mus musculus]	6716	41710	202	201	19	19	6807	1	1	0	750.342	1498.67	2	1498.67	0.0004	0	49.42	0.00019	K	QEYDESGPSIVHR	K	Gln->pyro-Glu (N-term Q)	2.0000000000000.0			Spectrum16485 scans: 18664,
2	gi|6671509|ref|NP_031419.1|	actin, cytoplasmic 1 [Mus musculus]	6716	41710	202	201	19	19	6930	1	1	0	758.377	1514.74	2	1514.74	-0.002	0	33.56	0.0087	K	IWHHTFYNELR	V					Spectrum5092 scans: 6395,
2	gi|6671509|ref|NP_031419.1|	actin, cytoplasmic 1 [Mus musculus]	6716	41710	202	201	19	19	6931	1	1	0	758.378	1514.74	2	1514.74	-0.0014	0	37.93	0.0029	K	IWHHTFYNELR	V					Spectrum4837 scans: 6127,
2	gi|6671509|ref|NP_031419.1|	actin, cytoplasmic 1 [Mus musculus]	6716	41710	202	201	19	19	6932	1	1	0	505.921	1514.74	3	1514.74	-0.0012	0	32.21	0.011	K	IWHHTFYNELR	V					Spectrum5820 scans: 7162,
2	gi|6671509|ref|NP_031419.1|	actin, cytoplasmic 1 [Mus musculus]	6716	41710	202	201	19	19	6933	1	1	0	505.921	1514.74	3	1514.74	-0.0012	0	48.19	0.00028	K	IWHHTFYNELR	V					Spectrum4704 scans: 5987,
2	gi|6671509|ref|NP_031419.1|	actin, cytoplasmic 1 [Mus musculus]	6716	41710	202	201	19	19	6934	1	1	0	505.921	1514.74	3	1514.74	-0.0011	0	27.69	0.032	K	IWHHTFYNELR	V					Spectrum5224 scans: 6534,
2	gi|6671509|ref|NP_031419.1|	actin, cytoplasmic 1 [Mus musculus]	6716	41710	202	201	19	19	6935	1	1	0	758.378	1514.74	2	1514.74	-0.0009	0	43.25	0.00088	K	IWHHTFYNELR	V					Spectrum4714 scans: 5997,
2	gi|6671509|ref|NP_031419.1|	actin, cytoplasmic 1 [Mus musculus]	6716	41710	202	201	19	19	6938	1	1	0	505.921	1514.74	3	1514.74	-0.0007	0	39.73	0.0018	K	IWHHTFYNELR	V					Spectrum4836 scans: 6126,
2	gi|6671509|ref|NP_031419.1|	actin, cytoplasmic 1 [Mus musculus]	6716	41710	202	201	19	19	6939	1	1	0	758.378	1514.74	2	1514.74	-0.0007	0	30.75	0.014	K	IWHHTFYNELR	V					Spectrum4940 scans: 6235,
2	gi|6671509|ref|NP_031419.1|	actin, cytoplasmic 1 [Mus musculus]	6716	41710	202	201	19	19	6941	1	1	0	505.921	1514.74	3	1514.74	-0.0004	0	39.05	0.0021	K	IWHHTFYNELR	V					Spectrum16286 scans: 18239,
2	gi|6671509|ref|NP_031419.1|	actin, cytoplasmic 1 [Mus musculus]	6716	41710	202	201	19	19	6942	1	1	0	505.921	1514.74	3	1514.74	-0.0004	0	36.73	0.0035	K	IWHHTFYNELR	V					Spectrum5100 scans: 6404,
2	gi|6671509|ref|NP_031419.1|	actin, cytoplasmic 1 [Mus musculus]	6716	41710	202	201	19	19	6943	1	1	0	758.378	1514.74	2	1514.74	-0.0003	0	30.45	0.015	K	IWHHTFYNELR	V					Spectrum5066 scans: 6368,
2	gi|6671509|ref|NP_031419.1|	actin, cytoplasmic 1 [Mus musculus]	6716	41710	202	201	19	19	6944	1	1	0	505.921	1514.74	3	1514.74	0	0	36.81	0.0034	K	IWHHTFYNELR	V					Spectrum4975 scans: 6272,
2	gi|6671509|ref|NP_031419.1|	actin, cytoplasmic 1 [Mus musculus]	6716	41710	202	201	19	19	6952	1	1	0	758.854	1515.69	2	1515.7	-0.0015	0	48.2	0.00032	K	QEYDESGPSIVHR	K					Spectrum2157 scans: 3281,
2	gi|6671509|ref|NP_031419.1|	actin, cytoplasmic 1 [Mus musculus]	6716	41710	202	201	19	19	6953	1	1	0	506.239	1515.69	3	1515.7	-0.0013	0	47.61	0.00037	K	QEYDESGPSIVHR	K					Spectrum2507 scans: 3651,
2	gi|6671509|ref|NP_031419.1|	actin, cytoplasmic 1 [Mus musculus]	6716	41710	202	201	19	19	6954	1	1	0	758.855	1515.69	2	1515.7	-0.0009	0	56.14	5.8e-05	K	QEYDESGPSIVHR	K					Spectrum2265 scans: 3397,
2	gi|6671509|ref|NP_031419.1|	actin, cytoplasmic 1 [Mus musculus]	6716	41710	202	201	19	19	6955	1	1	0	758.855	1515.69	2	1515.7	-0.0009	0	35.91	0.0061	K	QEYDESGPSIVHR	K					Spectrum2522 scans: 3666,
2	gi|6671509|ref|NP_031419.1|	actin, cytoplasmic 1 [Mus musculus]	6716	41710	202	201	19	19	6957	1	1	0	506.239	1515.69	3	1515.7	-0.0008	0	47.75	0.0004	K	QEYDESGPSIVHR	K					Spectrum2147 scans: 3271,
2	gi|6671509|ref|NP_031419.1|	actin, cytoplasmic 1 [Mus musculus]	6716	41710	202	201	19	19	6961	1	1	0	758.855	1515.69	2	1515.7	-0.0006	0	40.22	0.0023	K	QEYDESGPSIVHR	K					Spectrum2387 scans: 3525,
2	gi|6671509|ref|NP_031419.1|	actin, cytoplasmic 1 [Mus musculus]	6716	41710	202	201	19	19	6962	1	1	0	506.239	1515.69	3	1515.7	-0.0005	0	49.72	0.00025	K	QEYDESGPSIVHR	K					Spectrum2384 scans: 3522,
2	gi|6671509|ref|NP_031419.1|	actin, cytoplasmic 1 [Mus musculus]	6716	41710	202	201	19	19	6964	1	1	0	758.855	1515.69	2	1515.7	-0.0004	0	38.72	0.0032	K	QEYDESGPSIVHR	K					Spectrum2540 scans: 3685,
2	gi|6671509|ref|NP_031419.1|	actin, cytoplasmic 1 [Mus musculus]	6716	41710	202	201	19	19	6966	1	1	0	506.239	1515.69	3	1515.7	-0.0004	0	42.7	0.0013	K	QEYDESGPSIVHR	K					Spectrum2264 scans: 3396,
2	gi|6671509|ref|NP_031419.1|	actin, cytoplasmic 1 [Mus musculus]	6716	41710	202	201	19	19	6969	1	1	0	506.239	1515.7	3	1515.7	-0.0001	0	27.57	0.035	K	QEYDESGPSIVHR	K					Spectrum3621 scans: 4832,
2	gi|6671509|ref|NP_031419.1|	actin, cytoplasmic 1 [Mus musculus]	6716	41710	202	201	19	19	6972	1	1	0	506.239	1515.7	3	1515.7	0.0004	0	45.5	0.00058	K	QEYDESGPSIVHR	K					Spectrum2761 scans: 3920,
2	gi|6671509|ref|NP_031419.1|	actin, cytoplasmic 1 [Mus musculus]	6716	41710	202	201	19	19	9333	1	1	1	882.891	1763.77	2	1763.77	-0.0022	0	42.56	0.0013	M	DDDIAALVVDNGSGMCK	A	Acetyl (Protein N-term)	1.00000000000000000.0			Spectrum11262 scans: 12879,
2	gi|6671509|ref|NP_031419.1|	actin, cytoplasmic 1 [Mus musculus]	6716	41710	202	201	19	19	9334	1	1	1	882.892	1763.77	2	1763.77	-0.0011	0	51.26	0.00018	M	DDDIAALVVDNGSGMCK	A	Acetyl (Protein N-term)	1.00000000000000000.0			Spectrum10966 scans: 12569,
2	gi|6671509|ref|NP_031419.1|	actin, cytoplasmic 1 [Mus musculus]	6716	41710	202	201	19	19	9335	1	1	1	882.892	1763.77	2	1763.77	-0.0011	0	139.19	2.9e-13	M	DDDIAALVVDNGSGMCK	A	Acetyl (Protein N-term)	1.00000000000000000.0			Spectrum10665 scans: 12253,
2	gi|6671509|ref|NP_031419.1|	actin, cytoplasmic 1 [Mus musculus]	6716	41710	202	201	19	19	9336	1	1	1	882.892	1763.77	2	1763.77	-0.001	0	55.07	7.5e-05	M	DDDIAALVVDNGSGMCK	A	Acetyl (Protein N-term)	1.00000000000000000.0			Spectrum10564 scans: 12146,
2	gi|6671509|ref|NP_031419.1|	actin, cytoplasmic 1 [Mus musculus]	6716	41710	202	201	19	19	9338	1	1	1	882.892	1763.77	2	1763.77	-0.0006	0	83.49	9.6e-08	M	DDDIAALVVDNGSGMCK	A	Acetyl (Protein N-term)	1.00000000000000000.0			Spectrum10765 scans: 12358,
2	gi|6671509|ref|NP_031419.1|	actin, cytoplasmic 1 [Mus musculus]	6716	41710	202	201	19	19	9339	1	1	1	882.892	1763.77	2	1763.77	-0.0006	0	91.47	1.5e-08	M	DDDIAALVVDNGSGMCK	A	Acetyl (Protein N-term)	1.00000000000000000.0			Spectrum10786 scans: 12380,
2	gi|6671509|ref|NP_031419.1|	actin, cytoplasmic 1 [Mus musculus]	6716	41710	202	201	19	19	9340	1	1	1	882.893	1763.77	2	1763.77	-0.0001	0	29.04	0.029	M	DDDIAALVVDNGSGMCK	A	Acetyl (Protein N-term)	1.00000000000000000.0			Spectrum11121 scans: 12731,
2	gi|6671509|ref|NP_031419.1|	actin, cytoplasmic 1 [Mus musculus]	6716	41710	202	201	19	19	9341	1	1	1	882.893	1763.77	2	1763.77	0	0	70.77	1.9e-06	M	DDDIAALVVDNGSGMCK	A	Acetyl (Protein N-term)	1.00000000000000000.0			Spectrum10915 scans: 12515,
2	gi|6671509|ref|NP_031419.1|	actin, cytoplasmic 1 [Mus musculus]	6716	41710	202	201	19	19	9342	1	1	1	882.893	1763.77	2	1763.77	0.0009	0	45.77	0.00065	M	DDDIAALVVDNGSGMCK	A	Acetyl (Protein N-term)	1.00000000000000000.0			Spectrum10991 scans: 12595,
2	gi|6671509|ref|NP_031419.1|	actin, cytoplasmic 1 [Mus musculus]	6716	41710	202	201	19	19	9479	1	1	1	890.889	1779.76	2	1779.77	-0.003	0	81.24	1.9e-07	M	DDDIAALVVDNGSGMCK	A	Acetyl (Protein N-term); Oxidation (M)	1.00000000000000300.0			Spectrum10594 scans: 12178,
2	gi|6671509|ref|NP_031419.1|	actin, cytoplasmic 1 [Mus musculus]	6716	41710	202	201	19	19	9480	1	1	1	890.89	1779.76	2	1779.77	-0.0009	0	52.71	0.00013	M	DDDIAALVVDNGSGMCK	A	Acetyl (Protein N-term); Oxidation (M)	1.00000000000000300.0			Spectrum10637 scans: 12223,
2	gi|6671509|ref|NP_031419.1|	actin, cytoplasmic 1 [Mus musculus]	6716	41710	202	201	19	19	9481	1	1	1	890.89	1779.77	2	1779.77	-0.0003	0	91.67	1.4e-08	M	DDDIAALVVDNGSGMCK	A	Acetyl (Protein N-term); Oxidation (M)	1.00000000000000300.0			Spectrum10618 scans: 12203,
2	gi|6671509|ref|NP_031419.1|	actin, cytoplasmic 1 [Mus musculus]	6716	41710	202	201	19	19	9593	1	1	0	895.948	1789.88	2	1789.88	-0.0033	0	45.42	0.00063	K	SYELPDGQVITIGNER	F					Spectrum13731 scans: 15475,
2	gi|6671509|ref|NP_031419.1|	actin, cytoplasmic 1 [Mus musculus]	6716	41710	202	201	19	19	9594	1	1	0	895.948	1789.88	2	1789.88	-0.0023	0	94.9	6.6e-09	K	SYELPDGQVITIGNER	F					Spectrum8278 scans: 9745,
2	gi|6671509|ref|NP_031419.1|	actin, cytoplasmic 1 [Mus musculus]	6716	41710	202	201	19	19	9595	1	1	0	895.948	1789.88	2	1789.88	-0.0021	0	28.22	0.031	K	SYELPDGQVITIGNER	F					Spectrum15453 scans: 17285,
2	gi|6671509|ref|NP_031419.1|	actin, cytoplasmic 1 [Mus musculus]	6716	41710	202	201	19	19	9598	1	1	0	895.949	1789.88	2	1789.88	-0.0018	0	38.35	0.0034	K	SYELPDGQVITIGNER	F					Spectrum14288 scans: 16060,
2	gi|6671509|ref|NP_031419.1|	actin, cytoplasmic 1 [Mus musculus]	6716	41710	202	201	19	19	9600	1	1	0	895.949	1789.88	2	1789.88	-0.0017	0	74.08	8.9e-07	K	SYELPDGQVITIGNER	F					Spectrum14911 scans: 16715,
2	gi|6671509|ref|NP_031419.1|	actin, cytoplasmic 1 [Mus musculus]	6716	41710	202	201	19	19	9601	1	1	0	895.949	1789.88	2	1789.88	-0.0015	0	49.16	0.00027	K	SYELPDGQVITIGNER	F					Spectrum14668 scans: 16459,
2	gi|6671509|ref|NP_031419.1|	actin, cytoplasmic 1 [Mus musculus]	6716	41710	202	201	19	19	9604	1	1	0	895.949	1789.88	2	1789.88	-0.0012	0	35.04	0.007	K	SYELPDGQVITIGNER	F					Spectrum13998 scans: 15755,
2	gi|6671509|ref|NP_031419.1|	actin, cytoplasmic 1 [Mus musculus]	6716	41710	202	201	19	19	9606	1	1	0	895.949	1789.88	2	1789.88	-0.0011	0	55.69	5.4e-05	K	SYELPDGQVITIGNER	F					Spectrum9450 scans: 10976,
2	gi|6671509|ref|NP_031419.1|	actin, cytoplasmic 1 [Mus musculus]	6716	41710	202	201	19	19	9607	1	1	0	895.949	1789.88	2	1789.88	-0.0011	0	29.18	0.024	K	SYELPDGQVITIGNER	F					Spectrum15267 scans: 17089,
2	gi|6671509|ref|NP_031419.1|	actin, cytoplasmic 1 [Mus musculus]	6716	41710	202	201	19	19	9608	1	1	0	895.949	1789.88	2	1789.88	-0.0011	0	31.19	0.015	K	SYELPDGQVITIGNER	F					Spectrum15416 scans: 17246,
2	gi|6671509|ref|NP_031419.1|	actin, cytoplasmic 1 [Mus musculus]	6716	41710	202	201	19	19	9610	1	1	0	895.949	1789.88	2	1789.88	-0.0011	0	38.1	0.0031	K	SYELPDGQVITIGNER	F					Spectrum14788 scans: 16585,
2	gi|6671509|ref|NP_031419.1|	actin, cytoplasmic 1 [Mus musculus]	6716	41710	202	201	19	19	9612	1	1	0	895.949	1789.88	2	1789.88	-0.0011	0	62.25	1.2e-05	K	SYELPDGQVITIGNER	F					Spectrum15358 scans: 17185,
2	gi|6671509|ref|NP_031419.1|	actin, cytoplasmic 1 [Mus musculus]	6716	41710	202	201	19	19	9613	1	1	0	895.949	1789.88	2	1789.88	-0.0011	0	68.5	2.8e-06	K	SYELPDGQVITIGNER	F					Spectrum14985 scans: 16793,
2	gi|6671509|ref|NP_031419.1|	actin, cytoplasmic 1 [Mus musculus]	6716	41710	202	201	19	19	9614	1	1	0	895.949	1789.88	2	1789.88	-0.0011	0	60.89	1.6e-05	K	SYELPDGQVITIGNER	F					Spectrum14685 scans: 16477,
2	gi|6671509|ref|NP_031419.1|	actin, cytoplasmic 1 [Mus musculus]	6716	41710	202	201	19	19	9615	1	1	0	895.949	1789.88	2	1789.88	-0.001	0	91.74	1.4e-08	K	SYELPDGQVITIGNER	F					Spectrum8158 scans: 9619,
2	gi|6671509|ref|NP_031419.1|	actin, cytoplasmic 1 [Mus musculus]	6716	41710	202	201	19	19	9618	1	1	0	895.949	1789.88	2	1789.88	-0.001	0	37.99	0.0032	K	SYELPDGQVITIGNER	F					Spectrum15372 scans: 17200,
2	gi|6671509|ref|NP_031419.1|	actin, cytoplasmic 1 [Mus musculus]	6716	41710	202	201	19	19	9621	1	1	0	895.949	1789.88	2	1789.88	-0.001	0	54.89	6.6e-05	K	SYELPDGQVITIGNER	F					Spectrum15304 scans: 17128,
2	gi|6671509|ref|NP_031419.1|	actin, cytoplasmic 1 [Mus musculus]	6716	41710	202	201	19	19	9622	1	1	0	895.949	1789.88	2	1789.88	-0.0009	0	56.94	4.1e-05	K	SYELPDGQVITIGNER	F					Spectrum15394 scans: 17223,
2	gi|6671509|ref|NP_031419.1|	actin, cytoplasmic 1 [Mus musculus]	6716	41710	202	201	19	19	9625	1	1	0	895.949	1789.88	2	1789.88	-0.0007	0	40.72	0.0017	K	SYELPDGQVITIGNER	F					Spectrum9466 scans: 10993,
2	gi|6671509|ref|NP_031419.1|	actin, cytoplasmic 1 [Mus musculus]	6716	41710	202	201	19	19	9626	1	1	0	895.949	1789.88	2	1789.88	-0.0007	0	35.44	0.0058	K	SYELPDGQVITIGNER	F					Spectrum13934 scans: 15688,
2	gi|6671509|ref|NP_031419.1|	actin, cytoplasmic 1 [Mus musculus]	6716	41710	202	201	19	19	9627	1	1	0	895.949	1789.88	2	1789.88	-0.0007	0	73.26	9.7e-07	K	SYELPDGQVITIGNER	F					Spectrum14936 scans: 16741,
2	gi|6671509|ref|NP_031419.1|	actin, cytoplasmic 1 [Mus musculus]	6716	41710	202	201	19	19	9628	1	1	0	895.949	1789.88	2	1789.88	-0.0007	0	78.06	3.2e-07	K	SYELPDGQVITIGNER	F					Spectrum14444 scans: 16224,
2	gi|6671509|ref|NP_031419.1|	actin, cytoplasmic 1 [Mus musculus]	6716	41710	202	201	19	19	9629	1	1	0	895.949	1789.88	2	1789.88	-0.0006	0	80.65	1.9e-07	K	SYELPDGQVITIGNER	F					Spectrum8773 scans: 10266,
2	gi|6671509|ref|NP_031419.1|	actin, cytoplasmic 1 [Mus musculus]	6716	41710	202	201	19	19	9631	1	1	0	895.949	1789.88	2	1789.88	-0.0006	0	68.26	3.3e-06	K	SYELPDGQVITIGNER	F					Spectrum16494 scans: 18674,
2	gi|6671509|ref|NP_031419.1|	actin, cytoplasmic 1 [Mus musculus]	6716	41710	202	201	19	19	9632	1	1	0	895.949	1789.88	2	1789.88	-0.0006	0	26.19	0.053	K	SYELPDGQVITIGNER	F					Spectrum15428 scans: 17259,
2	gi|6671509|ref|NP_031419.1|	actin, cytoplasmic 1 [Mus musculus]	6716	41710	202	201	19	19	9633	1	1	0	895.949	1789.88	2	1789.88	-0.0006	0	48.45	0.00032	K	SYELPDGQVITIGNER	F					Spectrum15119 scans: 16934,
2	gi|6671509|ref|NP_031419.1|	actin, cytoplasmic 1 [Mus musculus]	6716	41710	202	201	19	19	9634	1	1	0	895.949	1789.88	2	1789.88	-0.0006	0	48.13	0.00034	K	SYELPDGQVITIGNER	F					Spectrum15149 scans: 16965,
2	gi|6671509|ref|NP_031419.1|	actin, cytoplasmic 1 [Mus musculus]	6716	41710	202	201	19	19	9635	1	1	0	895.949	1789.88	2	1789.88	-0.0006	0	38.96	0.0028	K	SYELPDGQVITIGNER	F					Spectrum13948 scans: 15703,
2	gi|6671509|ref|NP_031419.1|	actin, cytoplasmic 1 [Mus musculus]	6716	41710	202	201	19	19	9636	1	1	0	895.949	1789.88	2	1789.88	-0.0005	0	32.56	0.012	K	SYELPDGQVITIGNER	F					Spectrum8524 scans: 10003,
2	gi|6671509|ref|NP_031419.1|	actin, cytoplasmic 1 [Mus musculus]	6716	41710	202	201	19	19	9637	1	1	0	895.949	1789.88	2	1789.88	-0.0005	0	91.06	1.7e-08	K	SYELPDGQVITIGNER	F					Spectrum8398 scans: 9871,
2	gi|6671509|ref|NP_031419.1|	actin, cytoplasmic 1 [Mus musculus]	6716	41710	202	201	19	19	9638	1	1	0	895.949	1789.88	2	1789.88	-0.0005	0	72.39	1.3e-06	K	SYELPDGQVITIGNER	F					Spectrum8614 scans: 10099,
2	gi|6671509|ref|NP_031419.1|	actin, cytoplasmic 1 [Mus musculus]	6716	41710	202	201	19	19	9639	1	1	0	895.949	1789.88	2	1789.88	-0.0005	0	39.2	0.0027	K	SYELPDGQVITIGNER	F					Spectrum15025 scans: 16835,
2	gi|6671509|ref|NP_031419.1|	actin, cytoplasmic 1 [Mus musculus]	6716	41710	202	201	19	19	9640	1	1	0	895.949	1789.88	2	1789.88	-0.0005	0	46.18	0.00054	K	SYELPDGQVITIGNER	F					Spectrum15188 scans: 17006,
2	gi|6671509|ref|NP_031419.1|	actin, cytoplasmic 1 [Mus musculus]	6716	41710	202	201	19	19	9641	1	1	0	895.949	1789.88	2	1789.88	-0.0005	0	56.15	5.4e-05	K	SYELPDGQVITIGNER	F					Spectrum10918 scans: 12518,
2	gi|6671509|ref|NP_031419.1|	actin, cytoplasmic 1 [Mus musculus]	6716	41710	202	201	19	19	9643	1	1	0	895.949	1789.88	2	1789.88	-0.0004	0	40.95	0.0018	K	SYELPDGQVITIGNER	F					Spectrum14384 scans: 16161,
2	gi|6671509|ref|NP_031419.1|	actin, cytoplasmic 1 [Mus musculus]	6716	41710	202	201	19	19	9644	1	1	0	895.949	1789.88	2	1789.88	-0.0004	0	97.69	3.7e-09	K	SYELPDGQVITIGNER	F					Spectrum14275 scans: 16046,
2	gi|6671509|ref|NP_031419.1|	actin, cytoplasmic 1 [Mus musculus]	6716	41710	202	201	19	19	9645	1	1	0	895.949	1789.88	2	1789.88	-0.0004	0	48.83	0.00029	K	SYELPDGQVITIGNER	F					Spectrum14519 scans: 16303,
2	gi|6671509|ref|NP_031419.1|	actin, cytoplasmic 1 [Mus musculus]	6716	41710	202	201	19	19	9647	1	1	0	895.949	1789.88	2	1789.88	-0.0001	0	71.64	1.5e-06	K	SYELPDGQVITIGNER	F					Spectrum8734 scans: 10225,
2	gi|6671509|ref|NP_031419.1|	actin, cytoplasmic 1 [Mus musculus]	6716	41710	202	201	19	19	9650	1	1	0	895.949	1789.88	2	1789.88	-0.0001	0	41.36	0.0016	K	SYELPDGQVITIGNER	F					Spectrum14350 scans: 16125,
2	gi|6671509|ref|NP_031419.1|	actin, cytoplasmic 1 [Mus musculus]	6716	41710	202	201	19	19	9652	1	1	0	895.95	1789.88	2	1789.88	0	0	66.27	5.1e-06	K	SYELPDGQVITIGNER	F					Spectrum7244 scans: 8659,
2	gi|6671509|ref|NP_031419.1|	actin, cytoplasmic 1 [Mus musculus]	6716	41710	202	201	19	19	9654	1	1	0	895.95	1789.88	2	1789.88	0	0	59.76	2.3e-05	K	SYELPDGQVITIGNER	F					Spectrum15327 scans: 17152,
2	gi|6671509|ref|NP_031419.1|	actin, cytoplasmic 1 [Mus musculus]	6716	41710	202	201	19	19	9657	1	1	0	895.95	1789.88	2	1789.88	0.0001	0	32.52	0.012	K	SYELPDGQVITIGNER	F					Spectrum15628 scans: 17471,
2	gi|6671509|ref|NP_031419.1|	actin, cytoplasmic 1 [Mus musculus]	6716	41710	202	201	19	19	9661	1	1	0	895.95	1789.89	2	1789.88	0.0013	0	51.18	0.00016	K	SYELPDGQVITIGNER	F					Spectrum15161 scans: 16978,
2	gi|6671509|ref|NP_031419.1|	actin, cytoplasmic 1 [Mus musculus]	6716	41710	202	201	19	19	9662	1	1	0	895.95	1789.89	2	1789.88	0.0016	0	54.05	8e-05	K	SYELPDGQVITIGNER	F					Spectrum10324 scans: 11894,
2	gi|6671509|ref|NP_031419.1|	actin, cytoplasmic 1 [Mus musculus]	6716	41710	202	201	19	19	10415	1	1	1	948.413	1894.81	2	1894.81	-0.0006	0	90.87	2e-08	-	MDDDIAALVVDNGSGMCK	A	Acetyl (Protein N-term)	1.000000000000000000.0			Spectrum11809 scans: 13454,
2	gi|6671509|ref|NP_031419.1|	actin, cytoplasmic 1 [Mus musculus]	6716	41710	202	201	19	19	10746	1	1	0	973.953	1945.89	2	1945.89	0.0037	0	73.09	1.4e-06	K	YPIEHGIVTNWDDMEK	I					Spectrum7264 scans: 8680,
2	gi|6671509|ref|NP_031419.1|	actin, cytoplasmic 1 [Mus musculus]	6716	41710	202	201	19	19	10747	1	1	0	649.638	1945.89	3	1945.89	0.0044	0	37.04	0.0056	K	YPIEHGIVTNWDDMEK	I					Spectrum7262 scans: 8678,
2	gi|6671509|ref|NP_031419.1|	actin, cytoplasmic 1 [Mus musculus]	6716	41710	202	201	19	19	10851	1	1	0	977.535	1953.05	2	1953.06	-0.0022	0	37.33	0.0014	R	VAPEEHPVLLTEAPLNPK	A					Spectrum6779 scans: 8170,
2	gi|6671509|ref|NP_031419.1|	actin, cytoplasmic 1 [Mus musculus]	6716	41710	202	201	19	19	10854	1	1	0	977.535	1953.06	2	1953.06	-0.0016	0	70.33	7e-07	R	VAPEEHPVLLTEAPLNPK	A					Spectrum6326 scans: 7694,
2	gi|6671509|ref|NP_031419.1|	actin, cytoplasmic 1 [Mus musculus]	6716	41710	202	201	19	19	10864	2	1	0	652.026	1953.06	3	1953.06	-0.0011	0	26.63	0.017	R	VAPEEHPVLLTEAPLNPK	A					Spectrum14542 scans: 16327,
2	gi|6671509|ref|NP_031419.1|	actin, cytoplasmic 1 [Mus musculus]	6716	41710	202	201	19	19	10866	1	1	0	977.535	1953.06	2	1953.06	-0.0011	0	62.85	4e-06	R	VAPEEHPVLLTEAPLNPK	A					Spectrum6578 scans: 7959,
2	gi|6671509|ref|NP_031419.1|	actin, cytoplasmic 1 [Mus musculus]	6716	41710	202	201	19	19	10867	1	1	0	977.535	1953.06	2	1953.06	-0.0011	0	63.58	3.4e-06	R	VAPEEHPVLLTEAPLNPK	A					Spectrum6708 scans: 8096,
2	gi|6671509|ref|NP_031419.1|	actin, cytoplasmic 1 [Mus musculus]	6716	41710	202	201	19	19	10875	1	1	0	652.026	1953.06	3	1953.06	-0.0009	0	27.56	0.014	R	VAPEEHPVLLTEAPLNPK	A					Spectrum14074 scans: 15835,
2	gi|6671509|ref|NP_031419.1|	actin, cytoplasmic 1 [Mus musculus]	6716	41710	202	201	19	19	10877	1	1	0	652.026	1953.06	3	1953.06	-0.0009	0	35.7	0.0021	R	VAPEEHPVLLTEAPLNPK	A					Spectrum15019 scans: 16829,
2	gi|6671509|ref|NP_031419.1|	actin, cytoplasmic 1 [Mus musculus]	6716	41710	202	201	19	19	10880	1	1	0	652.026	1953.06	3	1953.06	-0.0007	0	26.56	0.017	R	VAPEEHPVLLTEAPLNPK	A					Spectrum15471 scans: 17304,
2	gi|6671509|ref|NP_031419.1|	actin, cytoplasmic 1 [Mus musculus]	6716	41710	202	201	19	19	10881	1	1	0	652.026	1953.06	3	1953.06	-0.0006	0	42.42	0.00042	R	VAPEEHPVLLTEAPLNPK	A					Spectrum6325 scans: 7693,
2	gi|6671509|ref|NP_031419.1|	actin, cytoplasmic 1 [Mus musculus]	6716	41710	202	201	19	19	10885	2	1	0	652.026	1953.06	3	1953.06	-0.0006	0	25.42	0.021	R	VAPEEHPVLLTEAPLNPK	A					Spectrum15408 scans: 17238,
2	gi|6671509|ref|NP_031419.1|	actin, cytoplasmic 1 [Mus musculus]	6716	41710	202	201	19	19	10891	1	1	0	977.536	1953.06	2	1953.06	-0.0002	0	72.67	3.9e-07	R	VAPEEHPVLLTEAPLNPK	A					Spectrum6462 scans: 7837,
2	gi|6671509|ref|NP_031419.1|	actin, cytoplasmic 1 [Mus musculus]	6716	41710	202	201	19	19	10903	1	1	0	652.026	1953.06	3	1953.06	0	0	26.16	0.017	R	VAPEEHPVLLTEAPLNPK	A					Spectrum15159 scans: 16976,
2	gi|6671509|ref|NP_031419.1|	actin, cytoplasmic 1 [Mus musculus]	6716	41710	202	201	19	19	10905	2	1	0	652.026	1953.06	3	1953.06	0.0002	0	35.3	0.0021	R	VAPEEHPVLLTEAPLNPK	A					Spectrum6702 scans: 8090,
2	gi|6671509|ref|NP_031419.1|	actin, cytoplasmic 1 [Mus musculus]	6716	41710	202	201	19	19	10916	1	1	0	977.536	1953.06	2	1953.06	0.0006	0	48.5	0.0001	R	VAPEEHPVLLTEAPLNPK	A					Spectrum6796 scans: 8188,
2	gi|6671509|ref|NP_031419.1|	actin, cytoplasmic 1 [Mus musculus]	6716	41710	202	201	19	19	10920	1	1	0	652.027	1953.06	3	1953.06	0.0009	0	44.53	0.00026	R	VAPEEHPVLLTEAPLNPK	A					Spectrum6577 scans: 7958,
2	gi|6671509|ref|NP_031419.1|	actin, cytoplasmic 1 [Mus musculus]	6716	41710	202	201	19	19	10925	1	1	0	652.027	1953.06	3	1953.06	0.0013	0	44.89	0.00022	R	VAPEEHPVLLTEAPLNPK	A					Spectrum6461 scans: 7836,
2	gi|6671509|ref|NP_031419.1|	actin, cytoplasmic 1 [Mus musculus]	6716	41710	202	201	19	19	12483	1	1	0	1108.04	2214.06	2	2214.06	-0.002	0	33.42	0.013	K	DLYANTVLSGGTTMYPGIADR	M					Spectrum9798 scans: 11342,
2	gi|6671509|ref|NP_031419.1|	actin, cytoplasmic 1 [Mus musculus]	6716	41710	202	201	19	19	12487	1	1	0	1108.04	2214.06	2	2214.06	-0.0013	0	117.6	4.8e-11	K	DLYANTVLSGGTTMYPGIADR	M					Spectrum9171 scans: 10684,
2	gi|6671509|ref|NP_031419.1|	actin, cytoplasmic 1 [Mus musculus]	6716	41710	202	201	19	19	12496	1	1	0	739.028	2214.06	3	2214.06	-0.001	0	58.2	4.5e-05	K	DLYANTVLSGGTTMYPGIADR	M					Spectrum16428 scans: 18601,
2	gi|6671509|ref|NP_031419.1|	actin, cytoplasmic 1 [Mus musculus]	6716	41710	202	201	19	19	12500	1	1	0	1108.04	2214.06	2	2214.06	-0.0008	0	81.84	2e-07	K	DLYANTVLSGGTTMYPGIADR	M					Spectrum16425 scans: 18597,
2	gi|6671509|ref|NP_031419.1|	actin, cytoplasmic 1 [Mus musculus]	6716	41710	202	201	19	19	12504	1	1	0	1108.04	2214.06	2	2214.06	-0.0008	0	47.18	0.00058	K	DLYANTVLSGGTTMYPGIADR	M					Spectrum15514 scans: 17349,
2	gi|6671509|ref|NP_031419.1|	actin, cytoplasmic 1 [Mus musculus]	6716	41710	202	201	19	19	12512	1	1	0	1108.04	2214.06	2	2214.06	-0.0006	0	105.39	8.6e-10	K	DLYANTVLSGGTTMYPGIADR	M					Spectrum8939 scans: 10440,
2	gi|6671509|ref|NP_031419.1|	actin, cytoplasmic 1 [Mus musculus]	6716	41710	202	201	19	19	12522	1	1	0	1108.04	2214.06	2	2214.06	-0.0003	0	121.55	2.1e-11	K	DLYANTVLSGGTTMYPGIADR	M					Spectrum9472 scans: 11000,
2	gi|6671509|ref|NP_031419.1|	actin, cytoplasmic 1 [Mus musculus]	6716	41710	202	201	19	19	12523	1	1	0	1108.04	2214.06	2	2214.06	-0.0003	0	44.2	0.0011	K	DLYANTVLSGGTTMYPGIADR	M					Spectrum15589 scans: 17429,
2	gi|6671509|ref|NP_031419.1|	actin, cytoplasmic 1 [Mus musculus]	6716	41710	202	201	19	19	12524	1	1	0	1108.04	2214.06	2	2214.06	-0.0003	0	47.66	0.00051	K	DLYANTVLSGGTTMYPGIADR	M					Spectrum14783 scans: 16580,
2	gi|6671509|ref|NP_031419.1|	actin, cytoplasmic 1 [Mus musculus]	6716	41710	202	201	19	19	12529	1	1	0	1108.04	2214.06	2	2214.06	-0.0003	0	26.56	0.066	K	DLYANTVLSGGTTMYPGIADR	M					Spectrum15063 scans: 16875,
2	gi|6671509|ref|NP_031419.1|	actin, cytoplasmic 1 [Mus musculus]	6716	41710	202	201	19	19	12530	1	1	0	739.028	2214.06	3	2214.06	-0.0003	0	44.45	0.0011	K	DLYANTVLSGGTTMYPGIADR	M					Spectrum8991 scans: 10495,
2	gi|6671509|ref|NP_031419.1|	actin, cytoplasmic 1 [Mus musculus]	6716	41710	202	201	19	19	12535	1	1	0	1108.04	2214.06	2	2214.06	-0.0001	0	108.96	3.8e-10	K	DLYANTVLSGGTTMYPGIADR	M					Spectrum9051 scans: 10558,
2	gi|6671509|ref|NP_031419.1|	actin, cytoplasmic 1 [Mus musculus]	6716	41710	202	201	19	19	12542	1	1	0	739.028	2214.06	3	2214.06	0.0001	0	57.82	4.8e-05	K	DLYANTVLSGGTTMYPGIADR	M					Spectrum9111 scans: 10621,
2	gi|6671509|ref|NP_031419.1|	actin, cytoplasmic 1 [Mus musculus]	6716	41710	202	201	19	19	12545	1	1	0	1108.04	2214.06	2	2214.06	0.0002	0	124.67	9.9e-12	K	DLYANTVLSGGTTMYPGIADR	M					Spectrum9293 scans: 10812,
2	gi|6671509|ref|NP_031419.1|	actin, cytoplasmic 1 [Mus musculus]	6716	41710	202	201	19	19	12553	1	1	0	1108.04	2214.06	2	2214.06	0.0002	0	50.09	0.00028	K	DLYANTVLSGGTTMYPGIADR	M					Spectrum15020 scans: 16830,
2	gi|6671509|ref|NP_031419.1|	actin, cytoplasmic 1 [Mus musculus]	6716	41710	202	201	19	19	12563	1	1	0	1108.04	2214.06	2	2214.06	0.0006	0	50.61	0.00026	K	DLYANTVLSGGTTMYPGIADR	M					Spectrum15678 scans: 17525,
2	gi|6671509|ref|NP_031419.1|	actin, cytoplasmic 1 [Mus musculus]	6716	41710	202	201	19	19	12569	1	1	0	1108.04	2214.06	2	2214.06	0.0009	0	64.92	9.4e-06	K	DLYANTVLSGGTTMYPGIADR	M					Spectrum14684 scans: 16476,
2	gi|6671509|ref|NP_031419.1|	actin, cytoplasmic 1 [Mus musculus]	6716	41710	202	201	19	19	12574	1	1	0	1108.04	2214.06	2	2214.06	0.0011	0	46.78	0.00061	K	DLYANTVLSGGTTMYPGIADR	M					Spectrum14969 scans: 16776,
2	gi|6671509|ref|NP_031419.1|	actin, cytoplasmic 1 [Mus musculus]	6716	41710	202	201	19	19	12578	1	1	0	1108.04	2214.06	2	2214.06	0.0019	0	37.34	0.0054	K	DLYANTVLSGGTTMYPGIADR	M					Spectrum9780 scans: 11323,
2	gi|6671509|ref|NP_031419.1|	actin, cytoplasmic 1 [Mus musculus]	6716	41710	202	201	19	19	12649	1	1	0	1116.04	2230.06	2	2230.06	-0.0001	0	114.46	1.1e-10	K	DLYANTVLSGGTTMYPGIADR	M	Oxidation (M)	0.000000000000030000000.0			Spectrum7839 scans: 9284,
2	gi|6671509|ref|NP_031419.1|	actin, cytoplasmic 1 [Mus musculus]	6716	41710	202	201	19	19	13182	1	1	0	1172.09	2342.16	2	2342.16	-0.0013	1	153.27	1.3e-14	R	KDLYANTVLSGGTTMYPGIADR	M					Spectrum7548 scans: 8978,
2	gi|6671509|ref|NP_031419.1|	actin, cytoplasmic 1 [Mus musculus]	6716	41710	202	201	19	19	13183	1	1	0	781.726	2342.16	3	2342.16	-0.0013	1	71.85	1.7e-06	R	KDLYANTVLSGGTTMYPGIADR	M					Spectrum7539 scans: 8969,
2	gi|6671509|ref|NP_031419.1|	actin, cytoplasmic 1 [Mus musculus]	6716	41710	202	201	19	19	13187	1	1	0	1172.09	2342.16	2	2342.16	-0.0006	1	119.32	3e-11	R	KDLYANTVLSGGTTMYPGIADR	M					Spectrum7663 scans: 9099,
2	gi|6671509|ref|NP_031419.1|	actin, cytoplasmic 1 [Mus musculus]	6716	41710	202	201	19	19	13188	1	1	0	781.726	2342.16	3	2342.16	-0.0001	1	75.63	6.7e-07	R	KDLYANTVLSGGTTMYPGIADR	M					Spectrum7659 scans: 9095,
2	gi|6671509|ref|NP_031419.1|	actin, cytoplasmic 1 [Mus musculus]	6716	41710	202	201	19	19	13743	1	1	0	831.722	2492.14	3	2492.15	-0.0007	0	40.51	0.0033	K	LCYVALDFEQEMATAASSSSLEK	S					Spectrum12420 scans: 14096,
2	gi|6671509|ref|NP_031419.1|	actin, cytoplasmic 1 [Mus musculus]	6716	41710	202	201	19	19	13746	1	1	0	1247.08	2492.14	2	2492.15	-0.0007	0	28.58	0.052	K	LCYVALDFEQEMATAASSSSLEK	S					Spectrum14622 scans: 16411,
2	gi|6671509|ref|NP_031419.1|	actin, cytoplasmic 1 [Mus musculus]	6716	41710	202	201	19	19	13747	1	1	0	831.722	2492.14	3	2492.15	-0.0005	0	55.87	9.9e-05	K	LCYVALDFEQEMATAASSSSLEK	S					Spectrum12125 scans: 13786,
2	gi|6671509|ref|NP_031419.1|	actin, cytoplasmic 1 [Mus musculus]	6716	41710	202	201	19	19	13752	1	1	0	1247.08	2492.14	2	2492.15	-0.0004	0	81.49	2.7e-07	K	LCYVALDFEQEMATAASSSSLEK	S					Spectrum15410 scans: 17240,
2	gi|6671509|ref|NP_031419.1|	actin, cytoplasmic 1 [Mus musculus]	6716	41710	202	201	19	19	13753	1	1	0	1247.08	2492.14	2	2492.15	-0.0004	0	100.59	3.4e-09	K	LCYVALDFEQEMATAASSSSLEK	S					Spectrum14282 scans: 16054,
2	gi|6671509|ref|NP_031419.1|	actin, cytoplasmic 1 [Mus musculus]	6716	41710	202	201	19	19	13756	1	1	0	831.722	2492.14	3	2492.15	-0.0002	0	28.89	0.05	K	LCYVALDFEQEMATAASSSSLEK	S					Spectrum12225 scans: 13891,
2	gi|6671509|ref|NP_031419.1|	actin, cytoplasmic 1 [Mus musculus]	6716	41710	202	201	19	19	13761	1	1	0	1247.08	2492.14	2	2492.15	-0.0002	0	48.61	0.00053	K	LCYVALDFEQEMATAASSSSLEK	S					Spectrum14908 scans: 16712,
2	gi|6671509|ref|NP_031419.1|	actin, cytoplasmic 1 [Mus musculus]	6716	41710	202	201	19	19	13778	1	1	0	1247.08	2492.15	2	2492.15	0.0006	0	119.71	4.2e-11	K	LCYVALDFEQEMATAASSSSLEK	S					Spectrum12226 scans: 13892,
2	gi|6671509|ref|NP_031419.1|	actin, cytoplasmic 1 [Mus musculus]	6716	41710	202	201	19	19	13779	1	1	0	1247.08	2492.15	2	2492.15	0.0006	0	135.71	1.1e-12	K	LCYVALDFEQEMATAASSSSLEK	S					Spectrum12129 scans: 13790,
2	gi|6671509|ref|NP_031419.1|	actin, cytoplasmic 1 [Mus musculus]	6716	41710	202	201	19	19	13787	1	1	0	1247.08	2492.15	2	2492.15	0.001	0	33.4	0.018	K	LCYVALDFEQEMATAASSSSLEK	S					Spectrum15454 scans: 17286,
2	gi|6671509|ref|NP_031419.1|	actin, cytoplasmic 1 [Mus musculus]	6716	41710	202	201	19	19	13788	1	1	0	1247.08	2492.15	2	2492.15	0.0013	0	28.76	0.052	K	LCYVALDFEQEMATAASSSSLEK	S					Spectrum14816 scans: 16615,
2	gi|6671509|ref|NP_031419.1|	actin, cytoplasmic 1 [Mus musculus]	6716	41710	202	201	19	19	13789	1	1	0	1247.08	2492.15	2	2492.15	0.0013	0	92.54	2.2e-08	K	LCYVALDFEQEMATAASSSSLEK	S					Spectrum14089 scans: 15851,
2	gi|6671509|ref|NP_031419.1|	actin, cytoplasmic 1 [Mus musculus]	6716	41710	202	201	19	19	13791	1	1	0	1247.08	2492.15	2	2492.15	0.0015	0	45.2	0.0011	K	LCYVALDFEQEMATAASSSSLEK	S					Spectrum15367 scans: 17195,
2	gi|6671509|ref|NP_031419.1|	actin, cytoplasmic 1 [Mus musculus]	6716	41710	202	201	19	19	13792	1	1	0	1247.08	2492.15	2	2492.15	0.0015	0	36.75	0.0079	K	LCYVALDFEQEMATAASSSSLEK	S					Spectrum15191 scans: 17009,
2	gi|6671509|ref|NP_031419.1|	actin, cytoplasmic 1 [Mus musculus]	6716	41710	202	201	19	19	13798	1	1	0	1247.08	2492.15	2	2492.15	0.0028	0	48.71	0.00052	K	LCYVALDFEQEMATAASSSSLEK	S					Spectrum15533 scans: 17369,
2	gi|6671509|ref|NP_031419.1|	actin, cytoplasmic 1 [Mus musculus]	6716	41710	202	201	19	19	15694	1	1	0	1061.87	3182.6	3	3182.61	-0.0057	0	77.41	3.6e-07	R	TTGIVMDSGDGVTHTVPIYEGYALPHAILR	L					Spectrum9394 scans: 10918,
2	gi|6671509|ref|NP_031419.1|	actin, cytoplasmic 1 [Mus musculus]	6716	41710	202	201	19	19	15695	1	1	0	1061.88	3182.6	3	3182.61	-0.0039	0	84.19	7.4e-08	R	TTGIVMDSGDGVTHTVPIYEGYALPHAILR	L					Spectrum9271 scans: 10789,
2	gi|6671509|ref|NP_031419.1|	actin, cytoplasmic 1 [Mus musculus]	6716	41710	202	201	19	19	15696	1	1	0	1061.88	3182.6	3	3182.61	-0.0028	0	93.01	9.7e-09	R	TTGIVMDSGDGVTHTVPIYEGYALPHAILR	L					Spectrum9152 scans: 10664,
2	gi|6671509|ref|NP_031419.1|	actin, cytoplasmic 1 [Mus musculus]	6716	41710	202	201	19	19	15697	1	1	0	1061.88	3182.61	3	3182.61	-0.0021	0	86.84	3.8e-08	R	TTGIVMDSGDGVTHTVPIYEGYALPHAILR	L					Spectrum9355 scans: 10877,
2	gi|6671509|ref|NP_031419.1|	actin, cytoplasmic 1 [Mus musculus]	6716	41710	202	201	19	19	15698	1	1	0	1061.88	3182.61	3	3182.61	-0.0013	0	70.35	1.6e-06	R	TTGIVMDSGDGVTHTVPIYEGYALPHAILR	L					Spectrum9503 scans: 11032,
2	gi|6671509|ref|NP_031419.1|	actin, cytoplasmic 1 [Mus musculus]	6716	41710	202	201	19	19	15699	1	1	0	1592.31	3182.61	2	3182.61	0.0022	0	58.88	2.1e-05	R	TTGIVMDSGDGVTHTVPIYEGYALPHAILR	L					Spectrum9189 scans: 10702,
2	gi|6671509|ref|NP_031419.1|	actin, cytoplasmic 1 [Mus musculus]	6716	41710	202	201	19	19	15719	1	1	0	1067.21	3198.6	3	3198.6	0.0006	0	78.62	3.1e-07	R	TTGIVMDSGDGVTHTVPIYEGYALPHAILR	L	Oxidation (M)	0.000003000000000000000000000000.0			Spectrum8776 scans: 10269,
3	gi|6752954|ref|NP_033739.1|	actin, cytoplasmic 2 [Mus musculus]	6410	41766	196	194	19	19	1043	1	0	0	462.287	922.56	2	922.56	0.0002	1	39.55	0.00039	K	IIAPPERK	Y					Spectrum1516 scans: 2608,
3	gi|6752954|ref|NP_033739.1|	actin, cytoplasmic 2 [Mus musculus]	6410	41766	196	194	19	19	1481	1	0	0	488.728	975.441	2	975.441	-0.0002	0	80.23	7.2e-08	K	AGFAGDDAPR	A					Spectrum2006 scans: 3123,
3	gi|6752954|ref|NP_033739.1|	actin, cytoplasmic 2 [Mus musculus]	6410	41766	196	194	19	19	1483	1	0	0	488.728	975.441	2	975.441	-0.0002	0	52.6	4.2e-05	K	AGFAGDDAPR	A					Spectrum3531 scans: 4734,
3	gi|6752954|ref|NP_033739.1|	actin, cytoplasmic 2 [Mus musculus]	6410	41766	196	194	19	19	1486	1	0	0	488.728	975.441	2	975.441	-0.0001	0	41.25	0.00055	K	AGFAGDDAPR	A					Spectrum2606 scans: 3755,
3	gi|6752954|ref|NP_033739.1|	actin, cytoplasmic 2 [Mus musculus]	6410	41766	196	194	19	19	1487	1	0	0	488.728	975.441	2	975.441	-0.0001	0	27.35	0.014	K	AGFAGDDAPR	A					Spectrum16755 scans: 18977,
3	gi|6752954|ref|NP_033739.1|	actin, cytoplasmic 2 [Mus musculus]	6410	41766	196	194	19	19	1491	1	0	0	488.728	975.441	2	975.441	0.0003	0	53.41	3.4e-05	K	AGFAGDDAPR	A					Spectrum2471 scans: 3613,
3	gi|6752954|ref|NP_033739.1|	actin, cytoplasmic 2 [Mus musculus]	6410	41766	196	194	19	19	1492	1	0	0	488.728	975.441	2	975.441	0.0003	0	26.97	0.015	K	AGFAGDDAPR	A					Spectrum2897 scans: 4063,
3	gi|6752954|ref|NP_033739.1|	actin, cytoplasmic 2 [Mus musculus]	6410	41766	196	194	19	19	1493	1	0	0	488.728	975.441	2	975.441	0.0003	0	48.93	9.5e-05	K	AGFAGDDAPR	A					Spectrum3349 scans: 4540,
3	gi|6752954|ref|NP_033739.1|	actin, cytoplasmic 2 [Mus musculus]	6410	41766	196	194	19	19	1495	1	0	0	488.728	975.442	2	975.441	0.0007	0	42.49	0.00062	K	AGFAGDDAPR	A					Spectrum2268 scans: 3400,
3	gi|6752954|ref|NP_033739.1|	actin, cytoplasmic 2 [Mus musculus]	6410	41766	196	194	19	19	1689	1	0	0	499.747	997.479	2	997.479	-0.0002	0	48.39	9.1e-05	R	DLTDYLMK	I					Spectrum8611 scans: 10096,
3	gi|6752954|ref|NP_033739.1|	actin, cytoplasmic 2 [Mus musculus]	6410	41766	196	194	19	19	1692	1	0	0	499.747	997.479	2	997.479	0	0	45.73	0.00017	R	DLTDYLMK	I					Spectrum8731 scans: 10222,
3	gi|6752954|ref|NP_033739.1|	actin, cytoplasmic 2 [Mus musculus]	6410	41766	196	194	19	19	1694	1	0	0	499.747	997.479	2	997.479	0	0	57.37	1.2e-05	R	DLTDYLMK	I					Spectrum8499 scans: 9977,
3	gi|6752954|ref|NP_033739.1|	actin, cytoplasmic 2 [Mus musculus]	6410	41766	196	194	19	19	1695	1	0	0	499.747	997.479	2	997.479	0	0	33.01	0.0032	R	DLTDYLMK	I					Spectrum8851 scans: 10348,
3	gi|6752954|ref|NP_033739.1|	actin, cytoplasmic 2 [Mus musculus]	6410	41766	196	194	19	19	1699	1	0	0	499.747	997.479	2	997.479	0.0002	0	31.27	0.0048	R	DLTDYLMK	I					Spectrum16613 scans: 18800,
3	gi|6752954|ref|NP_033739.1|	actin, cytoplasmic 2 [Mus musculus]	6410	41766	196	194	19	19	1802	1	0	0	507.744	1013.47	2	1013.47	-0.0008	0	37.26	0.0014	R	DLTDYLMK	I	Oxidation (M)	0.00000030.0			Spectrum6558 scans: 7938,
3	gi|6752954|ref|NP_033739.1|	actin, cytoplasmic 2 [Mus musculus]	6410	41766	196	194	19	19	2870	1	0	0	566.767	1131.52	2	1131.52	-0.001	0	65.08	4e-06	R	GYSFTTTAER	E					Spectrum3606 scans: 4816,
3	gi|6752954|ref|NP_033739.1|	actin, cytoplasmic 2 [Mus musculus]	6410	41766	196	194	19	19	2872	1	0	0	566.767	1131.52	2	1131.52	-0.0008	0	65.1	3.9e-06	R	GYSFTTTAER	E					Spectrum3712 scans: 4937,
3	gi|6752954|ref|NP_033739.1|	actin, cytoplasmic 2 [Mus musculus]	6410	41766	196	194	19	19	2873	1	0	0	566.767	1131.52	2	1131.52	-0.0008	0	27.74	0.021	R	GYSFTTTAER	E					Spectrum4445 scans: 5713,
3	gi|6752954|ref|NP_033739.1|	actin, cytoplasmic 2 [Mus musculus]	6410	41766	196	194	19	19	2876	1	0	0	566.767	1131.52	2	1131.52	-0.0003	0	65.07	3.4e-06	R	GYSFTTTAER	E					Spectrum3488 scans: 4689,
3	gi|6752954|ref|NP_033739.1|	actin, cytoplasmic 2 [Mus musculus]	6410	41766	196	194	19	19	2877	1	0	0	566.767	1131.52	2	1131.52	-0.0003	0	67.72	1.9e-06	R	GYSFTTTAER	E					Spectrum3840 scans: 5072,
3	gi|6752954|ref|NP_033739.1|	actin, cytoplasmic 2 [Mus musculus]	6410	41766	196	194	19	19	2878	1	0	0	566.767	1131.52	2	1131.52	-0.0003	0	42.29	0.00065	R	GYSFTTTAER	E					Spectrum4091 scans: 5337,
3	gi|6752954|ref|NP_033739.1|	actin, cytoplasmic 2 [Mus musculus]	6410	41766	196	194	19	19	2879	1	0	0	566.767	1131.52	2	1131.52	-0.0003	0	45.84	0.00029	R	GYSFTTTAER	E					Spectrum3964 scans: 5202,
3	gi|6752954|ref|NP_033739.1|	actin, cytoplasmic 2 [Mus musculus]	6410	41766	196	194	19	19	2882	1	0	0	566.767	1131.52	2	1131.52	0.0001	0	44.11	0.00049	R	GYSFTTTAER	E					Spectrum4330 scans: 5589,
3	gi|6752954|ref|NP_033739.1|	actin, cytoplasmic 2 [Mus musculus]	6410	41766	196	194	19	19	3169	1	0	0	581.312	1160.61	2	1160.61	-0.0009	0	62.11	7.5e-06	K	EITALAPSTMK	I					Spectrum4916 scans: 6210,
3	gi|6752954|ref|NP_033739.1|	actin, cytoplasmic 2 [Mus musculus]	6410	41766	196	194	19	19	3171	1	0	0	581.312	1160.61	2	1160.61	-0.0008	0	74.32	4.5e-07	K	EITALAPSTMK	I					Spectrum5040 scans: 6341,
3	gi|6752954|ref|NP_033739.1|	actin, cytoplasmic 2 [Mus musculus]	6410	41766	196	194	19	19	3181	1	0	0	581.313	1160.61	2	1160.61	-0.0003	0	43.48	0.00055	K	EITALAPSTMK	I					Spectrum5160 scans: 6467,
3	gi|6752954|ref|NP_033739.1|	actin, cytoplasmic 2 [Mus musculus]	6410	41766	196	194	19	19	3184	1	0	0	581.313	1160.61	2	1160.61	-0.0002	0	52.84	6.4e-05	K	EITALAPSTMK	I					Spectrum16719 scans: 18928,
3	gi|6752954|ref|NP_033739.1|	actin, cytoplasmic 2 [Mus musculus]	6410	41766	196	194	19	19	3186	1	0	0	581.313	1160.61	2	1160.61	0	0	47.11	0.00024	K	EITALAPSTMK	I					Spectrum5276 scans: 6589,
3	gi|6752954|ref|NP_033739.1|	actin, cytoplasmic 2 [Mus musculus]	6410	41766	196	194	19	19	3314	1	0	0	586.289	1170.56	2	1170.56	-0.0008	0	42.08	0.0006	R	HQGVMVGMGQK	D					Spectrum3765 scans: 4993,
3	gi|6752954|ref|NP_033739.1|	actin, cytoplasmic 2 [Mus musculus]	6410	41766	196	194	19	19	3315	1	0	0	586.289	1170.56	2	1170.56	-0.0008	0	64.16	3.7e-06	R	HQGVMVGMGQK	D					Spectrum2325 scans: 3460,
3	gi|6752954|ref|NP_033739.1|	actin, cytoplasmic 2 [Mus musculus]	6410	41766	196	194	19	19	3316	1	0	0	586.289	1170.56	2	1170.56	-0.0008	0	30.38	0.0088	R	HQGVMVGMGQK	D					Spectrum2671 scans: 3823,
3	gi|6752954|ref|NP_033739.1|	actin, cytoplasmic 2 [Mus musculus]	6410	41766	196	194	19	19	3317	1	0	0	586.289	1170.56	2	1170.56	-0.0006	0	45.5	0.00027	R	HQGVMVGMGQK	D					Spectrum2491 scans: 3634,
3	gi|6752954|ref|NP_033739.1|	actin, cytoplasmic 2 [Mus musculus]	6410	41766	196	194	19	19	3318	1	0	0	586.289	1170.56	2	1170.56	-0.0005	0	66.81	2e-06	R	HQGVMVGMGQK	D					Spectrum2066 scans: 3186,
3	gi|6752954|ref|NP_033739.1|	actin, cytoplasmic 2 [Mus musculus]	6410	41766	196	194	19	19	3321	1	0	0	586.289	1170.56	2	1170.56	-0.0002	0	63.72	5.1e-06	R	HQGVMVGMGQK	D					Spectrum2195 scans: 3322,
3	gi|6752954|ref|NP_033739.1|	actin, cytoplasmic 2 [Mus musculus]	6410	41766	196	194	19	19	3322	1	0	0	391.195	1170.56	3	1170.56	-0.0001	0	53.04	6e-05	R	HQGVMVGMGQK	D					Spectrum2069 scans: 3189,
3	gi|6752954|ref|NP_033739.1|	actin, cytoplasmic 2 [Mus musculus]	6410	41766	196	194	19	19	3324	1	0	0	391.195	1170.56	3	1170.56	0	0	40.58	0.0011	R	HQGVMVGMGQK	D					Spectrum2126 scans: 3249,
3	gi|6752954|ref|NP_033739.1|	actin, cytoplasmic 2 [Mus musculus]	6410	41766	196	194	19	19	3328	1	0	0	391.196	1170.56	3	1170.56	0.0011	0	53.91	4.6e-05	R	HQGVMVGMGQK	D					Spectrum2184 scans: 3310,
3	gi|6752954|ref|NP_033739.1|	actin, cytoplasmic 2 [Mus musculus]	6410	41766	196	194	19	19	3387	1	0	0	589.31	1176.6	2	1176.61	-0.0013	0	28.02	0.02	K	EITALAPSTMK	I	Oxidation (M)	0.00000000030.0			Spectrum4948 scans: 6243,
3	gi|6752954|ref|NP_033739.1|	actin, cytoplasmic 2 [Mus musculus]	6410	41766	196	194	19	19	3388	1	0	0	589.31	1176.61	2	1176.61	-0.0008	0	26.88	0.02	K	EITALAPSTMK	I	Oxidation (M)	0.00000000030.0			Spectrum16743 scans: 18958,
3	gi|6752954|ref|NP_033739.1|	actin, cytoplasmic 2 [Mus musculus]	6410	41766	196	194	19	19	3391	1	0	0	589.31	1176.61	2	1176.61	-0.0006	0	34.17	0.0038	K	EITALAPSTMK	I	Oxidation (M)	0.00000000030.0			Spectrum3084 scans: 4261,
3	gi|6752954|ref|NP_033739.1|	actin, cytoplasmic 2 [Mus musculus]	6410	41766	196	194	19	19	3392	1	0	0	589.31	1176.61	2	1176.61	-0.0003	0	25.88	0.026	K	EITALAPSTMK	I	Oxidation (M)	0.00000000030.0			Spectrum16761 scans: 18986,
3	gi|6752954|ref|NP_033739.1|	actin, cytoplasmic 2 [Mus musculus]	6410	41766	196	194	19	19	3482	1	0	0	594.286	1186.56	2	1186.56	-0.0006	0	59.6	1.1e-05	R	HQGVMVGMGQK	D	Oxidation (M)	0.00000003000.0			Spectrum1107 scans: 2179,
3	gi|6752954|ref|NP_033739.1|	actin, cytoplasmic 2 [Mus musculus]	6410	41766	196	194	19	19	3483	1	0	0	396.527	1186.56	3	1186.56	-0.0004	0	50.43	0.00013	R	HQGVMVGMGQK	D	Oxidation (M)	0.00003000000.0			Spectrum1467 scans: 2557,
3	gi|6752954|ref|NP_033739.1|	actin, cytoplasmic 2 [Mus musculus]	6410	41766	196	194	19	19	3484	1	0	0	594.287	1186.56	2	1186.56	-0.0003	0	64.48	5.2e-06	R	HQGVMVGMGQK	D	Oxidation (M)	0.00003000000.0			Spectrum1446 scans: 2535,
3	gi|6752954|ref|NP_033739.1|	actin, cytoplasmic 2 [Mus musculus]	6410	41766	196	194	19	19	3485	1	0	0	396.527	1186.56	3	1186.56	0.0002	0	38.1	0.0021	R	HQGVMVGMGQK	D	Oxidation (M)	0.00000003000.0			Spectrum1126 scans: 2199,
3	gi|6752954|ref|NP_033739.1|	actin, cytoplasmic 2 [Mus musculus]	6410	41766	196	194	19	19	3612	1	0	0	599.765	1197.51	2	1197.52	-0.0003	0	67.07	2.4e-06	K	DSYVGDEAQSK	R					Spectrum1348 scans: 2432,
3	gi|6752954|ref|NP_033739.1|	actin, cytoplasmic 2 [Mus musculus]	6410	41766	196	194	19	19	3613	1	0	0	599.765	1197.51	2	1197.52	-0.0001	0	72.21	7.4e-07	K	DSYVGDEAQSK	R					Spectrum1209 scans: 2286,
3	gi|6752954|ref|NP_033739.1|	actin, cytoplasmic 2 [Mus musculus]	6410	41766	196	194	19	19	3614	1	0	0	599.765	1197.52	2	1197.52	0	0	47.81	0.0002	K	DSYVGDEAQSK	R					Spectrum1495 scans: 2586,
3	gi|6752954|ref|NP_033739.1|	actin, cytoplasmic 2 [Mus musculus]	6410	41766	196	194	19	19	3620	1	0	0	599.856	1197.7	2	1197.7	-0.0003	0	47.96	7.8e-05	R	AVFPSIVGRPR	H					Spectrum6168 scans: 7528,
3	gi|6752954|ref|NP_033739.1|	actin, cytoplasmic 2 [Mus musculus]	6410	41766	196	194	19	19	3621	1	0	0	599.856	1197.7	2	1197.7	0	0	42.08	0.00031	R	AVFPSIVGRPR	H					Spectrum6136 scans: 7494,
3	gi|6752954|ref|NP_033739.1|	actin, cytoplasmic 2 [Mus musculus]	6410	41766	196	194	19	19	3655	1	0	0	602.284	1202.55	2	1202.55	-0.0002	0	29.57	0.012	R	HQGVMVGMGQK	D	2 Oxidation (M)	0.00003003000.0			Spectrum706 scans: 1757,
3	gi|6752954|ref|NP_033739.1|	actin, cytoplasmic 2 [Mus musculus]	6410	41766	196	194	19	19	6801	1	0	0	750.341	1498.67	2	1498.67	-0.0014	0	48.9	0.00023	K	QEYDESGPSIVHR	K	Gln->pyro-Glu (N-term Q)	2.0000000000000.0			Spectrum3698 scans: 4921,
3	gi|6752954|ref|NP_033739.1|	actin, cytoplasmic 2 [Mus musculus]	6410	41766	196	194	19	19	6802	1	0	0	750.341	1498.67	2	1498.67	-0.0011	0	56.52	4.1e-05	K	QEYDESGPSIVHR	K	Gln->pyro-Glu (N-term Q)	2.0000000000000.0			Spectrum3587 scans: 4795,
3	gi|6752954|ref|NP_033739.1|	actin, cytoplasmic 2 [Mus musculus]	6410	41766	196	194	19	19	6803	1	0	0	750.341	1498.67	2	1498.67	-0.0011	0	28.23	0.028	K	QEYDESGPSIVHR	K	Gln->pyro-Glu (N-term Q)	2.0000000000000.0			Spectrum3934 scans: 5170,
3	gi|6752954|ref|NP_033739.1|	actin, cytoplasmic 2 [Mus musculus]	6410	41766	196	194	19	19	6804	1	0	0	750.341	1498.67	2	1498.67	-0.0008	0	57.79	3.1e-05	K	QEYDESGPSIVHR	K	Gln->pyro-Glu (N-term Q)	2.0000000000000.0			Spectrum3472 scans: 4672,
3	gi|6752954|ref|NP_033739.1|	actin, cytoplasmic 2 [Mus musculus]	6410	41766	196	194	19	19	6805	1	0	0	750.341	1498.67	2	1498.67	-0.0003	0	54.44	5.8e-05	K	QEYDESGPSIVHR	K	Gln->pyro-Glu (N-term Q)	2.0000000000000.0			Spectrum2218 scans: 3347,
3	gi|6752954|ref|NP_033739.1|	actin, cytoplasmic 2 [Mus musculus]	6410	41766	196	194	19	19	6806	1	0	0	750.342	1498.67	2	1498.67	-0.0002	0	25.96	0.041	K	QEYDESGPSIVHR	K	Gln->pyro-Glu (N-term Q)	2.0000000000000.0			Spectrum3447 scans: 4645,
3	gi|6752954|ref|NP_033739.1|	actin, cytoplasmic 2 [Mus musculus]	6410	41766	196	194	19	19	6807	1	0	0	750.342	1498.67	2	1498.67	0.0004	0	49.42	0.00019	K	QEYDESGPSIVHR	K	Gln->pyro-Glu (N-term Q)	2.0000000000000.0			Spectrum16485 scans: 18664,
3	gi|6752954|ref|NP_033739.1|	actin, cytoplasmic 2 [Mus musculus]	6410	41766	196	194	19	19	6930	1	0	0	758.377	1514.74	2	1514.74	-0.002	0	33.56	0.0087	K	IWHHTFYNELR	V					Spectrum5092 scans: 6395,
3	gi|6752954|ref|NP_033739.1|	actin, cytoplasmic 2 [Mus musculus]	6410	41766	196	194	19	19	6931	1	0	0	758.378	1514.74	2	1514.74	-0.0014	0	37.93	0.0029	K	IWHHTFYNELR	V					Spectrum4837 scans: 6127,
3	gi|6752954|ref|NP_033739.1|	actin, cytoplasmic 2 [Mus musculus]	6410	41766	196	194	19	19	6932	1	0	0	505.921	1514.74	3	1514.74	-0.0012	0	32.21	0.011	K	IWHHTFYNELR	V					Spectrum5820 scans: 7162,
3	gi|6752954|ref|NP_033739.1|	actin, cytoplasmic 2 [Mus musculus]	6410	41766	196	194	19	19	6933	1	0	0	505.921	1514.74	3	1514.74	-0.0012	0	48.19	0.00028	K	IWHHTFYNELR	V					Spectrum4704 scans: 5987,
3	gi|6752954|ref|NP_033739.1|	actin, cytoplasmic 2 [Mus musculus]	6410	41766	196	194	19	19	6934	1	0	0	505.921	1514.74	3	1514.74	-0.0011	0	27.69	0.032	K	IWHHTFYNELR	V					Spectrum5224 scans: 6534,
3	gi|6752954|ref|NP_033739.1|	actin, cytoplasmic 2 [Mus musculus]	6410	41766	196	194	19	19	6935	1	0	0	758.378	1514.74	2	1514.74	-0.0009	0	43.25	0.00088	K	IWHHTFYNELR	V					Spectrum4714 scans: 5997,
3	gi|6752954|ref|NP_033739.1|	actin, cytoplasmic 2 [Mus musculus]	6410	41766	196	194	19	19	6938	1	0	0	505.921	1514.74	3	1514.74	-0.0007	0	39.73	0.0018	K	IWHHTFYNELR	V					Spectrum4836 scans: 6126,
3	gi|6752954|ref|NP_033739.1|	actin, cytoplasmic 2 [Mus musculus]	6410	41766	196	194	19	19	6939	1	0	0	758.378	1514.74	2	1514.74	-0.0007	0	30.75	0.014	K	IWHHTFYNELR	V					Spectrum4940 scans: 6235,
3	gi|6752954|ref|NP_033739.1|	actin, cytoplasmic 2 [Mus musculus]	6410	41766	196	194	19	19	6941	1	0	0	505.921	1514.74	3	1514.74	-0.0004	0	39.05	0.0021	K	IWHHTFYNELR	V					Spectrum16286 scans: 18239,
3	gi|6752954|ref|NP_033739.1|	actin, cytoplasmic 2 [Mus musculus]	6410	41766	196	194	19	19	6942	1	0	0	505.921	1514.74	3	1514.74	-0.0004	0	36.73	0.0035	K	IWHHTFYNELR	V					Spectrum5100 scans: 6404,
3	gi|6752954|ref|NP_033739.1|	actin, cytoplasmic 2 [Mus musculus]	6410	41766	196	194	19	19	6943	1	0	0	758.378	1514.74	2	1514.74	-0.0003	0	30.45	0.015	K	IWHHTFYNELR	V					Spectrum5066 scans: 6368,
3	gi|6752954|ref|NP_033739.1|	actin, cytoplasmic 2 [Mus musculus]	6410	41766	196	194	19	19	6944	1	0	0	505.921	1514.74	3	1514.74	0	0	36.81	0.0034	K	IWHHTFYNELR	V					Spectrum4975 scans: 6272,
3	gi|6752954|ref|NP_033739.1|	actin, cytoplasmic 2 [Mus musculus]	6410	41766	196	194	19	19	6952	1	0	0	758.854	1515.69	2	1515.7	-0.0015	0	48.2	0.00032	K	QEYDESGPSIVHR	K					Spectrum2157 scans: 3281,
3	gi|6752954|ref|NP_033739.1|	actin, cytoplasmic 2 [Mus musculus]	6410	41766	196	194	19	19	6953	1	0	0	506.239	1515.69	3	1515.7	-0.0013	0	47.61	0.00037	K	QEYDESGPSIVHR	K					Spectrum2507 scans: 3651,
3	gi|6752954|ref|NP_033739.1|	actin, cytoplasmic 2 [Mus musculus]	6410	41766	196	194	19	19	6954	1	0	0	758.855	1515.69	2	1515.7	-0.0009	0	56.14	5.8e-05	K	QEYDESGPSIVHR	K					Spectrum2265 scans: 3397,
3	gi|6752954|ref|NP_033739.1|	actin, cytoplasmic 2 [Mus musculus]	6410	41766	196	194	19	19	6955	1	0	0	758.855	1515.69	2	1515.7	-0.0009	0	35.91	0.0061	K	QEYDESGPSIVHR	K					Spectrum2522 scans: 3666,
3	gi|6752954|ref|NP_033739.1|	actin, cytoplasmic 2 [Mus musculus]	6410	41766	196	194	19	19	6957	1	0	0	506.239	1515.69	3	1515.7	-0.0008	0	47.75	0.0004	K	QEYDESGPSIVHR	K					Spectrum2147 scans: 3271,
3	gi|6752954|ref|NP_033739.1|	actin, cytoplasmic 2 [Mus musculus]	6410	41766	196	194	19	19	6961	1	0	0	758.855	1515.69	2	1515.7	-0.0006	0	40.22	0.0023	K	QEYDESGPSIVHR	K					Spectrum2387 scans: 3525,
3	gi|6752954|ref|NP_033739.1|	actin, cytoplasmic 2 [Mus musculus]	6410	41766	196	194	19	19	6962	1	0	0	506.239	1515.69	3	1515.7	-0.0005	0	49.72	0.00025	K	QEYDESGPSIVHR	K					Spectrum2384 scans: 3522,
3	gi|6752954|ref|NP_033739.1|	actin, cytoplasmic 2 [Mus musculus]	6410	41766	196	194	19	19	6964	1	0	0	758.855	1515.69	2	1515.7	-0.0004	0	38.72	0.0032	K	QEYDESGPSIVHR	K					Spectrum2540 scans: 3685,
3	gi|6752954|ref|NP_033739.1|	actin, cytoplasmic 2 [Mus musculus]	6410	41766	196	194	19	19	6966	1	0	0	506.239	1515.69	3	1515.7	-0.0004	0	42.7	0.0013	K	QEYDESGPSIVHR	K					Spectrum2264 scans: 3396,
3	gi|6752954|ref|NP_033739.1|	actin, cytoplasmic 2 [Mus musculus]	6410	41766	196	194	19	19	6969	1	0	0	506.239	1515.7	3	1515.7	-0.0001	0	27.57	0.035	K	QEYDESGPSIVHR	K					Spectrum3621 scans: 4832,
3	gi|6752954|ref|NP_033739.1|	actin, cytoplasmic 2 [Mus musculus]	6410	41766	196	194	19	19	6972	1	0	0	506.239	1515.7	3	1515.7	0.0004	0	45.5	0.00058	K	QEYDESGPSIVHR	K					Spectrum2761 scans: 3920,
3	gi|6752954|ref|NP_033739.1|	actin, cytoplasmic 2 [Mus musculus]	6410	41766	196	194	19	19	9593	1	0	0	895.948	1789.88	2	1789.88	-0.0033	0	45.42	0.00063	K	SYELPDGQVITIGNER	F					Spectrum13731 scans: 15475,
3	gi|6752954|ref|NP_033739.1|	actin, cytoplasmic 2 [Mus musculus]	6410	41766	196	194	19	19	9594	1	0	0	895.948	1789.88	2	1789.88	-0.0023	0	94.9	6.6e-09	K	SYELPDGQVITIGNER	F					Spectrum8278 scans: 9745,
3	gi|6752954|ref|NP_033739.1|	actin, cytoplasmic 2 [Mus musculus]	6410	41766	196	194	19	19	9595	1	0	0	895.948	1789.88	2	1789.88	-0.0021	0	28.22	0.031	K	SYELPDGQVITIGNER	F					Spectrum15453 scans: 17285,
3	gi|6752954|ref|NP_033739.1|	actin, cytoplasmic 2 [Mus musculus]	6410	41766	196	194	19	19	9598	1	0	0	895.949	1789.88	2	1789.88	-0.0018	0	38.35	0.0034	K	SYELPDGQVITIGNER	F					Spectrum14288 scans: 16060,
3	gi|6752954|ref|NP_033739.1|	actin, cytoplasmic 2 [Mus musculus]	6410	41766	196	194	19	19	9600	1	0	0	895.949	1789.88	2	1789.88	-0.0017	0	74.08	8.9e-07	K	SYELPDGQVITIGNER	F					Spectrum14911 scans: 16715,
3	gi|6752954|ref|NP_033739.1|	actin, cytoplasmic 2 [Mus musculus]	6410	41766	196	194	19	19	9601	1	0	0	895.949	1789.88	2	1789.88	-0.0015	0	49.16	0.00027	K	SYELPDGQVITIGNER	F					Spectrum14668 scans: 16459,
3	gi|6752954|ref|NP_033739.1|	actin, cytoplasmic 2 [Mus musculus]	6410	41766	196	194	19	19	9604	1	0	0	895.949	1789.88	2	1789.88	-0.0012	0	35.04	0.007	K	SYELPDGQVITIGNER	F					Spectrum13998 scans: 15755,
3	gi|6752954|ref|NP_033739.1|	actin, cytoplasmic 2 [Mus musculus]	6410	41766	196	194	19	19	9606	1	0	0	895.949	1789.88	2	1789.88	-0.0011	0	55.69	5.4e-05	K	SYELPDGQVITIGNER	F					Spectrum9450 scans: 10976,
3	gi|6752954|ref|NP_033739.1|	actin, cytoplasmic 2 [Mus musculus]	6410	41766	196	194	19	19	9607	1	0	0	895.949	1789.88	2	1789.88	-0.0011	0	29.18	0.024	K	SYELPDGQVITIGNER	F					Spectrum15267 scans: 17089,
3	gi|6752954|ref|NP_033739.1|	actin, cytoplasmic 2 [Mus musculus]	6410	41766	196	194	19	19	9608	1	0	0	895.949	1789.88	2	1789.88	-0.0011	0	31.19	0.015	K	SYELPDGQVITIGNER	F					Spectrum15416 scans: 17246,
3	gi|6752954|ref|NP_033739.1|	actin, cytoplasmic 2 [Mus musculus]	6410	41766	196	194	19	19	9610	1	0	0	895.949	1789.88	2	1789.88	-0.0011	0	38.1	0.0031	K	SYELPDGQVITIGNER	F					Spectrum14788 scans: 16585,
3	gi|6752954|ref|NP_033739.1|	actin, cytoplasmic 2 [Mus musculus]	6410	41766	196	194	19	19	9612	1	0	0	895.949	1789.88	2	1789.88	-0.0011	0	62.25	1.2e-05	K	SYELPDGQVITIGNER	F					Spectrum15358 scans: 17185,
3	gi|6752954|ref|NP_033739.1|	actin, cytoplasmic 2 [Mus musculus]	6410	41766	196	194	19	19	9613	1	0	0	895.949	1789.88	2	1789.88	-0.0011	0	68.5	2.8e-06	K	SYELPDGQVITIGNER	F					Spectrum14985 scans: 16793,
3	gi|6752954|ref|NP_033739.1|	actin, cytoplasmic 2 [Mus musculus]	6410	41766	196	194	19	19	9614	1	0	0	895.949	1789.88	2	1789.88	-0.0011	0	60.89	1.6e-05	K	SYELPDGQVITIGNER	F					Spectrum14685 scans: 16477,
3	gi|6752954|ref|NP_033739.1|	actin, cytoplasmic 2 [Mus musculus]	6410	41766	196	194	19	19	9615	1	0	0	895.949	1789.88	2	1789.88	-0.001	0	91.74	1.4e-08	K	SYELPDGQVITIGNER	F					Spectrum8158 scans: 9619,
3	gi|6752954|ref|NP_033739.1|	actin, cytoplasmic 2 [Mus musculus]	6410	41766	196	194	19	19	9618	1	0	0	895.949	1789.88	2	1789.88	-0.001	0	37.99	0.0032	K	SYELPDGQVITIGNER	F					Spectrum15372 scans: 17200,
3	gi|6752954|ref|NP_033739.1|	actin, cytoplasmic 2 [Mus musculus]	6410	41766	196	194	19	19	9621	1	0	0	895.949	1789.88	2	1789.88	-0.001	0	54.89	6.6e-05	K	SYELPDGQVITIGNER	F					Spectrum15304 scans: 17128,
3	gi|6752954|ref|NP_033739.1|	actin, cytoplasmic 2 [Mus musculus]	6410	41766	196	194	19	19	9622	1	0	0	895.949	1789.88	2	1789.88	-0.0009	0	56.94	4.1e-05	K	SYELPDGQVITIGNER	F					Spectrum15394 scans: 17223,
3	gi|6752954|ref|NP_033739.1|	actin, cytoplasmic 2 [Mus musculus]	6410	41766	196	194	19	19	9625	1	0	0	895.949	1789.88	2	1789.88	-0.0007	0	40.72	0.0017	K	SYELPDGQVITIGNER	F					Spectrum9466 scans: 10993,
3	gi|6752954|ref|NP_033739.1|	actin, cytoplasmic 2 [Mus musculus]	6410	41766	196	194	19	19	9626	1	0	0	895.949	1789.88	2	1789.88	-0.0007	0	35.44	0.0058	K	SYELPDGQVITIGNER	F					Spectrum13934 scans: 15688,
3	gi|6752954|ref|NP_033739.1|	actin, cytoplasmic 2 [Mus musculus]	6410	41766	196	194	19	19	9627	1	0	0	895.949	1789.88	2	1789.88	-0.0007	0	73.26	9.7e-07	K	SYELPDGQVITIGNER	F					Spectrum14936 scans: 16741,
3	gi|6752954|ref|NP_033739.1|	actin, cytoplasmic 2 [Mus musculus]	6410	41766	196	194	19	19	9628	1	0	0	895.949	1789.88	2	1789.88	-0.0007	0	78.06	3.2e-07	K	SYELPDGQVITIGNER	F					Spectrum14444 scans: 16224,
3	gi|6752954|ref|NP_033739.1|	actin, cytoplasmic 2 [Mus musculus]	6410	41766	196	194	19	19	9629	1	0	0	895.949	1789.88	2	1789.88	-0.0006	0	80.65	1.9e-07	K	SYELPDGQVITIGNER	F					Spectrum8773 scans: 10266,
3	gi|6752954|ref|NP_033739.1|	actin, cytoplasmic 2 [Mus musculus]	6410	41766	196	194	19	19	9631	1	0	0	895.949	1789.88	2	1789.88	-0.0006	0	68.26	3.3e-06	K	SYELPDGQVITIGNER	F					Spectrum16494 scans: 18674,
3	gi|6752954|ref|NP_033739.1|	actin, cytoplasmic 2 [Mus musculus]	6410	41766	196	194	19	19	9632	1	0	0	895.949	1789.88	2	1789.88	-0.0006	0	26.19	0.053	K	SYELPDGQVITIGNER	F					Spectrum15428 scans: 17259,
3	gi|6752954|ref|NP_033739.1|	actin, cytoplasmic 2 [Mus musculus]	6410	41766	196	194	19	19	9633	1	0	0	895.949	1789.88	2	1789.88	-0.0006	0	48.45	0.00032	K	SYELPDGQVITIGNER	F					Spectrum15119 scans: 16934,
3	gi|6752954|ref|NP_033739.1|	actin, cytoplasmic 2 [Mus musculus]	6410	41766	196	194	19	19	9634	1	0	0	895.949	1789.88	2	1789.88	-0.0006	0	48.13	0.00034	K	SYELPDGQVITIGNER	F					Spectrum15149 scans: 16965,
3	gi|6752954|ref|NP_033739.1|	actin, cytoplasmic 2 [Mus musculus]	6410	41766	196	194	19	19	9635	1	0	0	895.949	1789.88	2	1789.88	-0.0006	0	38.96	0.0028	K	SYELPDGQVITIGNER	F					Spectrum13948 scans: 15703,
3	gi|6752954|ref|NP_033739.1|	actin, cytoplasmic 2 [Mus musculus]	6410	41766	196	194	19	19	9636	1	0	0	895.949	1789.88	2	1789.88	-0.0005	0	32.56	0.012	K	SYELPDGQVITIGNER	F					Spectrum8524 scans: 10003,
3	gi|6752954|ref|NP_033739.1|	actin, cytoplasmic 2 [Mus musculus]	6410	41766	196	194	19	19	9637	1	0	0	895.949	1789.88	2	1789.88	-0.0005	0	91.06	1.7e-08	K	SYELPDGQVITIGNER	F					Spectrum8398 scans: 9871,
3	gi|6752954|ref|NP_033739.1|	actin, cytoplasmic 2 [Mus musculus]	6410	41766	196	194	19	19	9638	1	0	0	895.949	1789.88	2	1789.88	-0.0005	0	72.39	1.3e-06	K	SYELPDGQVITIGNER	F					Spectrum8614 scans: 10099,
3	gi|6752954|ref|NP_033739.1|	actin, cytoplasmic 2 [Mus musculus]	6410	41766	196	194	19	19	9639	1	0	0	895.949	1789.88	2	1789.88	-0.0005	0	39.2	0.0027	K	SYELPDGQVITIGNER	F					Spectrum15025 scans: 16835,
3	gi|6752954|ref|NP_033739.1|	actin, cytoplasmic 2 [Mus musculus]	6410	41766	196	194	19	19	9640	1	0	0	895.949	1789.88	2	1789.88	-0.0005	0	46.18	0.00054	K	SYELPDGQVITIGNER	F					Spectrum15188 scans: 17006,
3	gi|6752954|ref|NP_033739.1|	actin, cytoplasmic 2 [Mus musculus]	6410	41766	196	194	19	19	9641	1	0	0	895.949	1789.88	2	1789.88	-0.0005	0	56.15	5.4e-05	K	SYELPDGQVITIGNER	F					Spectrum10918 scans: 12518,
3	gi|6752954|ref|NP_033739.1|	actin, cytoplasmic 2 [Mus musculus]	6410	41766	196	194	19	19	9643	1	0	0	895.949	1789.88	2	1789.88	-0.0004	0	40.95	0.0018	K	SYELPDGQVITIGNER	F					Spectrum14384 scans: 16161,
3	gi|6752954|ref|NP_033739.1|	actin, cytoplasmic 2 [Mus musculus]	6410	41766	196	194	19	19	9644	1	0	0	895.949	1789.88	2	1789.88	-0.0004	0	97.69	3.7e-09	K	SYELPDGQVITIGNER	F					Spectrum14275 scans: 16046,
3	gi|6752954|ref|NP_033739.1|	actin, cytoplasmic 2 [Mus musculus]	6410	41766	196	194	19	19	9645	1	0	0	895.949	1789.88	2	1789.88	-0.0004	0	48.83	0.00029	K	SYELPDGQVITIGNER	F					Spectrum14519 scans: 16303,
3	gi|6752954|ref|NP_033739.1|	actin, cytoplasmic 2 [Mus musculus]	6410	41766	196	194	19	19	9647	1	0	0	895.949	1789.88	2	1789.88	-0.0001	0	71.64	1.5e-06	K	SYELPDGQVITIGNER	F					Spectrum8734 scans: 10225,
3	gi|6752954|ref|NP_033739.1|	actin, cytoplasmic 2 [Mus musculus]	6410	41766	196	194	19	19	9650	1	0	0	895.949	1789.88	2	1789.88	-0.0001	0	41.36	0.0016	K	SYELPDGQVITIGNER	F					Spectrum14350 scans: 16125,
3	gi|6752954|ref|NP_033739.1|	actin, cytoplasmic 2 [Mus musculus]	6410	41766	196	194	19	19	9652	1	0	0	895.95	1789.88	2	1789.88	0	0	66.27	5.1e-06	K	SYELPDGQVITIGNER	F					Spectrum7244 scans: 8659,
3	gi|6752954|ref|NP_033739.1|	actin, cytoplasmic 2 [Mus musculus]	6410	41766	196	194	19	19	9654	1	0	0	895.95	1789.88	2	1789.88	0	0	59.76	2.3e-05	K	SYELPDGQVITIGNER	F					Spectrum15327 scans: 17152,
3	gi|6752954|ref|NP_033739.1|	actin, cytoplasmic 2 [Mus musculus]	6410	41766	196	194	19	19	9657	1	0	0	895.95	1789.88	2	1789.88	0.0001	0	32.52	0.012	K	SYELPDGQVITIGNER	F					Spectrum15628 scans: 17471,
3	gi|6752954|ref|NP_033739.1|	actin, cytoplasmic 2 [Mus musculus]	6410	41766	196	194	19	19	9661	1	0	0	895.95	1789.89	2	1789.88	0.0013	0	51.18	0.00016	K	SYELPDGQVITIGNER	F					Spectrum15161 scans: 16978,
3	gi|6752954|ref|NP_033739.1|	actin, cytoplasmic 2 [Mus musculus]	6410	41766	196	194	19	19	9662	1	0	0	895.95	1789.89	2	1789.88	0.0016	0	54.05	8e-05	K	SYELPDGQVITIGNER	F					Spectrum10324 scans: 11894,
3	gi|6752954|ref|NP_033739.1|	actin, cytoplasmic 2 [Mus musculus]	6410	41766	196	194	19	19	9880	1	1	1	910.923	1819.83	2	1819.83	-0.0023	0	29.05	0.035	M	EEEIAALVIDNGSGMCK	A	Acetyl (Protein N-term)	1.00000000000000000.0			Spectrum15249 scans: 17070,
3	gi|6752954|ref|NP_033739.1|	actin, cytoplasmic 2 [Mus musculus]	6410	41766	196	194	19	19	9885	1	1	1	910.924	1819.83	2	1819.83	-0.0006	0	117.41	4.9e-11	M	EEEIAALVIDNGSGMCK	A	Acetyl (Protein N-term)	1.00000000000000000.0			Spectrum12434 scans: 14111,
3	gi|6752954|ref|NP_033739.1|	actin, cytoplasmic 2 [Mus musculus]	6410	41766	196	194	19	19	9886	1	1	1	910.924	1819.83	2	1819.83	-0.0004	0	83.57	1.2e-07	M	EEEIAALVIDNGSGMCK	A	Acetyl (Protein N-term)	1.00000000000000000.0			Spectrum12326 scans: 13997,
3	gi|6752954|ref|NP_033739.1|	actin, cytoplasmic 2 [Mus musculus]	6410	41766	196	194	19	19	9888	1	1	1	910.924	1819.83	2	1819.83	-0.0004	0	60.99	2.2e-05	M	EEEIAALVIDNGSGMCK	A	Acetyl (Protein N-term)	1.00000000000000000.0			Spectrum12533 scans: 14215,
3	gi|6752954|ref|NP_033739.1|	actin, cytoplasmic 2 [Mus musculus]	6410	41766	196	194	19	19	9889	1	1	1	910.924	1819.83	2	1819.83	-0.0002	0	25.5	0.084	M	EEEIAALVIDNGSGMCK	A	Acetyl (Protein N-term)	1.00000000000000000.0			Spectrum12686 scans: 14376,
3	gi|6752954|ref|NP_033739.1|	actin, cytoplasmic 2 [Mus musculus]	6410	41766	196	194	19	19	9890	1	1	1	910.924	1819.83	2	1819.83	0.0001	0	61.28	2.2e-05	M	EEEIAALVIDNGSGMCK	A	Acetyl (Protein N-term)	1.00000000000000000.0			Spectrum16414 scans: 18582,
3	gi|6752954|ref|NP_033739.1|	actin, cytoplasmic 2 [Mus musculus]	6410	41766	196	194	19	19	10746	1	0	0	973.953	1945.89	2	1945.89	0.0037	0	73.09	1.4e-06	K	YPIEHGIVTNWDDMEK	I					Spectrum7264 scans: 8680,
3	gi|6752954|ref|NP_033739.1|	actin, cytoplasmic 2 [Mus musculus]	6410	41766	196	194	19	19	10747	1	0	0	649.638	1945.89	3	1945.89	0.0044	0	37.04	0.0056	K	YPIEHGIVTNWDDMEK	I					Spectrum7262 scans: 8678,
3	gi|6752954|ref|NP_033739.1|	actin, cytoplasmic 2 [Mus musculus]	6410	41766	196	194	19	19	10829	1	1	1	976.443	1950.87	2	1950.87	-0.0011	0	81.32	1.9e-07	-	MEEEIAALVIDNGSGMCK	A	Acetyl (Protein N-term)	1.000000000000000000.0			Spectrum14103 scans: 15866,
3	gi|6752954|ref|NP_033739.1|	actin, cytoplasmic 2 [Mus musculus]	6410	41766	196	194	19	19	10851	1	0	0	977.535	1953.05	2	1953.06	-0.0022	0	37.33	0.0014	R	VAPEEHPVLLTEAPLNPK	A					Spectrum6779 scans: 8170,
3	gi|6752954|ref|NP_033739.1|	actin, cytoplasmic 2 [Mus musculus]	6410	41766	196	194	19	19	10854	1	0	0	977.535	1953.06	2	1953.06	-0.0016	0	70.33	7e-07	R	VAPEEHPVLLTEAPLNPK	A					Spectrum6326 scans: 7694,
3	gi|6752954|ref|NP_033739.1|	actin, cytoplasmic 2 [Mus musculus]	6410	41766	196	194	19	19	10864	2	0	0	652.026	1953.06	3	1953.06	-0.0011	0	26.63	0.017	R	VAPEEHPVLLTEAPLNPK	A					Spectrum14542 scans: 16327,
3	gi|6752954|ref|NP_033739.1|	actin, cytoplasmic 2 [Mus musculus]	6410	41766	196	194	19	19	10866	1	0	0	977.535	1953.06	2	1953.06	-0.0011	0	62.85	4e-06	R	VAPEEHPVLLTEAPLNPK	A					Spectrum6578 scans: 7959,
3	gi|6752954|ref|NP_033739.1|	actin, cytoplasmic 2 [Mus musculus]	6410	41766	196	194	19	19	10867	1	0	0	977.535	1953.06	2	1953.06	-0.0011	0	63.58	3.4e-06	R	VAPEEHPVLLTEAPLNPK	A					Spectrum6708 scans: 8096,
3	gi|6752954|ref|NP_033739.1|	actin, cytoplasmic 2 [Mus musculus]	6410	41766	196	194	19	19	10875	1	0	0	652.026	1953.06	3	1953.06	-0.0009	0	27.56	0.014	R	VAPEEHPVLLTEAPLNPK	A					Spectrum14074 scans: 15835,
3	gi|6752954|ref|NP_033739.1|	actin, cytoplasmic 2 [Mus musculus]	6410	41766	196	194	19	19	10877	1	0	0	652.026	1953.06	3	1953.06	-0.0009	0	35.7	0.0021	R	VAPEEHPVLLTEAPLNPK	A					Spectrum15019 scans: 16829,
3	gi|6752954|ref|NP_033739.1|	actin, cytoplasmic 2 [Mus musculus]	6410	41766	196	194	19	19	10880	1	0	0	652.026	1953.06	3	1953.06	-0.0007	0	26.56	0.017	R	VAPEEHPVLLTEAPLNPK	A					Spectrum15471 scans: 17304,
3	gi|6752954|ref|NP_033739.1|	actin, cytoplasmic 2 [Mus musculus]	6410	41766	196	194	19	19	10881	1	0	0	652.026	1953.06	3	1953.06	-0.0006	0	42.42	0.00042	R	VAPEEHPVLLTEAPLNPK	A					Spectrum6325 scans: 7693,
3	gi|6752954|ref|NP_033739.1|	actin, cytoplasmic 2 [Mus musculus]	6410	41766	196	194	19	19	10885	2	0	0	652.026	1953.06	3	1953.06	-0.0006	0	25.42	0.021	R	VAPEEHPVLLTEAPLNPK	A					Spectrum15408 scans: 17238,
3	gi|6752954|ref|NP_033739.1|	actin, cytoplasmic 2 [Mus musculus]	6410	41766	196	194	19	19	10891	1	0	0	977.536	1953.06	2	1953.06	-0.0002	0	72.67	3.9e-07	R	VAPEEHPVLLTEAPLNPK	A					Spectrum6462 scans: 7837,
3	gi|6752954|ref|NP_033739.1|	actin, cytoplasmic 2 [Mus musculus]	6410	41766	196	194	19	19	10903	1	0	0	652.026	1953.06	3	1953.06	0	0	26.16	0.017	R	VAPEEHPVLLTEAPLNPK	A					Spectrum15159 scans: 16976,
3	gi|6752954|ref|NP_033739.1|	actin, cytoplasmic 2 [Mus musculus]	6410	41766	196	194	19	19	10905	2	0	0	652.026	1953.06	3	1953.06	0.0002	0	35.3	0.0021	R	VAPEEHPVLLTEAPLNPK	A					Spectrum6702 scans: 8090,
3	gi|6752954|ref|NP_033739.1|	actin, cytoplasmic 2 [Mus musculus]	6410	41766	196	194	19	19	10916	1	0	0	977.536	1953.06	2	1953.06	0.0006	0	48.5	0.0001	R	VAPEEHPVLLTEAPLNPK	A					Spectrum6796 scans: 8188,
3	gi|6752954|ref|NP_033739.1|	actin, cytoplasmic 2 [Mus musculus]	6410	41766	196	194	19	19	10920	1	0	0	652.027	1953.06	3	1953.06	0.0009	0	44.53	0.00026	R	VAPEEHPVLLTEAPLNPK	A					Spectrum6577 scans: 7958,
3	gi|6752954|ref|NP_033739.1|	actin, cytoplasmic 2 [Mus musculus]	6410	41766	196	194	19	19	10925	1	0	0	652.027	1953.06	3	1953.06	0.0013	0	44.89	0.00022	R	VAPEEHPVLLTEAPLNPK	A					Spectrum6461 scans: 7836,
3	gi|6752954|ref|NP_033739.1|	actin, cytoplasmic 2 [Mus musculus]	6410	41766	196	194	19	19	12483	1	0	0	1108.04	2214.06	2	2214.06	-0.002	0	33.42	0.013	K	DLYANTVLSGGTTMYPGIADR	M					Spectrum9798 scans: 11342,
3	gi|6752954|ref|NP_033739.1|	actin, cytoplasmic 2 [Mus musculus]	6410	41766	196	194	19	19	12487	1	0	0	1108.04	2214.06	2	2214.06	-0.0013	0	117.6	4.8e-11	K	DLYANTVLSGGTTMYPGIADR	M					Spectrum9171 scans: 10684,
3	gi|6752954|ref|NP_033739.1|	actin, cytoplasmic 2 [Mus musculus]	6410	41766	196	194	19	19	12496	1	0	0	739.028	2214.06	3	2214.06	-0.001	0	58.2	4.5e-05	K	DLYANTVLSGGTTMYPGIADR	M					Spectrum16428 scans: 18601,
3	gi|6752954|ref|NP_033739.1|	actin, cytoplasmic 2 [Mus musculus]	6410	41766	196	194	19	19	12500	1	0	0	1108.04	2214.06	2	2214.06	-0.0008	0	81.84	2e-07	K	DLYANTVLSGGTTMYPGIADR	M					Spectrum16425 scans: 18597,
3	gi|6752954|ref|NP_033739.1|	actin, cytoplasmic 2 [Mus musculus]	6410	41766	196	194	19	19	12504	1	0	0	1108.04	2214.06	2	2214.06	-0.0008	0	47.18	0.00058	K	DLYANTVLSGGTTMYPGIADR	M					Spectrum15514 scans: 17349,
3	gi|6752954|ref|NP_033739.1|	actin, cytoplasmic 2 [Mus musculus]	6410	41766	196	194	19	19	12512	1	0	0	1108.04	2214.06	2	2214.06	-0.0006	0	105.39	8.6e-10	K	DLYANTVLSGGTTMYPGIADR	M					Spectrum8939 scans: 10440,
3	gi|6752954|ref|NP_033739.1|	actin, cytoplasmic 2 [Mus musculus]	6410	41766	196	194	19	19	12522	1	0	0	1108.04	2214.06	2	2214.06	-0.0003	0	121.55	2.1e-11	K	DLYANTVLSGGTTMYPGIADR	M					Spectrum9472 scans: 11000,
3	gi|6752954|ref|NP_033739.1|	actin, cytoplasmic 2 [Mus musculus]	6410	41766	196	194	19	19	12523	1	0	0	1108.04	2214.06	2	2214.06	-0.0003	0	44.2	0.0011	K	DLYANTVLSGGTTMYPGIADR	M					Spectrum15589 scans: 17429,
3	gi|6752954|ref|NP_033739.1|	actin, cytoplasmic 2 [Mus musculus]	6410	41766	196	194	19	19	12524	1	0	0	1108.04	2214.06	2	2214.06	-0.0003	0	47.66	0.00051	K	DLYANTVLSGGTTMYPGIADR	M					Spectrum14783 scans: 16580,
3	gi|6752954|ref|NP_033739.1|	actin, cytoplasmic 2 [Mus musculus]	6410	41766	196	194	19	19	12529	1	0	0	1108.04	2214.06	2	2214.06	-0.0003	0	26.56	0.066	K	DLYANTVLSGGTTMYPGIADR	M					Spectrum15063 scans: 16875,
3	gi|6752954|ref|NP_033739.1|	actin, cytoplasmic 2 [Mus musculus]	6410	41766	196	194	19	19	12530	1	0	0	739.028	2214.06	3	2214.06	-0.0003	0	44.45	0.0011	K	DLYANTVLSGGTTMYPGIADR	M					Spectrum8991 scans: 10495,
3	gi|6752954|ref|NP_033739.1|	actin, cytoplasmic 2 [Mus musculus]	6410	41766	196	194	19	19	12535	1	0	0	1108.04	2214.06	2	2214.06	-0.0001	0	108.96	3.8e-10	K	DLYANTVLSGGTTMYPGIADR	M					Spectrum9051 scans: 10558,
3	gi|6752954|ref|NP_033739.1|	actin, cytoplasmic 2 [Mus musculus]	6410	41766	196	194	19	19	12542	1	0	0	739.028	2214.06	3	2214.06	0.0001	0	57.82	4.8e-05	K	DLYANTVLSGGTTMYPGIADR	M					Spectrum9111 scans: 10621,
3	gi|6752954|ref|NP_033739.1|	actin, cytoplasmic 2 [Mus musculus]	6410	41766	196	194	19	19	12545	1	0	0	1108.04	2214.06	2	2214.06	0.0002	0	124.67	9.9e-12	K	DLYANTVLSGGTTMYPGIADR	M					Spectrum9293 scans: 10812,
3	gi|6752954|ref|NP_033739.1|	actin, cytoplasmic 2 [Mus musculus]	6410	41766	196	194	19	19	12553	1	0	0	1108.04	2214.06	2	2214.06	0.0002	0	50.09	0.00028	K	DLYANTVLSGGTTMYPGIADR	M					Spectrum15020 scans: 16830,
3	gi|6752954|ref|NP_033739.1|	actin, cytoplasmic 2 [Mus musculus]	6410	41766	196	194	19	19	12563	1	0	0	1108.04	2214.06	2	2214.06	0.0006	0	50.61	0.00026	K	DLYANTVLSGGTTMYPGIADR	M					Spectrum15678 scans: 17525,
3	gi|6752954|ref|NP_033739.1|	actin, cytoplasmic 2 [Mus musculus]	6410	41766	196	194	19	19	12569	1	0	0	1108.04	2214.06	2	2214.06	0.0009	0	64.92	9.4e-06	K	DLYANTVLSGGTTMYPGIADR	M					Spectrum14684 scans: 16476,
3	gi|6752954|ref|NP_033739.1|	actin, cytoplasmic 2 [Mus musculus]	6410	41766	196	194	19	19	12574	1	0	0	1108.04	2214.06	2	2214.06	0.0011	0	46.78	0.00061	K	DLYANTVLSGGTTMYPGIADR	M					Spectrum14969 scans: 16776,
3	gi|6752954|ref|NP_033739.1|	actin, cytoplasmic 2 [Mus musculus]	6410	41766	196	194	19	19	12578	1	0	0	1108.04	2214.06	2	2214.06	0.0019	0	37.34	0.0054	K	DLYANTVLSGGTTMYPGIADR	M					Spectrum9780 scans: 11323,
3	gi|6752954|ref|NP_033739.1|	actin, cytoplasmic 2 [Mus musculus]	6410	41766	196	194	19	19	12649	1	0	0	1116.04	2230.06	2	2230.06	-0.0001	0	114.46	1.1e-10	K	DLYANTVLSGGTTMYPGIADR	M	Oxidation (M)	0.000000000000030000000.0			Spectrum7839 scans: 9284,
3	gi|6752954|ref|NP_033739.1|	actin, cytoplasmic 2 [Mus musculus]	6410	41766	196	194	19	19	13182	1	0	0	1172.09	2342.16	2	2342.16	-0.0013	1	153.27	1.3e-14	R	KDLYANTVLSGGTTMYPGIADR	M					Spectrum7548 scans: 8978,
3	gi|6752954|ref|NP_033739.1|	actin, cytoplasmic 2 [Mus musculus]	6410	41766	196	194	19	19	13183	1	0	0	781.726	2342.16	3	2342.16	-0.0013	1	71.85	1.7e-06	R	KDLYANTVLSGGTTMYPGIADR	M					Spectrum7539 scans: 8969,
3	gi|6752954|ref|NP_033739.1|	actin, cytoplasmic 2 [Mus musculus]	6410	41766	196	194	19	19	13187	1	0	0	1172.09	2342.16	2	2342.16	-0.0006	1	119.32	3e-11	R	KDLYANTVLSGGTTMYPGIADR	M					Spectrum7663 scans: 9099,
3	gi|6752954|ref|NP_033739.1|	actin, cytoplasmic 2 [Mus musculus]	6410	41766	196	194	19	19	13188	1	0	0	781.726	2342.16	3	2342.16	-0.0001	1	75.63	6.7e-07	R	KDLYANTVLSGGTTMYPGIADR	M					Spectrum7659 scans: 9095,
3	gi|6752954|ref|NP_033739.1|	actin, cytoplasmic 2 [Mus musculus]	6410	41766	196	194	19	19	13743	1	0	0	831.722	2492.14	3	2492.15	-0.0007	0	40.51	0.0033	K	LCYVALDFEQEMATAASSSSLEK	S					Spectrum12420 scans: 14096,
3	gi|6752954|ref|NP_033739.1|	actin, cytoplasmic 2 [Mus musculus]	6410	41766	196	194	19	19	13746	1	0	0	1247.08	2492.14	2	2492.15	-0.0007	0	28.58	0.052	K	LCYVALDFEQEMATAASSSSLEK	S					Spectrum14622 scans: 16411,
3	gi|6752954|ref|NP_033739.1|	actin, cytoplasmic 2 [Mus musculus]	6410	41766	196	194	19	19	13747	1	0	0	831.722	2492.14	3	2492.15	-0.0005	0	55.87	9.9e-05	K	LCYVALDFEQEMATAASSSSLEK	S					Spectrum12125 scans: 13786,
3	gi|6752954|ref|NP_033739.1|	actin, cytoplasmic 2 [Mus musculus]	6410	41766	196	194	19	19	13752	1	0	0	1247.08	2492.14	2	2492.15	-0.0004	0	81.49	2.7e-07	K	LCYVALDFEQEMATAASSSSLEK	S					Spectrum15410 scans: 17240,
3	gi|6752954|ref|NP_033739.1|	actin, cytoplasmic 2 [Mus musculus]	6410	41766	196	194	19	19	13753	1	0	0	1247.08	2492.14	2	2492.15	-0.0004	0	100.59	3.4e-09	K	LCYVALDFEQEMATAASSSSLEK	S					Spectrum14282 scans: 16054,
3	gi|6752954|ref|NP_033739.1|	actin, cytoplasmic 2 [Mus musculus]	6410	41766	196	194	19	19	13756	1	0	0	831.722	2492.14	3	2492.15	-0.0002	0	28.89	0.05	K	LCYVALDFEQEMATAASSSSLEK	S					Spectrum12225 scans: 13891,
3	gi|6752954|ref|NP_033739.1|	actin, cytoplasmic 2 [Mus musculus]	6410	41766	196	194	19	19	13761	1	0	0	1247.08	2492.14	2	2492.15	-0.0002	0	48.61	0.00053	K	LCYVALDFEQEMATAASSSSLEK	S					Spectrum14908 scans: 16712,
3	gi|6752954|ref|NP_033739.1|	actin, cytoplasmic 2 [Mus musculus]	6410	41766	196	194	19	19	13778	1	0	0	1247.08	2492.15	2	2492.15	0.0006	0	119.71	4.2e-11	K	LCYVALDFEQEMATAASSSSLEK	S					Spectrum12226 scans: 13892,
3	gi|6752954|ref|NP_033739.1|	actin, cytoplasmic 2 [Mus musculus]	6410	41766	196	194	19	19	13779	1	0	0	1247.08	2492.15	2	2492.15	0.0006	0	135.71	1.1e-12	K	LCYVALDFEQEMATAASSSSLEK	S					Spectrum12129 scans: 13790,
3	gi|6752954|ref|NP_033739.1|	actin, cytoplasmic 2 [Mus musculus]	6410	41766	196	194	19	19	13787	1	0	0	1247.08	2492.15	2	2492.15	0.001	0	33.4	0.018	K	LCYVALDFEQEMATAASSSSLEK	S					Spectrum15454 scans: 17286,
3	gi|6752954|ref|NP_033739.1|	actin, cytoplasmic 2 [Mus musculus]	6410	41766	196	194	19	19	13788	1	0	0	1247.08	2492.15	2	2492.15	0.0013	0	28.76	0.052	K	LCYVALDFEQEMATAASSSSLEK	S					Spectrum14816 scans: 16615,
3	gi|6752954|ref|NP_033739.1|	actin, cytoplasmic 2 [Mus musculus]	6410	41766	196	194	19	19	13789	1	0	0	1247.08	2492.15	2	2492.15	0.0013	0	92.54	2.2e-08	K	LCYVALDFEQEMATAASSSSLEK	S					Spectrum14089 scans: 15851,
3	gi|6752954|ref|NP_033739.1|	actin, cytoplasmic 2 [Mus musculus]	6410	41766	196	194	19	19	13791	1	0	0	1247.08	2492.15	2	2492.15	0.0015	0	45.2	0.0011	K	LCYVALDFEQEMATAASSSSLEK	S					Spectrum15367 scans: 17195,
3	gi|6752954|ref|NP_033739.1|	actin, cytoplasmic 2 [Mus musculus]	6410	41766	196	194	19	19	13792	1	0	0	1247.08	2492.15	2	2492.15	0.0015	0	36.75	0.0079	K	LCYVALDFEQEMATAASSSSLEK	S					Spectrum15191 scans: 17009,
3	gi|6752954|ref|NP_033739.1|	actin, cytoplasmic 2 [Mus musculus]	6410	41766	196	194	19	19	13798	1	0	0	1247.08	2492.15	2	2492.15	0.0028	0	48.71	0.00052	K	LCYVALDFEQEMATAASSSSLEK	S					Spectrum15533 scans: 17369,
3	gi|6752954|ref|NP_033739.1|	actin, cytoplasmic 2 [Mus musculus]	6410	41766	196	194	19	19	15694	1	0	0	1061.87	3182.6	3	3182.61	-0.0057	0	77.41	3.6e-07	R	TTGIVMDSGDGVTHTVPIYEGYALPHAILR	L					Spectrum9394 scans: 10918,
3	gi|6752954|ref|NP_033739.1|	actin, cytoplasmic 2 [Mus musculus]	6410	41766	196	194	19	19	15695	1	0	0	1061.88	3182.6	3	3182.61	-0.0039	0	84.19	7.4e-08	R	TTGIVMDSGDGVTHTVPIYEGYALPHAILR	L					Spectrum9271 scans: 10789,
3	gi|6752954|ref|NP_033739.1|	actin, cytoplasmic 2 [Mus musculus]	6410	41766	196	194	19	19	15696	1	0	0	1061.88	3182.6	3	3182.61	-0.0028	0	93.01	9.7e-09	R	TTGIVMDSGDGVTHTVPIYEGYALPHAILR	L					Spectrum9152 scans: 10664,
3	gi|6752954|ref|NP_033739.1|	actin, cytoplasmic 2 [Mus musculus]	6410	41766	196	194	19	19	15697	1	0	0	1061.88	3182.61	3	3182.61	-0.0021	0	86.84	3.8e-08	R	TTGIVMDSGDGVTHTVPIYEGYALPHAILR	L					Spectrum9355 scans: 10877,
3	gi|6752954|ref|NP_033739.1|	actin, cytoplasmic 2 [Mus musculus]	6410	41766	196	194	19	19	15698	1	0	0	1061.88	3182.61	3	3182.61	-0.0013	0	70.35	1.6e-06	R	TTGIVMDSGDGVTHTVPIYEGYALPHAILR	L					Spectrum9503 scans: 11032,
3	gi|6752954|ref|NP_033739.1|	actin, cytoplasmic 2 [Mus musculus]	6410	41766	196	194	19	19	15699	1	0	0	1592.31	3182.61	2	3182.61	0.0022	0	58.88	2.1e-05	R	TTGIVMDSGDGVTHTVPIYEGYALPHAILR	L					Spectrum9189 scans: 10702,
3	gi|6752954|ref|NP_033739.1|	actin, cytoplasmic 2 [Mus musculus]	6410	41766	196	194	19	19	15719	1	0	0	1067.21	3198.6	3	3198.6	0.0006	0	78.62	3.1e-07	R	TTGIVMDSGDGVTHTVPIYEGYALPHAILR	L	Oxidation (M)	0.000003000000000000000000000000.0			Spectrum8776 scans: 10269,
4	gi|114326446|ref|NP_071855.2|	myosin-9 isoform 1 [Mus musculus]	5326	226232	139	135	90	89	97	1	1	1	387.23	772.444	2	772.444	0.0003	1	35.62	0.0092	K	KLLEDR	V					Spectrum1637 scans: 2735,
4	gi|114326446|ref|NP_071855.2|	myosin-9 isoform 1 [Mus musculus]	5326	226232	139	135	90	89	234	1	1	1	400.713	799.412	2	799.412	0.0005	0	27.36	0.008	K	YLYVDK	N					Spectrum3338 scans: 4529,
4	gi|114326446|ref|NP_071855.2|	myosin-9 isoform 1 [Mus musculus]	5326	226232	139	135	90	89	612	1	1	1	430.23	858.445	2	858.445	0.0001	0	38.54	0.0027	R	GELANEVK	A					Spectrum1792 scans: 2898,
4	gi|114326446|ref|NP_071855.2|	myosin-9 isoform 1 [Mus musculus]	5326	226232	139	135	90	89	735	1	1	1	437.255	872.496	2	872.497	-0.0002	0	57.82	3.7e-05	K	ASIAALEAK	I					Spectrum3958 scans: 5196,
4	gi|114326446|ref|NP_071855.2|	myosin-9 isoform 1 [Mus musculus]	5326	226232	139	135	90	89	756	1	1	1	438.747	875.479	2	875.479	0	1	30.81	0.0035	K	KLEMDLK	D					Spectrum3853 scans: 5085,
4	gi|114326446|ref|NP_071855.2|	myosin-9 isoform 1 [Mus musculus]	5326	226232	139	135	90	89	905	1	1	1	452.74	903.466	2	903.466	0	0	47.66	0.00036	R	QSVSNLEK	K					Spectrum1407 scans: 2494,
4	gi|114326446|ref|NP_071855.2|	myosin-9 isoform 1 [Mus musculus]	5326	226232	139	135	90	89	943	1	1	1	454.747	907.48	2	907.48	-0.0001	0	48.78	5.8e-05	K	FVSELWK	D					Spectrum8058 scans: 9514,
4	gi|114326446|ref|NP_071855.2|	myosin-9 isoform 1 [Mus musculus]	5326	226232	139	135	90	89	1006	1	1	1	459.238	916.461	2	916.461	-0.0007	0	30.48	0.023	K	DLEGLSQR	L					Spectrum3043 scans: 4217,
4	gi|114326446|ref|NP_071855.2|	myosin-9 isoform 1 [Mus musculus]	5326	226232	139	135	90	89	1263	1	1	0	474.252	946.49	2	946.491	-0.0002	0	45.5	0.0005	R	QQQLTAMK	V					Spectrum1886 scans: 2997,
4	gi|114326446|ref|NP_071855.2|	myosin-9 isoform 1 [Mus musculus]	5326	226232	139	135	90	89	1307	1	1	1	477.748	953.481	2	953.482	-0.0004	0	59.54	1.4e-05	R	HEDELLAK	E					Spectrum2070 scans: 3190,
4	gi|114326446|ref|NP_071855.2|	myosin-9 isoform 1 [Mus musculus]	5326	226232	139	135	90	89	1735	1	1	1	502.282	1002.55	2	1002.55	-0.0003	0	36.88	0.0018	R	GDLPFVVTR	R					Spectrum8041 scans: 9496,
4	gi|114326446|ref|NP_071855.2|	myosin-9 isoform 1 [Mus musculus]	5326	226232	139	135	90	89	2022	1	1	1	522.316	1042.62	2	1042.62	-0.0001	1	31.43	0.0015	K	KLVWVPSSK	N					Spectrum5184 scans: 6492,
4	gi|114326446|ref|NP_071855.2|	myosin-9 isoform 1 [Mus musculus]	5326	226232	139	135	90	89	2047	1	1	1	523.289	1044.56	2	1044.56	-0.0004	0	54.9	3e-05	R	LEVNLQAMK	A					Spectrum6327 scans: 7695,
4	gi|114326446|ref|NP_071855.2|	myosin-9 isoform 1 [Mus musculus]	5326	226232	139	135	90	89	2607	1	1	0	552.303	1102.59	2	1102.59	-0.0006	1	32.75	0.0097	K	RQQQLTAMK	V					Spectrum1471 scans: 2561,
4	gi|114326446|ref|NP_071855.2|	myosin-9 isoform 1 [Mus musculus]	5326	226232	139	135	90	89	2740	1	1	0	558.793	1115.57	2	1115.57	0	0	28.08	0.038	R	DLGEELEALK	T					Spectrum8873 scans: 10371,
4	gi|114326446|ref|NP_071855.2|	myosin-9 isoform 1 [Mus musculus]	5326	226232	139	135	90	89	3154	1	1	1	580.333	1158.65	2	1158.65	-0.0003	1	43.82	0.0003	R	RGDLPFVVTR	R					Spectrum6385 scans: 7756,
4	gi|114326446|ref|NP_071855.2|	myosin-9 isoform 1 [Mus musculus]	5326	226232	139	135	90	89	3155	1	1	1	387.224	1158.65	3	1158.65	0	1	33.94	0.0053	R	RGDLPFVVTR	R					Spectrum6387 scans: 7758,
4	gi|114326446|ref|NP_071855.2|	myosin-9 isoform 1 [Mus musculus]	5326	226232	139	135	90	89	3559	1	1	1	597.311	1192.61	2	1192.61	-0.0005	0	60.81	1.5e-05	K	ALELDSNLYR	I					Spectrum6862 scans: 8258,
4	gi|114326446|ref|NP_071855.2|	myosin-9 isoform 1 [Mus musculus]	5326	226232	139	135	90	89	3667	1	1	1	602.797	1203.58	2	1203.58	-0.0003	0	73.81	4.6e-07	R	ALEQQVEEMK	T					Spectrum3838 scans: 5070,
4	gi|114326446|ref|NP_071855.2|	myosin-9 isoform 1 [Mus musculus]	5326	226232	139	135	90	89	3698	1	1	1	603.324	1204.63	2	1204.63	0.0001	0	51.22	0.00011	K	TDLLLEPYNK	Y					Spectrum7222 scans: 8636,
4	gi|114326446|ref|NP_071855.2|	myosin-9 isoform 1 [Mus musculus]	5326	226232	139	135	90	89	3817	1	1	1	608.314	1214.61	2	1214.61	-0.0003	0	41.53	0.0011	K	DVLLQVEDER	R					Spectrum6348 scans: 7717,
4	gi|114326446|ref|NP_071855.2|	myosin-9 isoform 1 [Mus musculus]	5326	226232	139	135	90	89	3891	1	1	0	610.829	1219.64	2	1219.64	-0.0008	1	60.35	1.3e-05	K	KFDQLLAEEK	T					Spectrum4705 scans: 5988,
4	gi|114326446|ref|NP_071855.2|	myosin-9 isoform 1 [Mus musculus]	5326	226232	139	135	90	89	3893	1	1	0	610.83	1219.64	2	1219.64	-0.0001	1	43.28	0.00072	K	KFDQLLAEEK	T					Spectrum4749 scans: 6034,
4	gi|114326446|ref|NP_071855.2|	myosin-9 isoform 1 [Mus musculus]	5326	226232	139	135	90	89	3930	1	1	0	408.551	1222.63	3	1222.63	-0.0003	0	31.22	0.012	R	AGVLAHLEEER	D					Spectrum4783 scans: 6070,
4	gi|114326446|ref|NP_071855.2|	myosin-9 isoform 1 [Mus musculus]	5326	226232	139	135	90	89	3931	1	1	0	612.322	1222.63	2	1222.63	-0.0002	0	50.96	0.00013	R	AGVLAHLEEER	D					Spectrum4772 scans: 6058,
4	gi|114326446|ref|NP_071855.2|	myosin-9 isoform 1 [Mus musculus]	5326	226232	139	135	90	89	3954	1	1	1	613.804	1225.59	2	1225.59	-0.0009	0	67.44	2.2e-06	K	DLEAHIDTANK	N					Spectrum2146 scans: 3270,
4	gi|114326446|ref|NP_071855.2|	myosin-9 isoform 1 [Mus musculus]	5326	226232	139	135	90	89	4133	1	1	1	621.798	1241.58	2	1241.58	-0.0006	0	57.6	3.8e-05	K	THEAQIQEMR	Q					Spectrum1589 scans: 2685,
4	gi|114326446|ref|NP_071855.2|	myosin-9 isoform 1 [Mus musculus]	5326	226232	139	135	90	89	4134	2	1	1	414.868	1241.58	3	1241.58	0.0002	0	25.49	0.061	K	THEAQIQEMR	Q					Spectrum1588 scans: 2684,
4	gi|114326446|ref|NP_071855.2|	myosin-9 isoform 1 [Mus musculus]	5326	226232	139	135	90	89	4216	1	1	1	625.764	1249.51	2	1249.51	-0.0003	0	25.3	0.05	R	EMEAELEDER	K					Spectrum2824 scans: 3986,
4	gi|114326446|ref|NP_071855.2|	myosin-9 isoform 1 [Mus musculus]	5326	226232	139	135	90	89	4383	1	1	0	629.343	1256.67	2	1256.67	-0.0009	1	58.73	1.6e-05	K	KEEELQAALAR	V					Spectrum3312 scans: 4501,
4	gi|114326446|ref|NP_071855.2|	myosin-9 isoform 1 [Mus musculus]	5326	226232	139	135	90	89	4384	1	1	0	629.343	1256.67	2	1256.67	-0.0007	1	49.59	0.00014	K	KEEELQAALAR	V					Spectrum3363 scans: 4555,
4	gi|114326446|ref|NP_071855.2|	myosin-9 isoform 1 [Mus musculus]	5326	226232	139	135	90	89	4385	1	1	0	629.343	1256.67	2	1256.67	-0.0002	1	37.36	0.0023	K	KEEELQAALAR	V					Spectrum3377 scans: 4570,
4	gi|114326446|ref|NP_071855.2|	myosin-9 isoform 1 [Mus musculus]	5326	226232	139	135	90	89	4386	1	1	0	419.898	1256.67	3	1256.67	0.0005	1	47.06	0.00028	K	KEEELQAALAR	V					Spectrum3318 scans: 4508,
4	gi|114326446|ref|NP_071855.2|	myosin-9 isoform 1 [Mus musculus]	5326	226232	139	135	90	89	4618	1	1	1	637.852	1273.69	2	1273.69	-0.0014	0	45.79	0.00033	R	YEILTPNSIPK	G					Spectrum6908 scans: 8306,
4	gi|114326446|ref|NP_071855.2|	myosin-9 isoform 1 [Mus musculus]	5326	226232	139	135	90	89	4724	1	1	1	642.861	1283.71	2	1283.71	-0.0004	0	46.24	0.0002	K	VEAQLQELQVK	F					Spectrum5298 scans: 6612,
4	gi|114326446|ref|NP_071855.2|	myosin-9 isoform 1 [Mus musculus]	5326	226232	139	135	90	89	4801	1	1	1	647.307	1292.6	2	1292.6	-0.0002	1	61.86	1.1e-05	R	NAEQFKDQADK	A					Spectrum977 scans: 2042,
4	gi|114326446|ref|NP_071855.2|	myosin-9 isoform 1 [Mus musculus]	5326	226232	139	135	90	89	4880	1	1	0	653.338	1304.66	2	1304.66	0.0003	0	73.05	7.5e-07	K	EQADFAIEALAK	A					Spectrum8178 scans: 9640,
4	gi|114326446|ref|NP_071855.2|	myosin-9 isoform 1 [Mus musculus]	5326	226232	139	135	90	89	5000	1	1	0	659.877	1317.74	2	1317.74	-0.0009	0	40.42	0.00082	K	LDPHLVLDQLR	C					Spectrum8653 scans: 10140,
4	gi|114326446|ref|NP_071855.2|	myosin-9 isoform 1 [Mus musculus]	5326	226232	139	135	90	89	5001	1	1	0	440.254	1317.74	3	1317.74	-0.0004	0	40.19	0.001	K	LDPHLVLDQLR	C					Spectrum8654 scans: 10141,
4	gi|114326446|ref|NP_071855.2|	myosin-9 isoform 1 [Mus musculus]	5326	226232	139	135	90	89	5002	1	1	0	659.877	1317.74	2	1317.74	-0.0003	0	27.66	0.018	K	LDPHLVLDQLR	C					Spectrum8779 scans: 10272,
4	gi|114326446|ref|NP_071855.2|	myosin-9 isoform 1 [Mus musculus]	5326	226232	139	135	90	89	5118	1	1	1	666.307	1330.6	2	1330.6	-0.0002	0	55.96	3.6e-05	R	QLEEAEEEAQR	A					Spectrum1463 scans: 2552,
4	gi|114326446|ref|NP_071855.2|	myosin-9 isoform 1 [Mus musculus]	5326	226232	139	135	90	89	5201	1	1	1	672.316	1342.62	2	1342.62	-0.0005	0	65.94	4.7e-06	K	HEAMITDLEER	L					Spectrum4665 scans: 5946,
4	gi|114326446|ref|NP_071855.2|	myosin-9 isoform 1 [Mus musculus]	5326	226232	139	135	90	89	5243	1	1	1	674.814	1347.61	2	1347.62	-0.0009	0	89.51	1.8e-08	R	DELADEIANSSGK	G					Spectrum4544 scans: 5819,
4	gi|114326446|ref|NP_071855.2|	myosin-9 isoform 1 [Mus musculus]	5326	226232	139	135	90	89	5475	1	1	1	686.365	1370.71	2	1370.72	-0.0004	1	47.58	0.00019	K	DVLLQVEDERR	N					Spectrum5330 scans: 6646,
4	gi|114326446|ref|NP_071855.2|	myosin-9 isoform 1 [Mus musculus]	5326	226232	139	135	90	89	5545	1	1	1	689.811	1377.61	2	1377.61	-0.0015	1	64.19	5.2e-06	R	EMEAELEDERK	Q					Spectrum1950 scans: 3064,
4	gi|114326446|ref|NP_071855.2|	myosin-9 isoform 1 [Mus musculus]	5326	226232	139	135	90	89	5644	1	1	1	694.786	1387.56	2	1387.56	-0.0002	0	62	7.5e-06	K	DMFQETMEAMR	I					Spectrum9632 scans: 11168,
4	gi|114326446|ref|NP_071855.2|	myosin-9 isoform 1 [Mus musculus]	5326	226232	139	135	90	89	5918	1	1	1	706.909	1411.8	2	1411.8	-0.0005	1	79.2	4.9e-08	K	KVEAQLQELQVK	F					Spectrum4258 scans: 5514,
4	gi|114326446|ref|NP_071855.2|	myosin-9 isoform 1 [Mus musculus]	5326	226232	139	135	90	89	5919	1	1	1	471.608	1411.8	3	1411.8	-0.0004	1	35.85	0.0011	K	KVEAQLQELQVK	F					Spectrum4261 scans: 5517,
4	gi|114326446|ref|NP_071855.2|	myosin-9 isoform 1 [Mus musculus]	5326	226232	139	135	90	89	5920	1	1	1	706.909	1411.8	2	1411.8	0	1	52.94	2.3e-05	K	KVEAQLQELQVK	F					Spectrum4332 scans: 5591,
4	gi|114326446|ref|NP_071855.2|	myosin-9 isoform 1 [Mus musculus]	5326	226232	139	135	90	89	6186	1	1	1	719.871	1437.73	2	1437.73	-0.0012	0	44.48	0.00046	K	QIATLHAQVTDMK	K	Gln->pyro-Glu (N-term Q)	2.0000000000000.0			Spectrum6322 scans: 7689,
4	gi|114326446|ref|NP_071855.2|	myosin-9 isoform 1 [Mus musculus]	5326	226232	139	135	90	89	6341	1	1	0	726.902	1451.79	2	1451.79	0.0001	0	54.48	3.8e-05	K	VIQYLAHVASSHK	S					Spectrum3506 scans: 4707,
4	gi|114326446|ref|NP_071855.2|	myosin-9 isoform 1 [Mus musculus]	5326	226232	139	135	90	89	6343	1	1	0	484.937	1451.79	3	1451.79	0.0002	0	37.08	0.0021	K	VIQYLAHVASSHK	S					Spectrum3469 scans: 4669,
4	gi|114326446|ref|NP_071855.2|	myosin-9 isoform 1 [Mus musculus]	5326	226232	139	135	90	89	6373	1	1	1	728.384	1454.75	2	1454.76	-0.0011	0	65.21	4.2e-06	K	QIATLHAQVTDMK	K					Spectrum3721 scans: 4946,
4	gi|114326446|ref|NP_071855.2|	myosin-9 isoform 1 [Mus musculus]	5326	226232	139	135	90	89	6421	1	1	1	729.938	1457.86	2	1457.86	0	0	89.28	3.1e-09	R	VISGVLQLGNIAFK	K					Spectrum11185 scans: 12799,
4	gi|114326446|ref|NP_071855.2|	myosin-9 isoform 1 [Mus musculus]	5326	226232	139	135	90	89	6691	1	1	1	744.357	1486.7	2	1486.7	-0.001	1	53.58	7.8e-05	K	RQLEEAEEEAQR	A					Spectrum1262 scans: 2341,
4	gi|114326446|ref|NP_071855.2|	myosin-9 isoform 1 [Mus musculus]	5326	226232	139	135	90	89	6746	1	1	0	747.841	1493.67	2	1493.67	-0.0004	0	78.87	2.5e-07	R	EDQSILCTGESGAGK	T					Spectrum3426 scans: 4623,
4	gi|114326446|ref|NP_071855.2|	myosin-9 isoform 1 [Mus musculus]	5326	226232	139	135	90	89	7117	1	1	1	765.885	1529.76	2	1529.76	-0.0008	0	97.32	2.9e-09	K	IAQLEEQLDNETK	E					Spectrum4856 scans: 6147,
4	gi|114326446|ref|NP_071855.2|	myosin-9 isoform 1 [Mus musculus]	5326	226232	139	135	90	89	7118	1	1	1	765.886	1529.76	2	1529.76	-0.0006	0	45.2	0.00047	K	IAQLEEQLDNETK	E					Spectrum4951 scans: 6246,
4	gi|114326446|ref|NP_071855.2|	myosin-9 isoform 1 [Mus musculus]	5326	226232	139	135	90	89	7207	1	1	1	770.956	1539.9	2	1539.9	-0.0013	2	53.02	1.7e-05	R	KKVEAQLQELQVK	F					Spectrum2999 scans: 4170,
4	gi|114326446|ref|NP_071855.2|	myosin-9 isoform 1 [Mus musculus]	5326	226232	139	135	90	89	7209	1	1	1	514.307	1539.9	3	1539.9	-0.0007	2	27.95	0.0054	R	KKVEAQLQELQVK	F					Spectrum2985 scans: 4156,
4	gi|114326446|ref|NP_071855.2|	myosin-9 isoform 1 [Mus musculus]	5326	226232	139	135	90	89	7426	1	1	1	783.341	1564.67	2	1564.67	0	0	64.77	5.2e-06	R	ELEDATETADAMNR	E					Spectrum2842 scans: 4005,
4	gi|114326446|ref|NP_071855.2|	myosin-9 isoform 1 [Mus musculus]	5326	226232	139	135	90	89	7479	1	1	1	786.43	1570.85	2	1570.85	-0.0012	0	78.84	2e-07	K	VSHLLGINVTDFTR	G					Spectrum8953 scans: 10455,
4	gi|114326446|ref|NP_071855.2|	myosin-9 isoform 1 [Mus musculus]	5326	226232	139	135	90	89	7480	1	1	1	524.623	1570.85	3	1570.85	-0.0005	0	26.3	0.036	K	VSHLLGINVTDFTR	G					Spectrum8951 scans: 10453,
4	gi|114326446|ref|NP_071855.2|	myosin-9 isoform 1 [Mus musculus]	5326	226232	139	135	90	89	7541	1	1	1	791.342	1580.67	2	1580.67	-0.0003	0	107.36	3.1e-10	K	MEDGVGCLETAEEAK	R					Spectrum5603 scans: 6933,
4	gi|114326446|ref|NP_071855.2|	myosin-9 isoform 1 [Mus musculus]	5326	226232	139	135	90	89	7566	1	1	1	793.385	1584.76	2	1584.76	-0.0001	1	40.04	0.0022	K	NKHEAMITDLEER	L					Spectrum3474 scans: 4674,
4	gi|114326446|ref|NP_071855.2|	myosin-9 isoform 1 [Mus musculus]	5326	226232	139	135	90	89	7608	1	1	0	796.354	1590.69	2	1590.69	-0.0011	0	93.01	7.4e-09	R	NTDQASMPDNTAAQK	V					Spectrum1066 scans: 2136,
4	gi|114326446|ref|NP_071855.2|	myosin-9 isoform 1 [Mus musculus]	5326	226232	139	135	90	89	7687	1	1	1	801.405	1600.79	2	1600.8	-0.0005	0	59.08	2.6e-05	R	IMGIPEDEQMGLLR	V					Spectrum9591 scans: 11125,
4	gi|114326446|ref|NP_071855.2|	myosin-9 isoform 1 [Mus musculus]	5326	226232	139	135	90	89	7772	1	1	1	538.306	1611.89	3	1611.89	0.0004	2	32.01	0.0068	K	LKDVLLQVEDERR	N					Spectrum5489 scans: 6813,
4	gi|114326446|ref|NP_071855.2|	myosin-9 isoform 1 [Mus musculus]	5326	226232	139	135	90	89	8026	1	1	1	820.923	1639.83	2	1639.83	-0.0003	0	39.06	0.002	R	FLSNGHVTIPGQQDK	D					Spectrum4398 scans: 5663,
4	gi|114326446|ref|NP_071855.2|	myosin-9 isoform 1 [Mus musculus]	5326	226232	139	135	90	89	8027	1	1	1	820.923	1639.83	2	1639.83	0.0003	0	43.69	0.00074	R	FLSNGHVTIPGQQDK	D					Spectrum4409 scans: 5675,
4	gi|114326446|ref|NP_071855.2|	myosin-9 isoform 1 [Mus musculus]	5326	226232	139	135	90	89	8303	1	1	1	835.385	1668.75	2	1668.76	-0.0006	0	109.45	2.5e-10	R	VAEFTTNLMEEEEK	S					Spectrum6927 scans: 8326,
4	gi|114326446|ref|NP_071855.2|	myosin-9 isoform 1 [Mus musculus]	5326	226232	139	135	90	89	8325	1	1	1	836.925	1671.84	2	1671.84	-0.001	0	82.89	1.1e-07	K	NFINNPLAQADWAAK	K					Spectrum9474 scans: 11002,
4	gi|114326446|ref|NP_071855.2|	myosin-9 isoform 1 [Mus musculus]	5326	226232	139	135	90	89	8720	1	1	1	854.382	1706.75	2	1706.75	-0.0005	0	91.78	1.4e-08	K	LEEDQIIMEDQNCK	L					Spectrum5365 scans: 6682,
4	gi|114326446|ref|NP_071855.2|	myosin-9 isoform 1 [Mus musculus]	5326	226232	139	135	90	89	8750	1	1	1	855.39	1708.77	2	1708.76	0.0006	1	114.6	8.2e-11	K	KMEDGVGCLETAEEAK	R					Spectrum4620 scans: 5898,
4	gi|114326446|ref|NP_071855.2|	myosin-9 isoform 1 [Mus musculus]	5326	226232	139	135	90	89	8765	1	1	0	855.465	1708.91	2	1708.91	-0.0001	0	51.63	7.6e-05	R	QLLQANPILEAFGNAK	T	Gln->pyro-Glu (N-term Q)	2.0000000000000000.0			Spectrum13702 scans: 15445,
4	gi|114326446|ref|NP_071855.2|	myosin-9 isoform 1 [Mus musculus]	5326	226232	139	135	90	89	8797	1	1	1	571.614	1711.82	3	1711.82	0.0001	1	55.79	5.1e-05	K	KQELEEICHDLEAR	V					Spectrum7247 scans: 8662,
4	gi|114326446|ref|NP_071855.2|	myosin-9 isoform 1 [Mus musculus]	5326	226232	139	135	90	89	8798	1	1	1	856.919	1711.82	2	1711.82	0.0033	1	37.95	0.0033	K	KQELEEICHDLEAR	V					Spectrum7281 scans: 8697,
4	gi|114326446|ref|NP_071855.2|	myosin-9 isoform 1 [Mus musculus]	5326	226232	139	135	90	89	8955	1	1	0	863.977	1725.94	2	1725.94	-0.0012	0	59.3	1.2e-05	R	QLLQANPILEAFGNAK	T					Spectrum11705 scans: 13345,
4	gi|114326446|ref|NP_071855.2|	myosin-9 isoform 1 [Mus musculus]	5326	226232	139	135	90	89	8956	1	1	0	863.977	1725.94	2	1725.94	-0.0012	0	58.9	1.3e-05	R	QLLQANPILEAFGNAK	T					Spectrum11841 scans: 13487,
4	gi|114326446|ref|NP_071855.2|	myosin-9 isoform 1 [Mus musculus]	5326	226232	139	135	90	89	8972	1	1	1	865.439	1728.86	2	1728.86	-0.0002	1	35.3	0.0055	K	QTLENERGELANEVK	A					Spectrum2928 scans: 4095,
4	gi|114326446|ref|NP_071855.2|	myosin-9 isoform 1 [Mus musculus]	5326	226232	139	135	90	89	9144	1	1	1	872.436	1742.86	2	1742.86	-0.0005	0	66.53	5.1e-06	K	EEVGEEAIVELVENGK	K					Spectrum10507 scans: 12087,
4	gi|114326446|ref|NP_071855.2|	myosin-9 isoform 1 [Mus musculus]	5326	226232	139	135	90	89	9393	1	1	1	885.41	1768.81	2	1768.8	0.0019	0	59.37	2.9e-05	R	LTEMETMQSQLMAEK	L					Spectrum7358 scans: 8778,
4	gi|114326446|ref|NP_071855.2|	myosin-9 isoform 1 [Mus musculus]	5326	226232	139	135	90	89	9394	1	1	1	885.411	1768.81	2	1768.8	0.0025	0	99.1	3.2e-09	R	LTEMETMQSQLMAEK	L					Spectrum7284 scans: 8701,
4	gi|114326446|ref|NP_071855.2|	myosin-9 isoform 1 [Mus musculus]	5326	226232	139	135	90	89	9933	1	1	1	609.302	1824.88	3	1824.89	-0.0023	0	46.04	0.00066	K	HSQAVEELADQLEQTK	R					Spectrum6731 scans: 8120,
4	gi|114326446|ref|NP_071855.2|	myosin-9 isoform 1 [Mus musculus]	5326	226232	139	135	90	89	9935	1	1	1	609.303	1824.89	3	1824.89	0.0007	0	49.02	0.00025	K	HSQAVEELADQLEQTK	R					Spectrum6782 scans: 8174,
4	gi|114326446|ref|NP_071855.2|	myosin-9 isoform 1 [Mus musculus]	5326	226232	139	135	90	89	10020	1	1	1	612.621	1834.84	3	1834.84	-0.0013	1	37.5	0.0043	K	KLEEDQIIMEDQNCK	L					Spectrum4468 scans: 5738,
4	gi|114326446|ref|NP_071855.2|	myosin-9 isoform 1 [Mus musculus]	5326	226232	139	135	90	89	10021	1	1	1	918.429	1834.84	2	1834.84	-0.0009	1	96.92	4.9e-09	K	KLEEDQIIMEDQNCK	L					Spectrum4494 scans: 5766,
4	gi|114326446|ref|NP_071855.2|	myosin-9 isoform 1 [Mus musculus]	5326	226232	139	135	90	89	10022	1	1	1	918.429	1834.84	2	1834.84	-0.0004	1	123.82	9.6e-12	K	KLEEDQIIMEDQNCK	L					Spectrum4460 scans: 5729,
4	gi|114326446|ref|NP_071855.2|	myosin-9 isoform 1 [Mus musculus]	5326	226232	139	135	90	89	10252	1	1	1	935.486	1868.96	2	1868.96	-0.0018	0	87.35	3e-08	K	ANLQIDQINTDLNLER	S					Spectrum8099 scans: 9557,
4	gi|114326446|ref|NP_071855.2|	myosin-9 isoform 1 [Mus musculus]	5326	226232	139	135	90	89	10253	1	1	1	935.486	1868.96	2	1868.96	-0.0013	0	87.7	3.1e-08	K	ANLQIDQINTDLNLER	S					Spectrum8091 scans: 9548,
4	gi|114326446|ref|NP_071855.2|	myosin-9 isoform 1 [Mus musculus]	5326	226232	139	135	90	89	10530	1	1	1	638.977	1913.91	3	1913.91	-0.0015	0	32.62	0.016	R	HEMPPHIYAITDTAYR	S					Spectrum5400 scans: 6719,
4	gi|114326446|ref|NP_071855.2|	myosin-9 isoform 1 [Mus musculus]	5326	226232	139	135	90	89	10531	1	1	1	638.977	1913.91	3	1913.91	-0.001	0	44.92	0.00089	R	HEMPPHIYAITDTAYR	S					Spectrum5510 scans: 6835,
4	gi|114326446|ref|NP_071855.2|	myosin-9 isoform 1 [Mus musculus]	5326	226232	139	135	90	89	10532	1	1	1	638.977	1913.91	3	1913.91	-0.0004	0	25.99	0.067	R	HEMPPHIYAITDTAYR	S					Spectrum5569 scans: 6897,
4	gi|114326446|ref|NP_071855.2|	myosin-9 isoform 1 [Mus musculus]	5326	226232	139	135	90	89	10534	1	1	1	638.977	1913.91	3	1913.91	-0.0003	0	55.47	8.2e-05	R	HEMPPHIYAITDTAYR	S					Spectrum5164 scans: 6471,
4	gi|114326446|ref|NP_071855.2|	myosin-9 isoform 1 [Mus musculus]	5326	226232	139	135	90	89	10537	1	1	1	638.977	1913.91	3	1913.91	0.0005	0	25.48	0.079	R	HEMPPHIYAITDTAYR	S					Spectrum5498 scans: 6822,
4	gi|114326446|ref|NP_071855.2|	myosin-9 isoform 1 [Mus musculus]	5326	226232	139	135	90	89	10566	1	1	1	960.001	1917.99	2	1917.99	-0.001	0	122.45	1.1e-11	K	LQVELDSVTGLLSQSDSK	S					Spectrum9956 scans: 11508,
4	gi|114326446|ref|NP_071855.2|	myosin-9 isoform 1 [Mus musculus]	5326	226232	139	135	90	89	10568	1	1	1	960.463	1918.91	2	1918.91	-0.001	0	56.69	4.6e-05	K	TELEDTLDSTAAQQELR	S					Spectrum6442 scans: 7815,
4	gi|114326446|ref|NP_071855.2|	myosin-9 isoform 1 [Mus musculus]	5326	226232	139	135	90	89	10569	1	1	1	960.463	1918.91	2	1918.91	-0.001	0	105.6	5.9e-10	K	TELEDTLDSTAAQQELR	S					Spectrum6384 scans: 7754,
4	gi|114326446|ref|NP_071855.2|	myosin-9 isoform 1 [Mus musculus]	5326	226232	139	135	90	89	10823	1	1	1	975.5	1948.98	2	1948.99	-0.0009	0	81.82	1.4e-07	R	LQQELDDLLVDLDHQR	Q					Spectrum10846 scans: 12443,
4	gi|114326446|ref|NP_071855.2|	myosin-9 isoform 1 [Mus musculus]	5326	226232	139	135	90	89	10824	1	1	1	650.669	1948.98	3	1948.99	-0.0004	0	57.82	3.1e-05	R	LQQELDDLLVDLDHQR	Q					Spectrum10825 scans: 12421,
4	gi|114326446|ref|NP_071855.2|	myosin-9 isoform 1 [Mus musculus]	5326	226232	139	135	90	89	11052	1	1	0	981.462	1960.91	2	1960.91	-0.0014	0	131.06	2.2e-12	K	TQLEELEDELQATEDAK	L					Spectrum9376 scans: 10899,
4	gi|114326446|ref|NP_071855.2|	myosin-9 isoform 1 [Mus musculus]	5326	226232	139	135	90	89	11180	1	1	1	661.336	1980.99	3	1980.99	0.0003	1	81.49	1.5e-07	K	HSQAVEELADQLEQTKR	V					Spectrum5943 scans: 7291,
4	gi|114326446|ref|NP_071855.2|	myosin-9 isoform 1 [Mus musculus]	5326	226232	139	135	90	89	11272	1	1	1	666.016	1995.03	3	1995.03	0	0	30.96	0.012	R	TFHIFYYLLSGAGEHLK	T					Spectrum12113 scans: 13773,
4	gi|114326446|ref|NP_071855.2|	myosin-9 isoform 1 [Mus musculus]	5326	226232	139	135	90	89	11283	1	1	1	666.692	1997.05	3	1997.05	-0.0006	1	25.76	0.037	K	KANLQIDQINTDLNLER	S					Spectrum7047 scans: 8452,
4	gi|114326446|ref|NP_071855.2|	myosin-9 isoform 1 [Mus musculus]	5326	226232	139	135	90	89	11414	1	1	1	1009.53	2017.05	2	2017.06	-0.0011	0	108.23	2e-10	R	IIGLDQVAGMSETALPGAFK	T					Spectrum11166 scans: 12779,
4	gi|114326446|ref|NP_071855.2|	myosin-9 isoform 1 [Mus musculus]	5326	226232	139	135	90	89	11415	1	1	1	1009.53	2017.05	2	2017.06	-0.0006	0	35.77	0.0037	R	IIGLDQVAGMSETALPGAFK	T					Spectrum16499 scans: 18679,
4	gi|114326446|ref|NP_071855.2|	myosin-9 isoform 1 [Mus musculus]	5326	226232	139	135	90	89	11416	1	1	1	673.359	2017.06	3	2017.06	0.0005	0	67.59	2.5e-06	R	IIGLDQVAGMSETALPGAFK	T					Spectrum11171 scans: 12784,
4	gi|114326446|ref|NP_071855.2|	myosin-9 isoform 1 [Mus musculus]	5326	226232	139	135	90	89	11565	1	1	1	1024.49	2046.96	2	2046.96	-0.0017	0	83.89	1.4e-07	R	ELETQISELQEDLESER	A					Spectrum9671 scans: 11209,
4	gi|114326446|ref|NP_071855.2|	myosin-9 isoform 1 [Mus musculus]	5326	226232	139	135	90	89	11566	1	1	1	683.327	2046.96	3	2046.96	-0.0008	0	48.54	0.00048	R	ELETQISELQEDLESER	A					Spectrum9676 scans: 11214,
4	gi|114326446|ref|NP_071855.2|	myosin-9 isoform 1 [Mus musculus]	5326	226232	139	135	90	89	11581	1	1	1	1024.98	2047.95	2	2047.96	-0.0017	0	56.92	5.5e-05	K	SMEAEMIQLQEELAAAER	A					Spectrum11936 scans: 13587,
4	gi|114326446|ref|NP_071855.2|	myosin-9 isoform 1 [Mus musculus]	5326	226232	139	135	90	89	11582	1	1	1	1024.98	2047.95	2	2047.96	-0.0014	0	84.65	9.3e-08	K	SMEAEMIQLQEELAAAER	A					Spectrum11847 scans: 13494,
4	gi|114326446|ref|NP_071855.2|	myosin-9 isoform 1 [Mus musculus]	5326	226232	139	135	90	89	11758	1	1	1	1044.99	2087.97	2	2087.97	-0.0014	1	44.03	0.0011	R	QAQQERDELADEIANSSGK	G					Spectrum4133 scans: 5382,
4	gi|114326446|ref|NP_071855.2|	myosin-9 isoform 1 [Mus musculus]	5326	226232	139	135	90	89	11759	1	1	1	1044.99	2087.97	2	2087.97	-0.0011	1	57.67	4.7e-05	R	QAQQERDELADEIANSSGK	G					Spectrum4102 scans: 5349,
4	gi|114326446|ref|NP_071855.2|	myosin-9 isoform 1 [Mus musculus]	5326	226232	139	135	90	89	11760	1	1	1	1044.99	2087.97	2	2087.97	-0.0009	1	85.55	7.5e-08	R	QAQQERDELADEIANSSGK	G					Spectrum4093 scans: 5339,
4	gi|114326446|ref|NP_071855.2|	myosin-9 isoform 1 [Mus musculus]	5326	226232	139	135	90	89	11761	1	1	1	696.998	2087.97	3	2087.97	-0.0007	1	59.83	2.8e-05	R	QAQQERDELADEIANSSGK	G					Spectrum4083 scans: 5328,
4	gi|114326446|ref|NP_071855.2|	myosin-9 isoform 1 [Mus musculus]	5326	226232	139	135	90	89	11762	1	1	1	696.998	2087.97	3	2087.97	-0.0005	1	67.82	4.7e-06	R	QAQQERDELADEIANSSGK	G					Spectrum4149 scans: 5399,
4	gi|114326446|ref|NP_071855.2|	myosin-9 isoform 1 [Mus musculus]	5326	226232	139	135	90	89	11976	1	1	1	709.344	2125.01	3	2125.01	-0.001	0	34.02	0.01	K	NMDPLNDNIATLLHQSSDK	F					Spectrum9381 scans: 10904,
4	gi|114326446|ref|NP_071855.2|	myosin-9 isoform 1 [Mus musculus]	5326	226232	139	135	90	89	12637	1	1	0	743.701	2228.08	3	2228.08	-0.0003	0	76.81	5.5e-07	K	VEDMAELTCLNEASVLHNLK	E					Spectrum10326 scans: 11897,
4	gi|114326446|ref|NP_071855.2|	myosin-9 isoform 1 [Mus musculus]	5326	226232	139	135	90	89	13144	1	1	1	1167.03	2332.05	2	2332.05	-0.0013	0	135.22	9.2e-13	K	MQQNIQELEEQLEEEESAR	Q					Spectrum8751 scans: 10243,
4	gi|114326446|ref|NP_071855.2|	myosin-9 isoform 1 [Mus musculus]	5326	226232	139	135	90	89	13145	1	1	1	778.356	2332.05	3	2332.05	-0.0011	0	44.84	0.00096	K	MQQNIQELEEQLEEEESAR	Q					Spectrum8738 scans: 10229,
4	gi|114326446|ref|NP_071855.2|	myosin-9 isoform 1 [Mus musculus]	5326	226232	139	135	90	89	13146	1	1	1	1167.03	2332.05	2	2332.05	0.0011	0	134.55	1.1e-12	K	MQQNIQELEEQLEEEESAR	Q					Spectrum8741 scans: 10232,
4	gi|114326446|ref|NP_071855.2|	myosin-9 isoform 1 [Mus musculus]	5326	226232	139	135	90	89	13340	1	1	1	1193.12	2384.23	2	2384.23	0.0001	0	102.9	8.5e-10	R	INFDVNGYIVGANIETYLLEK	S					Spectrum13169 scans: 14885,
4	gi|114326446|ref|NP_071855.2|	myosin-9 isoform 1 [Mus musculus]	5326	226232	139	135	90	89	13341	1	1	1	795.75	2384.23	3	2384.23	0.0002	0	25.93	0.043	R	INFDVNGYIVGANIETYLLEK	S					Spectrum13171 scans: 14887,
4	gi|114326446|ref|NP_071855.2|	myosin-9 isoform 1 [Mus musculus]	5326	226232	139	135	90	89	13546	1	1	1	815.404	2443.19	3	2443.19	-0.0004	0	64	1e-05	K	LQLQEQLQAETELCAEAEELR	A					Spectrum11349 scans: 12971,
4	gi|114326446|ref|NP_071855.2|	myosin-9 isoform 1 [Mus musculus]	5326	226232	139	135	90	89	13547	1	1	1	1222.6	2443.19	2	2443.19	0.0005	0	75.29	7.6e-07	K	LQLQEQLQAETELCAEAEELR	A					Spectrum11341 scans: 12962,
4	gi|114326446|ref|NP_071855.2|	myosin-9 isoform 1 [Mus musculus]	5326	226232	139	135	90	89	13548	1	1	1	1222.6	2443.19	2	2443.19	0.0015	0	133.23	1.2e-12	K	LQLQEQLQAETELCAEAEELR	A					Spectrum11350 scans: 12972,
4	gi|114326446|ref|NP_071855.2|	myosin-9 isoform 1 [Mus musculus]	5326	226232	139	135	90	89	13637	1	1	1	824.729	2471.17	3	2471.17	-0.0004	0	107.07	6.7e-10	R	IAQLEEELEEEQGNTELINDR	L					Spectrum7879 scans: 9326,
4	gi|114326446|ref|NP_071855.2|	myosin-9 isoform 1 [Mus musculus]	5326	226232	139	135	90	89	13638	1	1	1	1236.59	2471.17	2	2471.17	0.0008	0	106.05	8.1e-10	R	IAQLEEELEEEQGNTELINDR	L					Spectrum7878 scans: 9325,
4	gi|114326446|ref|NP_071855.2|	myosin-9 isoform 1 [Mus musculus]	5326	226232	139	135	90	89	13690	1	1	1	829.753	2486.24	3	2486.24	-0.0003	0	25.96	0.067	K	LEGDSTDLSDQIAELQAQIAELK	M					Spectrum12616 scans: 14303,
4	gi|114326446|ref|NP_071855.2|	myosin-9 isoform 1 [Mus musculus]	5326	226232	139	135	90	89	13803	1	1	1	831.73	2492.17	3	2492.17	0.0006	0	66.35	8e-06	K	DFSALESQLQDTQELLQEENR	Q					Spectrum11272 scans: 12890,
4	gi|114326446|ref|NP_071855.2|	myosin-9 isoform 1 [Mus musculus]	5326	226232	139	135	90	89	13804	1	1	1	1247.09	2492.17	2	2492.17	0.0026	0	111.72	2.1e-10	K	DFSALESQLQDTQELLQEENR	Q					Spectrum11281 scans: 12899,
4	gi|114326446|ref|NP_071855.2|	myosin-9 isoform 1 [Mus musculus]	5326	226232	139	135	90	89	14309	1	1	1	872.451	2614.33	3	2614.33	-0.0029	1	68.92	2.3e-06	R	KLEGDSTDLSDQIAELQAQIAELK	M					Spectrum11945 scans: 13597,
4	gi|114326446|ref|NP_071855.2|	myosin-9 isoform 1 [Mus musculus]	5326	226232	139	135	90	89	14310	1	1	1	1308.17	2614.33	2	2614.33	-0.0006	1	110.13	1.7e-10	R	KLEGDSTDLSDQIAELQAQIAELK	M					Spectrum11948 scans: 13600,
4	gi|114326446|ref|NP_071855.2|	myosin-9 isoform 1 [Mus musculus]	5326	226232	139	135	90	89	14491	1	1	1	896.451	2686.33	3	2686.33	-0.002	1	33.1	0.012	K	NGFEPASLKEEVGEEAIVELVENGK	K					Spectrum11561 scans: 13193,
4	gi|114326446|ref|NP_071855.2|	myosin-9 isoform 1 [Mus musculus]	5326	226232	139	135	90	89	14723	1	1	1	924.485	2770.43	3	2770.43	-0.0004	2	25.23	0.043	R	RKLEGDSTDLSDQIAELQAQIAELK	M					Spectrum11412 scans: 13037,
4	gi|114326446|ref|NP_071855.2|	myosin-9 isoform 1 [Mus musculus]	5326	226232	139	135	90	89	15198	1	1	1	1004.13	3009.38	3	3009.38	-0.0028	1	44.23	0.0015	R	FLSNGHVTIPGQQDKDMFQETMEAMR	I					Spectrum8907 scans: 10406,
4	gi|114326446|ref|NP_071855.2|	myosin-9 isoform 1 [Mus musculus]	5326	226232	139	135	90	89	15199	1	1	1	1004.13	3009.38	3	3009.38	-0.0024	1	73.93	1.6e-06	R	FLSNGHVTIPGQQDKDMFQETMEAMR	I					Spectrum8882 scans: 10380,
4	gi|114326446|ref|NP_071855.2|	myosin-9 isoform 1 [Mus musculus]	5326	226232	139	135	90	89	15222	1	1	1	1006.5	3016.47	3	3016.47	-0.0045	1	46.77	0.00069	R	DLGEELEALKTELEDTLDSTAAQQELR	S					Spectrum14917 scans: 16721,
4	gi|114326446|ref|NP_071855.2|	myosin-9 isoform 1 [Mus musculus]	5326	226232	139	135	90	89	15223	1	1	1	1006.5	3016.47	3	3016.47	-0.0023	1	58.84	4e-05	R	DLGEELEALKTELEDTLDSTAAQQELR	S					Spectrum14922 scans: 16727,
5	gi|14192922|ref|NP_033738.1|	actin, alpha cardiac muscle 1 [Mus musculus]	3716	41992	128	126	17	17	1043	1	0	0	462.287	922.56	2	922.56	0.0002	1	39.55	0.00039	K	IIAPPERK	Y					Spectrum1516 scans: 2608,
5	gi|14192922|ref|NP_033738.1|	actin, alpha cardiac muscle 1 [Mus musculus]	3716	41992	128	126	17	17	1481	1	0	0	488.728	975.441	2	975.441	-0.0002	0	80.23	7.2e-08	K	AGFAGDDAPR	A					Spectrum2006 scans: 3123,
5	gi|14192922|ref|NP_033738.1|	actin, alpha cardiac muscle 1 [Mus musculus]	3716	41992	128	126	17	17	1483	1	0	0	488.728	975.441	2	975.441	-0.0002	0	52.6	4.2e-05	K	AGFAGDDAPR	A					Spectrum3531 scans: 4734,
5	gi|14192922|ref|NP_033738.1|	actin, alpha cardiac muscle 1 [Mus musculus]	3716	41992	128	126	17	17	1486	1	0	0	488.728	975.441	2	975.441	-0.0001	0	41.25	0.00055	K	AGFAGDDAPR	A					Spectrum2606 scans: 3755,
5	gi|14192922|ref|NP_033738.1|	actin, alpha cardiac muscle 1 [Mus musculus]	3716	41992	128	126	17	17	1487	1	0	0	488.728	975.441	2	975.441	-0.0001	0	27.35	0.014	K	AGFAGDDAPR	A					Spectrum16755 scans: 18977,
5	gi|14192922|ref|NP_033738.1|	actin, alpha cardiac muscle 1 [Mus musculus]	3716	41992	128	126	17	17	1491	1	0	0	488.728	975.441	2	975.441	0.0003	0	53.41	3.4e-05	K	AGFAGDDAPR	A					Spectrum2471 scans: 3613,
5	gi|14192922|ref|NP_033738.1|	actin, alpha cardiac muscle 1 [Mus musculus]	3716	41992	128	126	17	17	1492	1	0	0	488.728	975.441	2	975.441	0.0003	0	26.97	0.015	K	AGFAGDDAPR	A					Spectrum2897 scans: 4063,
5	gi|14192922|ref|NP_033738.1|	actin, alpha cardiac muscle 1 [Mus musculus]	3716	41992	128	126	17	17	1493	1	0	0	488.728	975.441	2	975.441	0.0003	0	48.93	9.5e-05	K	AGFAGDDAPR	A					Spectrum3349 scans: 4540,
5	gi|14192922|ref|NP_033738.1|	actin, alpha cardiac muscle 1 [Mus musculus]	3716	41992	128	126	17	17	1495	1	0	0	488.728	975.442	2	975.441	0.0007	0	42.49	0.00062	K	AGFAGDDAPR	A					Spectrum2268 scans: 3400,
5	gi|14192922|ref|NP_033738.1|	actin, alpha cardiac muscle 1 [Mus musculus]	3716	41992	128	126	17	17	1689	1	0	0	499.747	997.479	2	997.479	-0.0002	0	48.39	9.1e-05	R	DLTDYLMK	I					Spectrum8611 scans: 10096,
5	gi|14192922|ref|NP_033738.1|	actin, alpha cardiac muscle 1 [Mus musculus]	3716	41992	128	126	17	17	1692	1	0	0	499.747	997.479	2	997.479	0	0	45.73	0.00017	R	DLTDYLMK	I					Spectrum8731 scans: 10222,
5	gi|14192922|ref|NP_033738.1|	actin, alpha cardiac muscle 1 [Mus musculus]	3716	41992	128	126	17	17	1694	1	0	0	499.747	997.479	2	997.479	0	0	57.37	1.2e-05	R	DLTDYLMK	I					Spectrum8499 scans: 9977,
5	gi|14192922|ref|NP_033738.1|	actin, alpha cardiac muscle 1 [Mus musculus]	3716	41992	128	126	17	17	1695	1	0	0	499.747	997.479	2	997.479	0	0	33.01	0.0032	R	DLTDYLMK	I					Spectrum8851 scans: 10348,
5	gi|14192922|ref|NP_033738.1|	actin, alpha cardiac muscle 1 [Mus musculus]	3716	41992	128	126	17	17	1699	1	0	0	499.747	997.479	2	997.479	0.0002	0	31.27	0.0048	R	DLTDYLMK	I					Spectrum16613 scans: 18800,
5	gi|14192922|ref|NP_033738.1|	actin, alpha cardiac muscle 1 [Mus musculus]	3716	41992	128	126	17	17	1802	1	0	0	507.744	1013.47	2	1013.47	-0.0008	0	37.26	0.0014	R	DLTDYLMK	I	Oxidation (M)	0.00000030.0			Spectrum6558 scans: 7938,
5	gi|14192922|ref|NP_033738.1|	actin, alpha cardiac muscle 1 [Mus musculus]	3716	41992	128	126	17	17	2854	1	1	0	565.777	1129.54	2	1129.54	-0.0003	0	63.07	6.6e-06	R	GYSFVTTAER	E					Spectrum4917 scans: 6211,
5	gi|14192922|ref|NP_033738.1|	actin, alpha cardiac muscle 1 [Mus musculus]	3716	41992	128	126	17	17	3169	1	0	0	581.312	1160.61	2	1160.61	-0.0009	0	62.11	7.5e-06	K	EITALAPSTMK	I					Spectrum4916 scans: 6210,
5	gi|14192922|ref|NP_033738.1|	actin, alpha cardiac muscle 1 [Mus musculus]	3716	41992	128	126	17	17	3171	1	0	0	581.312	1160.61	2	1160.61	-0.0008	0	74.32	4.5e-07	K	EITALAPSTMK	I					Spectrum5040 scans: 6341,
5	gi|14192922|ref|NP_033738.1|	actin, alpha cardiac muscle 1 [Mus musculus]	3716	41992	128	126	17	17	3181	1	0	0	581.313	1160.61	2	1160.61	-0.0003	0	43.48	0.00055	K	EITALAPSTMK	I					Spectrum5160 scans: 6467,
5	gi|14192922|ref|NP_033738.1|	actin, alpha cardiac muscle 1 [Mus musculus]	3716	41992	128	126	17	17	3184	1	0	0	581.313	1160.61	2	1160.61	-0.0002	0	52.84	6.4e-05	K	EITALAPSTMK	I					Spectrum16719 scans: 18928,
5	gi|14192922|ref|NP_033738.1|	actin, alpha cardiac muscle 1 [Mus musculus]	3716	41992	128	126	17	17	3186	1	0	0	581.313	1160.61	2	1160.61	0	0	47.11	0.00024	K	EITALAPSTMK	I					Spectrum5276 scans: 6589,
5	gi|14192922|ref|NP_033738.1|	actin, alpha cardiac muscle 1 [Mus musculus]	3716	41992	128	126	17	17	3314	1	0	0	586.289	1170.56	2	1170.56	-0.0008	0	42.08	0.0006	R	HQGVMVGMGQK	D					Spectrum3765 scans: 4993,
5	gi|14192922|ref|NP_033738.1|	actin, alpha cardiac muscle 1 [Mus musculus]	3716	41992	128	126	17	17	3315	1	0	0	586.289	1170.56	2	1170.56	-0.0008	0	64.16	3.7e-06	R	HQGVMVGMGQK	D					Spectrum2325 scans: 3460,
5	gi|14192922|ref|NP_033738.1|	actin, alpha cardiac muscle 1 [Mus musculus]	3716	41992	128	126	17	17	3316	1	0	0	586.289	1170.56	2	1170.56	-0.0008	0	30.38	0.0088	R	HQGVMVGMGQK	D					Spectrum2671 scans: 3823,
5	gi|14192922|ref|NP_033738.1|	actin, alpha cardiac muscle 1 [Mus musculus]	3716	41992	128	126	17	17	3317	1	0	0	586.289	1170.56	2	1170.56	-0.0006	0	45.5	0.00027	R	HQGVMVGMGQK	D					Spectrum2491 scans: 3634,
5	gi|14192922|ref|NP_033738.1|	actin, alpha cardiac muscle 1 [Mus musculus]	3716	41992	128	126	17	17	3318	1	0	0	586.289	1170.56	2	1170.56	-0.0005	0	66.81	2e-06	R	HQGVMVGMGQK	D					Spectrum2066 scans: 3186,
5	gi|14192922|ref|NP_033738.1|	actin, alpha cardiac muscle 1 [Mus musculus]	3716	41992	128	126	17	17	3321	1	0	0	586.289	1170.56	2	1170.56	-0.0002	0	63.72	5.1e-06	R	HQGVMVGMGQK	D					Spectrum2195 scans: 3322,
5	gi|14192922|ref|NP_033738.1|	actin, alpha cardiac muscle 1 [Mus musculus]	3716	41992	128	126	17	17	3322	1	0	0	391.195	1170.56	3	1170.56	-0.0001	0	53.04	6e-05	R	HQGVMVGMGQK	D					Spectrum2069 scans: 3189,
5	gi|14192922|ref|NP_033738.1|	actin, alpha cardiac muscle 1 [Mus musculus]	3716	41992	128	126	17	17	3324	1	0	0	391.195	1170.56	3	1170.56	0	0	40.58	0.0011	R	HQGVMVGMGQK	D					Spectrum2126 scans: 3249,
5	gi|14192922|ref|NP_033738.1|	actin, alpha cardiac muscle 1 [Mus musculus]	3716	41992	128	126	17	17	3328	1	0	0	391.196	1170.56	3	1170.56	0.0011	0	53.91	4.6e-05	R	HQGVMVGMGQK	D					Spectrum2184 scans: 3310,
5	gi|14192922|ref|NP_033738.1|	actin, alpha cardiac muscle 1 [Mus musculus]	3716	41992	128	126	17	17	3387	1	0	0	589.31	1176.6	2	1176.61	-0.0013	0	28.02	0.02	K	EITALAPSTMK	I	Oxidation (M)	0.00000000030.0			Spectrum4948 scans: 6243,
5	gi|14192922|ref|NP_033738.1|	actin, alpha cardiac muscle 1 [Mus musculus]	3716	41992	128	126	17	17	3388	1	0	0	589.31	1176.61	2	1176.61	-0.0008	0	26.88	0.02	K	EITALAPSTMK	I	Oxidation (M)	0.00000000030.0			Spectrum16743 scans: 18958,
5	gi|14192922|ref|NP_033738.1|	actin, alpha cardiac muscle 1 [Mus musculus]	3716	41992	128	126	17	17	3391	1	0	0	589.31	1176.61	2	1176.61	-0.0006	0	34.17	0.0038	K	EITALAPSTMK	I	Oxidation (M)	0.00000000030.0			Spectrum3084 scans: 4261,
5	gi|14192922|ref|NP_033738.1|	actin, alpha cardiac muscle 1 [Mus musculus]	3716	41992	128	126	17	17	3392	1	0	0	589.31	1176.61	2	1176.61	-0.0003	0	25.88	0.026	K	EITALAPSTMK	I	Oxidation (M)	0.00000000030.0			Spectrum16761 scans: 18986,
5	gi|14192922|ref|NP_033738.1|	actin, alpha cardiac muscle 1 [Mus musculus]	3716	41992	128	126	17	17	3482	1	0	0	594.286	1186.56	2	1186.56	-0.0006	0	59.6	1.1e-05	R	HQGVMVGMGQK	D	Oxidation (M)	0.00000003000.0			Spectrum1107 scans: 2179,
5	gi|14192922|ref|NP_033738.1|	actin, alpha cardiac muscle 1 [Mus musculus]	3716	41992	128	126	17	17	3483	1	0	0	396.527	1186.56	3	1186.56	-0.0004	0	50.43	0.00013	R	HQGVMVGMGQK	D	Oxidation (M)	0.00003000000.0			Spectrum1467 scans: 2557,
5	gi|14192922|ref|NP_033738.1|	actin, alpha cardiac muscle 1 [Mus musculus]	3716	41992	128	126	17	17	3484	1	0	0	594.287	1186.56	2	1186.56	-0.0003	0	64.48	5.2e-06	R	HQGVMVGMGQK	D	Oxidation (M)	0.00003000000.0			Spectrum1446 scans: 2535,
5	gi|14192922|ref|NP_033738.1|	actin, alpha cardiac muscle 1 [Mus musculus]	3716	41992	128	126	17	17	3485	1	0	0	396.527	1186.56	3	1186.56	0.0002	0	38.1	0.0021	R	HQGVMVGMGQK	D	Oxidation (M)	0.00000003000.0			Spectrum1126 scans: 2199,
5	gi|14192922|ref|NP_033738.1|	actin, alpha cardiac muscle 1 [Mus musculus]	3716	41992	128	126	17	17	3612	1	0	0	599.765	1197.51	2	1197.52	-0.0003	0	67.07	2.4e-06	K	DSYVGDEAQSK	R					Spectrum1348 scans: 2432,
5	gi|14192922|ref|NP_033738.1|	actin, alpha cardiac muscle 1 [Mus musculus]	3716	41992	128	126	17	17	3613	1	0	0	599.765	1197.51	2	1197.52	-0.0001	0	72.21	7.4e-07	K	DSYVGDEAQSK	R					Spectrum1209 scans: 2286,
5	gi|14192922|ref|NP_033738.1|	actin, alpha cardiac muscle 1 [Mus musculus]	3716	41992	128	126	17	17	3614	1	0	0	599.765	1197.52	2	1197.52	0	0	47.81	0.0002	K	DSYVGDEAQSK	R					Spectrum1495 scans: 2586,
5	gi|14192922|ref|NP_033738.1|	actin, alpha cardiac muscle 1 [Mus musculus]	3716	41992	128	126	17	17	3620	1	0	0	599.856	1197.7	2	1197.7	-0.0003	0	47.96	7.8e-05	R	AVFPSIVGRPR	H					Spectrum6168 scans: 7528,
5	gi|14192922|ref|NP_033738.1|	actin, alpha cardiac muscle 1 [Mus musculus]	3716	41992	128	126	17	17	3621	1	0	0	599.856	1197.7	2	1197.7	0	0	42.08	0.00031	R	AVFPSIVGRPR	H					Spectrum6136 scans: 7494,
5	gi|14192922|ref|NP_033738.1|	actin, alpha cardiac muscle 1 [Mus musculus]	3716	41992	128	126	17	17	3655	1	0	0	602.284	1202.55	2	1202.55	-0.0002	0	29.57	0.012	R	HQGVMVGMGQK	D	2 Oxidation (M)	0.00003003000.0			Spectrum706 scans: 1757,
5	gi|14192922|ref|NP_033738.1|	actin, alpha cardiac muscle 1 [Mus musculus]	3716	41992	128	126	17	17	6818	1	1	0	750.857	1499.7	2	1499.7	-0.0008	0	61.26	1.7e-05	K	QEYDEAGPSIVHR	K					Spectrum2506 scans: 3650,
5	gi|14192922|ref|NP_033738.1|	actin, alpha cardiac muscle 1 [Mus musculus]	3716	41992	128	126	17	17	6819	1	1	0	500.907	1499.7	3	1499.7	-0.0001	0	45.48	0.00057	K	QEYDEAGPSIVHR	K					Spectrum2464 scans: 3606,
5	gi|14192922|ref|NP_033738.1|	actin, alpha cardiac muscle 1 [Mus musculus]	3716	41992	128	126	17	17	6820	1	1	0	750.858	1499.7	2	1499.7	0.0002	0	51.1	0.00016	K	QEYDEAGPSIVHR	K					Spectrum2562 scans: 3708,
5	gi|14192922|ref|NP_033738.1|	actin, alpha cardiac muscle 1 [Mus musculus]	3716	41992	128	126	17	17	6930	1	0	0	758.377	1514.74	2	1514.74	-0.002	0	33.56	0.0087	K	IWHHTFYNELR	V					Spectrum5092 scans: 6395,
5	gi|14192922|ref|NP_033738.1|	actin, alpha cardiac muscle 1 [Mus musculus]	3716	41992	128	126	17	17	6931	1	0	0	758.378	1514.74	2	1514.74	-0.0014	0	37.93	0.0029	K	IWHHTFYNELR	V					Spectrum4837 scans: 6127,
5	gi|14192922|ref|NP_033738.1|	actin, alpha cardiac muscle 1 [Mus musculus]	3716	41992	128	126	17	17	6932	1	0	0	505.921	1514.74	3	1514.74	-0.0012	0	32.21	0.011	K	IWHHTFYNELR	V					Spectrum5820 scans: 7162,
5	gi|14192922|ref|NP_033738.1|	actin, alpha cardiac muscle 1 [Mus musculus]	3716	41992	128	126	17	17	6933	1	0	0	505.921	1514.74	3	1514.74	-0.0012	0	48.19	0.00028	K	IWHHTFYNELR	V					Spectrum4704 scans: 5987,
5	gi|14192922|ref|NP_033738.1|	actin, alpha cardiac muscle 1 [Mus musculus]	3716	41992	128	126	17	17	6934	1	0	0	505.921	1514.74	3	1514.74	-0.0011	0	27.69	0.032	K	IWHHTFYNELR	V					Spectrum5224 scans: 6534,
5	gi|14192922|ref|NP_033738.1|	actin, alpha cardiac muscle 1 [Mus musculus]	3716	41992	128	126	17	17	6935	1	0	0	758.378	1514.74	2	1514.74	-0.0009	0	43.25	0.00088	K	IWHHTFYNELR	V					Spectrum4714 scans: 5997,
5	gi|14192922|ref|NP_033738.1|	actin, alpha cardiac muscle 1 [Mus musculus]	3716	41992	128	126	17	17	6938	1	0	0	505.921	1514.74	3	1514.74	-0.0007	0	39.73	0.0018	K	IWHHTFYNELR	V					Spectrum4836 scans: 6126,
5	gi|14192922|ref|NP_033738.1|	actin, alpha cardiac muscle 1 [Mus musculus]	3716	41992	128	126	17	17	6939	1	0	0	758.378	1514.74	2	1514.74	-0.0007	0	30.75	0.014	K	IWHHTFYNELR	V					Spectrum4940 scans: 6235,
5	gi|14192922|ref|NP_033738.1|	actin, alpha cardiac muscle 1 [Mus musculus]	3716	41992	128	126	17	17	6941	1	0	0	505.921	1514.74	3	1514.74	-0.0004	0	39.05	0.0021	K	IWHHTFYNELR	V					Spectrum16286 scans: 18239,
5	gi|14192922|ref|NP_033738.1|	actin, alpha cardiac muscle 1 [Mus musculus]	3716	41992	128	126	17	17	6942	1	0	0	505.921	1514.74	3	1514.74	-0.0004	0	36.73	0.0035	K	IWHHTFYNELR	V					Spectrum5100 scans: 6404,
5	gi|14192922|ref|NP_033738.1|	actin, alpha cardiac muscle 1 [Mus musculus]	3716	41992	128	126	17	17	6943	1	0	0	758.378	1514.74	2	1514.74	-0.0003	0	30.45	0.015	K	IWHHTFYNELR	V					Spectrum5066 scans: 6368,
5	gi|14192922|ref|NP_033738.1|	actin, alpha cardiac muscle 1 [Mus musculus]	3716	41992	128	126	17	17	6944	1	0	0	505.921	1514.74	3	1514.74	0	0	36.81	0.0034	K	IWHHTFYNELR	V					Spectrum4975 scans: 6272,
5	gi|14192922|ref|NP_033738.1|	actin, alpha cardiac muscle 1 [Mus musculus]	3716	41992	128	126	17	17	9593	1	0	0	895.948	1789.88	2	1789.88	-0.0033	0	45.42	0.00063	K	SYELPDGQVITIGNER	F					Spectrum13731 scans: 15475,
5	gi|14192922|ref|NP_033738.1|	actin, alpha cardiac muscle 1 [Mus musculus]	3716	41992	128	126	17	17	9594	1	0	0	895.948	1789.88	2	1789.88	-0.0023	0	94.9	6.6e-09	K	SYELPDGQVITIGNER	F					Spectrum8278 scans: 9745,
5	gi|14192922|ref|NP_033738.1|	actin, alpha cardiac muscle 1 [Mus musculus]	3716	41992	128	126	17	17	9595	1	0	0	895.948	1789.88	2	1789.88	-0.0021	0	28.22	0.031	K	SYELPDGQVITIGNER	F					Spectrum15453 scans: 17285,
5	gi|14192922|ref|NP_033738.1|	actin, alpha cardiac muscle 1 [Mus musculus]	3716	41992	128	126	17	17	9598	1	0	0	895.949	1789.88	2	1789.88	-0.0018	0	38.35	0.0034	K	SYELPDGQVITIGNER	F					Spectrum14288 scans: 16060,
5	gi|14192922|ref|NP_033738.1|	actin, alpha cardiac muscle 1 [Mus musculus]	3716	41992	128	126	17	17	9600	1	0	0	895.949	1789.88	2	1789.88	-0.0017	0	74.08	8.9e-07	K	SYELPDGQVITIGNER	F					Spectrum14911 scans: 16715,
5	gi|14192922|ref|NP_033738.1|	actin, alpha cardiac muscle 1 [Mus musculus]	3716	41992	128	126	17	17	9601	1	0	0	895.949	1789.88	2	1789.88	-0.0015	0	49.16	0.00027	K	SYELPDGQVITIGNER	F					Spectrum14668 scans: 16459,
5	gi|14192922|ref|NP_033738.1|	actin, alpha cardiac muscle 1 [Mus musculus]	3716	41992	128	126	17	17	9604	1	0	0	895.949	1789.88	2	1789.88	-0.0012	0	35.04	0.007	K	SYELPDGQVITIGNER	F					Spectrum13998 scans: 15755,
5	gi|14192922|ref|NP_033738.1|	actin, alpha cardiac muscle 1 [Mus musculus]	3716	41992	128	126	17	17	9606	1	0	0	895.949	1789.88	2	1789.88	-0.0011	0	55.69	5.4e-05	K	SYELPDGQVITIGNER	F					Spectrum9450 scans: 10976,
5	gi|14192922|ref|NP_033738.1|	actin, alpha cardiac muscle 1 [Mus musculus]	3716	41992	128	126	17	17	9607	1	0	0	895.949	1789.88	2	1789.88	-0.0011	0	29.18	0.024	K	SYELPDGQVITIGNER	F					Spectrum15267 scans: 17089,
5	gi|14192922|ref|NP_033738.1|	actin, alpha cardiac muscle 1 [Mus musculus]	3716	41992	128	126	17	17	9608	1	0	0	895.949	1789.88	2	1789.88	-0.0011	0	31.19	0.015	K	SYELPDGQVITIGNER	F					Spectrum15416 scans: 17246,
5	gi|14192922|ref|NP_033738.1|	actin, alpha cardiac muscle 1 [Mus musculus]	3716	41992	128	126	17	17	9610	1	0	0	895.949	1789.88	2	1789.88	-0.0011	0	38.1	0.0031	K	SYELPDGQVITIGNER	F					Spectrum14788 scans: 16585,
5	gi|14192922|ref|NP_033738.1|	actin, alpha cardiac muscle 1 [Mus musculus]	3716	41992	128	126	17	17	9612	1	0	0	895.949	1789.88	2	1789.88	-0.0011	0	62.25	1.2e-05	K	SYELPDGQVITIGNER	F					Spectrum15358 scans: 17185,
5	gi|14192922|ref|NP_033738.1|	actin, alpha cardiac muscle 1 [Mus musculus]	3716	41992	128	126	17	17	9613	1	0	0	895.949	1789.88	2	1789.88	-0.0011	0	68.5	2.8e-06	K	SYELPDGQVITIGNER	F					Spectrum14985 scans: 16793,
5	gi|14192922|ref|NP_033738.1|	actin, alpha cardiac muscle 1 [Mus musculus]	3716	41992	128	126	17	17	9614	1	0	0	895.949	1789.88	2	1789.88	-0.0011	0	60.89	1.6e-05	K	SYELPDGQVITIGNER	F					Spectrum14685 scans: 16477,
5	gi|14192922|ref|NP_033738.1|	actin, alpha cardiac muscle 1 [Mus musculus]	3716	41992	128	126	17	17	9615	1	0	0	895.949	1789.88	2	1789.88	-0.001	0	91.74	1.4e-08	K	SYELPDGQVITIGNER	F					Spectrum8158 scans: 9619,
5	gi|14192922|ref|NP_033738.1|	actin, alpha cardiac muscle 1 [Mus musculus]	3716	41992	128	126	17	17	9618	1	0	0	895.949	1789.88	2	1789.88	-0.001	0	37.99	0.0032	K	SYELPDGQVITIGNER	F					Spectrum15372 scans: 17200,
5	gi|14192922|ref|NP_033738.1|	actin, alpha cardiac muscle 1 [Mus musculus]	3716	41992	128	126	17	17	9621	1	0	0	895.949	1789.88	2	1789.88	-0.001	0	54.89	6.6e-05	K	SYELPDGQVITIGNER	F					Spectrum15304 scans: 17128,
5	gi|14192922|ref|NP_033738.1|	actin, alpha cardiac muscle 1 [Mus musculus]	3716	41992	128	126	17	17	9622	1	0	0	895.949	1789.88	2	1789.88	-0.0009	0	56.94	4.1e-05	K	SYELPDGQVITIGNER	F					Spectrum15394 scans: 17223,
5	gi|14192922|ref|NP_033738.1|	actin, alpha cardiac muscle 1 [Mus musculus]	3716	41992	128	126	17	17	9625	1	0	0	895.949	1789.88	2	1789.88	-0.0007	0	40.72	0.0017	K	SYELPDGQVITIGNER	F					Spectrum9466 scans: 10993,
5	gi|14192922|ref|NP_033738.1|	actin, alpha cardiac muscle 1 [Mus musculus]	3716	41992	128	126	17	17	9626	1	0	0	895.949	1789.88	2	1789.88	-0.0007	0	35.44	0.0058	K	SYELPDGQVITIGNER	F					Spectrum13934 scans: 15688,
5	gi|14192922|ref|NP_033738.1|	actin, alpha cardiac muscle 1 [Mus musculus]	3716	41992	128	126	17	17	9627	1	0	0	895.949	1789.88	2	1789.88	-0.0007	0	73.26	9.7e-07	K	SYELPDGQVITIGNER	F					Spectrum14936 scans: 16741,
5	gi|14192922|ref|NP_033738.1|	actin, alpha cardiac muscle 1 [Mus musculus]	3716	41992	128	126	17	17	9628	1	0	0	895.949	1789.88	2	1789.88	-0.0007	0	78.06	3.2e-07	K	SYELPDGQVITIGNER	F					Spectrum14444 scans: 16224,
5	gi|14192922|ref|NP_033738.1|	actin, alpha cardiac muscle 1 [Mus musculus]	3716	41992	128	126	17	17	9629	1	0	0	895.949	1789.88	2	1789.88	-0.0006	0	80.65	1.9e-07	K	SYELPDGQVITIGNER	F					Spectrum8773 scans: 10266,
5	gi|14192922|ref|NP_033738.1|	actin, alpha cardiac muscle 1 [Mus musculus]	3716	41992	128	126	17	17	9631	1	0	0	895.949	1789.88	2	1789.88	-0.0006	0	68.26	3.3e-06	K	SYELPDGQVITIGNER	F					Spectrum16494 scans: 18674,
5	gi|14192922|ref|NP_033738.1|	actin, alpha cardiac muscle 1 [Mus musculus]	3716	41992	128	126	17	17	9632	1	0	0	895.949	1789.88	2	1789.88	-0.0006	0	26.19	0.053	K	SYELPDGQVITIGNER	F					Spectrum15428 scans: 17259,
5	gi|14192922|ref|NP_033738.1|	actin, alpha cardiac muscle 1 [Mus musculus]	3716	41992	128	126	17	17	9633	1	0	0	895.949	1789.88	2	1789.88	-0.0006	0	48.45	0.00032	K	SYELPDGQVITIGNER	F					Spectrum15119 scans: 16934,
5	gi|14192922|ref|NP_033738.1|	actin, alpha cardiac muscle 1 [Mus musculus]	3716	41992	128	126	17	17	9634	1	0	0	895.949	1789.88	2	1789.88	-0.0006	0	48.13	0.00034	K	SYELPDGQVITIGNER	F					Spectrum15149 scans: 16965,
5	gi|14192922|ref|NP_033738.1|	actin, alpha cardiac muscle 1 [Mus musculus]	3716	41992	128	126	17	17	9635	1	0	0	895.949	1789.88	2	1789.88	-0.0006	0	38.96	0.0028	K	SYELPDGQVITIGNER	F					Spectrum13948 scans: 15703,
5	gi|14192922|ref|NP_033738.1|	actin, alpha cardiac muscle 1 [Mus musculus]	3716	41992	128	126	17	17	9636	1	0	0	895.949	1789.88	2	1789.88	-0.0005	0	32.56	0.012	K	SYELPDGQVITIGNER	F					Spectrum8524 scans: 10003,
5	gi|14192922|ref|NP_033738.1|	actin, alpha cardiac muscle 1 [Mus musculus]	3716	41992	128	126	17	17	9637	1	0	0	895.949	1789.88	2	1789.88	-0.0005	0	91.06	1.7e-08	K	SYELPDGQVITIGNER	F					Spectrum8398 scans: 9871,
5	gi|14192922|ref|NP_033738.1|	actin, alpha cardiac muscle 1 [Mus musculus]	3716	41992	128	126	17	17	9638	1	0	0	895.949	1789.88	2	1789.88	-0.0005	0	72.39	1.3e-06	K	SYELPDGQVITIGNER	F					Spectrum8614 scans: 10099,
5	gi|14192922|ref|NP_033738.1|	actin, alpha cardiac muscle 1 [Mus musculus]	3716	41992	128	126	17	17	9639	1	0	0	895.949	1789.88	2	1789.88	-0.0005	0	39.2	0.0027	K	SYELPDGQVITIGNER	F					Spectrum15025 scans: 16835,
5	gi|14192922|ref|NP_033738.1|	actin, alpha cardiac muscle 1 [Mus musculus]	3716	41992	128	126	17	17	9640	1	0	0	895.949	1789.88	2	1789.88	-0.0005	0	46.18	0.00054	K	SYELPDGQVITIGNER	F					Spectrum15188 scans: 17006,
5	gi|14192922|ref|NP_033738.1|	actin, alpha cardiac muscle 1 [Mus musculus]	3716	41992	128	126	17	17	9641	1	0	0	895.949	1789.88	2	1789.88	-0.0005	0	56.15	5.4e-05	K	SYELPDGQVITIGNER	F					Spectrum10918 scans: 12518,
5	gi|14192922|ref|NP_033738.1|	actin, alpha cardiac muscle 1 [Mus musculus]	3716	41992	128	126	17	17	9643	1	0	0	895.949	1789.88	2	1789.88	-0.0004	0	40.95	0.0018	K	SYELPDGQVITIGNER	F					Spectrum14384 scans: 16161,
5	gi|14192922|ref|NP_033738.1|	actin, alpha cardiac muscle 1 [Mus musculus]	3716	41992	128	126	17	17	9644	1	0	0	895.949	1789.88	2	1789.88	-0.0004	0	97.69	3.7e-09	K	SYELPDGQVITIGNER	F					Spectrum14275 scans: 16046,
5	gi|14192922|ref|NP_033738.1|	actin, alpha cardiac muscle 1 [Mus musculus]	3716	41992	128	126	17	17	9645	1	0	0	895.949	1789.88	2	1789.88	-0.0004	0	48.83	0.00029	K	SYELPDGQVITIGNER	F					Spectrum14519 scans: 16303,
5	gi|14192922|ref|NP_033738.1|	actin, alpha cardiac muscle 1 [Mus musculus]	3716	41992	128	126	17	17	9647	1	0	0	895.949	1789.88	2	1789.88	-0.0001	0	71.64	1.5e-06	K	SYELPDGQVITIGNER	F					Spectrum8734 scans: 10225,
5	gi|14192922|ref|NP_033738.1|	actin, alpha cardiac muscle 1 [Mus musculus]	3716	41992	128	126	17	17	9650	1	0	0	895.949	1789.88	2	1789.88	-0.0001	0	41.36	0.0016	K	SYELPDGQVITIGNER	F					Spectrum14350 scans: 16125,
5	gi|14192922|ref|NP_033738.1|	actin, alpha cardiac muscle 1 [Mus musculus]	3716	41992	128	126	17	17	9652	1	0	0	895.95	1789.88	2	1789.88	0	0	66.27	5.1e-06	K	SYELPDGQVITIGNER	F					Spectrum7244 scans: 8659,
5	gi|14192922|ref|NP_033738.1|	actin, alpha cardiac muscle 1 [Mus musculus]	3716	41992	128	126	17	17	9654	1	0	0	895.95	1789.88	2	1789.88	0	0	59.76	2.3e-05	K	SYELPDGQVITIGNER	F					Spectrum15327 scans: 17152,
5	gi|14192922|ref|NP_033738.1|	actin, alpha cardiac muscle 1 [Mus musculus]	3716	41992	128	126	17	17	9657	1	0	0	895.95	1789.88	2	1789.88	0.0001	0	32.52	0.012	K	SYELPDGQVITIGNER	F					Spectrum15628 scans: 17471,
5	gi|14192922|ref|NP_033738.1|	actin, alpha cardiac muscle 1 [Mus musculus]	3716	41992	128	126	17	17	9661	1	0	0	895.95	1789.89	2	1789.88	0.0013	0	51.18	0.00016	K	SYELPDGQVITIGNER	F					Spectrum15161 scans: 16978,
5	gi|14192922|ref|NP_033738.1|	actin, alpha cardiac muscle 1 [Mus musculus]	3716	41992	128	126	17	17	9662	1	0	0	895.95	1789.89	2	1789.88	0.0016	0	54.05	8e-05	K	SYELPDGQVITIGNER	F					Spectrum10324 scans: 11894,
5	gi|14192922|ref|NP_033738.1|	actin, alpha cardiac muscle 1 [Mus musculus]	3716	41992	128	126	17	17	10934	1	1	0	978.525	1955.03	2	1955.04	-0.0017	0	65.95	2.9e-06	R	VAPEEHPTLLTEAPLNPK	A					Spectrum6232 scans: 7595,
5	gi|14192922|ref|NP_033738.1|	actin, alpha cardiac muscle 1 [Mus musculus]	3716	41992	128	126	17	17	10935	1	1	0	978.525	1955.03	2	1955.04	-0.0015	0	72.23	6.9e-07	R	VAPEEHPTLLTEAPLNPK	A					Spectrum6119 scans: 7476,
5	gi|14192922|ref|NP_033738.1|	actin, alpha cardiac muscle 1 [Mus musculus]	3716	41992	128	126	17	17	10936	1	1	0	652.686	1955.04	3	1955.04	-0.0006	0	38.24	0.0017	R	VAPEEHPTLLTEAPLNPK	A					Spectrum6098 scans: 7454,
5	gi|14192922|ref|NP_033738.1|	actin, alpha cardiac muscle 1 [Mus musculus]	3716	41992	128	126	17	17	10974	1	1	0	980.958	1959.9	2	1959.9	-0.0026	0	47.67	0.00048	K	YPIEHGIITNWDDMEK	I					Spectrum7382 scans: 8804,
5	gi|14192922|ref|NP_033738.1|	actin, alpha cardiac muscle 1 [Mus musculus]	3716	41992	128	126	17	17	10978	1	1	0	980.958	1959.9	2	1959.9	-0.0016	0	45.29	0.00079	K	YPIEHGIITNWDDMEK	I					Spectrum7499 scans: 8927,
5	gi|14192922|ref|NP_033738.1|	actin, alpha cardiac muscle 1 [Mus musculus]	3716	41992	128	126	17	17	10980	1	1	0	980.958	1959.9	2	1959.9	-0.0015	0	52.24	0.00016	K	YPIEHGIITNWDDMEK	I					Spectrum7622 scans: 9056,
5	gi|14192922|ref|NP_033738.1|	actin, alpha cardiac muscle 1 [Mus musculus]	3716	41992	128	126	17	17	10981	1	1	0	654.308	1959.9	3	1959.9	-0.0011	0	28.8	0.035	K	YPIEHGIITNWDDMEK	I					Spectrum7558 scans: 8989,
5	gi|14192922|ref|NP_033738.1|	actin, alpha cardiac muscle 1 [Mus musculus]	3716	41992	128	126	17	17	10983	1	1	0	654.308	1959.9	3	1959.9	-0.0011	0	33.38	0.012	K	YPIEHGIITNWDDMEK	I					Spectrum7442 scans: 8867,
5	gi|14192922|ref|NP_033738.1|	actin, alpha cardiac muscle 1 [Mus musculus]	3716	41992	128	126	17	17	10989	1	1	0	654.308	1959.9	3	1959.9	-0.0008	0	37.03	0.005	K	YPIEHGIITNWDDMEK	I					Spectrum7402 scans: 8825,
5	gi|14192922|ref|NP_033738.1|	actin, alpha cardiac muscle 1 [Mus musculus]	3716	41992	128	126	17	17	10998	1	1	0	654.308	1959.9	3	1959.9	-0.0004	0	31.4	0.018	K	YPIEHGIITNWDDMEK	I					Spectrum7678 scans: 9115,
5	gi|14192922|ref|NP_033738.1|	actin, alpha cardiac muscle 1 [Mus musculus]	3716	41992	128	126	17	17	11006	1	1	0	654.308	1959.9	3	1959.9	-0.0002	0	25.16	0.083	K	YPIEHGIITNWDDMEK	I					Spectrum7759 scans: 9200,
5	gi|14192922|ref|NP_033738.1|	actin, alpha cardiac muscle 1 [Mus musculus]	3716	41992	128	126	17	17	11018	1	1	0	980.959	1959.9	2	1959.9	0	0	51.74	0.00018	K	YPIEHGIITNWDDMEK	I					Spectrum7766 scans: 9207,
5	gi|14192922|ref|NP_033738.1|	actin, alpha cardiac muscle 1 [Mus musculus]	3716	41992	128	126	17	17	11041	1	1	0	980.961	1959.91	2	1959.9	0.0043	0	39.8	0.003	K	YPIEHGIITNWDDMEK	I					Spectrum7268 scans: 8684,
5	gi|14192922|ref|NP_033738.1|	actin, alpha cardiac muscle 1 [Mus musculus]	3716	41992	128	126	17	17	11042	1	1	0	654.31	1959.91	3	1959.9	0.0044	0	26.94	0.06	K	YPIEHGIITNWDDMEK	I					Spectrum7263 scans: 8679,
5	gi|14192922|ref|NP_033738.1|	actin, alpha cardiac muscle 1 [Mus musculus]	3716	41992	128	126	17	17	11147	1	1	0	988.956	1975.9	2	1975.9	-0.0017	0	50.9	0.00022	K	YPIEHGIITNWDDMEK	I	Oxidation (M)	0.0000000000000300.0			Spectrum6209 scans: 7571,
5	gi|14192922|ref|NP_033738.1|	actin, alpha cardiac muscle 1 [Mus musculus]	3716	41992	128	126	17	17	11150	1	1	0	659.64	1975.9	3	1975.9	-0.0014	0	32.32	0.016	K	YPIEHGIITNWDDMEK	I	Oxidation (M)	0.0000000000000300.0			Spectrum6205 scans: 7567,
5	gi|14192922|ref|NP_033738.1|	actin, alpha cardiac muscle 1 [Mus musculus]	3716	41992	128	126	17	17	11152	1	1	0	988.956	1975.9	2	1975.9	-0.0011	0	34.38	0.01	K	YPIEHGIITNWDDMEK	I	Oxidation (M)	0.0000000000000300.0			Spectrum6199 scans: 7560,
5	gi|14192922|ref|NP_033738.1|	actin, alpha cardiac muscle 1 [Mus musculus]	3716	41992	128	126	17	17	12628	1	1	0	1114.54	2227.06	2	2227.06	-0.0009	0	100.09	2.8e-09	K	DLYANNVLSGGTTMYPGIADR	M					Spectrum8791 scans: 10285,
5	gi|14192922|ref|NP_033738.1|	actin, alpha cardiac muscle 1 [Mus musculus]	3716	41992	128	126	17	17	13230	1	1	0	786.058	2355.15	3	2355.15	-0.0008	1	79.03	3.8e-07	R	KDLYANNVLSGGTTMYPGIADR	M					Spectrum7203 scans: 8616,
5	gi|14192922|ref|NP_033738.1|	actin, alpha cardiac muscle 1 [Mus musculus]	3716	41992	128	126	17	17	13231	1	1	0	1178.58	2355.15	2	2355.15	-0.0002	1	87.66	5.3e-08	R	KDLYANNVLSGGTTMYPGIADR	M					Spectrum7205 scans: 8618,
5	gi|14192922|ref|NP_033738.1|	actin, alpha cardiac muscle 1 [Mus musculus]	3716	41992	128	126	17	17	13232	1	1	0	786.059	2355.15	3	2355.15	0.0012	1	50.85	0.00026	R	KDLYANNVLSGGTTMYPGIADR	M					Spectrum7195 scans: 8607,
5	gi|14192922|ref|NP_033738.1|	actin, alpha cardiac muscle 1 [Mus musculus]	3716	41992	128	126	17	17	13661	1	1	0	827.05	2478.13	3	2478.13	-0.0002	0	44.53	0.0014	K	LCYVALDFENEMATAASSSSLEK	S					Spectrum11754 scans: 13396,
5	gi|14192922|ref|NP_033738.1|	actin, alpha cardiac muscle 1 [Mus musculus]	3716	41992	128	126	17	17	13662	1	1	0	827.05	2478.13	3	2478.13	0	0	48.01	0.00062	K	LCYVALDFENEMATAASSSSLEK	S					Spectrum11771 scans: 13414,
5	gi|14192922|ref|NP_033738.1|	actin, alpha cardiac muscle 1 [Mus musculus]	3716	41992	128	126	17	17	13663	1	1	0	1240.07	2478.13	2	2478.13	0.0011	0	120.1	4e-11	K	LCYVALDFENEMATAASSSSLEK	S					Spectrum11758 scans: 13400,
5	gi|14192922|ref|NP_033738.1|	actin, alpha cardiac muscle 1 [Mus musculus]	3716	41992	128	126	17	17	15714	1	1	0	1066.21	3195.6	3	3195.6	-0.0012	0	116.11	5.4e-11	R	TTGIVLDSGDGVTHNVPIYEGYALPHAIMR	L					Spectrum8983 scans: 10486,
6	gi|6671507|ref|NP_031418.1|	actin, aortic smooth muscle [Mus musculus]	3575	41982	118	116	17	17	1043	1	0	0	462.287	922.56	2	922.56	0.0002	1	39.55	0.00039	K	IIAPPERK	Y					Spectrum1516 scans: 2608,
6	gi|6671507|ref|NP_031418.1|	actin, aortic smooth muscle [Mus musculus]	3575	41982	118	116	17	17	1481	1	0	0	488.728	975.441	2	975.441	-0.0002	0	80.23	7.2e-08	K	AGFAGDDAPR	A					Spectrum2006 scans: 3123,
6	gi|6671507|ref|NP_031418.1|	actin, aortic smooth muscle [Mus musculus]	3575	41982	118	116	17	17	1483	1	0	0	488.728	975.441	2	975.441	-0.0002	0	52.6	4.2e-05	K	AGFAGDDAPR	A					Spectrum3531 scans: 4734,
6	gi|6671507|ref|NP_031418.1|	actin, aortic smooth muscle [Mus musculus]	3575	41982	118	116	17	17	1486	1	0	0	488.728	975.441	2	975.441	-0.0001	0	41.25	0.00055	K	AGFAGDDAPR	A					Spectrum2606 scans: 3755,
6	gi|6671507|ref|NP_031418.1|	actin, aortic smooth muscle [Mus musculus]	3575	41982	118	116	17	17	1487	1	0	0	488.728	975.441	2	975.441	-0.0001	0	27.35	0.014	K	AGFAGDDAPR	A					Spectrum16755 scans: 18977,
6	gi|6671507|ref|NP_031418.1|	actin, aortic smooth muscle [Mus musculus]	3575	41982	118	116	17	17	1491	1	0	0	488.728	975.441	2	975.441	0.0003	0	53.41	3.4e-05	K	AGFAGDDAPR	A					Spectrum2471 scans: 3613,
6	gi|6671507|ref|NP_031418.1|	actin, aortic smooth muscle [Mus musculus]	3575	41982	118	116	17	17	1492	1	0	0	488.728	975.441	2	975.441	0.0003	0	26.97	0.015	K	AGFAGDDAPR	A					Spectrum2897 scans: 4063,
6	gi|6671507|ref|NP_031418.1|	actin, aortic smooth muscle [Mus musculus]	3575	41982	118	116	17	17	1493	1	0	0	488.728	975.441	2	975.441	0.0003	0	48.93	9.5e-05	K	AGFAGDDAPR	A					Spectrum3349 scans: 4540,
6	gi|6671507|ref|NP_031418.1|	actin, aortic smooth muscle [Mus musculus]	3575	41982	118	116	17	17	1495	1	0	0	488.728	975.442	2	975.441	0.0007	0	42.49	0.00062	K	AGFAGDDAPR	A					Spectrum2268 scans: 3400,
6	gi|6671507|ref|NP_031418.1|	actin, aortic smooth muscle [Mus musculus]	3575	41982	118	116	17	17	1689	1	0	0	499.747	997.479	2	997.479	-0.0002	0	48.39	9.1e-05	R	DLTDYLMK	I					Spectrum8611 scans: 10096,
6	gi|6671507|ref|NP_031418.1|	actin, aortic smooth muscle [Mus musculus]	3575	41982	118	116	17	17	1692	1	0	0	499.747	997.479	2	997.479	0	0	45.73	0.00017	R	DLTDYLMK	I					Spectrum8731 scans: 10222,
6	gi|6671507|ref|NP_031418.1|	actin, aortic smooth muscle [Mus musculus]	3575	41982	118	116	17	17	1694	1	0	0	499.747	997.479	2	997.479	0	0	57.37	1.2e-05	R	DLTDYLMK	I					Spectrum8499 scans: 9977,
6	gi|6671507|ref|NP_031418.1|	actin, aortic smooth muscle [Mus musculus]	3575	41982	118	116	17	17	1695	1	0	0	499.747	997.479	2	997.479	0	0	33.01	0.0032	R	DLTDYLMK	I					Spectrum8851 scans: 10348,
6	gi|6671507|ref|NP_031418.1|	actin, aortic smooth muscle [Mus musculus]	3575	41982	118	116	17	17	1699	1	0	0	499.747	997.479	2	997.479	0.0002	0	31.27	0.0048	R	DLTDYLMK	I					Spectrum16613 scans: 18800,
6	gi|6671507|ref|NP_031418.1|	actin, aortic smooth muscle [Mus musculus]	3575	41982	118	116	17	17	1802	1	0	0	507.744	1013.47	2	1013.47	-0.0008	0	37.26	0.0014	R	DLTDYLMK	I	Oxidation (M)	0.00000030.0			Spectrum6558 scans: 7938,
6	gi|6671507|ref|NP_031418.1|	actin, aortic smooth muscle [Mus musculus]	3575	41982	118	116	17	17	2854	1	0	0	565.777	1129.54	2	1129.54	-0.0003	0	63.07	6.6e-06	R	GYSFVTTAER	E					Spectrum4917 scans: 6211,
6	gi|6671507|ref|NP_031418.1|	actin, aortic smooth muscle [Mus musculus]	3575	41982	118	116	17	17	3169	1	0	0	581.312	1160.61	2	1160.61	-0.0009	0	62.11	7.5e-06	K	EITALAPSTMK	I					Spectrum4916 scans: 6210,
6	gi|6671507|ref|NP_031418.1|	actin, aortic smooth muscle [Mus musculus]	3575	41982	118	116	17	17	3171	1	0	0	581.312	1160.61	2	1160.61	-0.0008	0	74.32	4.5e-07	K	EITALAPSTMK	I					Spectrum5040 scans: 6341,
6	gi|6671507|ref|NP_031418.1|	actin, aortic smooth muscle [Mus musculus]	3575	41982	118	116	17	17	3181	1	0	0	581.313	1160.61	2	1160.61	-0.0003	0	43.48	0.00055	K	EITALAPSTMK	I					Spectrum5160 scans: 6467,
6	gi|6671507|ref|NP_031418.1|	actin, aortic smooth muscle [Mus musculus]	3575	41982	118	116	17	17	3184	1	0	0	581.313	1160.61	2	1160.61	-0.0002	0	52.84	6.4e-05	K	EITALAPSTMK	I					Spectrum16719 scans: 18928,
6	gi|6671507|ref|NP_031418.1|	actin, aortic smooth muscle [Mus musculus]	3575	41982	118	116	17	17	3186	1	0	0	581.313	1160.61	2	1160.61	0	0	47.11	0.00024	K	EITALAPSTMK	I					Spectrum5276 scans: 6589,
6	gi|6671507|ref|NP_031418.1|	actin, aortic smooth muscle [Mus musculus]	3575	41982	118	116	17	17	3314	1	0	0	586.289	1170.56	2	1170.56	-0.0008	0	42.08	0.0006	R	HQGVMVGMGQK	D					Spectrum3765 scans: 4993,
6	gi|6671507|ref|NP_031418.1|	actin, aortic smooth muscle [Mus musculus]	3575	41982	118	116	17	17	3315	1	0	0	586.289	1170.56	2	1170.56	-0.0008	0	64.16	3.7e-06	R	HQGVMVGMGQK	D					Spectrum2325 scans: 3460,
6	gi|6671507|ref|NP_031418.1|	actin, aortic smooth muscle [Mus musculus]	3575	41982	118	116	17	17	3316	1	0	0	586.289	1170.56	2	1170.56	-0.0008	0	30.38	0.0088	R	HQGVMVGMGQK	D					Spectrum2671 scans: 3823,
6	gi|6671507|ref|NP_031418.1|	actin, aortic smooth muscle [Mus musculus]	3575	41982	118	116	17	17	3317	1	0	0	586.289	1170.56	2	1170.56	-0.0006	0	45.5	0.00027	R	HQGVMVGMGQK	D					Spectrum2491 scans: 3634,
6	gi|6671507|ref|NP_031418.1|	actin, aortic smooth muscle [Mus musculus]	3575	41982	118	116	17	17	3318	1	0	0	586.289	1170.56	2	1170.56	-0.0005	0	66.81	2e-06	R	HQGVMVGMGQK	D					Spectrum2066 scans: 3186,
6	gi|6671507|ref|NP_031418.1|	actin, aortic smooth muscle [Mus musculus]	3575	41982	118	116	17	17	3321	1	0	0	586.289	1170.56	2	1170.56	-0.0002	0	63.72	5.1e-06	R	HQGVMVGMGQK	D					Spectrum2195 scans: 3322,
6	gi|6671507|ref|NP_031418.1|	actin, aortic smooth muscle [Mus musculus]	3575	41982	118	116	17	17	3322	1	0	0	391.195	1170.56	3	1170.56	-0.0001	0	53.04	6e-05	R	HQGVMVGMGQK	D					Spectrum2069 scans: 3189,
6	gi|6671507|ref|NP_031418.1|	actin, aortic smooth muscle [Mus musculus]	3575	41982	118	116	17	17	3324	1	0	0	391.195	1170.56	3	1170.56	0	0	40.58	0.0011	R	HQGVMVGMGQK	D					Spectrum2126 scans: 3249,
6	gi|6671507|ref|NP_031418.1|	actin, aortic smooth muscle [Mus musculus]	3575	41982	118	116	17	17	3328	1	0	0	391.196	1170.56	3	1170.56	0.0011	0	53.91	4.6e-05	R	HQGVMVGMGQK	D					Spectrum2184 scans: 3310,
6	gi|6671507|ref|NP_031418.1|	actin, aortic smooth muscle [Mus musculus]	3575	41982	118	116	17	17	3387	1	0	0	589.31	1176.6	2	1176.61	-0.0013	0	28.02	0.02	K	EITALAPSTMK	I	Oxidation (M)	0.00000000030.0			Spectrum4948 scans: 6243,
6	gi|6671507|ref|NP_031418.1|	actin, aortic smooth muscle [Mus musculus]	3575	41982	118	116	17	17	3388	1	0	0	589.31	1176.61	2	1176.61	-0.0008	0	26.88	0.02	K	EITALAPSTMK	I	Oxidation (M)	0.00000000030.0			Spectrum16743 scans: 18958,
6	gi|6671507|ref|NP_031418.1|	actin, aortic smooth muscle [Mus musculus]	3575	41982	118	116	17	17	3391	1	0	0	589.31	1176.61	2	1176.61	-0.0006	0	34.17	0.0038	K	EITALAPSTMK	I	Oxidation (M)	0.00000000030.0			Spectrum3084 scans: 4261,
6	gi|6671507|ref|NP_031418.1|	actin, aortic smooth muscle [Mus musculus]	3575	41982	118	116	17	17	3392	1	0	0	589.31	1176.61	2	1176.61	-0.0003	0	25.88	0.026	K	EITALAPSTMK	I	Oxidation (M)	0.00000000030.0			Spectrum16761 scans: 18986,
6	gi|6671507|ref|NP_031418.1|	actin, aortic smooth muscle [Mus musculus]	3575	41982	118	116	17	17	3482	1	0	0	594.286	1186.56	2	1186.56	-0.0006	0	59.6	1.1e-05	R	HQGVMVGMGQK	D	Oxidation (M)	0.00000003000.0			Spectrum1107 scans: 2179,
6	gi|6671507|ref|NP_031418.1|	actin, aortic smooth muscle [Mus musculus]	3575	41982	118	116	17	17	3483	1	0	0	396.527	1186.56	3	1186.56	-0.0004	0	50.43	0.00013	R	HQGVMVGMGQK	D	Oxidation (M)	0.00003000000.0			Spectrum1467 scans: 2557,
6	gi|6671507|ref|NP_031418.1|	actin, aortic smooth muscle [Mus musculus]	3575	41982	118	116	17	17	3484	1	0	0	594.287	1186.56	2	1186.56	-0.0003	0	64.48	5.2e-06	R	HQGVMVGMGQK	D	Oxidation (M)	0.00003000000.0			Spectrum1446 scans: 2535,
6	gi|6671507|ref|NP_031418.1|	actin, aortic smooth muscle [Mus musculus]	3575	41982	118	116	17	17	3485	1	0	0	396.527	1186.56	3	1186.56	0.0002	0	38.1	0.0021	R	HQGVMVGMGQK	D	Oxidation (M)	0.00000003000.0			Spectrum1126 scans: 2199,
6	gi|6671507|ref|NP_031418.1|	actin, aortic smooth muscle [Mus musculus]	3575	41982	118	116	17	17	3612	1	0	0	599.765	1197.51	2	1197.52	-0.0003	0	67.07	2.4e-06	K	DSYVGDEAQSK	R					Spectrum1348 scans: 2432,
6	gi|6671507|ref|NP_031418.1|	actin, aortic smooth muscle [Mus musculus]	3575	41982	118	116	17	17	3613	1	0	0	599.765	1197.51	2	1197.52	-0.0001	0	72.21	7.4e-07	K	DSYVGDEAQSK	R					Spectrum1209 scans: 2286,
6	gi|6671507|ref|NP_031418.1|	actin, aortic smooth muscle [Mus musculus]	3575	41982	118	116	17	17	3614	1	0	0	599.765	1197.52	2	1197.52	0	0	47.81	0.0002	K	DSYVGDEAQSK	R					Spectrum1495 scans: 2586,
6	gi|6671507|ref|NP_031418.1|	actin, aortic smooth muscle [Mus musculus]	3575	41982	118	116	17	17	3620	1	0	0	599.856	1197.7	2	1197.7	-0.0003	0	47.96	7.8e-05	R	AVFPSIVGRPR	H					Spectrum6168 scans: 7528,
6	gi|6671507|ref|NP_031418.1|	actin, aortic smooth muscle [Mus musculus]	3575	41982	118	116	17	17	3621	1	0	0	599.856	1197.7	2	1197.7	0	0	42.08	0.00031	R	AVFPSIVGRPR	H					Spectrum6136 scans: 7494,
6	gi|6671507|ref|NP_031418.1|	actin, aortic smooth muscle [Mus musculus]	3575	41982	118	116	17	17	3655	1	0	0	602.284	1202.55	2	1202.55	-0.0002	0	29.57	0.012	R	HQGVMVGMGQK	D	2 Oxidation (M)	0.00003003000.0			Spectrum706 scans: 1757,
6	gi|6671507|ref|NP_031418.1|	actin, aortic smooth muscle [Mus musculus]	3575	41982	118	116	17	17	6818	1	0	0	750.857	1499.7	2	1499.7	-0.0008	0	61.26	1.7e-05	K	QEYDEAGPSIVHR	K					Spectrum2506 scans: 3650,
6	gi|6671507|ref|NP_031418.1|	actin, aortic smooth muscle [Mus musculus]	3575	41982	118	116	17	17	6819	1	0	0	500.907	1499.7	3	1499.7	-0.0001	0	45.48	0.00057	K	QEYDEAGPSIVHR	K					Spectrum2464 scans: 3606,
6	gi|6671507|ref|NP_031418.1|	actin, aortic smooth muscle [Mus musculus]	3575	41982	118	116	17	17	6820	1	0	0	750.858	1499.7	2	1499.7	0.0002	0	51.1	0.00016	K	QEYDEAGPSIVHR	K					Spectrum2562 scans: 3708,
6	gi|6671507|ref|NP_031418.1|	actin, aortic smooth muscle [Mus musculus]	3575	41982	118	116	17	17	6831	1	1	1	751.37	1500.73	2	1500.73	-0.0009	0	48.59	0.00027	K	IWHHSFYNELR	V					Spectrum4709 scans: 5992,
6	gi|6671507|ref|NP_031418.1|	actin, aortic smooth muscle [Mus musculus]	3575	41982	118	116	17	17	6832	1	1	1	501.25	1500.73	3	1500.73	0.0005	0	46.48	0.0004	K	IWHHSFYNELR	V					Spectrum4703 scans: 5986,
6	gi|6671507|ref|NP_031418.1|	actin, aortic smooth muscle [Mus musculus]	3575	41982	118	116	17	17	9593	1	0	0	895.948	1789.88	2	1789.88	-0.0033	0	45.42	0.00063	K	SYELPDGQVITIGNER	F					Spectrum13731 scans: 15475,
6	gi|6671507|ref|NP_031418.1|	actin, aortic smooth muscle [Mus musculus]	3575	41982	118	116	17	17	9594	1	0	0	895.948	1789.88	2	1789.88	-0.0023	0	94.9	6.6e-09	K	SYELPDGQVITIGNER	F					Spectrum8278 scans: 9745,
6	gi|6671507|ref|NP_031418.1|	actin, aortic smooth muscle [Mus musculus]	3575	41982	118	116	17	17	9595	1	0	0	895.948	1789.88	2	1789.88	-0.0021	0	28.22	0.031	K	SYELPDGQVITIGNER	F					Spectrum15453 scans: 17285,
6	gi|6671507|ref|NP_031418.1|	actin, aortic smooth muscle [Mus musculus]	3575	41982	118	116	17	17	9598	1	0	0	895.949	1789.88	2	1789.88	-0.0018	0	38.35	0.0034	K	SYELPDGQVITIGNER	F					Spectrum14288 scans: 16060,
6	gi|6671507|ref|NP_031418.1|	actin, aortic smooth muscle [Mus musculus]	3575	41982	118	116	17	17	9600	1	0	0	895.949	1789.88	2	1789.88	-0.0017	0	74.08	8.9e-07	K	SYELPDGQVITIGNER	F					Spectrum14911 scans: 16715,
6	gi|6671507|ref|NP_031418.1|	actin, aortic smooth muscle [Mus musculus]	3575	41982	118	116	17	17	9601	1	0	0	895.949	1789.88	2	1789.88	-0.0015	0	49.16	0.00027	K	SYELPDGQVITIGNER	F					Spectrum14668 scans: 16459,
6	gi|6671507|ref|NP_031418.1|	actin, aortic smooth muscle [Mus musculus]	3575	41982	118	116	17	17	9604	1	0	0	895.949	1789.88	2	1789.88	-0.0012	0	35.04	0.007	K	SYELPDGQVITIGNER	F					Spectrum13998 scans: 15755,
6	gi|6671507|ref|NP_031418.1|	actin, aortic smooth muscle [Mus musculus]	3575	41982	118	116	17	17	9606	1	0	0	895.949	1789.88	2	1789.88	-0.0011	0	55.69	5.4e-05	K	SYELPDGQVITIGNER	F					Spectrum9450 scans: 10976,
6	gi|6671507|ref|NP_031418.1|	actin, aortic smooth muscle [Mus musculus]	3575	41982	118	116	17	17	9607	1	0	0	895.949	1789.88	2	1789.88	-0.0011	0	29.18	0.024	K	SYELPDGQVITIGNER	F					Spectrum15267 scans: 17089,
6	gi|6671507|ref|NP_031418.1|	actin, aortic smooth muscle [Mus musculus]	3575	41982	118	116	17	17	9608	1	0	0	895.949	1789.88	2	1789.88	-0.0011	0	31.19	0.015	K	SYELPDGQVITIGNER	F					Spectrum15416 scans: 17246,
6	gi|6671507|ref|NP_031418.1|	actin, aortic smooth muscle [Mus musculus]	3575	41982	118	116	17	17	9610	1	0	0	895.949	1789.88	2	1789.88	-0.0011	0	38.1	0.0031	K	SYELPDGQVITIGNER	F					Spectrum14788 scans: 16585,
6	gi|6671507|ref|NP_031418.1|	actin, aortic smooth muscle [Mus musculus]	3575	41982	118	116	17	17	9612	1	0	0	895.949	1789.88	2	1789.88	-0.0011	0	62.25	1.2e-05	K	SYELPDGQVITIGNER	F					Spectrum15358 scans: 17185,
6	gi|6671507|ref|NP_031418.1|	actin, aortic smooth muscle [Mus musculus]	3575	41982	118	116	17	17	9613	1	0	0	895.949	1789.88	2	1789.88	-0.0011	0	68.5	2.8e-06	K	SYELPDGQVITIGNER	F					Spectrum14985 scans: 16793,
6	gi|6671507|ref|NP_031418.1|	actin, aortic smooth muscle [Mus musculus]	3575	41982	118	116	17	17	9614	1	0	0	895.949	1789.88	2	1789.88	-0.0011	0	60.89	1.6e-05	K	SYELPDGQVITIGNER	F					Spectrum14685 scans: 16477,
6	gi|6671507|ref|NP_031418.1|	actin, aortic smooth muscle [Mus musculus]	3575	41982	118	116	17	17	9615	1	0	0	895.949	1789.88	2	1789.88	-0.001	0	91.74	1.4e-08	K	SYELPDGQVITIGNER	F					Spectrum8158 scans: 9619,
6	gi|6671507|ref|NP_031418.1|	actin, aortic smooth muscle [Mus musculus]	3575	41982	118	116	17	17	9618	1	0	0	895.949	1789.88	2	1789.88	-0.001	0	37.99	0.0032	K	SYELPDGQVITIGNER	F					Spectrum15372 scans: 17200,
6	gi|6671507|ref|NP_031418.1|	actin, aortic smooth muscle [Mus musculus]	3575	41982	118	116	17	17	9621	1	0	0	895.949	1789.88	2	1789.88	-0.001	0	54.89	6.6e-05	K	SYELPDGQVITIGNER	F					Spectrum15304 scans: 17128,
6	gi|6671507|ref|NP_031418.1|	actin, aortic smooth muscle [Mus musculus]	3575	41982	118	116	17	17	9622	1	0	0	895.949	1789.88	2	1789.88	-0.0009	0	56.94	4.1e-05	K	SYELPDGQVITIGNER	F					Spectrum15394 scans: 17223,
6	gi|6671507|ref|NP_031418.1|	actin, aortic smooth muscle [Mus musculus]	3575	41982	118	116	17	17	9625	1	0	0	895.949	1789.88	2	1789.88	-0.0007	0	40.72	0.0017	K	SYELPDGQVITIGNER	F					Spectrum9466 scans: 10993,
6	gi|6671507|ref|NP_031418.1|	actin, aortic smooth muscle [Mus musculus]	3575	41982	118	116	17	17	9626	1	0	0	895.949	1789.88	2	1789.88	-0.0007	0	35.44	0.0058	K	SYELPDGQVITIGNER	F					Spectrum13934 scans: 15688,
6	gi|6671507|ref|NP_031418.1|	actin, aortic smooth muscle [Mus musculus]	3575	41982	118	116	17	17	9627	1	0	0	895.949	1789.88	2	1789.88	-0.0007	0	73.26	9.7e-07	K	SYELPDGQVITIGNER	F					Spectrum14936 scans: 16741,
6	gi|6671507|ref|NP_031418.1|	actin, aortic smooth muscle [Mus musculus]	3575	41982	118	116	17	17	9628	1	0	0	895.949	1789.88	2	1789.88	-0.0007	0	78.06	3.2e-07	K	SYELPDGQVITIGNER	F					Spectrum14444 scans: 16224,
6	gi|6671507|ref|NP_031418.1|	actin, aortic smooth muscle [Mus musculus]	3575	41982	118	116	17	17	9629	1	0	0	895.949	1789.88	2	1789.88	-0.0006	0	80.65	1.9e-07	K	SYELPDGQVITIGNER	F					Spectrum8773 scans: 10266,
6	gi|6671507|ref|NP_031418.1|	actin, aortic smooth muscle [Mus musculus]	3575	41982	118	116	17	17	9631	1	0	0	895.949	1789.88	2	1789.88	-0.0006	0	68.26	3.3e-06	K	SYELPDGQVITIGNER	F					Spectrum16494 scans: 18674,
6	gi|6671507|ref|NP_031418.1|	actin, aortic smooth muscle [Mus musculus]	3575	41982	118	116	17	17	9632	1	0	0	895.949	1789.88	2	1789.88	-0.0006	0	26.19	0.053	K	SYELPDGQVITIGNER	F					Spectrum15428 scans: 17259,
6	gi|6671507|ref|NP_031418.1|	actin, aortic smooth muscle [Mus musculus]	3575	41982	118	116	17	17	9633	1	0	0	895.949	1789.88	2	1789.88	-0.0006	0	48.45	0.00032	K	SYELPDGQVITIGNER	F					Spectrum15119 scans: 16934,
6	gi|6671507|ref|NP_031418.1|	actin, aortic smooth muscle [Mus musculus]	3575	41982	118	116	17	17	9634	1	0	0	895.949	1789.88	2	1789.88	-0.0006	0	48.13	0.00034	K	SYELPDGQVITIGNER	F					Spectrum15149 scans: 16965,
6	gi|6671507|ref|NP_031418.1|	actin, aortic smooth muscle [Mus musculus]	3575	41982	118	116	17	17	9635	1	0	0	895.949	1789.88	2	1789.88	-0.0006	0	38.96	0.0028	K	SYELPDGQVITIGNER	F					Spectrum13948 scans: 15703,
6	gi|6671507|ref|NP_031418.1|	actin, aortic smooth muscle [Mus musculus]	3575	41982	118	116	17	17	9636	1	0	0	895.949	1789.88	2	1789.88	-0.0005	0	32.56	0.012	K	SYELPDGQVITIGNER	F					Spectrum8524 scans: 10003,
6	gi|6671507|ref|NP_031418.1|	actin, aortic smooth muscle [Mus musculus]	3575	41982	118	116	17	17	9637	1	0	0	895.949	1789.88	2	1789.88	-0.0005	0	91.06	1.7e-08	K	SYELPDGQVITIGNER	F					Spectrum8398 scans: 9871,
6	gi|6671507|ref|NP_031418.1|	actin, aortic smooth muscle [Mus musculus]	3575	41982	118	116	17	17	9638	1	0	0	895.949	1789.88	2	1789.88	-0.0005	0	72.39	1.3e-06	K	SYELPDGQVITIGNER	F					Spectrum8614 scans: 10099,
6	gi|6671507|ref|NP_031418.1|	actin, aortic smooth muscle [Mus musculus]	3575	41982	118	116	17	17	9639	1	0	0	895.949	1789.88	2	1789.88	-0.0005	0	39.2	0.0027	K	SYELPDGQVITIGNER	F					Spectrum15025 scans: 16835,
6	gi|6671507|ref|NP_031418.1|	actin, aortic smooth muscle [Mus musculus]	3575	41982	118	116	17	17	9640	1	0	0	895.949	1789.88	2	1789.88	-0.0005	0	46.18	0.00054	K	SYELPDGQVITIGNER	F					Spectrum15188 scans: 17006,
6	gi|6671507|ref|NP_031418.1|	actin, aortic smooth muscle [Mus musculus]	3575	41982	118	116	17	17	9641	1	0	0	895.949	1789.88	2	1789.88	-0.0005	0	56.15	5.4e-05	K	SYELPDGQVITIGNER	F					Spectrum10918 scans: 12518,
6	gi|6671507|ref|NP_031418.1|	actin, aortic smooth muscle [Mus musculus]	3575	41982	118	116	17	17	9643	1	0	0	895.949	1789.88	2	1789.88	-0.0004	0	40.95	0.0018	K	SYELPDGQVITIGNER	F					Spectrum14384 scans: 16161,
6	gi|6671507|ref|NP_031418.1|	actin, aortic smooth muscle [Mus musculus]	3575	41982	118	116	17	17	9644	1	0	0	895.949	1789.88	2	1789.88	-0.0004	0	97.69	3.7e-09	K	SYELPDGQVITIGNER	F					Spectrum14275 scans: 16046,
6	gi|6671507|ref|NP_031418.1|	actin, aortic smooth muscle [Mus musculus]	3575	41982	118	116	17	17	9645	1	0	0	895.949	1789.88	2	1789.88	-0.0004	0	48.83	0.00029	K	SYELPDGQVITIGNER	F					Spectrum14519 scans: 16303,
6	gi|6671507|ref|NP_031418.1|	actin, aortic smooth muscle [Mus musculus]	3575	41982	118	116	17	17	9647	1	0	0	895.949	1789.88	2	1789.88	-0.0001	0	71.64	1.5e-06	K	SYELPDGQVITIGNER	F					Spectrum8734 scans: 10225,
6	gi|6671507|ref|NP_031418.1|	actin, aortic smooth muscle [Mus musculus]	3575	41982	118	116	17	17	9650	1	0	0	895.949	1789.88	2	1789.88	-0.0001	0	41.36	0.0016	K	SYELPDGQVITIGNER	F					Spectrum14350 scans: 16125,
6	gi|6671507|ref|NP_031418.1|	actin, aortic smooth muscle [Mus musculus]	3575	41982	118	116	17	17	9652	1	0	0	895.95	1789.88	2	1789.88	0	0	66.27	5.1e-06	K	SYELPDGQVITIGNER	F					Spectrum7244 scans: 8659,
6	gi|6671507|ref|NP_031418.1|	actin, aortic smooth muscle [Mus musculus]	3575	41982	118	116	17	17	9654	1	0	0	895.95	1789.88	2	1789.88	0	0	59.76	2.3e-05	K	SYELPDGQVITIGNER	F					Spectrum15327 scans: 17152,
6	gi|6671507|ref|NP_031418.1|	actin, aortic smooth muscle [Mus musculus]	3575	41982	118	116	17	17	9657	1	0	0	895.95	1789.88	2	1789.88	0.0001	0	32.52	0.012	K	SYELPDGQVITIGNER	F					Spectrum15628 scans: 17471,
6	gi|6671507|ref|NP_031418.1|	actin, aortic smooth muscle [Mus musculus]	3575	41982	118	116	17	17	9661	1	0	0	895.95	1789.89	2	1789.88	0.0013	0	51.18	0.00016	K	SYELPDGQVITIGNER	F					Spectrum15161 scans: 16978,
6	gi|6671507|ref|NP_031418.1|	actin, aortic smooth muscle [Mus musculus]	3575	41982	118	116	17	17	9662	1	0	0	895.95	1789.89	2	1789.88	0.0016	0	54.05	8e-05	K	SYELPDGQVITIGNER	F					Spectrum10324 scans: 11894,
6	gi|6671507|ref|NP_031418.1|	actin, aortic smooth muscle [Mus musculus]	3575	41982	118	116	17	17	10934	1	0	0	978.525	1955.03	2	1955.04	-0.0017	0	65.95	2.9e-06	R	VAPEEHPTLLTEAPLNPK	A					Spectrum6232 scans: 7595,
6	gi|6671507|ref|NP_031418.1|	actin, aortic smooth muscle [Mus musculus]	3575	41982	118	116	17	17	10935	1	0	0	978.525	1955.03	2	1955.04	-0.0015	0	72.23	6.9e-07	R	VAPEEHPTLLTEAPLNPK	A					Spectrum6119 scans: 7476,
6	gi|6671507|ref|NP_031418.1|	actin, aortic smooth muscle [Mus musculus]	3575	41982	118	116	17	17	10936	1	0	0	652.686	1955.04	3	1955.04	-0.0006	0	38.24	0.0017	R	VAPEEHPTLLTEAPLNPK	A					Spectrum6098 scans: 7454,
6	gi|6671507|ref|NP_031418.1|	actin, aortic smooth muscle [Mus musculus]	3575	41982	118	116	17	17	10974	1	0	0	980.958	1959.9	2	1959.9	-0.0026	0	47.67	0.00048	K	YPIEHGIITNWDDMEK	I					Spectrum7382 scans: 8804,
6	gi|6671507|ref|NP_031418.1|	actin, aortic smooth muscle [Mus musculus]	3575	41982	118	116	17	17	10978	1	0	0	980.958	1959.9	2	1959.9	-0.0016	0	45.29	0.00079	K	YPIEHGIITNWDDMEK	I					Spectrum7499 scans: 8927,
6	gi|6671507|ref|NP_031418.1|	actin, aortic smooth muscle [Mus musculus]	3575	41982	118	116	17	17	10980	1	0	0	980.958	1959.9	2	1959.9	-0.0015	0	52.24	0.00016	K	YPIEHGIITNWDDMEK	I					Spectrum7622 scans: 9056,
6	gi|6671507|ref|NP_031418.1|	actin, aortic smooth muscle [Mus musculus]	3575	41982	118	116	17	17	10981	1	0	0	654.308	1959.9	3	1959.9	-0.0011	0	28.8	0.035	K	YPIEHGIITNWDDMEK	I					Spectrum7558 scans: 8989,
6	gi|6671507|ref|NP_031418.1|	actin, aortic smooth muscle [Mus musculus]	3575	41982	118	116	17	17	10983	1	0	0	654.308	1959.9	3	1959.9	-0.0011	0	33.38	0.012	K	YPIEHGIITNWDDMEK	I					Spectrum7442 scans: 8867,
6	gi|6671507|ref|NP_031418.1|	actin, aortic smooth muscle [Mus musculus]	3575	41982	118	116	17	17	10989	1	0	0	654.308	1959.9	3	1959.9	-0.0008	0	37.03	0.005	K	YPIEHGIITNWDDMEK	I					Spectrum7402 scans: 8825,
6	gi|6671507|ref|NP_031418.1|	actin, aortic smooth muscle [Mus musculus]	3575	41982	118	116	17	17	10998	1	0	0	654.308	1959.9	3	1959.9	-0.0004	0	31.4	0.018	K	YPIEHGIITNWDDMEK	I					Spectrum7678 scans: 9115,
6	gi|6671507|ref|NP_031418.1|	actin, aortic smooth muscle [Mus musculus]	3575	41982	118	116	17	17	11006	1	0	0	654.308	1959.9	3	1959.9	-0.0002	0	25.16	0.083	K	YPIEHGIITNWDDMEK	I					Spectrum7759 scans: 9200,
6	gi|6671507|ref|NP_031418.1|	actin, aortic smooth muscle [Mus musculus]	3575	41982	118	116	17	17	11018	1	0	0	980.959	1959.9	2	1959.9	0	0	51.74	0.00018	K	YPIEHGIITNWDDMEK	I					Spectrum7766 scans: 9207,
6	gi|6671507|ref|NP_031418.1|	actin, aortic smooth muscle [Mus musculus]	3575	41982	118	116	17	17	11041	1	0	0	980.961	1959.91	2	1959.9	0.0043	0	39.8	0.003	K	YPIEHGIITNWDDMEK	I					Spectrum7268 scans: 8684,
6	gi|6671507|ref|NP_031418.1|	actin, aortic smooth muscle [Mus musculus]	3575	41982	118	116	17	17	11042	1	0	0	654.31	1959.91	3	1959.9	0.0044	0	26.94	0.06	K	YPIEHGIITNWDDMEK	I					Spectrum7263 scans: 8679,
6	gi|6671507|ref|NP_031418.1|	actin, aortic smooth muscle [Mus musculus]	3575	41982	118	116	17	17	11147	1	0	0	988.956	1975.9	2	1975.9	-0.0017	0	50.9	0.00022	K	YPIEHGIITNWDDMEK	I	Oxidation (M)	0.0000000000000300.0			Spectrum6209 scans: 7571,
6	gi|6671507|ref|NP_031418.1|	actin, aortic smooth muscle [Mus musculus]	3575	41982	118	116	17	17	11150	1	0	0	659.64	1975.9	3	1975.9	-0.0014	0	32.32	0.016	K	YPIEHGIITNWDDMEK	I	Oxidation (M)	0.0000000000000300.0			Spectrum6205 scans: 7567,
6	gi|6671507|ref|NP_031418.1|	actin, aortic smooth muscle [Mus musculus]	3575	41982	118	116	17	17	11152	1	0	0	988.956	1975.9	2	1975.9	-0.0011	0	34.38	0.01	K	YPIEHGIITNWDDMEK	I	Oxidation (M)	0.0000000000000300.0			Spectrum6199 scans: 7560,
6	gi|6671507|ref|NP_031418.1|	actin, aortic smooth muscle [Mus musculus]	3575	41982	118	116	17	17	12628	1	0	0	1114.54	2227.06	2	2227.06	-0.0009	0	100.09	2.8e-09	K	DLYANNVLSGGTTMYPGIADR	M					Spectrum8791 scans: 10285,
6	gi|6671507|ref|NP_031418.1|	actin, aortic smooth muscle [Mus musculus]	3575	41982	118	116	17	17	13230	1	0	0	786.058	2355.15	3	2355.15	-0.0008	1	79.03	3.8e-07	R	KDLYANNVLSGGTTMYPGIADR	M					Spectrum7203 scans: 8616,
6	gi|6671507|ref|NP_031418.1|	actin, aortic smooth muscle [Mus musculus]	3575	41982	118	116	17	17	13231	1	0	0	1178.58	2355.15	2	2355.15	-0.0002	1	87.66	5.3e-08	R	KDLYANNVLSGGTTMYPGIADR	M					Spectrum7205 scans: 8618,
6	gi|6671507|ref|NP_031418.1|	actin, aortic smooth muscle [Mus musculus]	3575	41982	118	116	17	17	13232	1	0	0	786.059	2355.15	3	2355.15	0.0012	1	50.85	0.00026	R	KDLYANNVLSGGTTMYPGIADR	M					Spectrum7195 scans: 8607,
6	gi|6671507|ref|NP_031418.1|	actin, aortic smooth muscle [Mus musculus]	3575	41982	118	116	17	17	13661	1	0	0	827.05	2478.13	3	2478.13	-0.0002	0	44.53	0.0014	K	LCYVALDFENEMATAASSSSLEK	S					Spectrum11754 scans: 13396,
6	gi|6671507|ref|NP_031418.1|	actin, aortic smooth muscle [Mus musculus]	3575	41982	118	116	17	17	13662	1	0	0	827.05	2478.13	3	2478.13	0	0	48.01	0.00062	K	LCYVALDFENEMATAASSSSLEK	S					Spectrum11771 scans: 13414,
6	gi|6671507|ref|NP_031418.1|	actin, aortic smooth muscle [Mus musculus]	3575	41982	118	116	17	17	13663	1	0	0	1240.07	2478.13	2	2478.13	0.0011	0	120.1	4e-11	K	LCYVALDFENEMATAASSSSLEK	S					Spectrum11758 scans: 13400,
6	gi|6671507|ref|NP_031418.1|	actin, aortic smooth muscle [Mus musculus]	3575	41982	118	116	17	17	15714	1	0	0	1066.21	3195.6	3	3195.6	-0.0012	0	116.11	5.4e-11	R	TTGIVLDSGDGVTHNVPIYEGYALPHAIMR	L					Spectrum8983 scans: 10486,
7	gi|30425250|ref|NP_780706.1|	beta-actin-like protein 2 [Mus musculus]	2541	41977	84	84	7	7	1043	1	0	0	462.287	922.56	2	922.56	0.0002	1	39.55	0.00039	K	IIAPPERK	Y					Spectrum1516 scans: 2608,
7	gi|30425250|ref|NP_780706.1|	beta-actin-like protein 2 [Mus musculus]	2541	41977	84	84	7	7	1689	1	0	0	499.747	997.479	2	997.479	-0.0002	0	48.39	9.1e-05	R	DLTDYLMK	I					Spectrum8611 scans: 10096,
7	gi|30425250|ref|NP_780706.1|	beta-actin-like protein 2 [Mus musculus]	2541	41977	84	84	7	7	1692	1	0	0	499.747	997.479	2	997.479	0	0	45.73	0.00017	R	DLTDYLMK	I					Spectrum8731 scans: 10222,
7	gi|30425250|ref|NP_780706.1|	beta-actin-like protein 2 [Mus musculus]	2541	41977	84	84	7	7	1694	1	0	0	499.747	997.479	2	997.479	0	0	57.37	1.2e-05	R	DLTDYLMK	I					Spectrum8499 scans: 9977,
7	gi|30425250|ref|NP_780706.1|	beta-actin-like protein 2 [Mus musculus]	2541	41977	84	84	7	7	1695	1	0	0	499.747	997.479	2	997.479	0	0	33.01	0.0032	R	DLTDYLMK	I					Spectrum8851 scans: 10348,
7	gi|30425250|ref|NP_780706.1|	beta-actin-like protein 2 [Mus musculus]	2541	41977	84	84	7	7	1699	1	0	0	499.747	997.479	2	997.479	0.0002	0	31.27	0.0048	R	DLTDYLMK	I					Spectrum16613 scans: 18800,
7	gi|30425250|ref|NP_780706.1|	beta-actin-like protein 2 [Mus musculus]	2541	41977	84	84	7	7	1802	1	0	0	507.744	1013.47	2	1013.47	-0.0008	0	37.26	0.0014	R	DLTDYLMK	I	Oxidation (M)	0.00000030.0			Spectrum6558 scans: 7938,
7	gi|30425250|ref|NP_780706.1|	beta-actin-like protein 2 [Mus musculus]	2541	41977	84	84	7	7	3314	1	0	0	586.289	1170.56	2	1170.56	-0.0008	0	42.08	0.0006	R	HQGVMVGMGQK	D					Spectrum3765 scans: 4993,
7	gi|30425250|ref|NP_780706.1|	beta-actin-like protein 2 [Mus musculus]	2541	41977	84	84	7	7	3315	1	0	0	586.289	1170.56	2	1170.56	-0.0008	0	64.16	3.7e-06	R	HQGVMVGMGQK	D					Spectrum2325 scans: 3460,
7	gi|30425250|ref|NP_780706.1|	beta-actin-like protein 2 [Mus musculus]	2541	41977	84	84	7	7	3316	1	0	0	586.289	1170.56	2	1170.56	-0.0008	0	30.38	0.0088	R	HQGVMVGMGQK	D					Spectrum2671 scans: 3823,
7	gi|30425250|ref|NP_780706.1|	beta-actin-like protein 2 [Mus musculus]	2541	41977	84	84	7	7	3317	1	0	0	586.289	1170.56	2	1170.56	-0.0006	0	45.5	0.00027	R	HQGVMVGMGQK	D					Spectrum2491 scans: 3634,
7	gi|30425250|ref|NP_780706.1|	beta-actin-like protein 2 [Mus musculus]	2541	41977	84	84	7	7	3318	1	0	0	586.289	1170.56	2	1170.56	-0.0005	0	66.81	2e-06	R	HQGVMVGMGQK	D					Spectrum2066 scans: 3186,
7	gi|30425250|ref|NP_780706.1|	beta-actin-like protein 2 [Mus musculus]	2541	41977	84	84	7	7	3321	1	0	0	586.289	1170.56	2	1170.56	-0.0002	0	63.72	5.1e-06	R	HQGVMVGMGQK	D					Spectrum2195 scans: 3322,
7	gi|30425250|ref|NP_780706.1|	beta-actin-like protein 2 [Mus musculus]	2541	41977	84	84	7	7	3322	1	0	0	391.195	1170.56	3	1170.56	-0.0001	0	53.04	6e-05	R	HQGVMVGMGQK	D					Spectrum2069 scans: 3189,
7	gi|30425250|ref|NP_780706.1|	beta-actin-like protein 2 [Mus musculus]	2541	41977	84	84	7	7	3324	1	0	0	391.195	1170.56	3	1170.56	0	0	40.58	0.0011	R	HQGVMVGMGQK	D					Spectrum2126 scans: 3249,
7	gi|30425250|ref|NP_780706.1|	beta-actin-like protein 2 [Mus musculus]	2541	41977	84	84	7	7	3328	1	0	0	391.196	1170.56	3	1170.56	0.0011	0	53.91	4.6e-05	R	HQGVMVGMGQK	D					Spectrum2184 scans: 3310,
7	gi|30425250|ref|NP_780706.1|	beta-actin-like protein 2 [Mus musculus]	2541	41977	84	84	7	7	3482	1	0	0	594.286	1186.56	2	1186.56	-0.0006	0	59.6	1.1e-05	R	HQGVMVGMGQK	D	Oxidation (M)	0.00000003000.0			Spectrum1107 scans: 2179,
7	gi|30425250|ref|NP_780706.1|	beta-actin-like protein 2 [Mus musculus]	2541	41977	84	84	7	7	3483	1	0	0	396.527	1186.56	3	1186.56	-0.0004	0	50.43	0.00013	R	HQGVMVGMGQK	D	Oxidation (M)	0.00003000000.0			Spectrum1467 scans: 2557,
7	gi|30425250|ref|NP_780706.1|	beta-actin-like protein 2 [Mus musculus]	2541	41977	84	84	7	7	3484	1	0	0	594.287	1186.56	2	1186.56	-0.0003	0	64.48	5.2e-06	R	HQGVMVGMGQK	D	Oxidation (M)	0.00003000000.0			Spectrum1446 scans: 2535,
7	gi|30425250|ref|NP_780706.1|	beta-actin-like protein 2 [Mus musculus]	2541	41977	84	84	7	7	3485	1	0	0	396.527	1186.56	3	1186.56	0.0002	0	38.1	0.0021	R	HQGVMVGMGQK	D	Oxidation (M)	0.00000003000.0			Spectrum1126 scans: 2199,
7	gi|30425250|ref|NP_780706.1|	beta-actin-like protein 2 [Mus musculus]	2541	41977	84	84	7	7	3655	1	0	0	602.284	1202.55	2	1202.55	-0.0002	0	29.57	0.012	R	HQGVMVGMGQK	D	2 Oxidation (M)	0.00003003000.0			Spectrum706 scans: 1757,
7	gi|30425250|ref|NP_780706.1|	beta-actin-like protein 2 [Mus musculus]	2541	41977	84	84	7	7	5538	1	1	1	689.345	1376.67	2	1376.68	-0.0008	0	73.28	9.1e-07	R	GIHETTFNSIMK	C					Spectrum5429 scans: 6750,
7	gi|30425250|ref|NP_780706.1|	beta-actin-like protein 2 [Mus musculus]	2541	41977	84	84	7	7	5539	1	1	1	459.899	1376.68	3	1376.68	-0.0002	0	30.79	0.019	R	GIHETTFNSIMK	C					Spectrum5428 scans: 6749,
7	gi|30425250|ref|NP_780706.1|	beta-actin-like protein 2 [Mus musculus]	2541	41977	84	84	7	7	5540	1	1	1	689.345	1376.68	2	1376.68	0.0003	0	33.59	0.0074	R	GIHETTFNSIMK	C					Spectrum5424 scans: 6744,
7	gi|30425250|ref|NP_780706.1|	beta-actin-like protein 2 [Mus musculus]	2541	41977	84	84	7	7	9593	1	0	0	895.948	1789.88	2	1789.88	-0.0033	0	45.42	0.00063	R	SYELPDGQVITIGNER	F					Spectrum13731 scans: 15475,
7	gi|30425250|ref|NP_780706.1|	beta-actin-like protein 2 [Mus musculus]	2541	41977	84	84	7	7	9594	1	0	0	895.948	1789.88	2	1789.88	-0.0023	0	94.9	6.6e-09	R	SYELPDGQVITIGNER	F					Spectrum8278 scans: 9745,
7	gi|30425250|ref|NP_780706.1|	beta-actin-like protein 2 [Mus musculus]	2541	41977	84	84	7	7	9595	1	0	0	895.948	1789.88	2	1789.88	-0.0021	0	28.22	0.031	R	SYELPDGQVITIGNER	F					Spectrum15453 scans: 17285,
7	gi|30425250|ref|NP_780706.1|	beta-actin-like protein 2 [Mus musculus]	2541	41977	84	84	7	7	9598	1	0	0	895.949	1789.88	2	1789.88	-0.0018	0	38.35	0.0034	R	SYELPDGQVITIGNER	F					Spectrum14288 scans: 16060,
7	gi|30425250|ref|NP_780706.1|	beta-actin-like protein 2 [Mus musculus]	2541	41977	84	84	7	7	9600	1	0	0	895.949	1789.88	2	1789.88	-0.0017	0	74.08	8.9e-07	R	SYELPDGQVITIGNER	F					Spectrum14911 scans: 16715,
7	gi|30425250|ref|NP_780706.1|	beta-actin-like protein 2 [Mus musculus]	2541	41977	84	84	7	7	9601	1	0	0	895.949	1789.88	2	1789.88	-0.0015	0	49.16	0.00027	R	SYELPDGQVITIGNER	F					Spectrum14668 scans: 16459,
7	gi|30425250|ref|NP_780706.1|	beta-actin-like protein 2 [Mus musculus]	2541	41977	84	84	7	7	9604	1	0	0	895.949	1789.88	2	1789.88	-0.0012	0	35.04	0.007	R	SYELPDGQVITIGNER	F					Spectrum13998 scans: 15755,
7	gi|30425250|ref|NP_780706.1|	beta-actin-like protein 2 [Mus musculus]	2541	41977	84	84	7	7	9606	1	0	0	895.949	1789.88	2	1789.88	-0.0011	0	55.69	5.4e-05	R	SYELPDGQVITIGNER	F					Spectrum9450 scans: 10976,
7	gi|30425250|ref|NP_780706.1|	beta-actin-like protein 2 [Mus musculus]	2541	41977	84	84	7	7	9607	1	0	0	895.949	1789.88	2	1789.88	-0.0011	0	29.18	0.024	R	SYELPDGQVITIGNER	F					Spectrum15267 scans: 17089,
7	gi|30425250|ref|NP_780706.1|	beta-actin-like protein 2 [Mus musculus]	2541	41977	84	84	7	7	9608	1	0	0	895.949	1789.88	2	1789.88	-0.0011	0	31.19	0.015	R	SYELPDGQVITIGNER	F					Spectrum15416 scans: 17246,
7	gi|30425250|ref|NP_780706.1|	beta-actin-like protein 2 [Mus musculus]	2541	41977	84	84	7	7	9610	1	0	0	895.949	1789.88	2	1789.88	-0.0011	0	38.1	0.0031	R	SYELPDGQVITIGNER	F					Spectrum14788 scans: 16585,
7	gi|30425250|ref|NP_780706.1|	beta-actin-like protein 2 [Mus musculus]	2541	41977	84	84	7	7	9612	1	0	0	895.949	1789.88	2	1789.88	-0.0011	0	62.25	1.2e-05	R	SYELPDGQVITIGNER	F					Spectrum15358 scans: 17185,
7	gi|30425250|ref|NP_780706.1|	beta-actin-like protein 2 [Mus musculus]	2541	41977	84	84	7	7	9613	1	0	0	895.949	1789.88	2	1789.88	-0.0011	0	68.5	2.8e-06	R	SYELPDGQVITIGNER	F					Spectrum14985 scans: 16793,
7	gi|30425250|ref|NP_780706.1|	beta-actin-like protein 2 [Mus musculus]	2541	41977	84	84	7	7	9614	1	0	0	895.949	1789.88	2	1789.88	-0.0011	0	60.89	1.6e-05	R	SYELPDGQVITIGNER	F					Spectrum14685 scans: 16477,
7	gi|30425250|ref|NP_780706.1|	beta-actin-like protein 2 [Mus musculus]	2541	41977	84	84	7	7	9615	1	0	0	895.949	1789.88	2	1789.88	-0.001	0	91.74	1.4e-08	R	SYELPDGQVITIGNER	F					Spectrum8158 scans: 9619,
7	gi|30425250|ref|NP_780706.1|	beta-actin-like protein 2 [Mus musculus]	2541	41977	84	84	7	7	9618	1	0	0	895.949	1789.88	2	1789.88	-0.001	0	37.99	0.0032	R	SYELPDGQVITIGNER	F					Spectrum15372 scans: 17200,
7	gi|30425250|ref|NP_780706.1|	beta-actin-like protein 2 [Mus musculus]	2541	41977	84	84	7	7	9621	1	0	0	895.949	1789.88	2	1789.88	-0.001	0	54.89	6.6e-05	R	SYELPDGQVITIGNER	F					Spectrum15304 scans: 17128,
7	gi|30425250|ref|NP_780706.1|	beta-actin-like protein 2 [Mus musculus]	2541	41977	84	84	7	7	9622	1	0	0	895.949	1789.88	2	1789.88	-0.0009	0	56.94	4.1e-05	R	SYELPDGQVITIGNER	F					Spectrum15394 scans: 17223,
7	gi|30425250|ref|NP_780706.1|	beta-actin-like protein 2 [Mus musculus]	2541	41977	84	84	7	7	9625	1	0	0	895.949	1789.88	2	1789.88	-0.0007	0	40.72	0.0017	R	SYELPDGQVITIGNER	F					Spectrum9466 scans: 10993,
7	gi|30425250|ref|NP_780706.1|	beta-actin-like protein 2 [Mus musculus]	2541	41977	84	84	7	7	9626	1	0	0	895.949	1789.88	2	1789.88	-0.0007	0	35.44	0.0058	R	SYELPDGQVITIGNER	F					Spectrum13934 scans: 15688,
7	gi|30425250|ref|NP_780706.1|	beta-actin-like protein 2 [Mus musculus]	2541	41977	84	84	7	7	9627	1	0	0	895.949	1789.88	2	1789.88	-0.0007	0	73.26	9.7e-07	R	SYELPDGQVITIGNER	F					Spectrum14936 scans: 16741,
7	gi|30425250|ref|NP_780706.1|	beta-actin-like protein 2 [Mus musculus]	2541	41977	84	84	7	7	9628	1	0	0	895.949	1789.88	2	1789.88	-0.0007	0	78.06	3.2e-07	R	SYELPDGQVITIGNER	F					Spectrum14444 scans: 16224,
7	gi|30425250|ref|NP_780706.1|	beta-actin-like protein 2 [Mus musculus]	2541	41977	84	84	7	7	9629	1	0	0	895.949	1789.88	2	1789.88	-0.0006	0	80.65	1.9e-07	R	SYELPDGQVITIGNER	F					Spectrum8773 scans: 10266,
7	gi|30425250|ref|NP_780706.1|	beta-actin-like protein 2 [Mus musculus]	2541	41977	84	84	7	7	9631	1	0	0	895.949	1789.88	2	1789.88	-0.0006	0	68.26	3.3e-06	R	SYELPDGQVITIGNER	F					Spectrum16494 scans: 18674,
7	gi|30425250|ref|NP_780706.1|	beta-actin-like protein 2 [Mus musculus]	2541	41977	84	84	7	7	9632	1	0	0	895.949	1789.88	2	1789.88	-0.0006	0	26.19	0.053	R	SYELPDGQVITIGNER	F					Spectrum15428 scans: 17259,
7	gi|30425250|ref|NP_780706.1|	beta-actin-like protein 2 [Mus musculus]	2541	41977	84	84	7	7	9633	1	0	0	895.949	1789.88	2	1789.88	-0.0006	0	48.45	0.00032	R	SYELPDGQVITIGNER	F					Spectrum15119 scans: 16934,
7	gi|30425250|ref|NP_780706.1|	beta-actin-like protein 2 [Mus musculus]	2541	41977	84	84	7	7	9634	1	0	0	895.949	1789.88	2	1789.88	-0.0006	0	48.13	0.00034	R	SYELPDGQVITIGNER	F					Spectrum15149 scans: 16965,
7	gi|30425250|ref|NP_780706.1|	beta-actin-like protein 2 [Mus musculus]	2541	41977	84	84	7	7	9635	1	0	0	895.949	1789.88	2	1789.88	-0.0006	0	38.96	0.0028	R	SYELPDGQVITIGNER	F					Spectrum13948 scans: 15703,
7	gi|30425250|ref|NP_780706.1|	beta-actin-like protein 2 [Mus musculus]	2541	41977	84	84	7	7	9636	1	0	0	895.949	1789.88	2	1789.88	-0.0005	0	32.56	0.012	R	SYELPDGQVITIGNER	F					Spectrum8524 scans: 10003,
7	gi|30425250|ref|NP_780706.1|	beta-actin-like protein 2 [Mus musculus]	2541	41977	84	84	7	7	9637	1	0	0	895.949	1789.88	2	1789.88	-0.0005	0	91.06	1.7e-08	R	SYELPDGQVITIGNER	F					Spectrum8398 scans: 9871,
7	gi|30425250|ref|NP_780706.1|	beta-actin-like protein 2 [Mus musculus]	2541	41977	84	84	7	7	9638	1	0	0	895.949	1789.88	2	1789.88	-0.0005	0	72.39	1.3e-06	R	SYELPDGQVITIGNER	F					Spectrum8614 scans: 10099,
7	gi|30425250|ref|NP_780706.1|	beta-actin-like protein 2 [Mus musculus]	2541	41977	84	84	7	7	9639	1	0	0	895.949	1789.88	2	1789.88	-0.0005	0	39.2	0.0027	R	SYELPDGQVITIGNER	F					Spectrum15025 scans: 16835,
7	gi|30425250|ref|NP_780706.1|	beta-actin-like protein 2 [Mus musculus]	2541	41977	84	84	7	7	9640	1	0	0	895.949	1789.88	2	1789.88	-0.0005	0	46.18	0.00054	R	SYELPDGQVITIGNER	F					Spectrum15188 scans: 17006,
7	gi|30425250|ref|NP_780706.1|	beta-actin-like protein 2 [Mus musculus]	2541	41977	84	84	7	7	9641	1	0	0	895.949	1789.88	2	1789.88	-0.0005	0	56.15	5.4e-05	R	SYELPDGQVITIGNER	F					Spectrum10918 scans: 12518,
7	gi|30425250|ref|NP_780706.1|	beta-actin-like protein 2 [Mus musculus]	2541	41977	84	84	7	7	9643	1	0	0	895.949	1789.88	2	1789.88	-0.0004	0	40.95	0.0018	R	SYELPDGQVITIGNER	F					Spectrum14384 scans: 16161,
7	gi|30425250|ref|NP_780706.1|	beta-actin-like protein 2 [Mus musculus]	2541	41977	84	84	7	7	9644	1	0	0	895.949	1789.88	2	1789.88	-0.0004	0	97.69	3.7e-09	R	SYELPDGQVITIGNER	F					Spectrum14275 scans: 16046,
7	gi|30425250|ref|NP_780706.1|	beta-actin-like protein 2 [Mus musculus]	2541	41977	84	84	7	7	9645	1	0	0	895.949	1789.88	2	1789.88	-0.0004	0	48.83	0.00029	R	SYELPDGQVITIGNER	F					Spectrum14519 scans: 16303,
7	gi|30425250|ref|NP_780706.1|	beta-actin-like protein 2 [Mus musculus]	2541	41977	84	84	7	7	9647	1	0	0	895.949	1789.88	2	1789.88	-0.0001	0	71.64	1.5e-06	R	SYELPDGQVITIGNER	F					Spectrum8734 scans: 10225,
7	gi|30425250|ref|NP_780706.1|	beta-actin-like protein 2 [Mus musculus]	2541	41977	84	84	7	7	9650	1	0	0	895.949	1789.88	2	1789.88	-0.0001	0	41.36	0.0016	R	SYELPDGQVITIGNER	F					Spectrum14350 scans: 16125,
7	gi|30425250|ref|NP_780706.1|	beta-actin-like protein 2 [Mus musculus]	2541	41977	84	84	7	7	9652	1	0	0	895.95	1789.88	2	1789.88	0	0	66.27	5.1e-06	R	SYELPDGQVITIGNER	F					Spectrum7244 scans: 8659,
7	gi|30425250|ref|NP_780706.1|	beta-actin-like protein 2 [Mus musculus]	2541	41977	84	84	7	7	9654	1	0	0	895.95	1789.88	2	1789.88	0	0	59.76	2.3e-05	R	SYELPDGQVITIGNER	F					Spectrum15327 scans: 17152,
7	gi|30425250|ref|NP_780706.1|	beta-actin-like protein 2 [Mus musculus]	2541	41977	84	84	7	7	9657	1	0	0	895.95	1789.88	2	1789.88	0.0001	0	32.52	0.012	R	SYELPDGQVITIGNER	F					Spectrum15628 scans: 17471,
7	gi|30425250|ref|NP_780706.1|	beta-actin-like protein 2 [Mus musculus]	2541	41977	84	84	7	7	9661	1	0	0	895.95	1789.89	2	1789.88	0.0013	0	51.18	0.00016	R	SYELPDGQVITIGNER	F					Spectrum15161 scans: 16978,
7	gi|30425250|ref|NP_780706.1|	beta-actin-like protein 2 [Mus musculus]	2541	41977	84	84	7	7	9662	1	0	0	895.95	1789.89	2	1789.88	0.0016	0	54.05	8e-05	R	SYELPDGQVITIGNER	F					Spectrum10324 scans: 11894,
7	gi|30425250|ref|NP_780706.1|	beta-actin-like protein 2 [Mus musculus]	2541	41977	84	84	7	7	10864	1	0	1	652.026	1953.06	3	1953.06	-0.0011	0	31.21	0.0058	R	VAPDEHPILLTEAPLNPK	I					Spectrum14542 scans: 16327,
7	gi|30425250|ref|NP_780706.1|	beta-actin-like protein 2 [Mus musculus]	2541	41977	84	84	7	7	10877	2	0	1	652.026	1953.06	3	1953.06	-0.0009	0	30.62	0.0067	R	VAPDEHPILLTEAPLNPK	I					Spectrum15019 scans: 16829,
7	gi|30425250|ref|NP_780706.1|	beta-actin-like protein 2 [Mus musculus]	2541	41977	84	84	7	7	10881	2	0	1	652.026	1953.06	3	1953.06	-0.0006	0	28.11	0.011	R	VAPDEHPILLTEAPLNPK	I					Spectrum6325 scans: 7693,
7	gi|30425250|ref|NP_780706.1|	beta-actin-like protein 2 [Mus musculus]	2541	41977	84	84	7	7	10885	1	0	1	652.026	1953.06	3	1953.06	-0.0006	0	30.36	0.0067	R	VAPDEHPILLTEAPLNPK	I					Spectrum15408 scans: 17238,
7	gi|30425250|ref|NP_780706.1|	beta-actin-like protein 2 [Mus musculus]	2541	41977	84	84	7	7	10890	1	1	1	652.026	1953.06	3	1953.06	-0.0004	0	26.29	0.017	R	VAPDEHPILLTEAPLNPK	I					Spectrum14947 scans: 16753,
7	gi|30425250|ref|NP_780706.1|	beta-actin-like protein 2 [Mus musculus]	2541	41977	84	84	7	7	10903	2	0	1	652.026	1953.06	3	1953.06	0	0	25.26	0.021	R	VAPDEHPILLTEAPLNPK	I					Spectrum15159 scans: 16976,
7	gi|30425250|ref|NP_780706.1|	beta-actin-like protein 2 [Mus musculus]	2541	41977	84	84	7	7	10905	1	0	1	652.026	1953.06	3	1953.06	0.0002	0	37.49	0.0013	R	VAPDEHPILLTEAPLNPK	I					Spectrum6702 scans: 8090,
7	gi|30425250|ref|NP_780706.1|	beta-actin-like protein 2 [Mus musculus]	2541	41977	84	84	7	7	10920	2	0	1	652.027	1953.06	3	1953.06	0.0009	0	36.61	0.0016	R	VAPDEHPILLTEAPLNPK	I					Spectrum6577 scans: 7958,
7	gi|30425250|ref|NP_780706.1|	beta-actin-like protein 2 [Mus musculus]	2541	41977	84	84	7	7	10925	2	0	1	652.027	1953.06	3	1953.06	0.0013	0	37.87	0.0011	R	VAPDEHPILLTEAPLNPK	I					Spectrum6461 scans: 7836,
7	gi|30425250|ref|NP_780706.1|	beta-actin-like protein 2 [Mus musculus]	2541	41977	84	84	7	7	15694	1	0	0	1061.87	3182.6	3	3182.61	-0.0057	0	77.41	3.6e-07	R	TTGIVMDSGDGVTHTVPIYEGYALPHAILR	L					Spectrum9394 scans: 10918,
7	gi|30425250|ref|NP_780706.1|	beta-actin-like protein 2 [Mus musculus]	2541	41977	84	84	7	7	15695	1	0	0	1061.88	3182.6	3	3182.61	-0.0039	0	84.19	7.4e-08	R	TTGIVMDSGDGVTHTVPIYEGYALPHAILR	L					Spectrum9271 scans: 10789,
7	gi|30425250|ref|NP_780706.1|	beta-actin-like protein 2 [Mus musculus]	2541	41977	84	84	7	7	15696	1	0	0	1061.88	3182.6	3	3182.61	-0.0028	0	93.01	9.7e-09	R	TTGIVMDSGDGVTHTVPIYEGYALPHAILR	L					Spectrum9152 scans: 10664,
7	gi|30425250|ref|NP_780706.1|	beta-actin-like protein 2 [Mus musculus]	2541	41977	84	84	7	7	15697	1	0	0	1061.88	3182.61	3	3182.61	-0.0021	0	86.84	3.8e-08	R	TTGIVMDSGDGVTHTVPIYEGYALPHAILR	L					Spectrum9355 scans: 10877,
7	gi|30425250|ref|NP_780706.1|	beta-actin-like protein 2 [Mus musculus]	2541	41977	84	84	7	7	15698	1	0	0	1061.88	3182.61	3	3182.61	-0.0013	0	70.35	1.6e-06	R	TTGIVMDSGDGVTHTVPIYEGYALPHAILR	L					Spectrum9503 scans: 11032,
7	gi|30425250|ref|NP_780706.1|	beta-actin-like protein 2 [Mus musculus]	2541	41977	84	84	7	7	15699	1	0	0	1592.31	3182.61	2	3182.61	0.0022	0	58.88	2.1e-05	R	TTGIVMDSGDGVTHTVPIYEGYALPHAILR	L					Spectrum9189 scans: 10702,
7	gi|30425250|ref|NP_780706.1|	beta-actin-like protein 2 [Mus musculus]	2541	41977	84	84	7	7	15719	1	0	0	1067.21	3198.6	3	3198.6	0.0006	0	78.62	3.1e-07	R	TTGIVMDSGDGVTHTVPIYEGYALPHAILR	L	Oxidation (M)	0.000003000000000000000000000000.0			Spectrum8776 scans: 10269,
8	gi|329755239|ref|NP_001193296.1|	gelsolin isoform 2 [Mus musculus]	2509	80712	56	55	25	25	95	1	1	1	387.215	772.415	2	772.415	0.0002	0	36.64	0.00044	R	AVEVMPK	S					Spectrum2504 scans: 3648,
8	gi|329755239|ref|NP_001193296.1|	gelsolin isoform 2 [Mus musculus]	2509	80712	56	55	25	25	568	1	1	1	425.743	849.471	2	849.471	0.0002	1	63.84	7.1e-06	K	KGGVASGFK	H					Spectrum1590 scans: 2686,
8	gi|329755239|ref|NP_001193296.1|	gelsolin isoform 2 [Mus musculus]	2509	80712	56	55	25	25	1167	1	1	1	471.298	940.581	2	940.582	-0.0006	1	38.56	0.00092	R	RTPITVVR	Q					Spectrum2148 scans: 3272,
8	gi|329755239|ref|NP_001193296.1|	gelsolin isoform 2 [Mus musculus]	2509	80712	56	55	25	25	2288	1	1	1	536.772	1071.53	2	1071.53	-0.0009	0	27.9	0.013	R	DGGQTAPASIR	L					Spectrum1388 scans: 2474,
8	gi|329755239|ref|NP_001193296.1|	gelsolin isoform 2 [Mus musculus]	2509	80712	56	55	25	25	2368	1	1	1	539.762	1077.51	2	1077.51	0.0002	0	47.87	0.00032	R	YIETDPANR	D					Spectrum1609 scans: 2706,
8	gi|329755239|ref|NP_001193296.1|	gelsolin isoform 2 [Mus musculus]	2509	80712	56	55	25	25	3986	1	1	1	614.823	1227.63	2	1227.63	-0.0001	0	41.95	0.00038	-	MVVEHPEFLK	A					Spectrum5753 scans: 7092,
8	gi|329755239|ref|NP_001193296.1|	gelsolin isoform 2 [Mus musculus]	2509	80712	56	55	25	25	4257	1	1	1	418.903	1253.69	3	1253.69	-0.0003	1	38.73	0.0011	K	AGKEPGLQIWR	V					Spectrum6305 scans: 7672,
8	gi|329755239|ref|NP_001193296.1|	gelsolin isoform 2 [Mus musculus]	2509	80712	56	55	25	25	4565	1	1	1	635.828	1269.64	2	1269.64	-0.0002	0	31.02	0.0055	-	MVVEHPEFLK	A	Acetyl (Protein N-term)	1.0000000000.0			Spectrum8596 scans: 10080,
8	gi|329755239|ref|NP_001193296.1|	gelsolin isoform 2 [Mus musculus]	2509	80712	56	55	25	25	4639	1	1	1	638.362	1274.71	2	1274.71	-0.0008	0	56.37	1.7e-05	K	HVVPNEVVVQR	L					Spectrum2155 scans: 3279,
8	gi|329755239|ref|NP_001193296.1|	gelsolin isoform 2 [Mus musculus]	2509	80712	56	55	25	25	4640	1	1	1	638.362	1274.71	2	1274.71	-0.0004	0	52.97	4.6e-05	K	HVVPNEVVVQR	L					Spectrum2267 scans: 3399,
8	gi|329755239|ref|NP_001193296.1|	gelsolin isoform 2 [Mus musculus]	2509	80712	56	55	25	25	4781	1	1	1	646.291	1290.57	2	1290.57	0.0011	0	71.01	1.1e-06	R	SEDCFILDHGR	D					Spectrum6154 scans: 7513,
8	gi|329755239|ref|NP_001193296.1|	gelsolin isoform 2 [Mus musculus]	2509	80712	56	55	25	25	5146	1	1	1	668.348	1334.68	2	1334.68	-0.0018	0	73.48	6.6e-07	K	SGALNSNDAFVLK	T					Spectrum6748 scans: 8138,
8	gi|329755239|ref|NP_001193296.1|	gelsolin isoform 2 [Mus musculus]	2509	80712	56	55	25	25	5148	1	1	1	668.348	1334.68	2	1334.68	-0.0005	0	81.81	1.3e-07	K	SGALNSNDAFVLK	T					Spectrum6865 scans: 8261,
8	gi|329755239|ref|NP_001193296.1|	gelsolin isoform 2 [Mus musculus]	2509	80712	56	55	25	25	8274	1	1	1	833.394	1664.77	2	1664.77	-0.0004	1	78.57	3.4e-07	K	DSQEEEKTEALTSAK	R					Spectrum1608 scans: 2705,
8	gi|329755239|ref|NP_001193296.1|	gelsolin isoform 2 [Mus musculus]	2509	80712	56	55	25	25	8275	1	1	1	555.932	1664.77	3	1664.77	-0.0002	1	56.58	5e-05	K	DSQEEEKTEALTSAK	R					Spectrum1607 scans: 2704,
8	gi|329755239|ref|NP_001193296.1|	gelsolin isoform 2 [Mus musculus]	2509	80712	56	55	25	25	8791	1	1	1	856.893	1711.77	2	1711.77	-0.0015	0	91.13	1.7e-08	R	EVQGFESSTFSGYFK	S					Spectrum8934 scans: 10435,
8	gi|329755239|ref|NP_001193296.1|	gelsolin isoform 2 [Mus musculus]	2509	80712	56	55	25	25	8792	1	1	1	856.893	1711.77	2	1711.77	-0.0013	0	45.75	0.00056	R	EVQGFESSTFSGYFK	S					Spectrum9094 scans: 10603,
8	gi|329755239|ref|NP_001193296.1|	gelsolin isoform 2 [Mus musculus]	2509	80712	56	55	25	25	8793	1	1	1	856.893	1711.77	2	1711.77	-0.0007	0	77.21	4.2e-07	R	EVQGFESSTFSGYFK	S					Spectrum9057 scans: 10564,
8	gi|329755239|ref|NP_001193296.1|	gelsolin isoform 2 [Mus musculus]	2509	80712	56	55	25	25	8794	1	1	1	856.894	1711.77	2	1711.77	0.0001	0	55.28	6.3e-05	R	EVQGFESSTFSGYFK	S					Spectrum16538 scans: 18720,
8	gi|329755239|ref|NP_001193296.1|	gelsolin isoform 2 [Mus musculus]	2509	80712	56	55	25	25	9767	1	1	1	904.445	1806.88	2	1806.88	-0.0026	0	30.56	0.022	K	TPSAAYLWVGAGASEAEK	T					Spectrum8264 scans: 9730,
8	gi|329755239|ref|NP_001193296.1|	gelsolin isoform 2 [Mus musculus]	2509	80712	56	55	25	25	9768	1	1	1	904.446	1806.88	2	1806.88	-0.0024	0	58.88	3.2e-05	K	TPSAAYLWVGAGASEAEK	T					Spectrum8234 scans: 9698,
8	gi|329755239|ref|NP_001193296.1|	gelsolin isoform 2 [Mus musculus]	2509	80712	56	55	25	25	9769	1	1	1	904.446	1806.88	2	1806.88	-0.0019	0	126.03	6.4e-12	K	TPSAAYLWVGAGASEAEK	T					Spectrum8109 scans: 9567,
8	gi|329755239|ref|NP_001193296.1|	gelsolin isoform 2 [Mus musculus]	2509	80712	56	55	25	25	9770	1	1	1	904.446	1806.88	2	1806.88	-0.0015	0	71.33	1.8e-06	K	TPSAAYLWVGAGASEAEK	T					Spectrum8657 scans: 10144,
8	gi|329755239|ref|NP_001193296.1|	gelsolin isoform 2 [Mus musculus]	2509	80712	56	55	25	25	9806	1	1	1	906.972	1811.93	2	1811.93	-0.0006	0	26.02	0.047	R	QTQVSVLPEGGETPLFK	Q	Gln->pyro-Glu (N-term Q)	2.00000000000000000.0			Spectrum9663 scans: 11200,
8	gi|329755239|ref|NP_001193296.1|	gelsolin isoform 2 [Mus musculus]	2509	80712	56	55	25	25	9964	1	1	1	915.484	1828.95	2	1828.96	-0.003	0	68.89	1.9e-06	R	QTQVSVLPEGGETPLFK	Q					Spectrum8404 scans: 9877,
8	gi|329755239|ref|NP_001193296.1|	gelsolin isoform 2 [Mus musculus]	2509	80712	56	55	25	25	9965	1	1	1	915.485	1828.95	2	1828.96	-0.0024	0	87.79	2.4e-08	R	QTQVSVLPEGGETPLFK	Q					Spectrum8519 scans: 9998,
8	gi|329755239|ref|NP_001193296.1|	gelsolin isoform 2 [Mus musculus]	2509	80712	56	55	25	25	13173	1	1	1	781.04	2340.1	3	2340.1	-0.0012	0	40.29	0.0029	R	DPDQTDGPGLGYLSSHIANVER	V					Spectrum7822 scans: 9266,
8	gi|329755239|ref|NP_001193296.1|	gelsolin isoform 2 [Mus musculus]	2509	80712	56	55	25	25	13174	1	1	1	1171.06	2340.1	2	2340.1	-0.0007	0	112.76	1.6e-10	R	DPDQTDGPGLGYLSSHIANVER	V					Spectrum7841 scans: 9286,
8	gi|329755239|ref|NP_001193296.1|	gelsolin isoform 2 [Mus musculus]	2509	80712	56	55	25	25	13398	1	1	1	800.708	2399.1	3	2399.1	-0.0006	0	73.37	1.6e-06	R	SQHVQVEEGSEPDAFWEALGGK	T					Spectrum9491 scans: 11020,
8	gi|329755239|ref|NP_001193296.1|	gelsolin isoform 2 [Mus musculus]	2509	80712	56	55	25	25	13399	1	1	1	800.708	2399.1	3	2399.1	-0.0006	0	76.74	7.4e-07	R	SQHVQVEEGSEPDAFWEALGGK	T					Spectrum9532 scans: 11063,
8	gi|329755239|ref|NP_001193296.1|	gelsolin isoform 2 [Mus musculus]	2509	80712	56	55	25	25	13400	1	1	1	1200.56	2399.1	2	2399.1	-0.0003	0	87.92	5.7e-08	R	SQHVQVEEGSEPDAFWEALGGK	T					Spectrum9561 scans: 11093,
8	gi|329755239|ref|NP_001193296.1|	gelsolin isoform 2 [Mus musculus]	2509	80712	56	55	25	25	13401	1	1	1	1200.56	2399.1	2	2399.1	0.0002	0	119.64	3.8e-11	R	SQHVQVEEGSEPDAFWEALGGK	T					Spectrum9432 scans: 10958,
8	gi|329755239|ref|NP_001193296.1|	gelsolin isoform 2 [Mus musculus]	2509	80712	56	55	25	25	13651	1	1	1	826.408	2476.2	3	2476.2	-0.0003	0	73.45	1.3e-06	K	VSNGAGSMSVSLVADENPFAQGALR	S					Spectrum9952 scans: 11504,
8	gi|329755239|ref|NP_001193296.1|	gelsolin isoform 2 [Mus musculus]	2509	80712	56	55	25	25	13653	1	1	1	1239.11	2476.2	2	2476.2	0.0011	0	130.13	2.6e-12	K	VSNGAGSMSVSLVADENPFAQGALR	S					Spectrum9953 scans: 11505,
8	gi|329755239|ref|NP_001193296.1|	gelsolin isoform 2 [Mus musculus]	2509	80712	56	55	25	25	13655	1	1	1	1239.11	2476.2	2	2476.2	0.0031	0	25.03	0.084	K	VSNGAGSMSVSLVADENPFAQGALR	S					Spectrum16460 scans: 18637,
8	gi|329755239|ref|NP_001193296.1|	gelsolin isoform 2 [Mus musculus]	2509	80712	56	55	25	25	14535	1	1	1	900.803	2699.39	3	2699.39	-0.0016	0	54.63	5.3e-05	K	FDLVPVPPNLYGDFFTGDAYVILK	T					Spectrum14881 scans: 16684,
8	gi|329755239|ref|NP_001193296.1|	gelsolin isoform 2 [Mus musculus]	2509	80712	56	55	25	25	14538	1	1	1	1350.7	2699.39	2	2699.39	-0.0009	0	67.7	2.6e-06	K	FDLVPVPPNLYGDFFTGDAYVILK	T					Spectrum14813 scans: 16612,
8	gi|329755239|ref|NP_001193296.1|	gelsolin isoform 2 [Mus musculus]	2509	80712	56	55	25	25	14539	1	1	1	1350.7	2699.39	2	2699.39	-0.0004	0	55.93	3.8e-05	K	FDLVPVPPNLYGDFFTGDAYVILK	T					Spectrum14968 scans: 16775,
8	gi|329755239|ref|NP_001193296.1|	gelsolin isoform 2 [Mus musculus]	2509	80712	56	55	25	25	14541	1	1	1	1350.7	2699.39	2	2699.39	0.0005	0	60.75	1.3e-05	K	FDLVPVPPNLYGDFFTGDAYVILK	T					Spectrum14902 scans: 16706,
8	gi|329755239|ref|NP_001193296.1|	gelsolin isoform 2 [Mus musculus]	2509	80712	56	55	25	25	14719	1	1	1	924.449	2770.33	3	2770.33	-0.0015	0	86.16	8e-08	K	VPVDPATYGQFYGGDSYIILYNYR	H					Spectrum11285 scans: 12904,
8	gi|329755239|ref|NP_001193296.1|	gelsolin isoform 2 [Mus musculus]	2509	80712	56	55	25	25	14720	1	1	1	1386.17	2770.33	2	2770.33	-0.0002	0	93.94	1.3e-08	K	VPVDPATYGQFYGGDSYIILYNYR	H					Spectrum11396 scans: 13020,
8	gi|329755239|ref|NP_001193296.1|	gelsolin isoform 2 [Mus musculus]	2509	80712	56	55	25	25	14721	1	1	1	1386.17	2770.33	2	2770.33	0.0001	0	99.3	3.8e-09	K	VPVDPATYGQFYGGDSYIILYNYR	H					Spectrum11286 scans: 12905,
8	gi|329755239|ref|NP_001193296.1|	gelsolin isoform 2 [Mus musculus]	2509	80712	56	55	25	25	14781	1	1	1	933.114	2796.32	3	2796.32	-0.0019	1	118.02	4.8e-11	K	NWRDPDQTDGPGLGYLSSHIANVER	V					Spectrum7723 scans: 9162,
8	gi|329755239|ref|NP_001193296.1|	gelsolin isoform 2 [Mus musculus]	2509	80712	56	55	25	25	14906	1	1	1	958.432	2872.27	3	2872.28	-0.0031	0	44.26	0.0013	R	VPFDAATLHTSTAMAAQHGMDDDGTGQK	Q					Spectrum5530 scans: 6856,
8	gi|329755239|ref|NP_001193296.1|	gelsolin isoform 2 [Mus musculus]	2509	80712	56	55	25	25	14907	1	1	1	958.432	2872.27	3	2872.28	-0.0016	0	72.57	2e-06	R	VPFDAATLHTSTAMAAQHGMDDDGTGQK	Q					Spectrum5350 scans: 6667,
8	gi|329755239|ref|NP_001193296.1|	gelsolin isoform 2 [Mus musculus]	2509	80712	56	55	25	25	14908	1	1	1	958.432	2872.27	3	2872.28	-0.0009	0	61.46	2.5e-05	R	VPFDAATLHTSTAMAAQHGMDDDGTGQK	Q					Spectrum5474 scans: 6797,
8	gi|329755239|ref|NP_001193296.1|	gelsolin isoform 2 [Mus musculus]	2509	80712	56	55	25	25	14909	1	1	1	958.433	2872.28	3	2872.28	0.0002	0	34.75	0.012	R	VPFDAATLHTSTAMAAQHGMDDDGTGQK	Q					Spectrum5553 scans: 6880,
8	gi|329755239|ref|NP_001193296.1|	gelsolin isoform 2 [Mus musculus]	2509	80712	56	55	25	25	15357	1	1	1	1019.54	3055.59	3	3055.59	-0.0028	1	32.75	0.0058	R	VEKFDLVPVPPNLYGDFFTGDAYVILK	T					Spectrum13554 scans: 15289,
8	gi|329755239|ref|NP_001193296.1|	gelsolin isoform 2 [Mus musculus]	2509	80712	56	55	25	25	15358	1	1	1	1019.54	3055.59	3	3055.59	-0.0019	1	36.56	0.0024	R	VEKFDLVPVPPNLYGDFFTGDAYVILK	T					Spectrum13482 scans: 15214,
8	gi|329755239|ref|NP_001193296.1|	gelsolin isoform 2 [Mus musculus]	2509	80712	56	55	25	25	16246	1	1	1	1172.25	3513.73	3	3513.73	-0.0045	0	93.19	1.2e-08	R	AQVHVSEEGGEPEAMLQVLGPKPALPEGTEDTAK	E					Spectrum8032 scans: 9486,
8	gi|329755239|ref|NP_001193296.1|	gelsolin isoform 2 [Mus musculus]	2509	80712	56	55	25	25	16247	1	1	1	1172.25	3513.73	3	3513.73	-0.0008	0	73.39	1e-06	R	AQVHVSEEGGEPEAMLQVLGPKPALPEGTEDTAK	E					Spectrum7987 scans: 9439,
8	gi|329755239|ref|NP_001193296.1|	gelsolin isoform 2 [Mus musculus]	2509	80712	56	55	25	25	16248	1	1	1	1172.25	3513.73	3	3513.73	-0.0004	0	62.91	1.2e-05	R	AQVHVSEEGGEPEAMLQVLGPKPALPEGTEDTAK	E					Spectrum7903 scans: 9351,
8	gi|329755239|ref|NP_001193296.1|	gelsolin isoform 2 [Mus musculus]	2509	80712	56	55	25	25	16600	1	1	1	1356.33	4065.96	3	4065.96	0.0008	0	53.96	0.00012	R	FVIEEVPGELMQEDLATDDVMLLDTWDQVFVWVGK	D					Spectrum15899 scans: 17759,
8	gi|329755239|ref|NP_001193296.1|	gelsolin isoform 2 [Mus musculus]	2509	80712	56	55	25	25	16635	1	1	1	1425.04	4272.09	3	4272.09	-0.0014	0	94.36	9e-09	R	QGQIIYNWQGAQSTQDEVAASAILTAQLDEELGGTPVQSR	V					Spectrum11966 scans: 13619,
8	gi|329755239|ref|NP_001193296.1|	gelsolin isoform 2 [Mus musculus]	2509	80712	56	55	25	25	16638	1	1	1	1425.04	4272.1	3	4272.09	0.0037	0	84.86	7.9e-08	R	QGQIIYNWQGAQSTQDEVAASAILTAQLDEELGGTPVQSR	V					Spectrum12014 scans: 13669,
8	gi|329755239|ref|NP_001193296.1|	gelsolin isoform 2 [Mus musculus]	2509	80712	56	55	25	25	16639	1	1	1	1425.04	4272.11	3	4272.09	0.0118	0	85.13	7.7e-08	R	QGQIIYNWQGAQSTQDEVAASAILTAQLDEELGGTPVQSR	V					Spectrum12029 scans: 13685,
8	gi|329755241|ref|NP_001193297.1|	gelsolin isoform 2 [Mus musculus]	2509	80712	56	55	25	25	95	1	0	1	387.215	772.415	2	772.415	0.0002	0	36.64	0.00044	R	AVEVMPK	S					Spectrum2504 scans: 3648,
8	gi|329755241|ref|NP_001193297.1|	gelsolin isoform 2 [Mus musculus]	2509	80712	56	55	25	25	568	1	0	1	425.743	849.471	2	849.471	0.0002	1	63.84	7.1e-06	K	KGGVASGFK	H					Spectrum1590 scans: 2686,
8	gi|329755241|ref|NP_001193297.1|	gelsolin isoform 2 [Mus musculus]	2509	80712	56	55	25	25	1167	1	0	1	471.298	940.581	2	940.582	-0.0006	1	38.56	0.00092	R	RTPITVVR	Q					Spectrum2148 scans: 3272,
8	gi|329755241|ref|NP_001193297.1|	gelsolin isoform 2 [Mus musculus]	2509	80712	56	55	25	25	2288	1	0	1	536.772	1071.53	2	1071.53	-0.0009	0	27.9	0.013	R	DGGQTAPASIR	L					Spectrum1388 scans: 2474,
8	gi|329755241|ref|NP_001193297.1|	gelsolin isoform 2 [Mus musculus]	2509	80712	56	55	25	25	2368	1	0	1	539.762	1077.51	2	1077.51	0.0002	0	47.87	0.00032	R	YIETDPANR	D					Spectrum1609 scans: 2706,
8	gi|329755241|ref|NP_001193297.1|	gelsolin isoform 2 [Mus musculus]	2509	80712	56	55	25	25	3986	1	0	1	614.823	1227.63	2	1227.63	-0.0001	0	41.95	0.00038	-	MVVEHPEFLK	A					Spectrum5753 scans: 7092,
8	gi|329755241|ref|NP_001193297.1|	gelsolin isoform 2 [Mus musculus]	2509	80712	56	55	25	25	4257	1	0	1	418.903	1253.69	3	1253.69	-0.0003	1	38.73	0.0011	K	AGKEPGLQIWR	V					Spectrum6305 scans: 7672,
8	gi|329755241|ref|NP_001193297.1|	gelsolin isoform 2 [Mus musculus]	2509	80712	56	55	25	25	4565	1	0	1	635.828	1269.64	2	1269.64	-0.0002	0	31.02	0.0055	-	MVVEHPEFLK	A	Acetyl (Protein N-term)	1.0000000000.0			Spectrum8596 scans: 10080,
8	gi|329755241|ref|NP_001193297.1|	gelsolin isoform 2 [Mus musculus]	2509	80712	56	55	25	25	4639	1	0	1	638.362	1274.71	2	1274.71	-0.0008	0	56.37	1.7e-05	K	HVVPNEVVVQR	L					Spectrum2155 scans: 3279,
8	gi|329755241|ref|NP_001193297.1|	gelsolin isoform 2 [Mus musculus]	2509	80712	56	55	25	25	4640	1	0	1	638.362	1274.71	2	1274.71	-0.0004	0	52.97	4.6e-05	K	HVVPNEVVVQR	L					Spectrum2267 scans: 3399,
8	gi|329755241|ref|NP_001193297.1|	gelsolin isoform 2 [Mus musculus]	2509	80712	56	55	25	25	4781	1	0	1	646.291	1290.57	2	1290.57	0.0011	0	71.01	1.1e-06	R	SEDCFILDHGR	D					Spectrum6154 scans: 7513,
8	gi|329755241|ref|NP_001193297.1|	gelsolin isoform 2 [Mus musculus]	2509	80712	56	55	25	25	5146	1	0	1	668.348	1334.68	2	1334.68	-0.0018	0	73.48	6.6e-07	K	SGALNSNDAFVLK	T					Spectrum6748 scans: 8138,
8	gi|329755241|ref|NP_001193297.1|	gelsolin isoform 2 [Mus musculus]	2509	80712	56	55	25	25	5148	1	0	1	668.348	1334.68	2	1334.68	-0.0005	0	81.81	1.3e-07	K	SGALNSNDAFVLK	T					Spectrum6865 scans: 8261,
8	gi|329755241|ref|NP_001193297.1|	gelsolin isoform 2 [Mus musculus]	2509	80712	56	55	25	25	8274	1	0	1	833.394	1664.77	2	1664.77	-0.0004	1	78.57	3.4e-07	K	DSQEEEKTEALTSAK	R					Spectrum1608 scans: 2705,
8	gi|329755241|ref|NP_001193297.1|	gelsolin isoform 2 [Mus musculus]	2509	80712	56	55	25	25	8275	1	0	1	555.932	1664.77	3	1664.77	-0.0002	1	56.58	5e-05	K	DSQEEEKTEALTSAK	R					Spectrum1607 scans: 2704,
8	gi|329755241|ref|NP_001193297.1|	gelsolin isoform 2 [Mus musculus]	2509	80712	56	55	25	25	8791	1	0	1	856.893	1711.77	2	1711.77	-0.0015	0	91.13	1.7e-08	R	EVQGFESSTFSGYFK	S					Spectrum8934 scans: 10435,
8	gi|329755241|ref|NP_001193297.1|	gelsolin isoform 2 [Mus musculus]	2509	80712	56	55	25	25	8792	1	0	1	856.893	1711.77	2	1711.77	-0.0013	0	45.75	0.00056	R	EVQGFESSTFSGYFK	S					Spectrum9094 scans: 10603,
8	gi|329755241|ref|NP_001193297.1|	gelsolin isoform 2 [Mus musculus]	2509	80712	56	55	25	25	8793	1	0	1	856.893	1711.77	2	1711.77	-0.0007	0	77.21	4.2e-07	R	EVQGFESSTFSGYFK	S					Spectrum9057 scans: 10564,
8	gi|329755241|ref|NP_001193297.1|	gelsolin isoform 2 [Mus musculus]	2509	80712	56	55	25	25	8794	1	0	1	856.894	1711.77	2	1711.77	0.0001	0	55.28	6.3e-05	R	EVQGFESSTFSGYFK	S					Spectrum16538 scans: 18720,
8	gi|329755241|ref|NP_001193297.1|	gelsolin isoform 2 [Mus musculus]	2509	80712	56	55	25	25	9767	1	0	1	904.445	1806.88	2	1806.88	-0.0026	0	30.56	0.022	K	TPSAAYLWVGAGASEAEK	T					Spectrum8264 scans: 9730,
8	gi|329755241|ref|NP_001193297.1|	gelsolin isoform 2 [Mus musculus]	2509	80712	56	55	25	25	9768	1	0	1	904.446	1806.88	2	1806.88	-0.0024	0	58.88	3.2e-05	K	TPSAAYLWVGAGASEAEK	T					Spectrum8234 scans: 9698,
8	gi|329755241|ref|NP_001193297.1|	gelsolin isoform 2 [Mus musculus]	2509	80712	56	55	25	25	9769	1	0	1	904.446	1806.88	2	1806.88	-0.0019	0	126.03	6.4e-12	K	TPSAAYLWVGAGASEAEK	T					Spectrum8109 scans: 9567,
8	gi|329755241|ref|NP_001193297.1|	gelsolin isoform 2 [Mus musculus]	2509	80712	56	55	25	25	9770	1	0	1	904.446	1806.88	2	1806.88	-0.0015	0	71.33	1.8e-06	K	TPSAAYLWVGAGASEAEK	T					Spectrum8657 scans: 10144,
8	gi|329755241|ref|NP_001193297.1|	gelsolin isoform 2 [Mus musculus]	2509	80712	56	55	25	25	9806	1	0	1	906.972	1811.93	2	1811.93	-0.0006	0	26.02	0.047	R	QTQVSVLPEGGETPLFK	Q	Gln->pyro-Glu (N-term Q)	2.00000000000000000.0			Spectrum9663 scans: 11200,
8	gi|329755241|ref|NP_001193297.1|	gelsolin isoform 2 [Mus musculus]	2509	80712	56	55	25	25	9964	1	0	1	915.484	1828.95	2	1828.96	-0.003	0	68.89	1.9e-06	R	QTQVSVLPEGGETPLFK	Q					Spectrum8404 scans: 9877,
8	gi|329755241|ref|NP_001193297.1|	gelsolin isoform 2 [Mus musculus]	2509	80712	56	55	25	25	9965	1	0	1	915.485	1828.95	2	1828.96	-0.0024	0	87.79	2.4e-08	R	QTQVSVLPEGGETPLFK	Q					Spectrum8519 scans: 9998,
8	gi|329755241|ref|NP_001193297.1|	gelsolin isoform 2 [Mus musculus]	2509	80712	56	55	25	25	13173	1	0	1	781.04	2340.1	3	2340.1	-0.0012	0	40.29	0.0029	R	DPDQTDGPGLGYLSSHIANVER	V					Spectrum7822 scans: 9266,
8	gi|329755241|ref|NP_001193297.1|	gelsolin isoform 2 [Mus musculus]	2509	80712	56	55	25	25	13174	1	0	1	1171.06	2340.1	2	2340.1	-0.0007	0	112.76	1.6e-10	R	DPDQTDGPGLGYLSSHIANVER	V					Spectrum7841 scans: 9286,
8	gi|329755241|ref|NP_001193297.1|	gelsolin isoform 2 [Mus musculus]	2509	80712	56	55	25	25	13398	1	0	1	800.708	2399.1	3	2399.1	-0.0006	0	73.37	1.6e-06	R	SQHVQVEEGSEPDAFWEALGGK	T					Spectrum9491 scans: 11020,
8	gi|329755241|ref|NP_001193297.1|	gelsolin isoform 2 [Mus musculus]	2509	80712	56	55	25	25	13399	1	0	1	800.708	2399.1	3	2399.1	-0.0006	0	76.74	7.4e-07	R	SQHVQVEEGSEPDAFWEALGGK	T					Spectrum9532 scans: 11063,
8	gi|329755241|ref|NP_001193297.1|	gelsolin isoform 2 [Mus musculus]	2509	80712	56	55	25	25	13400	1	0	1	1200.56	2399.1	2	2399.1	-0.0003	0	87.92	5.7e-08	R	SQHVQVEEGSEPDAFWEALGGK	T					Spectrum9561 scans: 11093,
8	gi|329755241|ref|NP_001193297.1|	gelsolin isoform 2 [Mus musculus]	2509	80712	56	55	25	25	13401	1	0	1	1200.56	2399.1	2	2399.1	0.0002	0	119.64	3.8e-11	R	SQHVQVEEGSEPDAFWEALGGK	T					Spectrum9432 scans: 10958,
8	gi|329755241|ref|NP_001193297.1|	gelsolin isoform 2 [Mus musculus]	2509	80712	56	55	25	25	13651	1	0	1	826.408	2476.2	3	2476.2	-0.0003	0	73.45	1.3e-06	K	VSNGAGSMSVSLVADENPFAQGALR	S					Spectrum9952 scans: 11504,
8	gi|329755241|ref|NP_001193297.1|	gelsolin isoform 2 [Mus musculus]	2509	80712	56	55	25	25	13653	1	0	1	1239.11	2476.2	2	2476.2	0.0011	0	130.13	2.6e-12	K	VSNGAGSMSVSLVADENPFAQGALR	S					Spectrum9953 scans: 11505,
8	gi|329755241|ref|NP_001193297.1|	gelsolin isoform 2 [Mus musculus]	2509	80712	56	55	25	25	13655	1	0	1	1239.11	2476.2	2	2476.2	0.0031	0	25.03	0.084	K	VSNGAGSMSVSLVADENPFAQGALR	S					Spectrum16460 scans: 18637,
8	gi|329755241|ref|NP_001193297.1|	gelsolin isoform 2 [Mus musculus]	2509	80712	56	55	25	25	14535	1	0	1	900.803	2699.39	3	2699.39	-0.0016	0	54.63	5.3e-05	K	FDLVPVPPNLYGDFFTGDAYVILK	T					Spectrum14881 scans: 16684,
8	gi|329755241|ref|NP_001193297.1|	gelsolin isoform 2 [Mus musculus]	2509	80712	56	55	25	25	14538	1	0	1	1350.7	2699.39	2	2699.39	-0.0009	0	67.7	2.6e-06	K	FDLVPVPPNLYGDFFTGDAYVILK	T					Spectrum14813 scans: 16612,
8	gi|329755241|ref|NP_001193297.1|	gelsolin isoform 2 [Mus musculus]	2509	80712	56	55	25	25	14539	1	0	1	1350.7	2699.39	2	2699.39	-0.0004	0	55.93	3.8e-05	K	FDLVPVPPNLYGDFFTGDAYVILK	T					Spectrum14968 scans: 16775,
8	gi|329755241|ref|NP_001193297.1|	gelsolin isoform 2 [Mus musculus]	2509	80712	56	55	25	25	14541	1	0	1	1350.7	2699.39	2	2699.39	0.0005	0	60.75	1.3e-05	K	FDLVPVPPNLYGDFFTGDAYVILK	T					Spectrum14902 scans: 16706,
8	gi|329755241|ref|NP_001193297.1|	gelsolin isoform 2 [Mus musculus]	2509	80712	56	55	25	25	14719	1	0	1	924.449	2770.33	3	2770.33	-0.0015	0	86.16	8e-08	K	VPVDPATYGQFYGGDSYIILYNYR	H					Spectrum11285 scans: 12904,
8	gi|329755241|ref|NP_001193297.1|	gelsolin isoform 2 [Mus musculus]	2509	80712	56	55	25	25	14720	1	0	1	1386.17	2770.33	2	2770.33	-0.0002	0	93.94	1.3e-08	K	VPVDPATYGQFYGGDSYIILYNYR	H					Spectrum11396 scans: 13020,
8	gi|329755241|ref|NP_001193297.1|	gelsolin isoform 2 [Mus musculus]	2509	80712	56	55	25	25	14721	1	0	1	1386.17	2770.33	2	2770.33	0.0001	0	99.3	3.8e-09	K	VPVDPATYGQFYGGDSYIILYNYR	H					Spectrum11286 scans: 12905,
8	gi|329755241|ref|NP_001193297.1|	gelsolin isoform 2 [Mus musculus]	2509	80712	56	55	25	25	14781	1	0	1	933.114	2796.32	3	2796.32	-0.0019	1	118.02	4.8e-11	K	NWRDPDQTDGPGLGYLSSHIANVER	V					Spectrum7723 scans: 9162,
8	gi|329755241|ref|NP_001193297.1|	gelsolin isoform 2 [Mus musculus]	2509	80712	56	55	25	25	14906	1	0	1	958.432	2872.27	3	2872.28	-0.0031	0	44.26	0.0013	R	VPFDAATLHTSTAMAAQHGMDDDGTGQK	Q					Spectrum5530 scans: 6856,
8	gi|329755241|ref|NP_001193297.1|	gelsolin isoform 2 [Mus musculus]	2509	80712	56	55	25	25	14907	1	0	1	958.432	2872.27	3	2872.28	-0.0016	0	72.57	2e-06	R	VPFDAATLHTSTAMAAQHGMDDDGTGQK	Q					Spectrum5350 scans: 6667,
8	gi|329755241|ref|NP_001193297.1|	gelsolin isoform 2 [Mus musculus]	2509	80712	56	55	25	25	14908	1	0	1	958.432	2872.27	3	2872.28	-0.0009	0	61.46	2.5e-05	R	VPFDAATLHTSTAMAAQHGMDDDGTGQK	Q					Spectrum5474 scans: 6797,
8	gi|329755241|ref|NP_001193297.1|	gelsolin isoform 2 [Mus musculus]	2509	80712	56	55	25	25	14909	1	0	1	958.433	2872.28	3	2872.28	0.0002	0	34.75	0.012	R	VPFDAATLHTSTAMAAQHGMDDDGTGQK	Q					Spectrum5553 scans: 6880,
8	gi|329755241|ref|NP_001193297.1|	gelsolin isoform 2 [Mus musculus]	2509	80712	56	55	25	25	15357	1	0	1	1019.54	3055.59	3	3055.59	-0.0028	1	32.75	0.0058	R	VEKFDLVPVPPNLYGDFFTGDAYVILK	T					Spectrum13554 scans: 15289,
8	gi|329755241|ref|NP_001193297.1|	gelsolin isoform 2 [Mus musculus]	2509	80712	56	55	25	25	15358	1	0	1	1019.54	3055.59	3	3055.59	-0.0019	1	36.56	0.0024	R	VEKFDLVPVPPNLYGDFFTGDAYVILK	T					Spectrum13482 scans: 15214,
8	gi|329755241|ref|NP_001193297.1|	gelsolin isoform 2 [Mus musculus]	2509	80712	56	55	25	25	16246	1	0	1	1172.25	3513.73	3	3513.73	-0.0045	0	93.19	1.2e-08	R	AQVHVSEEGGEPEAMLQVLGPKPALPEGTEDTAK	E					Spectrum8032 scans: 9486,
8	gi|329755241|ref|NP_001193297.1|	gelsolin isoform 2 [Mus musculus]	2509	80712	56	55	25	25	16247	1	0	1	1172.25	3513.73	3	3513.73	-0.0008	0	73.39	1e-06	R	AQVHVSEEGGEPEAMLQVLGPKPALPEGTEDTAK	E					Spectrum7987 scans: 9439,
8	gi|329755241|ref|NP_001193297.1|	gelsolin isoform 2 [Mus musculus]	2509	80712	56	55	25	25	16248	1	0	1	1172.25	3513.73	3	3513.73	-0.0004	0	62.91	1.2e-05	R	AQVHVSEEGGEPEAMLQVLGPKPALPEGTEDTAK	E					Spectrum7903 scans: 9351,
8	gi|329755241|ref|NP_001193297.1|	gelsolin isoform 2 [Mus musculus]	2509	80712	56	55	25	25	16600	1	0	1	1356.33	4065.96	3	4065.96	0.0008	0	53.96	0.00012	R	FVIEEVPGELMQEDLATDDVMLLDTWDQVFVWVGK	D					Spectrum15899 scans: 17759,
8	gi|329755241|ref|NP_001193297.1|	gelsolin isoform 2 [Mus musculus]	2509	80712	56	55	25	25	16635	1	0	1	1425.04	4272.09	3	4272.09	-0.0014	0	94.36	9e-09	R	QGQIIYNWQGAQSTQDEVAASAILTAQLDEELGGTPVQSR	V					Spectrum11966 scans: 13619,
8	gi|329755241|ref|NP_001193297.1|	gelsolin isoform 2 [Mus musculus]	2509	80712	56	55	25	25	16638	1	0	1	1425.04	4272.1	3	4272.09	0.0037	0	84.86	7.9e-08	R	QGQIIYNWQGAQSTQDEVAASAILTAQLDEELGGTPVQSR	V					Spectrum12014 scans: 13669,
8	gi|329755241|ref|NP_001193297.1|	gelsolin isoform 2 [Mus musculus]	2509	80712	56	55	25	25	16639	1	0	1	1425.04	4272.11	3	4272.09	0.0118	0	85.13	7.7e-08	R	QGQIIYNWQGAQSTQDEVAASAILTAQLDEELGGTPVQSR	V					Spectrum12029 scans: 13685,
8	gi|329755243|ref|NP_001193298.1|	gelsolin isoform 2 [Mus musculus]	2509	80712	56	55	25	25	95	1	0	1	387.215	772.415	2	772.415	0.0002	0	36.64	0.00044	R	AVEVMPK	S					Spectrum2504 scans: 3648,
8	gi|329755243|ref|NP_001193298.1|	gelsolin isoform 2 [Mus musculus]	2509	80712	56	55	25	25	568	1	0	1	425.743	849.471	2	849.471	0.0002	1	63.84	7.1e-06	K	KGGVASGFK	H					Spectrum1590 scans: 2686,
8	gi|329755243|ref|NP_001193298.1|	gelsolin isoform 2 [Mus musculus]	2509	80712	56	55	25	25	1167	1	0	1	471.298	940.581	2	940.582	-0.0006	1	38.56	0.00092	R	RTPITVVR	Q					Spectrum2148 scans: 3272,
8	gi|329755243|ref|NP_001193298.1|	gelsolin isoform 2 [Mus musculus]	2509	80712	56	55	25	25	2288	1	0	1	536.772	1071.53	2	1071.53	-0.0009	0	27.9	0.013	R	DGGQTAPASIR	L					Spectrum1388 scans: 2474,
8	gi|329755243|ref|NP_001193298.1|	gelsolin isoform 2 [Mus musculus]	2509	80712	56	55	25	25	2368	1	0	1	539.762	1077.51	2	1077.51	0.0002	0	47.87	0.00032	R	YIETDPANR	D					Spectrum1609 scans: 2706,
8	gi|329755243|ref|NP_001193298.1|	gelsolin isoform 2 [Mus musculus]	2509	80712	56	55	25	25	3986	1	0	1	614.823	1227.63	2	1227.63	-0.0001	0	41.95	0.00038	-	MVVEHPEFLK	A					Spectrum5753 scans: 7092,
8	gi|329755243|ref|NP_001193298.1|	gelsolin isoform 2 [Mus musculus]	2509	80712	56	55	25	25	4257	1	0	1	418.903	1253.69	3	1253.69	-0.0003	1	38.73	0.0011	K	AGKEPGLQIWR	V					Spectrum6305 scans: 7672,
8	gi|329755243|ref|NP_001193298.1|	gelsolin isoform 2 [Mus musculus]	2509	80712	56	55	25	25	4565	1	0	1	635.828	1269.64	2	1269.64	-0.0002	0	31.02	0.0055	-	MVVEHPEFLK	A	Acetyl (Protein N-term)	1.0000000000.0			Spectrum8596 scans: 10080,
8	gi|329755243|ref|NP_001193298.1|	gelsolin isoform 2 [Mus musculus]	2509	80712	56	55	25	25	4639	1	0	1	638.362	1274.71	2	1274.71	-0.0008	0	56.37	1.7e-05	K	HVVPNEVVVQR	L					Spectrum2155 scans: 3279,
8	gi|329755243|ref|NP_001193298.1|	gelsolin isoform 2 [Mus musculus]	2509	80712	56	55	25	25	4640	1	0	1	638.362	1274.71	2	1274.71	-0.0004	0	52.97	4.6e-05	K	HVVPNEVVVQR	L					Spectrum2267 scans: 3399,
8	gi|329755243|ref|NP_001193298.1|	gelsolin isoform 2 [Mus musculus]	2509	80712	56	55	25	25	4781	1	0	1	646.291	1290.57	2	1290.57	0.0011	0	71.01	1.1e-06	R	SEDCFILDHGR	D					Spectrum6154 scans: 7513,
8	gi|329755243|ref|NP_001193298.1|	gelsolin isoform 2 [Mus musculus]	2509	80712	56	55	25	25	5146	1	0	1	668.348	1334.68	2	1334.68	-0.0018	0	73.48	6.6e-07	K	SGALNSNDAFVLK	T					Spectrum6748 scans: 8138,
8	gi|329755243|ref|NP_001193298.1|	gelsolin isoform 2 [Mus musculus]	2509	80712	56	55	25	25	5148	1	0	1	668.348	1334.68	2	1334.68	-0.0005	0	81.81	1.3e-07	K	SGALNSNDAFVLK	T					Spectrum6865 scans: 8261,
8	gi|329755243|ref|NP_001193298.1|	gelsolin isoform 2 [Mus musculus]	2509	80712	56	55	25	25	8274	1	0	1	833.394	1664.77	2	1664.77	-0.0004	1	78.57	3.4e-07	K	DSQEEEKTEALTSAK	R					Spectrum1608 scans: 2705,
8	gi|329755243|ref|NP_001193298.1|	gelsolin isoform 2 [Mus musculus]	2509	80712	56	55	25	25	8275	1	0	1	555.932	1664.77	3	1664.77	-0.0002	1	56.58	5e-05	K	DSQEEEKTEALTSAK	R					Spectrum1607 scans: 2704,
8	gi|329755243|ref|NP_001193298.1|	gelsolin isoform 2 [Mus musculus]	2509	80712	56	55	25	25	8791	1	0	1	856.893	1711.77	2	1711.77	-0.0015	0	91.13	1.7e-08	R	EVQGFESSTFSGYFK	S					Spectrum8934 scans: 10435,
8	gi|329755243|ref|NP_001193298.1|	gelsolin isoform 2 [Mus musculus]	2509	80712	56	55	25	25	8792	1	0	1	856.893	1711.77	2	1711.77	-0.0013	0	45.75	0.00056	R	EVQGFESSTFSGYFK	S					Spectrum9094 scans: 10603,
8	gi|329755243|ref|NP_001193298.1|	gelsolin isoform 2 [Mus musculus]	2509	80712	56	55	25	25	8793	1	0	1	856.893	1711.77	2	1711.77	-0.0007	0	77.21	4.2e-07	R	EVQGFESSTFSGYFK	S					Spectrum9057 scans: 10564,
8	gi|329755243|ref|NP_001193298.1|	gelsolin isoform 2 [Mus musculus]	2509	80712	56	55	25	25	8794	1	0	1	856.894	1711.77	2	1711.77	0.0001	0	55.28	6.3e-05	R	EVQGFESSTFSGYFK	S					Spectrum16538 scans: 18720,
8	gi|329755243|ref|NP_001193298.1|	gelsolin isoform 2 [Mus musculus]	2509	80712	56	55	25	25	9767	1	0	1	904.445	1806.88	2	1806.88	-0.0026	0	30.56	0.022	K	TPSAAYLWVGAGASEAEK	T					Spectrum8264 scans: 9730,
8	gi|329755243|ref|NP_001193298.1|	gelsolin isoform 2 [Mus musculus]	2509	80712	56	55	25	25	9768	1	0	1	904.446	1806.88	2	1806.88	-0.0024	0	58.88	3.2e-05	K	TPSAAYLWVGAGASEAEK	T					Spectrum8234 scans: 9698,
8	gi|329755243|ref|NP_001193298.1|	gelsolin isoform 2 [Mus musculus]	2509	80712	56	55	25	25	9769	1	0	1	904.446	1806.88	2	1806.88	-0.0019	0	126.03	6.4e-12	K	TPSAAYLWVGAGASEAEK	T					Spectrum8109 scans: 9567,
8	gi|329755243|ref|NP_001193298.1|	gelsolin isoform 2 [Mus musculus]	2509	80712	56	55	25	25	9770	1	0	1	904.446	1806.88	2	1806.88	-0.0015	0	71.33	1.8e-06	K	TPSAAYLWVGAGASEAEK	T					Spectrum8657 scans: 10144,
8	gi|329755243|ref|NP_001193298.1|	gelsolin isoform 2 [Mus musculus]	2509	80712	56	55	25	25	9806	1	0	1	906.972	1811.93	2	1811.93	-0.0006	0	26.02	0.047	R	QTQVSVLPEGGETPLFK	Q	Gln->pyro-Glu (N-term Q)	2.00000000000000000.0			Spectrum9663 scans: 11200,
8	gi|329755243|ref|NP_001193298.1|	gelsolin isoform 2 [Mus musculus]	2509	80712	56	55	25	25	9964	1	0	1	915.484	1828.95	2	1828.96	-0.003	0	68.89	1.9e-06	R	QTQVSVLPEGGETPLFK	Q					Spectrum8404 scans: 9877,
8	gi|329755243|ref|NP_001193298.1|	gelsolin isoform 2 [Mus musculus]	2509	80712	56	55	25	25	9965	1	0	1	915.485	1828.95	2	1828.96	-0.0024	0	87.79	2.4e-08	R	QTQVSVLPEGGETPLFK	Q					Spectrum8519 scans: 9998,
8	gi|329755243|ref|NP_001193298.1|	gelsolin isoform 2 [Mus musculus]	2509	80712	56	55	25	25	13173	1	0	1	781.04	2340.1	3	2340.1	-0.0012	0	40.29	0.0029	R	DPDQTDGPGLGYLSSHIANVER	V					Spectrum7822 scans: 9266,
8	gi|329755243|ref|NP_001193298.1|	gelsolin isoform 2 [Mus musculus]	2509	80712	56	55	25	25	13174	1	0	1	1171.06	2340.1	2	2340.1	-0.0007	0	112.76	1.6e-10	R	DPDQTDGPGLGYLSSHIANVER	V					Spectrum7841 scans: 9286,
8	gi|329755243|ref|NP_001193298.1|	gelsolin isoform 2 [Mus musculus]	2509	80712	56	55	25	25	13398	1	0	1	800.708	2399.1	3	2399.1	-0.0006	0	73.37	1.6e-06	R	SQHVQVEEGSEPDAFWEALGGK	T					Spectrum9491 scans: 11020,
8	gi|329755243|ref|NP_001193298.1|	gelsolin isoform 2 [Mus musculus]	2509	80712	56	55	25	25	13399	1	0	1	800.708	2399.1	3	2399.1	-0.0006	0	76.74	7.4e-07	R	SQHVQVEEGSEPDAFWEALGGK	T					Spectrum9532 scans: 11063,
8	gi|329755243|ref|NP_001193298.1|	gelsolin isoform 2 [Mus musculus]	2509	80712	56	55	25	25	13400	1	0	1	1200.56	2399.1	2	2399.1	-0.0003	0	87.92	5.7e-08	R	SQHVQVEEGSEPDAFWEALGGK	T					Spectrum9561 scans: 11093,
8	gi|329755243|ref|NP_001193298.1|	gelsolin isoform 2 [Mus musculus]	2509	80712	56	55	25	25	13401	1	0	1	1200.56	2399.1	2	2399.1	0.0002	0	119.64	3.8e-11	R	SQHVQVEEGSEPDAFWEALGGK	T					Spectrum9432 scans: 10958,
8	gi|329755243|ref|NP_001193298.1|	gelsolin isoform 2 [Mus musculus]	2509	80712	56	55	25	25	13651	1	0	1	826.408	2476.2	3	2476.2	-0.0003	0	73.45	1.3e-06	K	VSNGAGSMSVSLVADENPFAQGALR	S					Spectrum9952 scans: 11504,
8	gi|329755243|ref|NP_001193298.1|	gelsolin isoform 2 [Mus musculus]	2509	80712	56	55	25	25	13653	1	0	1	1239.11	2476.2	2	2476.2	0.0011	0	130.13	2.6e-12	K	VSNGAGSMSVSLVADENPFAQGALR	S					Spectrum9953 scans: 11505,
8	gi|329755243|ref|NP_001193298.1|	gelsolin isoform 2 [Mus musculus]	2509	80712	56	55	25	25	13655	1	0	1	1239.11	2476.2	2	2476.2	0.0031	0	25.03	0.084	K	VSNGAGSMSVSLVADENPFAQGALR	S					Spectrum16460 scans: 18637,
8	gi|329755243|ref|NP_001193298.1|	gelsolin isoform 2 [Mus musculus]	2509	80712	56	55	25	25	14535	1	0	1	900.803	2699.39	3	2699.39	-0.0016	0	54.63	5.3e-05	K	FDLVPVPPNLYGDFFTGDAYVILK	T					Spectrum14881 scans: 16684,
8	gi|329755243|ref|NP_001193298.1|	gelsolin isoform 2 [Mus musculus]	2509	80712	56	55	25	25	14538	1	0	1	1350.7	2699.39	2	2699.39	-0.0009	0	67.7	2.6e-06	K	FDLVPVPPNLYGDFFTGDAYVILK	T					Spectrum14813 scans: 16612,
8	gi|329755243|ref|NP_001193298.1|	gelsolin isoform 2 [Mus musculus]	2509	80712	56	55	25	25	14539	1	0	1	1350.7	2699.39	2	2699.39	-0.0004	0	55.93	3.8e-05	K	FDLVPVPPNLYGDFFTGDAYVILK	T					Spectrum14968 scans: 16775,
8	gi|329755243|ref|NP_001193298.1|	gelsolin isoform 2 [Mus musculus]	2509	80712	56	55	25	25	14541	1	0	1	1350.7	2699.39	2	2699.39	0.0005	0	60.75	1.3e-05	K	FDLVPVPPNLYGDFFTGDAYVILK	T					Spectrum14902 scans: 16706,
8	gi|329755243|ref|NP_001193298.1|	gelsolin isoform 2 [Mus musculus]	2509	80712	56	55	25	25	14719	1	0	1	924.449	2770.33	3	2770.33	-0.0015	0	86.16	8e-08	K	VPVDPATYGQFYGGDSYIILYNYR	H					Spectrum11285 scans: 12904,
8	gi|329755243|ref|NP_001193298.1|	gelsolin isoform 2 [Mus musculus]	2509	80712	56	55	25	25	14720	1	0	1	1386.17	2770.33	2	2770.33	-0.0002	0	93.94	1.3e-08	K	VPVDPATYGQFYGGDSYIILYNYR	H					Spectrum11396 scans: 13020,
8	gi|329755243|ref|NP_001193298.1|	gelsolin isoform 2 [Mus musculus]	2509	80712	56	55	25	25	14721	1	0	1	1386.17	2770.33	2	2770.33	0.0001	0	99.3	3.8e-09	K	VPVDPATYGQFYGGDSYIILYNYR	H					Spectrum11286 scans: 12905,
8	gi|329755243|ref|NP_001193298.1|	gelsolin isoform 2 [Mus musculus]	2509	80712	56	55	25	25	14781	1	0	1	933.114	2796.32	3	2796.32	-0.0019	1	118.02	4.8e-11	K	NWRDPDQTDGPGLGYLSSHIANVER	V					Spectrum7723 scans: 9162,
8	gi|329755243|ref|NP_001193298.1|	gelsolin isoform 2 [Mus musculus]	2509	80712	56	55	25	25	14906	1	0	1	958.432	2872.27	3	2872.28	-0.0031	0	44.26	0.0013	R	VPFDAATLHTSTAMAAQHGMDDDGTGQK	Q					Spectrum5530 scans: 6856,
8	gi|329755243|ref|NP_001193298.1|	gelsolin isoform 2 [Mus musculus]	2509	80712	56	55	25	25	14907	1	0	1	958.432	2872.27	3	2872.28	-0.0016	0	72.57	2e-06	R	VPFDAATLHTSTAMAAQHGMDDDGTGQK	Q					Spectrum5350 scans: 6667,
8	gi|329755243|ref|NP_001193298.1|	gelsolin isoform 2 [Mus musculus]	2509	80712	56	55	25	25	14908	1	0	1	958.432	2872.27	3	2872.28	-0.0009	0	61.46	2.5e-05	R	VPFDAATLHTSTAMAAQHGMDDDGTGQK	Q					Spectrum5474 scans: 6797,
8	gi|329755243|ref|NP_001193298.1|	gelsolin isoform 2 [Mus musculus]	2509	80712	56	55	25	25	14909	1	0	1	958.433	2872.28	3	2872.28	0.0002	0	34.75	0.012	R	VPFDAATLHTSTAMAAQHGMDDDGTGQK	Q					Spectrum5553 scans: 6880,
8	gi|329755243|ref|NP_001193298.1|	gelsolin isoform 2 [Mus musculus]	2509	80712	56	55	25	25	15357	1	0	1	1019.54	3055.59	3	3055.59	-0.0028	1	32.75	0.0058	R	VEKFDLVPVPPNLYGDFFTGDAYVILK	T					Spectrum13554 scans: 15289,
8	gi|329755243|ref|NP_001193298.1|	gelsolin isoform 2 [Mus musculus]	2509	80712	56	55	25	25	15358	1	0	1	1019.54	3055.59	3	3055.59	-0.0019	1	36.56	0.0024	R	VEKFDLVPVPPNLYGDFFTGDAYVILK	T					Spectrum13482 scans: 15214,
8	gi|329755243|ref|NP_001193298.1|	gelsolin isoform 2 [Mus musculus]	2509	80712	56	55	25	25	16246	1	0	1	1172.25	3513.73	3	3513.73	-0.0045	0	93.19	1.2e-08	R	AQVHVSEEGGEPEAMLQVLGPKPALPEGTEDTAK	E					Spectrum8032 scans: 9486,
8	gi|329755243|ref|NP_001193298.1|	gelsolin isoform 2 [Mus musculus]	2509	80712	56	55	25	25	16247	1	0	1	1172.25	3513.73	3	3513.73	-0.0008	0	73.39	1e-06	R	AQVHVSEEGGEPEAMLQVLGPKPALPEGTEDTAK	E					Spectrum7987 scans: 9439,
8	gi|329755243|ref|NP_001193298.1|	gelsolin isoform 2 [Mus musculus]	2509	80712	56	55	25	25	16248	1	0	1	1172.25	3513.73	3	3513.73	-0.0004	0	62.91	1.2e-05	R	AQVHVSEEGGEPEAMLQVLGPKPALPEGTEDTAK	E					Spectrum7903 scans: 9351,
8	gi|329755243|ref|NP_001193298.1|	gelsolin isoform 2 [Mus musculus]	2509	80712	56	55	25	25	16600	1	0	1	1356.33	4065.96	3	4065.96	0.0008	0	53.96	0.00012	R	FVIEEVPGELMQEDLATDDVMLLDTWDQVFVWVGK	D					Spectrum15899 scans: 17759,
8	gi|329755243|ref|NP_001193298.1|	gelsolin isoform 2 [Mus musculus]	2509	80712	56	55	25	25	16635	1	0	1	1425.04	4272.09	3	4272.09	-0.0014	0	94.36	9e-09	R	QGQIIYNWQGAQSTQDEVAASAILTAQLDEELGGTPVQSR	V					Spectrum11966 scans: 13619,
8	gi|329755243|ref|NP_001193298.1|	gelsolin isoform 2 [Mus musculus]	2509	80712	56	55	25	25	16638	1	0	1	1425.04	4272.1	3	4272.09	0.0037	0	84.86	7.9e-08	R	QGQIIYNWQGAQSTQDEVAASAILTAQLDEELGGTPVQSR	V					Spectrum12014 scans: 13669,
8	gi|329755243|ref|NP_001193298.1|	gelsolin isoform 2 [Mus musculus]	2509	80712	56	55	25	25	16639	1	0	1	1425.04	4272.11	3	4272.09	0.0118	0	85.13	7.7e-08	R	QGQIIYNWQGAQSTQDEVAASAILTAQLDEELGGTPVQSR	V					Spectrum12029 scans: 13685,
9	gi|167234372|ref|NP_663600.2|	eukaryotic translation initiation factor 4B [Mus musculus]	2362	68799	66	65	23	23	423	1	1	1	415.248	828.482	2	828.482	-0.0001	0	47.28	0.0006	R	GLNISAVR	L					Spectrum4706 scans: 5989,
9	gi|167234372|ref|NP_663600.2|	eukaryotic translation initiation factor 4B [Mus musculus]	2362	68799	66	65	23	23	2059	1	1	1	524.23	1046.44	2	1046.44	-0.0003	1	32.82	0.0057	R	ERHPSWR	S	Phospho (ST)	0.0000400.0			Spectrum1228 scans: 2306,
9	gi|167234372|ref|NP_663600.2|	eukaryotic translation initiation factor 4B [Mus musculus]	2362	68799	66	65	23	23	2474	1	1	1	544.764	1087.51	2	1087.51	-0.0003	0	71.76	8.8e-07	R	VDVADQAQDK	D					Spectrum1069 scans: 2139,
9	gi|167234372|ref|NP_663600.2|	eukaryotic translation initiation factor 4B [Mus musculus]	2362	68799	66	65	23	23	4090	1	1	1	413.514	1237.52	3	1237.52	-0.0001	1	30.06	0.01	R	DSDKTDTDWR	A					Spectrum1730 scans: 2833,
9	gi|167234372|ref|NP_663600.2|	eukaryotic translation initiation factor 4B [Mus musculus]	2362	68799	66	65	23	23	4091	1	1	1	619.768	1237.52	2	1237.52	0	1	38.33	0.0015	R	DSDKTDTDWR	A					Spectrum1714 scans: 2816,
9	gi|167234372|ref|NP_663600.2|	eukaryotic translation initiation factor 4B [Mus musculus]	2362	68799	66	65	23	23	5157	1	1	1	668.846	1335.68	2	1335.68	-0.0007	0	54.45	5.9e-05	K	VAAVQPPEEGPSR	K					Spectrum1668 scans: 2768,
9	gi|167234372|ref|NP_663600.2|	eukaryotic translation initiation factor 4B [Mus musculus]	2362	68799	66	65	23	23	5158	1	1	1	668.846	1335.68	2	1335.68	-0.0007	0	31.7	0.011	K	VAAVQPPEEGPSR	K					Spectrum1543 scans: 2636,
9	gi|167234372|ref|NP_663600.2|	eukaryotic translation initiation factor 4B [Mus musculus]	2362	68799	66	65	23	23	5159	1	1	1	668.846	1335.68	2	1335.68	-0.0006	0	30.3	0.017	K	VAAVQPPEEGPSR	K					Spectrum16558 scans: 18741,
9	gi|167234372|ref|NP_663600.2|	eukaryotic translation initiation factor 4B [Mus musculus]	2362	68799	66	65	23	23	5160	1	1	1	668.846	1335.68	2	1335.68	-0.0003	0	44.91	0.0006	K	VAAVQPPEEGPSR	K					Spectrum1806 scans: 2913,
9	gi|167234372|ref|NP_663600.2|	eukaryotic translation initiation factor 4B [Mus musculus]	2362	68799	66	65	23	23	5176	1	1	1	670.781	1339.55	2	1339.55	-0.0007	0	64.14	4.8e-06	K	EDDASASTSQSSR	A					Spectrum226 scans: 1213,
9	gi|167234372|ref|NP_663600.2|	eukaryotic translation initiation factor 4B [Mus musculus]	2362	68799	66	65	23	23	5177	1	1	1	670.781	1339.55	2	1339.55	-0.0005	0	62.58	6.8e-06	K	EDDASASTSQSSR	A					Spectrum235 scans: 1233,
9	gi|167234372|ref|NP_663600.2|	eukaryotic translation initiation factor 4B [Mus musculus]	2362	68799	66	65	23	23	5178	1	1	1	670.782	1339.55	2	1339.55	-0.0003	0	60.3	1.2e-05	K	EDDASASTSQSSR	A					Spectrum233 scans: 1230,
9	gi|167234372|ref|NP_663600.2|	eukaryotic translation initiation factor 4B [Mus musculus]	2362	68799	66	65	23	23	5347	1	1	1	679.357	1356.7	2	1356.7	-0.0001	1	64.33	4.7e-06	R	IRVDVADQAQDK	D					Spectrum1991 scans: 3107,
9	gi|167234372|ref|NP_663600.2|	eukaryotic translation initiation factor 4B [Mus musculus]	2362	68799	66	65	23	23	5357	1	1	1	680.328	1358.64	2	1358.64	-0.0008	1	64.34	6.1e-06	R	VDVADQAQDKDR	D					Spectrum951 scans: 2015,
9	gi|167234372|ref|NP_663600.2|	eukaryotic translation initiation factor 4B [Mus musculus]	2362	68799	66	65	23	23	5360	1	1	1	453.888	1358.64	3	1358.64	-0.0002	1	29.65	0.018	R	VDVADQAQDKDR	D					Spectrum947 scans: 2011,
9	gi|167234372|ref|NP_663600.2|	eukaryotic translation initiation factor 4B [Mus musculus]	2362	68799	66	65	23	23	6486	1	1	1	732.894	1463.77	2	1463.77	-0.0005	1	29.87	0.013	K	VAAVQPPEEGPSRK	D					Spectrum1423 scans: 2510,
9	gi|167234372|ref|NP_663600.2|	eukaryotic translation initiation factor 4B [Mus musculus]	2362	68799	66	65	23	23	6661	1	1	1	742.334	1482.65	2	1482.65	-0.0009	0	107.57	2.9e-10	R	TGSESSQTGASATSGR	N					Spectrum574 scans: 1618,
9	gi|167234372|ref|NP_663600.2|	eukaryotic translation initiation factor 4B [Mus musculus]	2362	68799	66	65	23	23	6662	1	1	1	742.334	1482.65	2	1482.65	-0.0007	0	111.81	1.1e-10	R	TGSESSQTGASATSGR	N					Spectrum474 scans: 1513,
9	gi|167234372|ref|NP_663600.2|	eukaryotic translation initiation factor 4B [Mus musculus]	2362	68799	66	65	23	23	6663	1	1	1	742.334	1482.65	2	1482.65	-0.0005	0	111.53	1.1e-10	R	TGSESSQTGASATSGR	N					Spectrum377 scans: 1410,
9	gi|167234372|ref|NP_663600.2|	eukaryotic translation initiation factor 4B [Mus musculus]	2362	68799	66	65	23	23	6665	1	1	1	742.335	1482.66	2	1482.65	0.0005	0	97.66	2.8e-09	R	TGSESSQTGASATSGR	N					Spectrum298 scans: 1321,
9	gi|167234372|ref|NP_663600.2|	eukaryotic translation initiation factor 4B [Mus musculus]	2362	68799	66	65	23	23	7132	1	1	1	766.415	1530.82	2	1530.82	-0.0004	0	59.73	1.6e-05	R	AASIFGGAKPVDTAAR	E					Spectrum4530 scans: 5804,
9	gi|167234372|ref|NP_663600.2|	eukaryotic translation initiation factor 4B [Mus musculus]	2362	68799	66	65	23	23	7133	1	1	1	511.279	1530.82	3	1530.82	-0.0003	0	54.79	4.9e-05	R	AASIFGGAKPVDTAAR	E					Spectrum4525 scans: 5799,
9	gi|167234372|ref|NP_663600.2|	eukaryotic translation initiation factor 4B [Mus musculus]	2362	68799	66	65	23	23	7172	1	1	1	767.867	1533.72	2	1533.72	-0.0003	0	102.9	9.9e-10	K	VDVVGATQGQAGSCSR	G					Spectrum1970 scans: 3085,
9	gi|167234372|ref|NP_663600.2|	eukaryotic translation initiation factor 4B [Mus musculus]	2362	68799	66	65	23	23	7908	1	1	1	543.616	1627.83	3	1627.83	-0.0004	2	59.19	1.5e-05	R	IRVDVADQAQDKDR	D					Spectrum1708 scans: 2810,
9	gi|167234372|ref|NP_663600.2|	eukaryotic translation initiation factor 4B [Mus musculus]	2362	68799	66	65	23	23	7979	1	1	1	819.38	1636.75	2	1636.75	-0.0017	0	55.72	5.2e-05	R	ARPTTDSFDDYPPR	R					Spectrum3610 scans: 4820,
9	gi|167234372|ref|NP_663600.2|	eukaryotic translation initiation factor 4B [Mus musculus]	2362	68799	66	65	23	23	7982	1	1	1	819.381	1636.75	2	1636.75	-0.0013	0	39.44	0.0024	R	ARPTTDSFDDYPPR	R					Spectrum3735 scans: 4961,
9	gi|167234372|ref|NP_663600.2|	eukaryotic translation initiation factor 4B [Mus musculus]	2362	68799	66	65	23	23	7983	1	1	1	819.381	1636.75	2	1636.75	-0.0012	0	42.06	0.0013	R	ARPTTDSFDDYPPR	R					Spectrum3857 scans: 5089,
9	gi|167234372|ref|NP_663600.2|	eukaryotic translation initiation factor 4B [Mus musculus]	2362	68799	66	65	23	23	7984	1	1	1	819.381	1636.75	2	1636.75	-0.001	0	68.24	3.1e-06	R	ARPTTDSFDDYPPR	R					Spectrum3750 scans: 4977,
9	gi|167234372|ref|NP_663600.2|	eukaryotic translation initiation factor 4B [Mus musculus]	2362	68799	66	65	23	23	7985	1	1	1	819.381	1636.75	2	1636.75	-0.001	0	60.65	1.8e-05	R	ARPTTDSFDDYPPR	R					Spectrum3064 scans: 4240,
9	gi|167234372|ref|NP_663600.2|	eukaryotic translation initiation factor 4B [Mus musculus]	2362	68799	66	65	23	23	7987	1	1	1	546.59	1636.75	3	1636.75	-0.0008	0	47.47	0.00037	R	ARPTTDSFDDYPPR	R					Spectrum3278 scans: 4466,
9	gi|167234372|ref|NP_663600.2|	eukaryotic translation initiation factor 4B [Mus musculus]	2362	68799	66	65	23	23	7988	1	1	1	819.381	1636.75	2	1636.75	-0.0007	0	28.33	0.03	R	ARPTTDSFDDYPPR	R					Spectrum3896 scans: 5130,
9	gi|167234372|ref|NP_663600.2|	eukaryotic translation initiation factor 4B [Mus musculus]	2362	68799	66	65	23	23	7989	1	1	1	546.59	1636.75	3	1636.75	-0.0006	0	42.3	0.0012	R	ARPTTDSFDDYPPR	R					Spectrum3144 scans: 4324,
9	gi|167234372|ref|NP_663600.2|	eukaryotic translation initiation factor 4B [Mus musculus]	2362	68799	66	65	23	23	7990	1	1	1	546.59	1636.75	3	1636.75	-0.0006	0	38.36	0.003	R	ARPTTDSFDDYPPR	R					Spectrum3906 scans: 5141,
9	gi|167234372|ref|NP_663600.2|	eukaryotic translation initiation factor 4B [Mus musculus]	2362	68799	66	65	23	23	7991	1	1	1	819.381	1636.75	2	1636.75	-0.0005	0	28.65	0.028	R	ARPTTDSFDDYPPR	R					Spectrum3725 scans: 4950,
9	gi|167234372|ref|NP_663600.2|	eukaryotic translation initiation factor 4B [Mus musculus]	2362	68799	66	65	23	23	7993	1	1	1	819.381	1636.75	2	1636.75	-0.0005	0	51.47	0.00015	R	ARPTTDSFDDYPPR	R					Spectrum3328 scans: 4518,
9	gi|167234372|ref|NP_663600.2|	eukaryotic translation initiation factor 4B [Mus musculus]	2362	68799	66	65	23	23	7995	1	1	1	546.59	1636.75	3	1636.75	-0.0005	0	28.94	0.027	R	ARPTTDSFDDYPPR	R					Spectrum3510 scans: 4712,
9	gi|167234372|ref|NP_663600.2|	eukaryotic translation initiation factor 4B [Mus musculus]	2362	68799	66	65	23	23	7996	1	1	1	546.59	1636.75	3	1636.75	-0.0003	0	40.05	0.0022	R	ARPTTDSFDDYPPR	R					Spectrum3572 scans: 4779,
9	gi|167234372|ref|NP_663600.2|	eukaryotic translation initiation factor 4B [Mus musculus]	2362	68799	66	65	23	23	7997	1	1	1	546.59	1636.75	3	1636.75	-0.0003	0	56.45	4.9e-05	R	ARPTTDSFDDYPPR	R					Spectrum3401 scans: 4596,
9	gi|167234372|ref|NP_663600.2|	eukaryotic translation initiation factor 4B [Mus musculus]	2362	68799	66	65	23	23	7998	1	1	1	546.59	1636.75	3	1636.75	-0.0003	0	39.7	0.0023	R	ARPTTDSFDDYPPR	R					Spectrum2755 scans: 3914,
9	gi|167234372|ref|NP_663600.2|	eukaryotic translation initiation factor 4B [Mus musculus]	2362	68799	66	65	23	23	7999	1	1	1	819.381	1636.75	2	1636.75	-0.0002	0	49.72	0.00023	R	ARPTTDSFDDYPPR	R					Spectrum2957 scans: 4126,
9	gi|167234372|ref|NP_663600.2|	eukaryotic translation initiation factor 4B [Mus musculus]	2362	68799	66	65	23	23	8000	1	1	1	819.381	1636.75	2	1636.75	-0.0001	0	53.42	9.9e-05	R	ARPTTDSFDDYPPR	R					Spectrum2830 scans: 3992,
9	gi|167234372|ref|NP_663600.2|	eukaryotic translation initiation factor 4B [Mus musculus]	2362	68799	66	65	23	23	8001	1	1	1	819.381	1636.75	2	1636.75	-0.0001	0	60.81	1.8e-05	R	ARPTTDSFDDYPPR	R					Spectrum3505 scans: 4706,
9	gi|167234372|ref|NP_663600.2|	eukaryotic translation initiation factor 4B [Mus musculus]	2362	68799	66	65	23	23	8002	1	1	1	819.381	1636.75	2	1636.75	-0.0001	0	60.05	2.1e-05	R	ARPTTDSFDDYPPR	R					Spectrum3194 scans: 4377,
9	gi|167234372|ref|NP_663600.2|	eukaryotic translation initiation factor 4B [Mus musculus]	2362	68799	66	65	23	23	8003	1	1	1	546.59	1636.75	3	1636.75	-0.0001	0	49.08	0.00027	R	ARPTTDSFDDYPPR	R					Spectrum2894 scans: 4060,
9	gi|167234372|ref|NP_663600.2|	eukaryotic translation initiation factor 4B [Mus musculus]	2362	68799	66	65	23	23	8005	1	1	1	546.59	1636.75	3	1636.75	0.0001	0	53.97	7.7e-05	R	ARPTTDSFDDYPPR	R					Spectrum3549 scans: 4754,
9	gi|167234372|ref|NP_663600.2|	eukaryotic translation initiation factor 4B [Mus musculus]	2362	68799	66	65	23	23	8006	1	1	1	546.59	1636.75	3	1636.75	0.0001	0	41.96	0.0012	R	ARPTTDSFDDYPPR	R					Spectrum3021 scans: 4194,
9	gi|167234372|ref|NP_663600.2|	eukaryotic translation initiation factor 4B [Mus musculus]	2362	68799	66	65	23	23	8007	1	1	1	819.381	1636.75	2	1636.75	0.0002	0	37.69	0.0033	R	ARPTTDSFDDYPPR	R					Spectrum3441 scans: 4639,
9	gi|167234372|ref|NP_663600.2|	eukaryotic translation initiation factor 4B [Mus musculus]	2362	68799	66	65	23	23	8104	1	1	1	825.366	1648.72	2	1648.72	-0.0004	0	71.14	1.8e-06	R	SQSSDTEQPSPTSGGGK	V					Spectrum471 scans: 1510,
9	gi|167234372|ref|NP_663600.2|	eukaryotic translation initiation factor 4B [Mus musculus]	2362	68799	66	65	23	23	8917	1	1	1	862.39	1722.77	2	1722.77	-0.0006	1	97.58	4.3e-09	R	SAPKEDDASASTSQSSR	A					Spectrum304 scans: 1328,
9	gi|167234372|ref|NP_663600.2|	eukaryotic translation initiation factor 4B [Mus musculus]	2362	68799	66	65	23	23	8918	1	1	1	575.262	1722.77	3	1722.77	-0.0001	1	45.29	0.00079	R	SAPKEDDASASTSQSSR	A					Spectrum371 scans: 1403,
9	gi|167234372|ref|NP_663600.2|	eukaryotic translation initiation factor 4B [Mus musculus]	2362	68799	66	65	23	23	10819	1	1	1	974.96	1947.91	2	1947.91	-0.0015	1	84.36	1.1e-07	K	DGNKVDVVGATQGQAGSCSR	G					Spectrum1760 scans: 2864,
9	gi|167234372|ref|NP_663600.2|	eukaryotic translation initiation factor 4B [Mus musculus]	2362	68799	66	65	23	23	10820	1	1	1	650.309	1947.91	3	1947.91	-0.0011	1	26.91	0.062	K	DGNKVDVVGATQGQAGSCSR	G					Spectrum1749 scans: 2853,
9	gi|167234372|ref|NP_663600.2|	eukaryotic translation initiation factor 4B [Mus musculus]	2362	68799	66	65	23	23	12026	1	1	1	711.681	2132.02	3	2132.02	-0.0008	0	40.66	0.0025	K	EEDCHSPTSKPPKPDQPLK	V					Spectrum1073 scans: 2143,
9	gi|167234372|ref|NP_663600.2|	eukaryotic translation initiation factor 4B [Mus musculus]	2362	68799	66	65	23	23	13117	1	1	1	1164.08	2326.14	2	2326.14	-0.0006	0	86.12	6.8e-08	K	SPPYTAFLGNLPYDVTEDSIK	D					Spectrum11706 scans: 13346,
9	gi|167234372|ref|NP_663600.2|	eukaryotic translation initiation factor 4B [Mus musculus]	2362	68799	66	65	23	23	13118	1	1	1	1164.08	2326.14	2	2326.14	-0.0003	0	81.11	2.2e-07	K	SPPYTAFLGNLPYDVTEDSIK	D					Spectrum11589 scans: 13223,
9	gi|167234372|ref|NP_663600.2|	eukaryotic translation initiation factor 4B [Mus musculus]	2362	68799	66	65	23	23	13120	1	1	1	776.386	2326.14	3	2326.14	0.0005	0	40.71	0.0023	K	SPPYTAFLGNLPYDVTEDSIK	D					Spectrum11608 scans: 13243,
9	gi|167234372|ref|NP_663600.2|	eukaryotic translation initiation factor 4B [Mus musculus]	2362	68799	66	65	23	23	14970	1	1	1	964.807	2891.4	3	2891.4	-0.0024	1	54.89	9.4e-05	K	SPPYTAFLGNLPYDVTEDSIKDFFR	G					Spectrum13953 scans: 15708,
9	gi|167234372|ref|NP_663600.2|	eukaryotic translation initiation factor 4B [Mus musculus]	2362	68799	66	65	23	23	14971	1	1	1	964.807	2891.4	3	2891.4	-0.0019	1	72.54	1.6e-06	K	SPPYTAFLGNLPYDVTEDSIKDFFR	G					Spectrum14061 scans: 15822,
9	gi|167234372|ref|NP_663600.2|	eukaryotic translation initiation factor 4B [Mus musculus]	2362	68799	66	65	23	23	14972	1	1	1	964.808	2891.4	3	2891.4	0.0014	1	34.2	0.01	K	SPPYTAFLGNLPYDVTEDSIKDFFR	G					Spectrum14185 scans: 15952,
9	gi|167234372|ref|NP_663600.2|	eukaryotic translation initiation factor 4B [Mus musculus]	2362	68799	66	65	23	23	15073	1	1	1	982.804	2945.39	3	2945.39	-0.0017	0	95.77	9e-09	K	GFGYAEFEDLDSLLSALSLNEESLGNR	R					Spectrum15466 scans: 17299,
9	gi|167234372|ref|NP_663600.2|	eukaryotic translation initiation factor 4B [Mus musculus]	2362	68799	66	65	23	23	15074	1	1	1	1473.7	2945.39	2	2945.39	-0.0004	0	114.94	1.1e-10	K	GFGYAEFEDLDSLLSALSLNEESLGNR	R					Spectrum15467 scans: 17300,
9	gi|167234372|ref|NP_663600.2|	eukaryotic translation initiation factor 4B [Mus musculus]	2362	68799	66	65	23	23	15441	1	1	1	1034.84	3101.49	3	3101.49	-0.0038	1	53.67	0.00012	K	GFGYAEFEDLDSLLSALSLNEESLGNRR	I					Spectrum14956 scans: 16762,
9	gi|167234372|ref|NP_663600.2|	eukaryotic translation initiation factor 4B [Mus musculus]	2362	68799	66	65	23	23	15442	1	1	1	1034.84	3101.49	3	3101.49	-0.003	1	56.22	6.2e-05	K	GFGYAEFEDLDSLLSALSLNEESLGNRR	I					Spectrum14866 scans: 16668,
9	gi|167234372|ref|NP_663600.2|	eukaryotic translation initiation factor 4B [Mus musculus]	2362	68799	66	65	23	23	15650	1	1	1	1054.52	3160.53	3	3160.53	-0.0048	1	61.44	2.3e-05	K	SLENETLNKEEDCHSPTSKPPKPDQPLK	V					Spectrum1956 scans: 3070,
9	gi|167234372|ref|NP_663600.2|	eukaryotic translation initiation factor 4B [Mus musculus]	2362	68799	66	65	23	23	15651	1	1	1	1054.52	3160.53	3	3160.53	-0.0033	1	58.62	4.4e-05	K	SLENETLNKEEDCHSPTSKPPKPDQPLK	V					Spectrum1981 scans: 3096,
9	gi|167234372|ref|NP_663600.2|	eukaryotic translation initiation factor 4B [Mus musculus]	2362	68799	66	65	23	23	15803	1	1	1	1081.17	3240.5	3	3240.5	0.0009	1	48.58	0.00056	K	SLENETLNKEEDCHSPTSKPPKPDQPLK	V	Phospho (ST)	0.0000000000000000040000000000.0			Spectrum2016 scans: 3133,
10	gi|115496850|ref|NP_001070022.1|	spectrin alpha chain, brain isoform 1 [Mus musculus]	2237	285170	66	65	58	57	225	1	1	1	399.718	797.422	2	797.422	-0.0002	0	25.81	0.0058	R	LMELHR	Q					Spectrum2670 scans: 3822,
10	gi|115496850|ref|NP_001070022.1|	spectrin alpha chain, brain isoform 1 [Mus musculus]	2237	285170	66	65	58	57	1053	1	1	1	464.232	926.45	2	926.45	0	1	38.41	0.0015	K	KFDDFQK	D					Spectrum2454 scans: 3595,
10	gi|115496850|ref|NP_001070022.1|	spectrin alpha chain, brain isoform 1 [Mus musculus]	2237	285170	66	65	58	57	1259	1	1	1	473.764	945.513	2	945.513	0	0	34.04	0.0078	K	LSILSEER	T					Spectrum5621 scans: 6952,
10	gi|115496850|ref|NP_001070022.1|	spectrin alpha chain, brain isoform 1 [Mus musculus]	2237	285170	66	65	58	57	2033	1	1	1	522.818	1043.62	2	1043.62	-0.0008	1	35.97	0.0012	K	KLLEATELK	G					Spectrum3534 scans: 4737,
10	gi|115496850|ref|NP_001070022.1|	spectrin alpha chain, brain isoform 1 [Mus musculus]	2237	285170	66	65	58	57	2291	1	1	1	536.791	1071.57	2	1071.57	-0.0003	1	46.44	0.00039	K	KLDPAQSASR	E					Spectrum869 scans: 1929,
10	gi|115496850|ref|NP_001070022.1|	spectrin alpha chain, brain isoform 1 [Mus musculus]	2237	285170	66	65	58	57	2308	1	1	1	537.283	1072.55	2	1072.55	0	0	48.69	0.00023	R	SLQQLAEER	S					Spectrum4259 scans: 5515,
10	gi|115496850|ref|NP_001070022.1|	spectrin alpha chain, brain isoform 1 [Mus musculus]	2237	285170	66	65	58	57	2456	1	1	1	543.811	1085.61	2	1085.61	0	0	26.83	0.036	K	DLASVNNLLK	K					Spectrum7982 scans: 9434,
10	gi|115496850|ref|NP_001070022.1|	spectrin alpha chain, brain isoform 1 [Mus musculus]	2237	285170	66	65	58	57	2653	1	1	1	554.797	1107.58	2	1107.58	-0.001	0	32.33	0.0085	K	ITALDEFATK	L					Spectrum6914 scans: 8312,
10	gi|115496850|ref|NP_001070022.1|	spectrin alpha chain, brain isoform 1 [Mus musculus]	2237	285170	66	65	58	57	2942	1	1	1	569.79	1137.57	2	1137.57	-0.0002	0	49.39	0.00024	K	LLVSSEDYGR	D					Spectrum3993 scans: 5232,
10	gi|115496850|ref|NP_001070022.1|	spectrin alpha chain, brain isoform 1 [Mus musculus]	2237	285170	66	65	58	57	3249	1	1	1	583.296	1164.58	2	1164.58	-0.0006	0	26.24	0.04	K	EELYQNLTR	E					Spectrum4901 scans: 6194,
10	gi|115496850|ref|NP_001070022.1|	spectrin alpha chain, brain isoform 1 [Mus musculus]	2237	285170	66	65	58	57	3342	1	1	1	586.817	1171.62	2	1171.62	-0.0002	0	51.51	0.00012	K	DLTNVQNLQK	K					Spectrum3209 scans: 4393,
10	gi|115496850|ref|NP_001070022.1|	spectrin alpha chain, brain isoform 1 [Mus musculus]	2237	285170	66	65	58	57	3346	1	1	1	587.309	1172.6	2	1172.6	-0.0001	0	69.79	1.3e-06	K	DVTGAEALLER	H					Spectrum6944 scans: 8344,
10	gi|115496850|ref|NP_001070022.1|	spectrin alpha chain, brain isoform 1 [Mus musculus]	2237	285170	66	65	58	57	3669	1	1	1	602.811	1203.61	2	1203.61	-0.0002	0	50.97	0.00011	R	DLMSWINGIR	G					Spectrum12640 scans: 14328,
10	gi|115496850|ref|NP_001070022.1|	spectrin alpha chain, brain isoform 1 [Mus musculus]	2237	285170	66	65	58	57	3819	1	1	1	608.32	1214.62	2	1214.63	-0.0005	1	41.65	0.00099	R	EKEPIAASTNR	G					Spectrum934 scans: 1997,
10	gi|115496850|ref|NP_001070022.1|	spectrin alpha chain, brain isoform 1 [Mus musculus]	2237	285170	66	65	58	57	3831	1	1	1	608.788	1215.56	2	1215.56	-0.0008	0	35.93	0.0049	K	QDEVNAAWQR	L					Spectrum3131 scans: 4310,
10	gi|115496850|ref|NP_001070022.1|	spectrin alpha chain, brain isoform 1 [Mus musculus]	2237	285170	66	65	58	57	4033	1	1	1	616.811	1231.61	2	1231.61	-0.0007	0	61.94	1.1e-05	K	ADVVESWIGEK	E					Spectrum7699 scans: 9137,
10	gi|115496850|ref|NP_001070022.1|	spectrin alpha chain, brain isoform 1 [Mus musculus]	2237	285170	66	65	58	57	4191	1	1	1	624.28	1246.55	2	1246.55	-0.0005	0	53.2	7.7e-05	K	GEIDAHEDSFK	S					Spectrum2057 scans: 3176,
10	gi|115496850|ref|NP_001070022.1|	spectrin alpha chain, brain isoform 1 [Mus musculus]	2237	285170	66	65	58	57	4396	1	1	1	629.836	1257.66	2	1257.66	0.0003	1	47.55	0.00029	K	EKLDILDQER	T					Spectrum5168 scans: 6475,
10	gi|115496850|ref|NP_001070022.1|	spectrin alpha chain, brain isoform 1 [Mus musculus]	2237	285170	66	65	58	57	4416	1	1	1	630.838	1259.66	2	1259.66	-0.001	0	37.15	0.0029	R	WTQLLANSATR	K					Spectrum5976 scans: 7326,
10	gi|115496850|ref|NP_001070022.1|	spectrin alpha chain, brain isoform 1 [Mus musculus]	2237	285170	66	65	58	57	4432	1	1	1	631.797	1261.58	2	1261.58	-0.0004	0	43.62	0.00081	R	EANQQQQFNR	N					Spectrum988 scans: 2054,
10	gi|115496850|ref|NP_001070022.1|	spectrin alpha chain, brain isoform 1 [Mus musculus]	2237	285170	66	65	58	57	4679	1	1	1	640.348	1278.68	2	1278.68	-0.0002	0	65.35	4.5e-06	R	ALSSEGKPYVTK	E					Spectrum1525 scans: 2617,
10	gi|115496850|ref|NP_001070022.1|	spectrin alpha chain, brain isoform 1 [Mus musculus]	2237	285170	66	65	58	57	4862	1	1	1	651.83	1301.65	2	1301.65	-0.0001	0	65.84	3.4e-06	K	VLETAEDIQER	R					Spectrum2731 scans: 3888,
10	gi|115496850|ref|NP_001070022.1|	spectrin alpha chain, brain isoform 1 [Mus musculus]	2237	285170	66	65	58	57	4934	1	1	1	655.871	1309.73	2	1309.73	0.0003	1	75.67	1.1e-07	R	KVEDLFLTFAK	K					Spectrum10177 scans: 11740,
10	gi|115496850|ref|NP_001070022.1|	spectrin alpha chain, brain isoform 1 [Mus musculus]	2237	285170	66	65	58	57	5062	1	1	1	662.852	1323.69	2	1323.69	-0.0002	0	58.31	1.8e-05	R	SQLLGSAHEVQR	F					Spectrum2048 scans: 3167,
10	gi|115496850|ref|NP_001070022.1|	spectrin alpha chain, brain isoform 1 [Mus musculus]	2237	285170	66	65	58	57	5276	1	1	1	676.793	1351.57	2	1351.57	-0.0002	0	43.39	0.00058	R	DTEQVDNWMSK	Q					Spectrum5376 scans: 6694,
10	gi|115496850|ref|NP_001070022.1|	spectrin alpha chain, brain isoform 1 [Mus musculus]	2237	285170	66	65	58	57	5701	1	1	1	697.357	1392.7	2	1392.7	-0.001	0	60.31	1.6e-05	K	LGESQTLQQFSR	D					Spectrum4954 scans: 6249,
10	gi|115496850|ref|NP_001070022.1|	spectrin alpha chain, brain isoform 1 [Mus musculus]	2237	285170	66	65	58	57	5702	1	1	1	697.357	1392.7	2	1392.7	-0.0003	0	63.27	8.2e-06	K	LGESQTLQQFSR	D					Spectrum4970 scans: 6266,
10	gi|115496850|ref|NP_001070022.1|	spectrin alpha chain, brain isoform 1 [Mus musculus]	2237	285170	66	65	58	57	5958	1	1	1	708.906	1415.8	2	1415.8	-0.0003	1	46.9	0.00011	K	KGDILTLLNSTNK	D					Spectrum8072 scans: 9528,
10	gi|115496850|ref|NP_001070022.1|	spectrin alpha chain, brain isoform 1 [Mus musculus]	2237	285170	66	65	58	57	6704	1	1	1	744.87	1487.73	2	1487.73	-0.0003	0	63.55	9.1e-06	R	EANELQQWITEK	E					Spectrum8463 scans: 9939,
10	gi|115496850|ref|NP_001070022.1|	spectrin alpha chain, brain isoform 1 [Mus musculus]	2237	285170	66	65	58	57	6757	1	1	1	748.375	1494.74	2	1494.74	-0.0005	0	43.71	0.00089	R	MQHNLEQQIQAR	N					Spectrum2437 scans: 3577,
10	gi|115496850|ref|NP_001070022.1|	spectrin alpha chain, brain isoform 1 [Mus musculus]	2237	285170	66	65	58	57	7273	1	1	1	515.93	1544.77	3	1544.77	-0.0001	0	76.49	4.2e-07	K	HALLEADVAAHQDR	I					Spectrum2547 scans: 3693,
10	gi|115496850|ref|NP_001070022.1|	spectrin alpha chain, brain isoform 1 [Mus musculus]	2237	285170	66	65	58	57	7577	1	1	1	794.379	1586.74	2	1586.74	-0.0002	0	37.2	0.0047	K	HQAFEAELSANQSR	I					Spectrum2889 scans: 4054,
10	gi|115496850|ref|NP_001070022.1|	spectrin alpha chain, brain isoform 1 [Mus musculus]	2237	285170	66	65	58	57	7578	1	1	1	794.38	1586.74	2	1586.74	0.0007	0	83.9	9.4e-08	K	HQAFEAELSANQSR	I					Spectrum2867 scans: 4031,
10	gi|115496850|ref|NP_001070022.1|	spectrin alpha chain, brain isoform 1 [Mus musculus]	2237	285170	66	65	58	57	7717	1	1	1	803.427	1604.84	2	1604.84	-0.0009	0	72.88	7.9e-07	K	LIQEQHPEEELIK	T					Spectrum4112 scans: 5360,
10	gi|115496850|ref|NP_001070022.1|	spectrin alpha chain, brain isoform 1 [Mus musculus]	2237	285170	66	65	58	57	7718	1	1	1	803.427	1604.84	2	1604.84	-0.0006	0	25.69	0.043	K	LIQEQHPEEELIK	T					Spectrum4109 scans: 5356,
10	gi|115496850|ref|NP_001070022.1|	spectrin alpha chain, brain isoform 1 [Mus musculus]	2237	285170	66	65	58	57	7755	1	1	1	806.394	1610.77	2	1610.77	-0.0001	0	76.63	5.1e-07	K	LDENSAFLQFNWK	A					Spectrum10648 scans: 12235,
10	gi|115496850|ref|NP_001070022.1|	spectrin alpha chain, brain isoform 1 [Mus musculus]	2237	285170	66	65	58	57	8253	1	1	1	555.309	1662.9	3	1662.91	-0.001	0	51.47	6.7e-05	R	LQQSHPLSASQIQVK	R					Spectrum2795 scans: 3956,
10	gi|115496850|ref|NP_001070022.1|	spectrin alpha chain, brain isoform 1 [Mus musculus]	2237	285170	66	65	58	57	8679	1	1	1	852.388	1702.76	2	1702.76	-0.0012	0	30.81	0.021	K	GNAMVEEGHFAAEDVK	A					Spectrum4066 scans: 5309,
10	gi|115496850|ref|NP_001070022.1|	spectrin alpha chain, brain isoform 1 [Mus musculus]	2237	285170	66	65	58	57	8680	1	1	1	852.388	1702.76	2	1702.76	-0.0007	0	72.99	1.3e-06	K	GNAMVEEGHFAAEDVK	A					Spectrum4071 scans: 5315,
10	gi|115496850|ref|NP_001070022.1|	spectrin alpha chain, brain isoform 1 [Mus musculus]	2237	285170	66	65	58	57	8682	1	1	1	852.388	1702.76	2	1702.76	-0.0004	0	78.64	3.2e-07	K	GNAMVEEGHFAAEDVK	A					Spectrum4087 scans: 5332,
10	gi|115496850|ref|NP_001070022.1|	spectrin alpha chain, brain isoform 1 [Mus musculus]	2237	285170	66	65	58	57	9090	1	1	1	579.948	1736.82	3	1736.82	-0.0001	1	38.75	0.003	K	TATDEAYKDPSNLQGK	V					Spectrum1593 scans: 2689,
10	gi|115496850|ref|NP_001070022.1|	spectrin alpha chain, brain isoform 1 [Mus musculus]	2237	285170	66	65	58	57	9176	1	1	1	873.418	1744.82	2	1744.82	-0.0008	0	73.63	1.1e-06	K	LSDDNTIGQEEIQQR	L					Spectrum2759 scans: 3918,
10	gi|115496850|ref|NP_001070022.1|	spectrin alpha chain, brain isoform 1 [Mus musculus]	2237	285170	66	65	58	57	9432	1	1	1	592.289	1773.85	3	1773.85	-0.0005	0	37.86	0.0046	K	LIQNNHYAMEDVATR	R					Spectrum3452 scans: 4650,
10	gi|115496850|ref|NP_001070022.1|	spectrin alpha chain, brain isoform 1 [Mus musculus]	2237	285170	66	65	58	57	9433	1	1	1	592.289	1773.85	3	1773.85	-0.0005	0	53.95	0.00011	K	LIQNNHYAMEDVATR	R					Spectrum3456 scans: 4655,
10	gi|115496850|ref|NP_001070022.1|	spectrin alpha chain, brain isoform 1 [Mus musculus]	2237	285170	66	65	58	57	9725	1	1	1	899.957	1797.9	2	1797.9	-0.0006	0	67.1	4.1e-06	K	HQAFEAEVQANSGAIVK	L					Spectrum4484 scans: 5755,
10	gi|115496850|ref|NP_001070022.1|	spectrin alpha chain, brain isoform 1 [Mus musculus]	2237	285170	66	65	58	57	10109	1	1	1	922.969	1843.92	2	1843.92	-0.0001	0	68.34	3.5e-06	K	IEDLGAAMEEALILDNK	Y					Spectrum11615 scans: 13250,
10	gi|115496850|ref|NP_001070022.1|	spectrin alpha chain, brain isoform 1 [Mus musculus]	2237	285170	66	65	58	57	10133	1	1	1	617.296	1848.87	3	1848.86	0.0009	1	62.85	1.5e-05	K	KFEEFQTDLAAHEER	V					Spectrum4571 scans: 5847,
10	gi|115496850|ref|NP_001070022.1|	spectrin alpha chain, brain isoform 1 [Mus musculus]	2237	285170	66	65	58	57	10832	1	1	1	976.471	1950.93	2	1950.93	-0.0007	0	102.72	1.3e-09	R	SSLSSAQADFNQLAELDR	Q					Spectrum9136 scans: 10647,
10	gi|115496850|ref|NP_001070022.1|	spectrin alpha chain, brain isoform 1 [Mus musculus]	2237	285170	66	65	58	57	11065	1	1	1	981.991	1961.97	2	1961.97	-0.001	0	31.76	0.015	R	QGQIDNQYQSLLELGEK	R					Spectrum8698 scans: 10187,
10	gi|115496850|ref|NP_001070022.1|	spectrin alpha chain, brain isoform 1 [Mus musculus]	2237	285170	66	65	58	57	11122	1	1	1	987.016	1972.02	2	1972.02	-0.0012	1	84.84	6.3e-08	K	KIEDLGAAMEEALILDNK	Y					Spectrum10837 scans: 12433,
10	gi|115496850|ref|NP_001070022.1|	spectrin alpha chain, brain isoform 1 [Mus musculus]	2237	285170	66	65	58	57	11123	1	1	1	658.347	1972.02	3	1972.02	-0.0006	1	51.18	0.00015	K	KIEDLGAAMEEALILDNK	Y					Spectrum10826 scans: 12422,
10	gi|115496850|ref|NP_001070022.1|	spectrin alpha chain, brain isoform 1 [Mus musculus]	2237	285170	66	65	58	57	11421	1	1	1	674.004	2018.99	3	2018.99	-0.0006	1	41.66	0.0017	K	LQVASDENYKDPTNLQGK	L					Spectrum2758 scans: 3917,
10	gi|115496850|ref|NP_001070022.1|	spectrin alpha chain, brain isoform 1 [Mus musculus]	2237	285170	66	65	58	57	11632	1	1	1	686.705	2057.09	3	2057.09	-0.0017	0	35.72	0.0038	K	IAALQAFADQLIAVDHYAK	G					Spectrum12700 scans: 14391,
10	gi|115496850|ref|NP_001070022.1|	spectrin alpha chain, brain isoform 1 [Mus musculus]	2237	285170	66	65	58	57	12138	1	1	1	718.706	2153.1	3	2153.1	-0.0002	0	42.57	0.00098	K	ALINADELANDVAGAEALLDR	H					Spectrum13302 scans: 15025,
10	gi|115496850|ref|NP_001070022.1|	spectrin alpha chain, brain isoform 1 [Mus musculus]	2237	285170	66	65	58	57	12253	1	1	1	726.341	2176	3	2176	-0.0013	0	62.12	2e-05	K	SADESGQALLAASHYASDEVR	E					Spectrum6506 scans: 7883,
10	gi|115496850|ref|NP_001070022.1|	spectrin alpha chain, brain isoform 1 [Mus musculus]	2237	285170	66	65	58	57	12254	1	1	1	1089.01	2176	2	2176	-0.0012	0	108.42	4.7e-10	K	SADESGQALLAASHYASDEVR	E					Spectrum6552 scans: 7931,
10	gi|115496850|ref|NP_001070022.1|	spectrin alpha chain, brain isoform 1 [Mus musculus]	2237	285170	66	65	58	57	12422	1	1	1	737.052	2208.13	3	2208.13	0	0	67.93	2.4e-06	K	MTLVASEDYGDTLAAIQGLLK	K					Spectrum13401 scans: 15129,
10	gi|115496850|ref|NP_001070022.1|	spectrin alpha chain, brain isoform 1 [Mus musculus]	2237	285170	66	65	58	57	12594	1	1	1	740.065	2217.17	3	2217.18	-0.001	1	52.72	5.7e-05	K	RLEAELAAHEPAIQGVLDTGK	K					Spectrum6831 scans: 8225,
10	gi|115496850|ref|NP_001070022.1|	spectrin alpha chain, brain isoform 1 [Mus musculus]	2237	285170	66	65	58	57	12600	1	1	1	740.691	2219.05	3	2219.05	-0.0008	0	48.16	0.00045	K	LDETGNLMISEGHFASETIR	T					Spectrum7719 scans: 9158,
10	gi|115496850|ref|NP_001070022.1|	spectrin alpha chain, brain isoform 1 [Mus musculus]	2237	285170	66	65	58	57	12680	1	1	1	747.691	2240.05	3	2240.05	-0.0004	0	27.86	0.051	R	QEFAQHANAFHQWIQETR	T					Spectrum6255 scans: 7619,
10	gi|115496850|ref|NP_001070022.1|	spectrin alpha chain, brain isoform 1 [Mus musculus]	2237	285170	66	65	58	57	12892	1	1	1	1143.08	2284.14	2	2284.14	0.0007	0	137.57	4.1e-13	K	EAALTNEEVGADLEQVEVLQK	K					Spectrum8674 scans: 10162,
10	gi|115496850|ref|NP_001070022.1|	spectrin alpha chain, brain isoform 1 [Mus musculus]	2237	285170	66	65	58	57	12943	1	1	1	1147.57	2293.13	2	2293.13	-0.0006	1	90.11	2.7e-08	R	EAFLNTEDKGDSLDSVEALIK	K					Spectrum9584 scans: 11117,
10	gi|115496850|ref|NP_001070022.1|	spectrin alpha chain, brain isoform 1 [Mus musculus]	2237	285170	66	65	58	57	13124	1	1	1	776.715	2327.12	3	2327.13	-0.0014	0	25.03	0.099	K	NQALNTDNYGHDLASVQALQR	K					Spectrum5983 scans: 7333,
10	gi|115496850|ref|NP_001070022.1|	spectrin alpha chain, brain isoform 1 [Mus musculus]	2237	285170	66	65	58	57	13462	1	1	1	1210.12	2418.22	2	2418.22	-0.0002	0	27.19	0.037	K	QEAFLLNEDLGDSLDSVEALLK	K					Spectrum14107 scans: 15870,
10	gi|115496850|ref|NP_001070022.1|	spectrin alpha chain, brain isoform 1 [Mus musculus]	2237	285170	66	65	58	57	13807	1	1	1	1247.14	2492.26	2	2492.25	0.001	0	125.86	4.8e-12	K	QETFDAGLQAFQQEGIANITALK	D					Spectrum11479 scans: 13107,
10	gi|115496850|ref|NP_001070022.1|	spectrin alpha chain, brain isoform 1 [Mus musculus]	2237	285170	66	65	58	57	13815	1	1	1	832.078	2493.21	3	2493.21	-0.0004	2	46.21	0.0007	R	EKEPIVGSTDYGKDEDSAEALLK	K					Spectrum5870 scans: 7215,
10	gi|295054271|ref|NP_001171139.1|	spectrin alpha chain, brain isoform 3 [Mus musculus]	2237	282720	66	65	58	57	225	1	0	1	399.718	797.422	2	797.422	-0.0002	0	25.81	0.0058	R	LMELHR	Q					Spectrum2670 scans: 3822,
10	gi|295054271|ref|NP_001171139.1|	spectrin alpha chain, brain isoform 3 [Mus musculus]	2237	282720	66	65	58	57	1053	1	0	1	464.232	926.45	2	926.45	0	1	38.41	0.0015	K	KFDDFQK	D					Spectrum2454 scans: 3595,
10	gi|295054271|ref|NP_001171139.1|	spectrin alpha chain, brain isoform 3 [Mus musculus]	2237	282720	66	65	58	57	1259	1	0	1	473.764	945.513	2	945.513	0	0	34.04	0.0078	K	LSILSEER	T					Spectrum5621 scans: 6952,
10	gi|295054271|ref|NP_001171139.1|	spectrin alpha chain, brain isoform 3 [Mus musculus]	2237	282720	66	65	58	57	2033	1	0	1	522.818	1043.62	2	1043.62	-0.0008	1	35.97	0.0012	K	KLLEATELK	G					Spectrum3534 scans: 4737,
10	gi|295054271|ref|NP_001171139.1|	spectrin alpha chain, brain isoform 3 [Mus musculus]	2237	282720	66	65	58	57	2291	1	0	1	536.791	1071.57	2	1071.57	-0.0003	1	46.44	0.00039	K	KLDPAQSASR	E					Spectrum869 scans: 1929,
10	gi|295054271|ref|NP_001171139.1|	spectrin alpha chain, brain isoform 3 [Mus musculus]	2237	282720	66	65	58	57	2308	1	0	1	537.283	1072.55	2	1072.55	0	0	48.69	0.00023	R	SLQQLAEER	S					Spectrum4259 scans: 5515,
10	gi|295054271|ref|NP_001171139.1|	spectrin alpha chain, brain isoform 3 [Mus musculus]	2237	282720	66	65	58	57	2456	1	0	1	543.811	1085.61	2	1085.61	0	0	26.83	0.036	K	DLASVNNLLK	K					Spectrum7982 scans: 9434,
10	gi|295054271|ref|NP_001171139.1|	spectrin alpha chain, brain isoform 3 [Mus musculus]	2237	282720	66	65	58	57	2653	1	0	1	554.797	1107.58	2	1107.58	-0.001	0	32.33	0.0085	K	ITALDEFATK	L					Spectrum6914 scans: 8312,
10	gi|295054271|ref|NP_001171139.1|	spectrin alpha chain, brain isoform 3 [Mus musculus]	2237	282720	66	65	58	57	2942	1	0	1	569.79	1137.57	2	1137.57	-0.0002	0	49.39	0.00024	K	LLVSSEDYGR	D					Spectrum3993 scans: 5232,
10	gi|295054271|ref|NP_001171139.1|	spectrin alpha chain, brain isoform 3 [Mus musculus]	2237	282720	66	65	58	57	3249	1	0	1	583.296	1164.58	2	1164.58	-0.0006	0	26.24	0.04	K	EELYQNLTR	E					Spectrum4901 scans: 6194,
10	gi|295054271|ref|NP_001171139.1|	spectrin alpha chain, brain isoform 3 [Mus musculus]	2237	282720	66	65	58	57	3342	1	0	1	586.817	1171.62	2	1171.62	-0.0002	0	51.51	0.00012	K	DLTNVQNLQK	K					Spectrum3209 scans: 4393,
10	gi|295054271|ref|NP_001171139.1|	spectrin alpha chain, brain isoform 3 [Mus musculus]	2237	282720	66	65	58	57	3346	1	0	1	587.309	1172.6	2	1172.6	-0.0001	0	69.79	1.3e-06	K	DVTGAEALLER	H					Spectrum6944 scans: 8344,
10	gi|295054271|ref|NP_001171139.1|	spectrin alpha chain, brain isoform 3 [Mus musculus]	2237	282720	66	65	58	57	3669	1	0	1	602.811	1203.61	2	1203.61	-0.0002	0	50.97	0.00011	R	DLMSWINGIR	G					Spectrum12640 scans: 14328,
10	gi|295054271|ref|NP_001171139.1|	spectrin alpha chain, brain isoform 3 [Mus musculus]	2237	282720	66	65	58	57	3819	1	0	1	608.32	1214.62	2	1214.63	-0.0005	1	41.65	0.00099	R	EKEPIAASTNR	G					Spectrum934 scans: 1997,
10	gi|295054271|ref|NP_001171139.1|	spectrin alpha chain, brain isoform 3 [Mus musculus]	2237	282720	66	65	58	57	3831	1	0	1	608.788	1215.56	2	1215.56	-0.0008	0	35.93	0.0049	K	QDEVNAAWQR	L					Spectrum3131 scans: 4310,
10	gi|295054271|ref|NP_001171139.1|	spectrin alpha chain, brain isoform 3 [Mus musculus]	2237	282720	66	65	58	57	4033	1	0	1	616.811	1231.61	2	1231.61	-0.0007	0	61.94	1.1e-05	K	ADVVESWIGEK	E					Spectrum7699 scans: 9137,
10	gi|295054271|ref|NP_001171139.1|	spectrin alpha chain, brain isoform 3 [Mus musculus]	2237	282720	66	65	58	57	4191	1	0	1	624.28	1246.55	2	1246.55	-0.0005	0	53.2	7.7e-05	K	GEIDAHEDSFK	S					Spectrum2057 scans: 3176,
10	gi|295054271|ref|NP_001171139.1|	spectrin alpha chain, brain isoform 3 [Mus musculus]	2237	282720	66	65	58	57	4396	1	0	1	629.836	1257.66	2	1257.66	0.0003	1	47.55	0.00029	K	EKLDILDQER	T					Spectrum5168 scans: 6475,
10	gi|295054271|ref|NP_001171139.1|	spectrin alpha chain, brain isoform 3 [Mus musculus]	2237	282720	66	65	58	57	4416	1	0	1	630.838	1259.66	2	1259.66	-0.001	0	37.15	0.0029	R	WTQLLANSATR	K					Spectrum5976 scans: 7326,
10	gi|295054271|ref|NP_001171139.1|	spectrin alpha chain, brain isoform 3 [Mus musculus]	2237	282720	66	65	58	57	4432	1	0	1	631.797	1261.58	2	1261.58	-0.0004	0	43.62	0.00081	R	EANQQQQFNR	N					Spectrum988 scans: 2054,
10	gi|295054271|ref|NP_001171139.1|	spectrin alpha chain, brain isoform 3 [Mus musculus]	2237	282720	66	65	58	57	4679	1	0	1	640.348	1278.68	2	1278.68	-0.0002	0	65.35	4.5e-06	R	ALSSEGKPYVTK	E					Spectrum1525 scans: 2617,
10	gi|295054271|ref|NP_001171139.1|	spectrin alpha chain, brain isoform 3 [Mus musculus]	2237	282720	66	65	58	57	4862	1	0	1	651.83	1301.65	2	1301.65	-0.0001	0	65.84	3.4e-06	K	VLETAEDIQER	R					Spectrum2731 scans: 3888,
10	gi|295054271|ref|NP_001171139.1|	spectrin alpha chain, brain isoform 3 [Mus musculus]	2237	282720	66	65	58	57	4934	1	0	1	655.871	1309.73	2	1309.73	0.0003	1	75.67	1.1e-07	R	KVEDLFLTFAK	K					Spectrum10177 scans: 11740,
10	gi|295054271|ref|NP_001171139.1|	spectrin alpha chain, brain isoform 3 [Mus musculus]	2237	282720	66	65	58	57	5062	1	0	1	662.852	1323.69	2	1323.69	-0.0002	0	58.31	1.8e-05	R	SQLLGSAHEVQR	F					Spectrum2048 scans: 3167,
10	gi|295054271|ref|NP_001171139.1|	spectrin alpha chain, brain isoform 3 [Mus musculus]	2237	282720	66	65	58	57	5276	1	0	1	676.793	1351.57	2	1351.57	-0.0002	0	43.39	0.00058	R	DTEQVDNWMSK	Q					Spectrum5376 scans: 6694,
10	gi|295054271|ref|NP_001171139.1|	spectrin alpha chain, brain isoform 3 [Mus musculus]	2237	282720	66	65	58	57	5701	1	0	1	697.357	1392.7	2	1392.7	-0.001	0	60.31	1.6e-05	K	LGESQTLQQFSR	D					Spectrum4954 scans: 6249,
10	gi|295054271|ref|NP_001171139.1|	spectrin alpha chain, brain isoform 3 [Mus musculus]	2237	282720	66	65	58	57	5702	1	0	1	697.357	1392.7	2	1392.7	-0.0003	0	63.27	8.2e-06	K	LGESQTLQQFSR	D					Spectrum4970 scans: 6266,
10	gi|295054271|ref|NP_001171139.1|	spectrin alpha chain, brain isoform 3 [Mus musculus]	2237	282720	66	65	58	57	5958	1	0	1	708.906	1415.8	2	1415.8	-0.0003	1	46.9	0.00011	K	KGDILTLLNSTNK	D					Spectrum8072 scans: 9528,
10	gi|295054271|ref|NP_001171139.1|	spectrin alpha chain, brain isoform 3 [Mus musculus]	2237	282720	66	65	58	57	6704	1	0	1	744.87	1487.73	2	1487.73	-0.0003	0	63.55	9.1e-06	R	EANELQQWITEK	E					Spectrum8463 scans: 9939,
10	gi|295054271|ref|NP_001171139.1|	spectrin alpha chain, brain isoform 3 [Mus musculus]	2237	282720	66	65	58	57	6757	1	0	1	748.375	1494.74	2	1494.74	-0.0005	0	43.71	0.00089	R	MQHNLEQQIQAR	N					Spectrum2437 scans: 3577,
10	gi|295054271|ref|NP_001171139.1|	spectrin alpha chain, brain isoform 3 [Mus musculus]	2237	282720	66	65	58	57	7273	1	0	1	515.93	1544.77	3	1544.77	-0.0001	0	76.49	4.2e-07	K	HALLEADVAAHQDR	I					Spectrum2547 scans: 3693,
10	gi|295054271|ref|NP_001171139.1|	spectrin alpha chain, brain isoform 3 [Mus musculus]	2237	282720	66	65	58	57	7577	1	0	1	794.379	1586.74	2	1586.74	-0.0002	0	37.2	0.0047	K	HQAFEAELSANQSR	I					Spectrum2889 scans: 4054,
10	gi|295054271|ref|NP_001171139.1|	spectrin alpha chain, brain isoform 3 [Mus musculus]	2237	282720	66	65	58	57	7578	1	0	1	794.38	1586.74	2	1586.74	0.0007	0	83.9	9.4e-08	K	HQAFEAELSANQSR	I					Spectrum2867 scans: 4031,
10	gi|295054271|ref|NP_001171139.1|	spectrin alpha chain, brain isoform 3 [Mus musculus]	2237	282720	66	65	58	57	7717	1	0	1	803.427	1604.84	2	1604.84	-0.0009	0	72.88	7.9e-07	K	LIQEQHPEEELIK	T					Spectrum4112 scans: 5360,
10	gi|295054271|ref|NP_001171139.1|	spectrin alpha chain, brain isoform 3 [Mus musculus]	2237	282720	66	65	58	57	7718	1	0	1	803.427	1604.84	2	1604.84	-0.0006	0	25.69	0.043	K	LIQEQHPEEELIK	T					Spectrum4109 scans: 5356,
10	gi|295054271|ref|NP_001171139.1|	spectrin alpha chain, brain isoform 3 [Mus musculus]	2237	282720	66	65	58	57	7755	1	0	1	806.394	1610.77	2	1610.77	-0.0001	0	76.63	5.1e-07	K	LDENSAFLQFNWK	A					Spectrum10648 scans: 12235,
10	gi|295054271|ref|NP_001171139.1|	spectrin alpha chain, brain isoform 3 [Mus musculus]	2237	282720	66	65	58	57	8253	1	0	1	555.309	1662.9	3	1662.91	-0.001	0	51.47	6.7e-05	R	LQQSHPLSASQIQVK	R					Spectrum2795 scans: 3956,
10	gi|295054271|ref|NP_001171139.1|	spectrin alpha chain, brain isoform 3 [Mus musculus]	2237	282720	66	65	58	57	8679	1	0	1	852.388	1702.76	2	1702.76	-0.0012	0	30.81	0.021	K	GNAMVEEGHFAAEDVK	A					Spectrum4066 scans: 5309,
10	gi|295054271|ref|NP_001171139.1|	spectrin alpha chain, brain isoform 3 [Mus musculus]	2237	282720	66	65	58	57	8680	1	0	1	852.388	1702.76	2	1702.76	-0.0007	0	72.99	1.3e-06	K	GNAMVEEGHFAAEDVK	A					Spectrum4071 scans: 5315,
10	gi|295054271|ref|NP_001171139.1|	spectrin alpha chain, brain isoform 3 [Mus musculus]	2237	282720	66	65	58	57	8682	1	0	1	852.388	1702.76	2	1702.76	-0.0004	0	78.64	3.2e-07	K	GNAMVEEGHFAAEDVK	A					Spectrum4087 scans: 5332,
10	gi|295054271|ref|NP_001171139.1|	spectrin alpha chain, brain isoform 3 [Mus musculus]	2237	282720	66	65	58	57	9090	1	0	1	579.948	1736.82	3	1736.82	-0.0001	1	38.75	0.003	K	TATDEAYKDPSNLQGK	V					Spectrum1593 scans: 2689,
10	gi|295054271|ref|NP_001171139.1|	spectrin alpha chain, brain isoform 3 [Mus musculus]	2237	282720	66	65	58	57	9176	1	0	1	873.418	1744.82	2	1744.82	-0.0008	0	73.63	1.1e-06	K	LSDDNTIGQEEIQQR	L					Spectrum2759 scans: 3918,
10	gi|295054271|ref|NP_001171139.1|	spectrin alpha chain, brain isoform 3 [Mus musculus]	2237	282720	66	65	58	57	9432	1	0	1	592.289	1773.85	3	1773.85	-0.0005	0	37.86	0.0046	K	LIQNNHYAMEDVATR	R					Spectrum3452 scans: 4650,
10	gi|295054271|ref|NP_001171139.1|	spectrin alpha chain, brain isoform 3 [Mus musculus]	2237	282720	66	65	58	57	9433	1	0	1	592.289	1773.85	3	1773.85	-0.0005	0	53.95	0.00011	K	LIQNNHYAMEDVATR	R					Spectrum3456 scans: 4655,
10	gi|295054271|ref|NP_001171139.1|	spectrin alpha chain, brain isoform 3 [Mus musculus]	2237	282720	66	65	58	57	9725	1	0	1	899.957	1797.9	2	1797.9	-0.0006	0	67.1	4.1e-06	K	HQAFEAEVQANSGAIVK	L					Spectrum4484 scans: 5755,
10	gi|295054271|ref|NP_001171139.1|	spectrin alpha chain, brain isoform 3 [Mus musculus]	2237	282720	66	65	58	57	10109	1	0	1	922.969	1843.92	2	1843.92	-0.0001	0	68.34	3.5e-06	K	IEDLGAAMEEALILDNK	Y					Spectrum11615 scans: 13250,
10	gi|295054271|ref|NP_001171139.1|	spectrin alpha chain, brain isoform 3 [Mus musculus]	2237	282720	66	65	58	57	10133	1	0	1	617.296	1848.87	3	1848.86	0.0009	1	62.85	1.5e-05	K	KFEEFQTDLAAHEER	V					Spectrum4571 scans: 5847,
10	gi|295054271|ref|NP_001171139.1|	spectrin alpha chain, brain isoform 3 [Mus musculus]	2237	282720	66	65	58	57	10832	1	0	1	976.471	1950.93	2	1950.93	-0.0007	0	102.72	1.3e-09	R	SSLSSAQADFNQLAELDR	Q					Spectrum9136 scans: 10647,
10	gi|295054271|ref|NP_001171139.1|	spectrin alpha chain, brain isoform 3 [Mus musculus]	2237	282720	66	65	58	57	11065	1	0	1	981.991	1961.97	2	1961.97	-0.001	0	31.76	0.015	R	QGQIDNQYQSLLELGEK	R					Spectrum8698 scans: 10187,
10	gi|295054271|ref|NP_001171139.1|	spectrin alpha chain, brain isoform 3 [Mus musculus]	2237	282720	66	65	58	57	11122	1	0	1	987.016	1972.02	2	1972.02	-0.0012	1	84.84	6.3e-08	K	KIEDLGAAMEEALILDNK	Y					Spectrum10837 scans: 12433,
10	gi|295054271|ref|NP_001171139.1|	spectrin alpha chain, brain isoform 3 [Mus musculus]	2237	282720	66	65	58	57	11123	1	0	1	658.347	1972.02	3	1972.02	-0.0006	1	51.18	0.00015	K	KIEDLGAAMEEALILDNK	Y					Spectrum10826 scans: 12422,
10	gi|295054271|ref|NP_001171139.1|	spectrin alpha chain, brain isoform 3 [Mus musculus]	2237	282720	66	65	58	57	11421	1	0	1	674.004	2018.99	3	2018.99	-0.0006	1	41.66	0.0017	K	LQVASDENYKDPTNLQGK	L					Spectrum2758 scans: 3917,
10	gi|295054271|ref|NP_001171139.1|	spectrin alpha chain, brain isoform 3 [Mus musculus]	2237	282720	66	65	58	57	11632	1	0	1	686.705	2057.09	3	2057.09	-0.0017	0	35.72	0.0038	K	IAALQAFADQLIAVDHYAK	G					Spectrum12700 scans: 14391,
10	gi|295054271|ref|NP_001171139.1|	spectrin alpha chain, brain isoform 3 [Mus musculus]	2237	282720	66	65	58	57	12138	1	0	1	718.706	2153.1	3	2153.1	-0.0002	0	42.57	0.00098	K	ALINADELANDVAGAEALLDR	H					Spectrum13302 scans: 15025,
10	gi|295054271|ref|NP_001171139.1|	spectrin alpha chain, brain isoform 3 [Mus musculus]	2237	282720	66	65	58	57	12253	1	0	1	726.341	2176	3	2176	-0.0013	0	62.12	2e-05	K	SADESGQALLAASHYASDEVR	E					Spectrum6506 scans: 7883,
10	gi|295054271|ref|NP_001171139.1|	spectrin alpha chain, brain isoform 3 [Mus musculus]	2237	282720	66	65	58	57	12254	1	0	1	1089.01	2176	2	2176	-0.0012	0	108.42	4.7e-10	K	SADESGQALLAASHYASDEVR	E					Spectrum6552 scans: 7931,
10	gi|295054271|ref|NP_001171139.1|	spectrin alpha chain, brain isoform 3 [Mus musculus]	2237	282720	66	65	58	57	12422	1	0	1	737.052	2208.13	3	2208.13	0	0	67.93	2.4e-06	K	MTLVASEDYGDTLAAIQGLLK	K					Spectrum13401 scans: 15129,
10	gi|295054271|ref|NP_001171139.1|	spectrin alpha chain, brain isoform 3 [Mus musculus]	2237	282720	66	65	58	57	12594	1	0	1	740.065	2217.17	3	2217.18	-0.001	1	52.72	5.7e-05	K	RLEAELAAHEPAIQGVLDTGK	K					Spectrum6831 scans: 8225,
10	gi|295054271|ref|NP_001171139.1|	spectrin alpha chain, brain isoform 3 [Mus musculus]	2237	282720	66	65	58	57	12600	1	0	1	740.691	2219.05	3	2219.05	-0.0008	0	48.16	0.00045	K	LDETGNLMISEGHFASETIR	T					Spectrum7719 scans: 9158,
10	gi|295054271|ref|NP_001171139.1|	spectrin alpha chain, brain isoform 3 [Mus musculus]	2237	282720	66	65	58	57	12680	1	0	1	747.691	2240.05	3	2240.05	-0.0004	0	27.86	0.051	R	QEFAQHANAFHQWIQETR	T					Spectrum6255 scans: 7619,
10	gi|295054271|ref|NP_001171139.1|	spectrin alpha chain, brain isoform 3 [Mus musculus]	2237	282720	66	65	58	57	12892	1	0	1	1143.08	2284.14	2	2284.14	0.0007	0	137.57	4.1e-13	K	EAALTNEEVGADLEQVEVLQK	K					Spectrum8674 scans: 10162,
10	gi|295054271|ref|NP_001171139.1|	spectrin alpha chain, brain isoform 3 [Mus musculus]	2237	282720	66	65	58	57	12943	1	0	1	1147.57	2293.13	2	2293.13	-0.0006	1	90.11	2.7e-08	R	EAFLNTEDKGDSLDSVEALIK	K					Spectrum9584 scans: 11117,
10	gi|295054271|ref|NP_001171139.1|	spectrin alpha chain, brain isoform 3 [Mus musculus]	2237	282720	66	65	58	57	13124	1	0	1	776.715	2327.12	3	2327.13	-0.0014	0	25.03	0.099	K	NQALNTDNYGHDLASVQALQR	K					Spectrum5983 scans: 7333,
10	gi|295054271|ref|NP_001171139.1|	spectrin alpha chain, brain isoform 3 [Mus musculus]	2237	282720	66	65	58	57	13462	1	0	1	1210.12	2418.22	2	2418.22	-0.0002	0	27.19	0.037	K	QEAFLLNEDLGDSLDSVEALLK	K					Spectrum14107 scans: 15870,
10	gi|295054271|ref|NP_001171139.1|	spectrin alpha chain, brain isoform 3 [Mus musculus]	2237	282720	66	65	58	57	13807	1	0	1	1247.14	2492.26	2	2492.25	0.001	0	125.86	4.8e-12	K	QETFDAGLQAFQQEGIANITALK	D					Spectrum11479 scans: 13107,
10	gi|295054271|ref|NP_001171139.1|	spectrin alpha chain, brain isoform 3 [Mus musculus]	2237	282720	66	65	58	57	13815	1	0	1	832.078	2493.21	3	2493.21	-0.0004	2	46.21	0.0007	R	EKEPIVGSTDYGKDEDSAEALLK	K					Spectrum5870 scans: 7215,
11	gi|117938332|ref|NP_787030.2|	spectrin beta chain, brain 1 isoform 1 [Mus musculus]	2148	274052	64	62	57	56	1129	1	1	1	468.743	935.471	2	935.471	-0.0006	0	29.69	0.015	R	LQAAYAGDK	A					Spectrum1475 scans: 2565,
11	gi|117938332|ref|NP_787030.2|	spectrin beta chain, brain 1 isoform 1 [Mus musculus]	2148	274052	64	62	57	56	1335	1	1	1	479.77	957.525	2	957.524	0.0008	0	27.48	0.052	K	INAVVETGR	R					Spectrum2008 scans: 3125,
11	gi|117938332|ref|NP_787030.2|	spectrin beta chain, brain 1 isoform 1 [Mus musculus]	2148	274052	64	62	57	56	1443	1	1	1	485.296	968.577	2	968.577	0	0	43.97	0.00032	R	VAVVNQIAR	Q					Spectrum3099 scans: 4277,
11	gi|117938332|ref|NP_787030.2|	spectrin beta chain, brain 1 isoform 1 [Mus musculus]	2148	274052	64	62	57	56	1811	1	1	1	508.292	1014.57	2	1014.57	-0.0008	0	40.69	0.0015	K	LLEVLSGER	L					Spectrum6887 scans: 8284,
11	gi|117938332|ref|NP_787030.2|	spectrin beta chain, brain 1 isoform 1 [Mus musculus]	2148	274052	64	62	57	56	1851	1	1	1	510.263	1018.51	2	1018.51	0.0002	0	32.66	0.0057	R	EAASELLMR	L					Spectrum5991 scans: 7342,
11	gi|117938332|ref|NP_787030.2|	spectrin beta chain, brain 1 isoform 1 [Mus musculus]	2148	274052	64	62	57	56	2005	1	1	1	521.219	1040.42	2	1040.42	0.0005	0	36.85	0.00089	R	AFEDEMSGR	S					Spectrum2862 scans: 4026,
11	gi|117938332|ref|NP_787030.2|	spectrin beta chain, brain 1 isoform 1 [Mus musculus]	2148	274052	64	62	57	56	2867	1	1	1	566.298	1130.58	2	1130.58	-0.0004	0	40.32	0.0015	K	VLDNAIETEK	M					Spectrum2633 scans: 3783,
11	gi|117938332|ref|NP_787030.2|	spectrin beta chain, brain 1 isoform 1 [Mus musculus]	2148	274052	64	62	57	56	3496	1	1	1	594.774	1187.53	2	1187.53	-0.0003	0	42.31	0.00093	R	RPPSPDPNTK	V	Phospho (ST)	0.0004000000.0			Spectrum549 scans: 1592,
11	gi|117938332|ref|NP_787030.2|	spectrin beta chain, brain 1 isoform 1 [Mus musculus]	2148	274052	64	62	57	56	3516	1	1	1	595.294	1188.57	2	1188.57	0.0002	0	69.12	1.7e-06	R	LVSDGNINSDR	I					Spectrum1615 scans: 2712,
11	gi|117938332|ref|NP_787030.2|	spectrin beta chain, brain 1 isoform 1 [Mus musculus]	2148	274052	64	62	57	56	3657	1	1	1	602.301	1202.59	2	1202.59	-0.0013	0	50.71	0.00011	R	DQNTVETLQR	M					Spectrum1947 scans: 3061,
11	gi|117938332|ref|NP_787030.2|	spectrin beta chain, brain 1 isoform 1 [Mus musculus]	2148	274052	64	62	57	56	3839	1	1	1	608.811	1215.61	2	1215.61	0	0	58.96	2.2e-05	R	DGMAFNALIHK	H					Spectrum7231 scans: 8645,
11	gi|117938332|ref|NP_787030.2|	spectrin beta chain, brain 1 isoform 1 [Mus musculus]	2148	274052	64	62	57	56	4032	1	1	1	616.803	1231.59	2	1231.59	-0.0009	0	27.46	0.016	R	EIGQSVDEVEK	L					Spectrum2159 scans: 3283,
11	gi|117938332|ref|NP_787030.2|	spectrin beta chain, brain 1 isoform 1 [Mus musculus]	2148	274052	64	62	57	56	4262	1	1	1	419.219	1254.64	3	1254.64	0.0001	0	29.05	0.016	K	HRPDLIDFDK	L					Spectrum4978 scans: 6275,
11	gi|117938332|ref|NP_787030.2|	spectrin beta chain, brain 1 isoform 1 [Mus musculus]	2148	274052	64	62	57	56	4453	1	1	1	632.866	1263.72	2	1263.72	-0.0002	0	60.55	5.2e-06	K	HLLGVEDLLQK	H					Spectrum8831 scans: 10327,
11	gi|117938332|ref|NP_787030.2|	spectrin beta chain, brain 1 isoform 1 [Mus musculus]	2148	274052	64	62	57	56	4885	1	1	1	653.837	1305.66	2	1305.66	-0.0003	1	88.07	2.2e-08	K	AKDEQSAVSMLK	K					Spectrum3146 scans: 4326,
11	gi|117938332|ref|NP_787030.2|	spectrin beta chain, brain 1 isoform 1 [Mus musculus]	2148	274052	64	62	57	56	4926	1	1	1	655.82	1309.63	2	1309.63	-0.0005	0	46.63	0.00042	R	ALVADSHPESER	I					Spectrum1340 scans: 2423,
11	gi|117938332|ref|NP_787030.2|	spectrin beta chain, brain 1 isoform 1 [Mus musculus]	2148	274052	64	62	57	56	5242	1	1	1	674.387	1346.76	2	1346.76	-0.0005	0	79.15	8.8e-08	R	LWEYLLELLR	A					Spectrum15716 scans: 17566,
11	gi|117938332|ref|NP_787030.2|	spectrin beta chain, brain 1 isoform 1 [Mus musculus]	2148	274052	64	62	57	56	5375	1	1	1	680.822	1359.63	2	1359.63	-0.0008	0	37.57	0.003	R	ELEAENYHDIK	R					Spectrum2391 scans: 3529,
11	gi|117938332|ref|NP_787030.2|	spectrin beta chain, brain 1 isoform 1 [Mus musculus]	2148	274052	64	62	57	56	5421	1	1	1	682.35	1362.68	2	1362.69	-0.0004	0	66.07	3.1e-06	K	FMELLEPLSER	K					Spectrum10807 scans: 12402,
11	gi|117938332|ref|NP_787030.2|	spectrin beta chain, brain 1 isoform 1 [Mus musculus]	2148	274052	64	62	57	56	5568	1	1	1	691.323	1380.63	2	1380.63	0	0	51.3	0.00015	R	DLDDFQSWLSR	T					Spectrum11034 scans: 12640,
11	gi|117938332|ref|NP_787030.2|	spectrin beta chain, brain 1 isoform 1 [Mus musculus]	2148	274052	64	62	57	56	5615	1	1	1	692.84	1383.67	2	1383.67	-0.0008	0	63.84	7.2e-06	R	LSDGNEYLFQAK	D					Spectrum6290 scans: 7656,
11	gi|117938332|ref|NP_787030.2|	spectrin beta chain, brain 1 isoform 1 [Mus musculus]	2148	274052	64	62	57	56	5845	1	1	1	703.332	1404.65	2	1404.65	-0.0004	0	29.87	0.016	K	QQMLENQMEVR	K					Spectrum4195 scans: 5447,
11	gi|117938332|ref|NP_787030.2|	spectrin beta chain, brain 1 isoform 1 [Mus musculus]	2148	274052	64	62	57	56	5990	1	1	1	710.852	1419.69	2	1419.69	-0.0001	0	67.41	3.7e-06	R	DLMLWMEDVIR	Q					Spectrum14497 scans: 16280,
11	gi|117938332|ref|NP_787030.2|	spectrin beta chain, brain 1 isoform 1 [Mus musculus]	2148	274052	64	62	57	56	6307	1	1	1	725.35	1448.69	2	1448.69	-0.0002	0	75.97	4.9e-07	R	LAEISDVWEEMK	T					Spectrum9797 scans: 11341,
11	gi|117938332|ref|NP_787030.2|	spectrin beta chain, brain 1 isoform 1 [Mus musculus]	2148	274052	64	62	57	56	6336	1	1	1	726.855	1451.7	2	1451.7	-0.0005	0	93.33	8.2e-09	K	MWEVLESTTQTK	A					Spectrum7726 scans: 9165,
11	gi|117938332|ref|NP_787030.2|	spectrin beta chain, brain 1 isoform 1 [Mus musculus]	2148	274052	64	62	57	56	6419	1	1	1	729.895	1457.78	2	1457.78	-0.0008	0	68.99	2.2e-06	K	QLWGLLIEETEK	R					Spectrum11786 scans: 13430,
11	gi|117938332|ref|NP_787030.2|	spectrin beta chain, brain 1 isoform 1 [Mus musculus]	2148	274052	64	62	57	56	6458	1	1	1	731.419	1460.82	2	1460.82	-0.0002	0	80.65	4.8e-08	K	GNLEVLLFTIQSK	M					Spectrum12128 scans: 13789,
11	gi|117938332|ref|NP_787030.2|	spectrin beta chain, brain 1 isoform 1 [Mus musculus]	2148	274052	64	62	57	56	7103	1	1	1	765.831	1529.65	2	1529.65	-0.0008	0	62.19	6.6e-06	K	MLTAQDMSYDEAR	N					Spectrum4777 scans: 6063,
11	gi|117938332|ref|NP_787030.2|	spectrin beta chain, brain 1 isoform 1 [Mus musculus]	2148	274052	64	62	57	56	7104	1	1	1	765.831	1529.65	2	1529.65	-0.0007	0	69.2	1.4e-06	K	MLTAQDMSYDEAR	N					Spectrum4801 scans: 6089,
11	gi|117938332|ref|NP_787030.2|	spectrin beta chain, brain 1 isoform 1 [Mus musculus]	2148	274052	64	62	57	56	7794	1	1	1	807.946	1613.88	2	1613.88	0	1	27.27	0.019	K	QLWGLLIEETEKR	H					Spectrum10934 scans: 12535,
11	gi|117938332|ref|NP_787030.2|	spectrin beta chain, brain 1 isoform 1 [Mus musculus]	2148	274052	64	62	57	56	8128	1	1	1	826.372	1650.73	2	1650.73	-0.0003	0	30.4	0.017	R	FESLEPEMNNQASR	V					Spectrum4690 scans: 5972,
11	gi|117938332|ref|NP_787030.2|	spectrin beta chain, brain 1 isoform 1 [Mus musculus]	2148	274052	64	62	57	56	8276	1	1	1	833.402	1664.79	2	1664.79	-0.0004	0	77.43	3.2e-07	R	FQIQDISVETEDNK	E					Spectrum6813 scans: 8206,
11	gi|117938332|ref|NP_787030.2|	spectrin beta chain, brain 1 isoform 1 [Mus musculus]	2148	274052	64	62	57	56	8372	1	1	1	839.416	1676.82	2	1676.82	-0.001	0	68.73	3.1e-06	R	TLETPAAQMEGFLNR	K					Spectrum9721 scans: 11261,
11	gi|117938332|ref|NP_787030.2|	spectrin beta chain, brain 1 isoform 1 [Mus musculus]	2148	274052	64	62	57	56	8718	1	1	1	854.361	1706.71	2	1706.71	-0.0011	0	69.96	1.7e-06	K	EGEDMIAEEHFGSEK	I					Spectrum4509 scans: 5782,
11	gi|117938332|ref|NP_787030.2|	spectrin beta chain, brain 1 isoform 1 [Mus musculus]	2148	274052	64	62	57	56	8719	1	1	1	569.91	1706.71	3	1706.71	-0.0002	0	35.72	0.0049	K	EGEDMIAEEHFGSEK	I					Spectrum4504 scans: 5777,
11	gi|117938332|ref|NP_787030.2|	spectrin beta chain, brain 1 isoform 1 [Mus musculus]	2148	274052	64	62	57	56	8737	1	1	1	854.845	1707.67	2	1707.68	-0.0013	0	39.52	0.0014	R	WDVDDWDNENSSAR	L					Spectrum6976 scans: 8377,
11	gi|117938332|ref|NP_787030.2|	spectrin beta chain, brain 1 isoform 1 [Mus musculus]	2148	274052	64	62	57	56	8738	1	1	1	854.845	1707.68	2	1707.68	-0.0005	0	26.57	0.032	R	WDVDDWDNENSSAR	L					Spectrum6999 scans: 8401,
11	gi|117938332|ref|NP_787030.2|	spectrin beta chain, brain 1 isoform 1 [Mus musculus]	2148	274052	64	62	57	56	8970	1	1	1	865.387	1728.76	2	1728.76	-0.0005	0	68.48	3e-06	K	FFWEMAEEEGWIR	E					Spectrum12955 scans: 14660,
11	gi|117938332|ref|NP_787030.2|	spectrin beta chain, brain 1 isoform 1 [Mus musculus]	2148	274052	64	62	57	56	9111	1	1	1	870.419	1738.82	2	1738.82	-0.0001	0	89.91	2.5e-08	K	GDQVSQNGLPAEQGSPR	M					Spectrum1818 scans: 2925,
11	gi|117938332|ref|NP_787030.2|	spectrin beta chain, brain 1 isoform 1 [Mus musculus]	2148	274052	64	62	57	56	9129	1	1	1	871.46	1740.91	2	1740.9	0.0007	0	57.12	3e-05	K	SAASGIPYHSEVPVSLK	E					Spectrum5504 scans: 6828,
11	gi|117938332|ref|NP_787030.2|	spectrin beta chain, brain 1 isoform 1 [Mus musculus]	2148	274052	64	62	57	56	9831	1	1	1	908.89	1815.77	2	1815.77	0.0004	1	62.51	1.2e-05	K	KQEDFMTTMDANEEK	I					Spectrum4595 scans: 5872,
11	gi|117938332|ref|NP_787030.2|	spectrin beta chain, brain 1 isoform 1 [Mus musculus]	2148	274052	64	62	57	56	9861	1	1	1	909.963	1817.91	2	1817.91	-0.0007	0	122.89	1e-11	R	SQNIITDSSSLNAEAIR	Q					Spectrum6214 scans: 7576,
11	gi|117938332|ref|NP_787030.2|	spectrin beta chain, brain 1 isoform 1 [Mus musculus]	2148	274052	64	62	57	56	9990	1	1	1	611.653	1831.94	3	1831.93	0.0041	0	34.88	0.0052	R	QNLLSQSHAYQQFLR	D					Spectrum7272 scans: 8688,
11	gi|117938332|ref|NP_787030.2|	spectrin beta chain, brain 1 isoform 1 [Mus musculus]	2148	274052	64	62	57	56	10377	1	1	1	944.468	1886.92	2	1886.92	-0.0012	0	111.74	1.5e-10	K	EIEELQSQAQALSQEGK	S					Spectrum5389 scans: 6708,
11	gi|117938332|ref|NP_787030.2|	spectrin beta chain, brain 1 isoform 1 [Mus musculus]	2148	274052	64	62	57	56	10378	1	1	1	629.996	1886.97	3	1886.97	-0.0002	0	31.32	0.013	K	EGMQLISEKPETEAVVK	E					Spectrum5348 scans: 6665,
11	gi|117938332|ref|NP_787030.2|	spectrin beta chain, brain 1 isoform 1 [Mus musculus]	2148	274052	64	62	57	56	10465	1	1	1	952.004	1901.99	2	1901.99	-0.0019	0	64.91	5.3e-06	R	AQTLPTSVVTITSESSPGK	R					Spectrum6534 scans: 7912,
11	gi|117938332|ref|NP_787030.2|	spectrin beta chain, brain 1 isoform 1 [Mus musculus]	2148	274052	64	62	57	56	10466	1	1	1	952.005	1901.99	2	1901.99	-0.0001	0	45.71	0.0004	R	AQTLPTSVVTITSESSPGK	R					Spectrum6511 scans: 7888,
11	gi|117938332|ref|NP_787030.2|	spectrin beta chain, brain 1 isoform 1 [Mus musculus]	2148	274052	64	62	57	56	10585	1	1	1	641.65	1921.93	3	1921.93	0.0003	1	29.31	0.035	R	FQIQDISVETEDNKEK	K					Spectrum5933 scans: 7281,
11	gi|117938332|ref|NP_787030.2|	spectrin beta chain, brain 1 isoform 1 [Mus musculus]	2148	274052	64	62	57	56	10641	1	1	1	643.971	1928.89	3	1928.89	-0.0011	0	27.43	0.05	R	VHLENMGSHDIVDGNHR	L					Spectrum2313 scans: 3447,
11	gi|117938332|ref|NP_787030.2|	spectrin beta chain, brain 1 isoform 1 [Mus musculus]	2148	274052	64	62	57	56	11190	1	1	1	661.994	1982.96	3	1982.96	-0.0025	0	49.13	0.00032	R	MHTTFEHDIQALGTQVR	Q					Spectrum6500 scans: 7877,
11	gi|117938332|ref|NP_787030.2|	spectrin beta chain, brain 1 isoform 1 [Mus musculus]	2148	274052	64	62	57	56	11442	1	1	1	1011.51	2021.01	2	2021.01	-0.0006	0	51.83	0.00013	R	LVSQDNFGFDLPAVEAATK	K					Spectrum10413 scans: 11988,
11	gi|117938332|ref|NP_787030.2|	spectrin beta chain, brain 1 isoform 1 [Mus musculus]	2148	274052	64	62	57	56	11589	1	1	1	1025.49	2048.96	2	2048.96	-0.0005	0	108.39	4.1e-10	R	TQTAIASEDMPNTLTEAEK	L					Spectrum5375 scans: 6693,
11	gi|117938332|ref|NP_787030.2|	spectrin beta chain, brain 1 isoform 1 [Mus musculus]	2148	274052	64	62	57	56	11709	1	1	1	1039.5	2076.99	2	2077	-0.0022	0	48.03	0.00044	K	IVSSNDVGHDEYSTQSLVK	K					Spectrum3777 scans: 5005,
11	gi|117938332|ref|NP_787030.2|	spectrin beta chain, brain 1 isoform 1 [Mus musculus]	2148	274052	64	62	57	56	11710	1	1	1	693.339	2077	3	2077	-0.0007	0	52.64	0.00016	K	IVSSNDVGHDEYSTQSLVK	K					Spectrum3779 scans: 5008,
11	gi|117938332|ref|NP_787030.2|	spectrin beta chain, brain 1 isoform 1 [Mus musculus]	2148	274052	64	62	57	56	11712	1	1	1	693.34	2077	3	2077	0.0004	0	25.52	0.076	K	IVSSNDVGHDEYSTQSLVK	K					Spectrum3805 scans: 5035,
11	gi|117938332|ref|NP_787030.2|	spectrin beta chain, brain 1 isoform 1 [Mus musculus]	2148	274052	64	62	57	56	12005	1	1	1	710.7	2129.08	3	2129.08	-0.0005	0	68.05	2.6e-06	K	VIESTQDLGNDLAGVMALQR	K					Spectrum10098 scans: 11657,
11	gi|117938332|ref|NP_787030.2|	spectrin beta chain, brain 1 isoform 1 [Mus musculus]	2148	274052	64	62	57	56	12119	1	1	1	717.694	2150.06	3	2150.06	-0.0006	1	52.11	0.00015	K	EAEKLESEHPDQAQAILSR	L					Spectrum3028 scans: 4201,
11	gi|117938332|ref|NP_787030.2|	spectrin beta chain, brain 1 isoform 1 [Mus musculus]	2148	274052	64	62	57	56	12309	1	1	1	1092.56	2183.11	2	2183.11	-0.0009	0	31.46	0.014	K	FANSLVGVQQQLQAFNTYR	T					Spectrum10451 scans: 12028,
11	gi|117938332|ref|NP_787030.2|	spectrin beta chain, brain 1 isoform 1 [Mus musculus]	2148	274052	64	62	57	56	12603	1	1	1	1110.99	2219.97	2	2219.97	0.0002	0	29.18	0.044	R	DMGEMVTQGQTDAQYMFLR	Q					Spectrum10304 scans: 11873,
11	gi|117938332|ref|NP_787030.2|	spectrin beta chain, brain 1 isoform 1 [Mus musculus]	2148	274052	64	62	57	56	12604	1	1	1	1110.99	2219.97	2	2219.97	0.0005	0	85.33	1.1e-07	R	DMGEMVTQGQTDAQYMFLR	Q					Spectrum10254 scans: 11821,
11	gi|117938332|ref|NP_787030.2|	spectrin beta chain, brain 1 isoform 1 [Mus musculus]	2148	274052	64	62	57	56	13684	1	1	1	828.419	2482.23	3	2482.24	-0.0014	0	25.54	0.069	K	SNAHYNLQNAFNLAEQHLGLTK	L					Spectrum9876 scans: 11424,
11	gi|117938332|ref|NP_787030.2|	spectrin beta chain, brain 1 isoform 1 [Mus musculus]	2148	274052	64	62	57	56	13914	1	1	1	843.067	2526.18	3	2526.18	-0.0022	0	69.04	4.2e-06	R	EVVAGSHELGQDYEHVTMLQER	F					Spectrum5653 scans: 6986,
11	gi|117938332|ref|NP_787030.2|	spectrin beta chain, brain 1 isoform 1 [Mus musculus]	2148	274052	64	62	57	56	14361	1	1	1	879.42	2635.24	3	2635.24	-0.0013	1	60.24	3.3e-05	K	LLTQHENIKNEIDNYEEDYQK	M					Spectrum5579 scans: 6908,
11	gi|117938332|ref|NP_787030.2|	spectrin beta chain, brain 1 isoform 1 [Mus musculus]	2148	274052	64	62	57	56	14787	1	1	1	934.439	2800.3	3	2800.3	-0.0023	0	93.46	1.7e-08	R	VDTVNNMADELINSGHSDAATIAEWK	D					Spectrum10191 scans: 11755,
12	gi|22094119|ref|NP_035716.1|	myosin-XVIIIa [Mus musculus]	1641	230765	43	43	38	38	417	1	1	1	414.751	827.487	2	827.486	0.0005	0	39.53	0.0015	K	IQDLAIR	C					Spectrum4281 scans: 5538,
12	gi|22094119|ref|NP_035716.1|	myosin-XVIIIa [Mus musculus]	1641	230765	43	43	38	38	1319	1	1	1	478.798	955.582	2	955.581	0.0003	1	43.61	0.00066	R	KIQDLAIR	C					Spectrum3497 scans: 4698,
12	gi|22094119|ref|NP_035716.1|	myosin-XVIIIa [Mus musculus]	1641	230765	43	43	38	38	1339	1	1	1	479.775	957.535	2	957.535	-0.0003	1	49.61	0.00026	K	RLENLASR	L					Spectrum1734 scans: 2837,
12	gi|22094119|ref|NP_035716.1|	myosin-XVIIIa [Mus musculus]	1641	230765	43	43	38	38	1516	1	1	1	490.258	978.502	2	978.502	0.0001	0	25.46	0.036	R	NYIVVDEK	R					Spectrum3492 scans: 4693,
12	gi|22094119|ref|NP_035716.1|	myosin-XVIIIa [Mus musculus]	1641	230765	43	43	38	38	1751	1	1	1	503.735	1005.46	2	1005.45	0.0001	0	33.52	0.0061	K	MEVEQQSR	R					Spectrum974 scans: 2039,
12	gi|22094119|ref|NP_035716.1|	myosin-XVIIIa [Mus musculus]	1641	230765	43	43	38	38	2055	1	1	1	523.777	1045.54	2	1045.54	-0.0001	0	55.51	5.4e-05	K	TALEEQLSR	L					Spectrum3224 scans: 4409,
12	gi|22094119|ref|NP_035716.1|	myosin-XVIIIa [Mus musculus]	1641	230765	43	43	38	38	2548	1	1	1	548.778	1095.54	2	1095.54	-0.0001	0	55.05	5.8e-05	K	QNPATQNAPR	L					Spectrum646 scans: 1694,
12	gi|22094119|ref|NP_035716.1|	myosin-XVIIIa [Mus musculus]	1641	230765	43	43	38	38	2644	1	1	1	554.288	1106.56	2	1106.56	-0.0001	0	44.38	0.00056	K	DLDIAGFTQK	V					Spectrum7534 scans: 8963,
12	gi|22094119|ref|NP_035716.1|	myosin-XVIIIa [Mus musculus]	1641	230765	43	43	38	38	3735	1	1	1	604.811	1207.61	2	1207.61	-0.0006	0	43.1	0.00078	K	ELQTQYDALK	K					Spectrum4003 scans: 5243,
12	gi|22094119|ref|NP_035716.1|	myosin-XVIIIa [Mus musculus]	1641	230765	43	43	38	38	3990	1	1	1	614.861	1227.71	2	1227.71	-0.0002	0	69.14	9.6e-07	K	LQVDALIDTIK	R					Spectrum9771 scans: 11314,
12	gi|22094119|ref|NP_035716.1|	myosin-XVIIIa [Mus musculus]	1641	230765	43	43	38	38	4415	1	1	1	630.83	1259.65	2	1259.65	-0.0006	0	70.29	1.9e-06	K	LSTLSDQVNQR	D					Spectrum2385 scans: 3523,
12	gi|22094119|ref|NP_035716.1|	myosin-XVIIIa [Mus musculus]	1641	230765	43	43	38	38	4592	1	1	1	636.83	1271.65	2	1271.65	-0.0007	1	47.57	0.00021	R	NKDEEIQQLR	S					Spectrum1912 scans: 3024,
12	gi|22094119|ref|NP_035716.1|	myosin-XVIIIa [Mus musculus]	1641	230765	43	43	38	38	4751	1	1	1	644.804	1287.59	2	1287.59	-0.0004	0	74.18	5.3e-07	R	QGPEESGLGEGTK	L					Spectrum1454 scans: 2543,
12	gi|22094119|ref|NP_035716.1|	myosin-XVIIIa [Mus musculus]	1641	230765	43	43	38	38	5333	1	1	1	678.859	1355.7	2	1355.7	-0.0008	0	64.88	3.2e-06	R	LVEINGQNVENK	S					Spectrum2784 scans: 3944,
12	gi|22094119|ref|NP_035716.1|	myosin-XVIIIa [Mus musculus]	1641	230765	43	43	38	38	5691	1	1	1	696.846	1391.68	2	1391.68	-0.0009	0	75.71	4.2e-07	R	ISELTSELTDER	N					Spectrum5677 scans: 7012,
12	gi|22094119|ref|NP_035716.1|	myosin-XVIIIa [Mus musculus]	1641	230765	43	43	38	38	5821	1	1	1	702.327	1402.64	2	1402.64	-0.0005	0	46.67	0.00042	R	LFSYYGPQEGDK	K					Spectrum5898 scans: 7244,
12	gi|22094119|ref|NP_035716.1|	myosin-XVIIIa [Mus musculus]	1641	230765	43	43	38	38	6118	1	1	1	717.329	1432.64	2	1432.64	-0.0002	0	61.54	1.7e-05	R	LGDLQADSDESQR	A					Spectrum1974 scans: 3089,
12	gi|22094119|ref|NP_035716.1|	myosin-XVIIIa [Mus musculus]	1641	230765	43	43	38	38	6588	1	1	1	738.388	1474.76	2	1474.76	-0.0004	0	62.73	6.3e-06	R	QDQSIVLLGSSGSGK	T					Spectrum5651 scans: 6984,
12	gi|22094119|ref|NP_035716.1|	myosin-XVIIIa [Mus musculus]	1641	230765	43	43	38	38	6750	1	1	1	747.897	1493.78	2	1493.78	-0.0002	1	59.68	1.8e-05	R	EKDMLLAEAFSLK	Q					Spectrum10292 scans: 11861,
12	gi|22094119|ref|NP_035716.1|	myosin-XVIIIa [Mus musculus]	1641	230765	43	43	38	38	7760	1	1	1	806.845	1611.68	2	1611.68	-0.0002	0	61.68	1.7e-05	K	QMEVMEMEVMEAR	L					Spectrum8600 scans: 10084,
12	gi|22094119|ref|NP_035716.1|	myosin-XVIIIa [Mus musculus]	1641	230765	43	43	38	38	7761	1	1	1	806.846	1611.68	2	1611.68	0.0001	0	38.65	0.0034	K	QMEVMEMEVMEAR	L					Spectrum8684 scans: 10172,
12	gi|22094119|ref|NP_035716.1|	myosin-XVIIIa [Mus musculus]	1641	230765	43	43	38	38	7863	1	1	1	812.347	1622.68	2	1622.68	-0.0001	0	91.41	1.1e-08	R	LEEDQEDMNELMK	K					Spectrum5736 scans: 7074,
12	gi|22094119|ref|NP_035716.1|	myosin-XVIIIa [Mus musculus]	1641	230765	43	43	38	38	8355	1	1	1	838.878	1675.74	2	1675.74	-0.0019	0	30.6	0.019	R	FDSELSQAHEETQR	E					Spectrum1964 scans: 3078,
12	gi|22094119|ref|NP_035716.1|	myosin-XVIIIa [Mus musculus]	1641	230765	43	43	38	38	8356	1	1	1	559.588	1675.74	3	1675.74	-0.0018	0	35.76	0.0062	R	FDSELSQAHEETQR	E					Spectrum1949 scans: 3063,
12	gi|22094119|ref|NP_035716.1|	myosin-XVIIIa [Mus musculus]	1641	230765	43	43	38	38	9673	1	1	1	896.421	1790.83	2	1790.83	-0.0013	0	119.58	2.7e-11	R	NTGESASQLLDAETAER	L					Spectrum5410 scans: 6730,
12	gi|22094119|ref|NP_035716.1|	myosin-XVIIIa [Mus musculus]	1641	230765	43	43	38	38	9988	1	1	1	611.622	1831.84	3	1831.84	-0.0009	1	55.92	6.2e-05	R	RFDSELSQAHEETQR	E					Spectrum1931 scans: 3044,
12	gi|22094119|ref|NP_035716.1|	myosin-XVIIIa [Mus musculus]	1641	230765	43	43	38	38	10202	1	1	1	931.473	1860.93	2	1860.93	-0.0007	0	106.02	4.6e-10	K	VVSLEAELQDISSQESK	D					Spectrum9694 scans: 11233,
12	gi|22094119|ref|NP_035716.1|	myosin-XVIIIa [Mus musculus]	1641	230765	43	43	38	38	10539	1	1	1	957.997	1913.98	2	1913.98	-0.0004	0	97.66	2.6e-09	K	AAYLLGCSLEELSSAIFK	H					Spectrum15462 scans: 17294,
12	gi|22094119|ref|NP_035716.1|	myosin-XVIIIa [Mus musculus]	1641	230765	43	43	38	38	10554	1	1	1	959.906	1917.8	2	1917.8	0.0003	0	90.49	1.8e-08	R	AAEINGEVDDDDAGGEWR	L					Spectrum4581 scans: 5857,
12	gi|22094119|ref|NP_035716.1|	myosin-XVIIIa [Mus musculus]	1641	230765	43	43	38	38	10603	1	1	1	963.933	1925.85	2	1925.85	-0.0011	0	94.99	8.7e-09	K	TEEQIAAEEAWYETEK	V					Spectrum6940 scans: 8339,
12	gi|22094119|ref|NP_035716.1|	myosin-XVIIIa [Mus musculus]	1641	230765	43	43	38	38	11070	1	1	1	982.938	1963.86	2	1963.86	0.0004	0	82.42	2.3e-07	R	DMAQMNDLQAQIEESNK	E					Spectrum6788 scans: 8180,
12	gi|22094119|ref|NP_035716.1|	myosin-XVIIIa [Mus musculus]	1641	230765	43	43	38	38	11239	1	1	1	664.663	1990.97	3	1990.97	-0.0012	1	54.75	8.3e-05	R	REDMAPHIYAVAQTAYR	A					Spectrum5245 scans: 6556,
12	gi|22094119|ref|NP_035716.1|	myosin-XVIIIa [Mus musculus]	1641	230765	43	43	38	38	11819	1	1	1	700.671	2098.99	3	2098.99	0.0003	0	32.94	0.014	K	AMEVEMEDLHLQIDDIAK	A					Spectrum9575 scans: 11108,
12	gi|22094119|ref|NP_035716.1|	myosin-XVIIIa [Mus musculus]	1641	230765	43	43	38	38	11897	1	1	1	1058.07	2114.13	2	2114.13	-0.001	0	96.95	2.2e-09	R	AGSATVLSGSIAGLEGGSQLALR	R					Spectrum9534 scans: 11065,
12	gi|22094119|ref|NP_035716.1|	myosin-XVIIIa [Mus musculus]	1641	230765	43	43	38	38	11898	1	1	1	705.718	2114.13	3	2114.13	0.0004	0	46.92	0.0002	R	AGSATVLSGSIAGLEGGSQLALR	R					Spectrum9533 scans: 11064,
12	gi|22094119|ref|NP_035716.1|	myosin-XVIIIa [Mus musculus]	1641	230765	43	43	38	38	12634	1	1	1	743.369	2227.09	3	2227.09	-0.001	1	27.09	0.05	R	KAMEVEMEDLHLQIDDIAK	A					Spectrum8720 scans: 10210,
12	gi|22094119|ref|NP_035716.1|	myosin-XVIIIa [Mus musculus]	1641	230765	43	43	38	38	12831	1	1	1	758.077	2271.21	3	2271.21	-0.0009	0	27.71	0.016	R	LEDLASLVYLNESSVLHTLR	Q					Spectrum12744 scans: 14438,
12	gi|22094119|ref|NP_035716.1|	myosin-XVIIIa [Mus musculus]	1641	230765	43	43	38	38	13883	1	1	1	1259.6	2517.19	2	2517.19	-0.0033	1	109.53	4.2e-10	K	VKDQEEELDEQAGSIQMLEQAK	L					Spectrum6654 scans: 8039,
12	gi|22094119|ref|NP_035716.1|	myosin-XVIIIa [Mus musculus]	1641	230765	43	43	38	38	13884	1	1	1	840.071	2517.19	3	2517.19	-0.0007	1	63.41	1.7e-05	K	VKDQEEELDEQAGSIQMLEQAK	L					Spectrum6633 scans: 8017,
12	gi|22094119|ref|NP_035716.1|	myosin-XVIIIa [Mus musculus]	1641	230765	43	43	38	38	14192	1	1	1	859.436	2575.28	3	2575.29	-0.0016	1	58.59	3.3e-05	K	VVSLEAELQDISSQESKDEASLAK	V					Spectrum10186 scans: 11750,
12	gi|22094119|ref|NP_035716.1|	myosin-XVIIIa [Mus musculus]	1641	230765	43	43	38	38	15066	1	1	1	980.838	2939.49	3	2939.49	-0.0019	0	40.64	0.0015	R	FSQILSLDFDQAGQVASASIQTMLLEK	L					Spectrum14479 scans: 16261,
12	gi|22094119|ref|NP_035716.1|	myosin-XVIIIa [Mus musculus]	1641	230765	43	43	38	38	15067	1	1	1	980.839	2939.5	3	2939.49	0.0012	0	32.68	0.0095	R	FSQILSLDFDQAGQVASASIQTMLLEK	L					Spectrum14474 scans: 16255,
12	gi|22094119|ref|NP_035716.1|	myosin-XVIIIa [Mus musculus]	1641	230765	43	43	38	38	16280	1	1	1	1182.24	3543.7	3	3543.7	-0.0009	1	82.81	1.8e-07	R	YKEDNIELAFDDLEPVADDSVAAVDQASHLVR	S					Spectrum12234 scans: 13900,
13	gi|125347376|ref|NP_034357.2|	filamin-A [Mus musculus]	1530	280325	39	39	34	34	1291	1	1	1	476.74	951.466	2	951.466	-0.0001	0	44.99	0.00038	R	AEFTVETR	S					Spectrum3170 scans: 4351,
13	gi|125347376|ref|NP_034357.2|	filamin-A [Mus musculus]	1530	280325	39	39	34	34	1618	1	1	1	494.774	987.534	2	987.535	-0.0009	1	31.95	0.017	K	KGEITGEVR	M					Spectrum1253 scans: 2332,
13	gi|125347376|ref|NP_034357.2|	filamin-A [Mus musculus]	1530	280325	39	39	34	34	1762	1	1	0	504.267	1006.52	2	1006.52	0.0003	0	55.36	4.9e-05	K	IQQNTFTR	W					Spectrum1873 scans: 2983,
13	gi|125347376|ref|NP_034357.2|	filamin-A [Mus musculus]	1530	280325	39	39	34	34	1928	1	1	1	516.275	1030.54	2	1030.54	-0.0004	0	28.73	0.011	R	TPCEEILVK	H					Spectrum5580 scans: 6909,
13	gi|125347376|ref|NP_034357.2|	filamin-A [Mus musculus]	1530	280325	39	39	34	34	2364	1	1	1	539.3	1076.59	2	1076.59	-0.0007	0	32.87	0.0076	K	LDVQFSGLAK	G					Spectrum7051 scans: 8456,
13	gi|125347376|ref|NP_034357.2|	filamin-A [Mus musculus]	1530	280325	39	39	34	34	2379	1	1	1	540.283	1078.55	2	1078.55	-0.0002	0	52.63	6.2e-05	R	VNVGAGSHPNK	V					Spectrum625 scans: 1672,
13	gi|125347376|ref|NP_034357.2|	filamin-A [Mus musculus]	1530	280325	39	39	34	34	2407	1	1	1	542.272	1082.53	2	1082.53	0.0002	0	53.31	5.5e-05	K	SPFEVYVDK	S					Spectrum6411 scans: 7783,
13	gi|125347376|ref|NP_034357.2|	filamin-A [Mus musculus]	1530	280325	39	39	34	34	2654	1	1	1	554.809	1107.6	2	1107.6	0.0002	0	33.21	0.0061	R	ALTQTGGPHVK	A					Spectrum1193 scans: 2269,
13	gi|125347376|ref|NP_034357.2|	filamin-A [Mus musculus]	1530	280325	39	39	34	34	3032	1	1	1	574.806	1147.6	2	1147.6	-0.0003	0	27.98	0.017	K	ETGEHLVHVK	K					Spectrum1413 scans: 2500,
13	gi|125347376|ref|NP_034357.2|	filamin-A [Mus musculus]	1530	280325	39	39	34	34	3280	1	1	1	389.872	1166.59	3	1166.59	0.0001	0	40.95	0.0013	K	VPVHDVTDASK	V					Spectrum1147 scans: 2221,
13	gi|125347376|ref|NP_034357.2|	filamin-A [Mus musculus]	1530	280325	39	39	34	34	3946	1	1	1	613.288	1224.56	2	1224.56	-0.0012	0	74.39	5.4e-07	R	EATTEFSVDAR	A					Spectrum3747 scans: 4974,
13	gi|125347376|ref|NP_034357.2|	filamin-A [Mus musculus]	1530	280325	39	39	34	34	4428	1	1	1	631.354	1260.69	2	1260.69	0	0	67.41	1.7e-06	R	LTVSSLQESGLK	V					Spectrum5508 scans: 6833,
13	gi|125347376|ref|NP_034357.2|	filamin-A [Mus musculus]	1530	280325	39	39	34	34	4946	1	1	1	656.846	1311.68	2	1311.68	-0.0006	0	53.22	5.1e-05	K	VEPGLGADNSVVR	F					Spectrum3578 scans: 4785,
13	gi|125347376|ref|NP_034357.2|	filamin-A [Mus musculus]	1530	280325	39	39	34	34	5944	1	1	1	708.378	1414.74	2	1414.74	0.0003	0	90.76	1.4e-08	R	IANLQTDLSDGLR	L					Spectrum7250 scans: 8665,
13	gi|125347376|ref|NP_034357.2|	filamin-A [Mus musculus]	1530	280325	39	39	34	34	6021	1	1	1	713.881	1425.75	2	1425.75	0.0004	0	52.87	6.1e-05	R	EAGAGGLAIAVEGPSK	A					Spectrum5574 scans: 6903,
13	gi|125347376|ref|NP_034357.2|	filamin-A [Mus musculus]	1530	280325	39	39	34	34	6122	1	1	1	717.358	1432.7	2	1432.7	0.0002	0	38.09	0.0025	R	AYGPGIEPTGNMVK	K					Spectrum4673 scans: 5954,
13	gi|125347376|ref|NP_034357.2|	filamin-A [Mus musculus]	1530	280325	39	39	34	34	6133	1	1	1	717.864	1433.71	2	1433.72	-0.001	0	65.2	5.7e-06	R	ANLPQSFQVDTSK	A					Spectrum5020 scans: 6319,
13	gi|125347376|ref|NP_034357.2|	filamin-A [Mus musculus]	1530	280325	39	39	34	34	6378	1	1	1	728.868	1455.72	2	1455.72	-0.0005	0	58.97	2.6e-05	K	AFGPGLQGGNAGSPAR	F					Spectrum3393 scans: 4587,
13	gi|125347376|ref|NP_034357.2|	filamin-A [Mus musculus]	1530	280325	39	39	34	34	6379	1	1	1	728.868	1455.72	2	1455.72	-0.0002	0	62.09	1.4e-05	K	AFGPGLQGGNAGSPAR	F					Spectrum3322 scans: 4512,
13	gi|125347376|ref|NP_034357.2|	filamin-A [Mus musculus]	1530	280325	39	39	34	34	6821	1	1	1	750.88	1499.75	2	1499.75	-0.0005	0	103.45	8.9e-10	K	DAGEGGLSLAIEGPSK	A					Spectrum6717 scans: 8105,
13	gi|125347376|ref|NP_034357.2|	filamin-A [Mus musculus]	1530	280325	39	39	34	34	6841	1	1	1	751.901	1501.79	2	1501.79	-0.0018	0	70.12	1e-06	K	VNQPASFAVSLNGAK	G					Spectrum6144 scans: 7502,
13	gi|125347376|ref|NP_034357.2|	filamin-A [Mus musculus]	1530	280325	39	39	34	34	6999	1	1	1	760.404	1518.79	2	1518.79	-0.0003	0	64.23	5.9e-06	K	SPFSVGVSPSLDLSK	I					Spectrum8215 scans: 9678,
13	gi|125347376|ref|NP_034357.2|	filamin-A [Mus musculus]	1530	280325	39	39	34	34	7473	1	1	1	785.907	1569.8	2	1569.8	-0.0003	0	91.98	1.2e-08	R	GAGTGGLGLAVEGPSEAK	M					Spectrum5354 scans: 6671,
13	gi|125347376|ref|NP_034357.2|	filamin-A [Mus musculus]	1530	280325	39	39	34	34	7706	1	1	1	802.872	1603.73	2	1603.73	-0.0001	0	37.78	0.0034	R	YSPSEAGLHEMDIR	Y					Spectrum5064 scans: 6366,
13	gi|125347376|ref|NP_034357.2|	filamin-A [Mus musculus]	1530	280325	39	39	34	34	7956	1	1	1	545.625	1633.85	3	1633.85	0.0008	0	51.44	0.00012	R	VHGPGIQSGTTNKPNK	F					Spectrum744 scans: 1797,
13	gi|125347376|ref|NP_034357.2|	filamin-A [Mus musculus]	1530	280325	39	39	34	34	8074	1	1	1	549.63	1645.87	3	1645.87	-0.0004	0	50.6	0.00014	K	TGVAVNKPAEFTVDAK	H					Spectrum3962 scans: 5200,
13	gi|125347376|ref|NP_034357.2|	filamin-A [Mus musculus]	1530	280325	39	39	34	34	8075	1	1	1	823.941	1645.87	2	1645.87	-0.0004	0	62.15	9.9e-06	K	TGVAVNKPAEFTVDAK	H					Spectrum3971 scans: 5209,
13	gi|125347376|ref|NP_034357.2|	filamin-A [Mus musculus]	1530	280325	39	39	34	34	8137	1	1	1	826.933	1651.85	2	1651.85	-0.0008	0	82.48	8.4e-08	K	VTAQGPGLEPSGNIANK	T					Spectrum2721 scans: 3877,
13	gi|125347376|ref|NP_034357.2|	filamin-A [Mus musculus]	1530	280325	39	39	34	34	8138	1	1	1	826.933	1651.85	2	1651.85	-0.0007	0	75.1	4.6e-07	K	VTAQGPGLEPSGNIANK	T					Spectrum2735 scans: 3892,
13	gi|125347376|ref|NP_034357.2|	filamin-A [Mus musculus]	1530	280325	39	39	34	34	9540	1	1	1	595.62	1783.84	3	1783.84	-0.0006	0	33.01	0.013	R	DVDIIDHHDNTYTVK	Y					Spectrum3938 scans: 5175,
13	gi|125347376|ref|NP_034357.2|	filamin-A [Mus musculus]	1530	280325	39	39	34	34	9863	1	1	1	606.983	1817.93	3	1817.93	-0.0001	0	56.45	4.7e-05	K	VATVPQHATSGPGPADVSK	V					Spectrum1512 scans: 2604,
13	gi|125347376|ref|NP_034357.2|	filamin-A [Mus musculus]	1530	280325	39	39	34	34	10525	1	1	1	957.459	1912.9	2	1912.91	-0.0017	0	41.59	0.0016	R	EGSYSISVLYGEEEVPR	S					Spectrum8105 scans: 9563,
13	gi|125347376|ref|NP_034357.2|	filamin-A [Mus musculus]	1530	280325	39	39	34	34	10714	1	1	1	648.324	1941.95	3	1941.95	-0.0006	0	29.52	0.025	K	HTAMVSWGGVSIPNSPFR	V					Spectrum9364 scans: 10886,
13	gi|125347376|ref|NP_034357.2|	filamin-A [Mus musculus]	1530	280325	39	39	34	34	12384	1	1	1	734.046	2199.12	3	2199.12	-0.0009	0	74.77	6.6e-07	R	LVSNHSLHETSSVFVDSLTK	V					Spectrum6288 scans: 7654,
13	gi|125347376|ref|NP_034357.2|	filamin-A [Mus musculus]	1530	280325	39	39	34	34	13071	1	1	1	1159.52	2317.02	2	2317.02	0.0006	0	93.82	1.2e-08	R	VANPSGNLTDTYVQDCGDGTYK	V					Spectrum5781 scans: 7121,
13	gi|125347376|ref|NP_034357.2|	filamin-A [Mus musculus]	1530	280325	39	39	34	34	13985	1	1	1	1272.63	2543.25	2	2543.25	-0.0003	0	128.28	3.4e-12	K	GLVEPVDVVDNADGTQTVNYVPSR	E					Spectrum7530 scans: 8959,
13	gi|125347376|ref|NP_034357.2|	filamin-A [Mus musculus]	1530	280325	39	39	34	34	13986	1	1	1	1272.63	2543.25	2	2543.25	0.0012	0	125.03	6.9e-12	K	GLVEPVDVVDNADGTQTVNYVPSR	E					Spectrum7507 scans: 8935,
13	gi|125347376|ref|NP_034357.2|	filamin-A [Mus musculus]	1530	280325	39	39	34	34	16222	1	1	1	1162.58	3484.73	3	3484.73	-0.0029	0	47.42	0.00043	R	EEGPYEVEVTYDGVPVPGSPFPLEAVAPTKPSK	V					Spectrum10181 scans: 11744,
13	gi|125347376|ref|NP_034357.2|	filamin-A [Mus musculus]	1530	280325	39	39	34	34	16223	1	1	1	1162.58	3484.73	3	3484.73	-0.0018	0	78.21	3.6e-07	R	EEGPYEVEVTYDGVPVPGSPFPLEAVAPTKPSK	V					Spectrum10189 scans: 11753,
14	gi|162417949|ref|NP_001104781.1|	leucine-rich repeat flightless-interacting protein 1 isoform 1 [Mus musculus]	1457	79201	33	32	16	16	1269	1	1	1	474.723	947.431	2	947.431	0.0002	0	28.78	0.019	K	DGLGQSSER	E					Spectrum979 scans: 2044,
14	gi|162417949|ref|NP_001104781.1|	leucine-rich repeat flightless-interacting protein 1 isoform 1 [Mus musculus]	1457	79201	33	32	16	16	4982	1	1	1	658.802	1315.59	2	1315.59	0	0	47.6	0.00028	R	EPVEDPQSGSSGK	Q					Spectrum764 scans: 1818,
14	gi|162417949|ref|NP_001104781.1|	leucine-rich repeat flightless-interacting protein 1 isoform 1 [Mus musculus]	1457	79201	33	32	16	16	5006	1	1	0	660.316	1318.62	2	1318.62	-0.0015	0	73.45	8.9e-07	K	AMVSNAQLDNEK	T					Spectrum1958 scans: 3072,
14	gi|162417949|ref|NP_001104781.1|	leucine-rich repeat flightless-interacting protein 1 isoform 1 [Mus musculus]	1457	79201	33	32	16	16	5361	1	1	0	680.334	1358.65	2	1358.65	-0.0006	0	52.62	0.00011	K	TNFMYQVDTLK	D					Spectrum7760 scans: 9201,
14	gi|162417949|ref|NP_001104781.1|	leucine-rich repeat flightless-interacting protein 1 isoform 1 [Mus musculus]	1457	79201	33	32	16	16	5363	1	1	0	680.335	1358.65	2	1358.65	0.0005	0	50.85	0.00012	K	TNFMYQVDTLK	D					Spectrum7799 scans: 9242,
14	gi|162417949|ref|NP_001104781.1|	leucine-rich repeat flightless-interacting protein 1 isoform 1 [Mus musculus]	1457	79201	33	32	16	16	6085	1	1	1	715.841	1429.67	2	1429.67	-0.0004	0	80.79	1.5e-07	K	SEQQAEALDSPQK	K					Spectrum1391 scans: 2477,
14	gi|162417949|ref|NP_001104781.1|	leucine-rich repeat flightless-interacting protein 1 isoform 1 [Mus musculus]	1457	79201	33	32	16	16	7611	1	1	0	796.383	1590.75	2	1590.75	-0.0005	1	47.57	0.00039	K	EVEERPDKDFAEK	G					Spectrum1456 scans: 2545,
14	gi|162417949|ref|NP_001104781.1|	leucine-rich repeat flightless-interacting protein 1 isoform 1 [Mus musculus]	1457	79201	33	32	16	16	7889	1	1	0	813.867	1625.72	2	1625.72	-0.0017	0	87.13	4.2e-08	R	GSGDTSISMDTEASIR	E					Spectrum4453 scans: 5721,
14	gi|162417949|ref|NP_001104781.1|	leucine-rich repeat flightless-interacting protein 1 isoform 1 [Mus musculus]	1457	79201	33	32	16	16	7890	1	1	0	813.867	1625.72	2	1625.72	-0.0014	0	25.34	0.063	R	GSGDTSISMDTEASIR	E					Spectrum4476 scans: 5746,
14	gi|162417949|ref|NP_001104781.1|	leucine-rich repeat flightless-interacting protein 1 isoform 1 [Mus musculus]	1457	79201	33	32	16	16	7891	1	1	0	813.867	1625.72	2	1625.72	-0.0009	0	61.11	1.7e-05	R	GSGDTSISMDTEASIR	E					Spectrum4486 scans: 5757,
14	gi|162417949|ref|NP_001104781.1|	leucine-rich repeat flightless-interacting protein 1 isoform 1 [Mus musculus]	1457	79201	33	32	16	16	7892	1	1	0	813.867	1625.72	2	1625.72	-0.0008	0	32.75	0.012	R	GSGDTSISMDTEASIR	E					Spectrum4464 scans: 5733,
14	gi|162417949|ref|NP_001104781.1|	leucine-rich repeat flightless-interacting protein 1 isoform 1 [Mus musculus]	1457	79201	33	32	16	16	7893	1	1	0	813.867	1625.72	2	1625.72	-0.0007	0	48.17	0.00034	R	GSGDTSISMDTEASIR	E					Spectrum4430 scans: 5697,
14	gi|162417949|ref|NP_001104781.1|	leucine-rich repeat flightless-interacting protein 1 isoform 1 [Mus musculus]	1457	79201	33	32	16	16	7894	1	1	0	813.867	1625.72	2	1625.72	-0.0002	0	49.51	0.00025	R	GSGDTSISMDTEASIR	E					Spectrum4392 scans: 5656,
14	gi|162417949|ref|NP_001104781.1|	leucine-rich repeat flightless-interacting protein 1 isoform 1 [Mus musculus]	1457	79201	33	32	16	16	7895	1	1	0	813.868	1625.72	2	1625.72	0.0004	0	72.89	1.2e-06	R	GSGDTSISMDTEASIR	E					Spectrum4415 scans: 5681,
14	gi|162417949|ref|NP_001104781.1|	leucine-rich repeat flightless-interacting protein 1 isoform 1 [Mus musculus]	1457	79201	33	32	16	16	7896	1	1	0	813.868	1625.72	2	1625.72	0.0014	0	31.13	0.016	R	GSGDTSISMDTEASIR	E					Spectrum4562 scans: 5837,
14	gi|162417949|ref|NP_001104781.1|	leucine-rich repeat flightless-interacting protein 1 isoform 1 [Mus musculus]	1457	79201	33	32	16	16	8151	1	1	0	552.295	1653.86	3	1653.86	0.0006	0	42.18	0.0007	K	HAHSILQFQFAEVK	E					Spectrum7758 scans: 9199,
14	gi|162417949|ref|NP_001104781.1|	leucine-rich repeat flightless-interacting protein 1 isoform 1 [Mus musculus]	1457	79201	33	32	16	16	9746	1	1	0	902.443	1802.87	2	1802.87	-0.0006	0	50.96	0.00025	K	DMLLELEEQLAESQR	Q					Spectrum12165 scans: 13828,
14	gi|162417949|ref|NP_001104781.1|	leucine-rich repeat flightless-interacting protein 1 isoform 1 [Mus musculus]	1457	79201	33	32	16	16	9892	1	1	0	910.962	1819.91	2	1819.91	-0.0009	0	137.98	3.6e-13	R	NMPSLSAATLASLGGTSSR	R					Spectrum8912 scans: 10412,
14	gi|162417949|ref|NP_001104781.1|	leucine-rich repeat flightless-interacting protein 1 isoform 1 [Mus musculus]	1457	79201	33	32	16	16	9893	1	1	0	607.644	1819.91	3	1819.91	0.0005	0	47.76	0.00039	R	NMPSLSAATLASLGGTSSR	R					Spectrum8927 scans: 10427,
14	gi|162417949|ref|NP_001104781.1|	leucine-rich repeat flightless-interacting protein 1 isoform 1 [Mus musculus]	1457	79201	33	32	16	16	10620	1	1	1	964.471	1926.93	2	1926.93	-0.0012	0	73.77	1.2e-06	R	ETLQNSEQEQPKPNTGK	D					Spectrum871 scans: 1931,
14	gi|162417949|ref|NP_001104781.1|	leucine-rich repeat flightless-interacting protein 1 isoform 1 [Mus musculus]	1457	79201	33	32	16	16	10622	1	1	1	643.317	1926.93	3	1926.93	-0.0005	0	32.68	0.015	R	ETLQNSEQEQPKPNTGK	D					Spectrum866 scans: 1926,
14	gi|162417949|ref|NP_001104781.1|	leucine-rich repeat flightless-interacting protein 1 isoform 1 [Mus musculus]	1457	79201	33	32	16	16	11717	1	1	1	1040.03	2078.04	2	2078.04	-0.002	0	75.26	6.5e-07	K	AENQRPAEDSALSPGPLAGAK	C					Spectrum3741 scans: 4967,
14	gi|162417949|ref|NP_001104781.1|	leucine-rich repeat flightless-interacting protein 1 isoform 1 [Mus musculus]	1457	79201	33	32	16	16	13412	1	1	1	801.71	2402.11	3	2402.11	-0.001	0	32.09	0.019	R	EDEVQAGDTTVEDQVGTVASGPAK	Q					Spectrum4775 scans: 6061,
14	gi|162417949|ref|NP_001104781.1|	leucine-rich repeat flightless-interacting protein 1 isoform 1 [Mus musculus]	1457	79201	33	32	16	16	13413	1	1	1	1202.06	2402.11	2	2402.11	-0.0008	0	127	6e-12	R	EDEVQAGDTTVEDQVGTVASGPAK	Q					Spectrum4807 scans: 6095,
14	gi|162417949|ref|NP_001104781.1|	leucine-rich repeat flightless-interacting protein 1 isoform 1 [Mus musculus]	1457	79201	33	32	16	16	13414	1	1	1	801.71	2402.11	3	2402.11	-0.0005	0	44.02	0.0012	R	EDEVQAGDTTVEDQVGTVASGPAK	Q					Spectrum4786 scans: 6073,
14	gi|162417949|ref|NP_001104781.1|	leucine-rich repeat flightless-interacting protein 1 isoform 1 [Mus musculus]	1457	79201	33	32	16	16	13415	1	1	1	1202.06	2402.11	2	2402.11	0	0	148.45	4.1e-14	R	EDEVQAGDTTVEDQVGTVASGPAK	Q					Spectrum4767 scans: 6053,
14	gi|162417949|ref|NP_001104781.1|	leucine-rich repeat flightless-interacting protein 1 isoform 1 [Mus musculus]	1457	79201	33	32	16	16	14493	1	1	1	1345.11	2688.21	2	2688.21	-0.0001	0	76.39	7.7e-07	R	ASNSPEQSSCLEGLDSEVPGPTEDLK	T					Spectrum7492 scans: 8919,
14	gi|162417949|ref|NP_001104781.1|	leucine-rich repeat flightless-interacting protein 1 isoform 1 [Mus musculus]	1457	79201	33	32	16	16	14494	1	1	1	1345.11	2688.21	2	2688.21	0.0019	0	56.37	7.5e-05	R	ASNSPEQSSCLEGLDSEVPGPTEDLK	T					Spectrum7512 scans: 8940,
14	gi|162417949|ref|NP_001104781.1|	leucine-rich repeat flightless-interacting protein 1 isoform 1 [Mus musculus]	1457	79201	33	32	16	16	15334	1	1	0	1015.5	3043.47	3	3043.47	-0.0024	0	96.78	6.6e-09	K	HGIILNSEIATNGETSDTVNDVGYQAPTK	I					Spectrum5789 scans: 7130,
14	gi|162417949|ref|NP_001104781.1|	leucine-rich repeat flightless-interacting protein 1 isoform 1 [Mus musculus]	1457	79201	33	32	16	16	15335	1	1	0	1015.5	3043.47	3	3043.47	-0.0011	0	50.54	0.00028	K	HGIILNSEIATNGETSDTVNDVGYQAPTK	I					Spectrum5859 scans: 7203,
14	gi|162417949|ref|NP_001104781.1|	leucine-rich repeat flightless-interacting protein 1 isoform 1 [Mus musculus]	1457	79201	33	32	16	16	15376	1	1	1	1025.15	3072.42	3	3072.42	-0.0027	1	115.92	1.2e-10	R	GTGGNQREDEVQAGDTTVEDQVGTVASGPAK	Q					Spectrum4110 scans: 5358,
14	gi|162417949|ref|NP_001104781.1|	leucine-rich repeat flightless-interacting protein 1 isoform 1 [Mus musculus]	1457	79201	33	32	16	16	15377	1	1	1	1025.15	3072.42	3	3072.42	-0.0016	1	107.6	7.9e-10	R	GTGGNQREDEVQAGDTTVEDQVGTVASGPAK	Q					Spectrum4126 scans: 5375,
14	gi|162417949|ref|NP_001104781.1|	leucine-rich repeat flightless-interacting protein 1 isoform 1 [Mus musculus]	1457	79201	33	32	16	16	15378	1	1	1	1025.15	3072.42	3	3072.42	0.0006	1	120.38	3.9e-11	R	GTGGNQREDEVQAGDTTVEDQVGTVASGPAK	Q					Spectrum4104 scans: 5351,
15	gi|31981690|ref|NP_112442.2|	heat shock cognate 71 kDa protein [Mus musculus]	1438	70827	40	40	24	24	45	1	1	1	383.211	764.407	2	764.407	0.0002	0	35.89	0.0023	K	VQVEYK	G					Spectrum1727 scans: 2830,
15	gi|31981690|ref|NP_112442.2|	heat shock cognate 71 kDa protein [Mus musculus]	1438	70827	40	40	24	24	100	1	1	0	387.721	773.428	2	773.428	0.0001	0	31.53	0.017	R	NTTIPTK	Q					Spectrum1206 scans: 2283,
15	gi|31981690|ref|NP_112442.2|	heat shock cognate 71 kDa protein [Mus musculus]	1438	70827	40	40	24	24	813	1	1	1	444.254	886.494	2	886.495	-0.0003	0	31.25	0.0022	K	VCNPIITK	L					Spectrum3470 scans: 4670,
15	gi|31981690|ref|NP_112442.2|	heat shock cognate 71 kDa protein [Mus musculus]	1438	70827	40	40	24	24	1649	1	1	1	497.267	992.518	2	992.518	0.0006	0	45.96	0.00019	K	EIAEAYLGK	T					Spectrum4565 scans: 5841,
15	gi|31981690|ref|NP_112442.2|	heat shock cognate 71 kDa protein [Mus musculus]	1438	70827	40	40	24	24	3601	1	1	1	599.335	1196.66	2	1196.66	0.0003	0	38.83	0.00079	K	FELTGIPPAPR	G					Spectrum7937 scans: 9386,
15	gi|31981690|ref|NP_112442.2|	heat shock cognate 71 kDa protein [Mus musculus]	1438	70827	40	40	24	24	3630	1	1	1	600.341	1198.67	2	1198.67	-0.0002	0	71.33	9.3e-07	K	DAGTIAGLNVLR	I					Spectrum8118 scans: 9577,
15	gi|31981690|ref|NP_112442.2|	heat shock cognate 71 kDa protein [Mus musculus]	1438	70827	40	40	24	24	3984	1	1	0	614.817	1227.62	2	1227.62	-0.0004	0	72	5.5e-07	K	VEIIANDQGNR	T					Spectrum2345 scans: 3481,
15	gi|31981690|ref|NP_112442.2|	heat shock cognate 71 kDa protein [Mus musculus]	1438	70827	40	40	24	24	4061	1	1	1	618.316	1234.62	2	1234.62	-0.0004	0	53.53	8.3e-05	R	MVNHFIAEFK	R					Spectrum6866 scans: 8262,
15	gi|31981690|ref|NP_112442.2|	heat shock cognate 71 kDa protein [Mus musculus]	1438	70827	40	40	24	24	4062	1	1	1	412.546	1234.62	3	1234.62	-0.0003	0	30.34	0.013	R	MVNHFIAEFK	R					Spectrum6864 scans: 8260,
15	gi|31981690|ref|NP_112442.2|	heat shock cognate 71 kDa protein [Mus musculus]	1438	70827	40	40	24	24	4251	1	1	1	627.311	1252.61	2	1252.61	-0.0008	0	47.75	0.00037	R	FEELNADLFR	G					Spectrum9274 scans: 10792,
15	gi|31981690|ref|NP_112442.2|	heat shock cognate 71 kDa protein [Mus musculus]	1438	70827	40	40	24	24	4256	1	1	1	627.787	1253.56	2	1253.56	-0.0001	0	54.44	3.6e-05	R	FDDAVVQSDMK	H					Spectrum4188 scans: 5440,
15	gi|31981690|ref|NP_112442.2|	heat shock cognate 71 kDa protein [Mus musculus]	1438	70827	40	40	24	24	5888	1	1	1	705.837	1409.66	2	1409.66	-0.0013	1	37.88	0.0024	R	RFDDAVVQSDMK	H					Spectrum3523 scans: 4725,
15	gi|31981690|ref|NP_112442.2|	heat shock cognate 71 kDa protein [Mus musculus]	1438	70827	40	40	24	24	5889	1	1	1	470.894	1409.66	3	1409.66	-0.0013	1	32.39	0.0087	R	RFDDAVVQSDMK	H					Spectrum3387 scans: 4581,
15	gi|31981690|ref|NP_112442.2|	heat shock cognate 71 kDa protein [Mus musculus]	1438	70827	40	40	24	24	5892	1	1	1	705.838	1409.66	2	1409.66	0.0004	1	42.23	0.00094	R	RFDDAVVQSDMK	H					Spectrum3376 scans: 4569,
15	gi|31981690|ref|NP_112442.2|	heat shock cognate 71 kDa protein [Mus musculus]	1438	70827	40	40	24	24	6631	1	1	1	740.88	1479.75	2	1479.75	-0.0006	1	35.79	0.0061	R	ARFEELNADLFR	G					Spectrum8162 scans: 9623,
15	gi|31981690|ref|NP_112442.2|	heat shock cognate 71 kDa protein [Mus musculus]	1438	70827	40	40	24	24	6632	1	1	1	494.256	1479.75	3	1479.75	0	1	44.27	0.00084	R	ARFEELNADLFR	G					Spectrum8160 scans: 9621,
15	gi|31981690|ref|NP_112442.2|	heat shock cognate 71 kDa protein [Mus musculus]	1438	70827	40	40	24	24	6642	1	1	1	741.407	1480.8	2	1480.8	-0.0014	0	69.77	7.2e-07	K	SQIHDIVLVGGSTR	I					Spectrum5222 scans: 6532,
15	gi|31981690|ref|NP_112442.2|	heat shock cognate 71 kDa protein [Mus musculus]	1438	70827	40	40	24	24	6687	1	1	0	744.354	1486.69	2	1486.69	-0.0006	0	47.43	0.00046	R	TTPSYVAFTDTER	L					Spectrum5895 scans: 7241,
15	gi|31981690|ref|NP_112442.2|	heat shock cognate 71 kDa protein [Mus musculus]	1438	70827	40	40	24	24	6688	1	1	0	744.354	1486.69	2	1486.69	-0.0001	0	85.65	6.5e-08	R	TTPSYVAFTDTER	L					Spectrum5785 scans: 7125,
15	gi|31981690|ref|NP_112442.2|	heat shock cognate 71 kDa protein [Mus musculus]	1438	70827	40	40	24	24	6689	1	1	0	744.355	1486.69	2	1486.69	0.0007	0	38.06	0.0038	R	TTPSYVAFTDTER	L					Spectrum16574 scans: 18758,
15	gi|31981690|ref|NP_112442.2|	heat shock cognate 71 kDa protein [Mus musculus]	1438	70827	40	40	24	24	7808	1	1	1	808.896	1615.78	2	1615.78	-0.0023	0	101.05	1.7e-09	K	SFYPEEVSSMVLTK	M					Spectrum9272 scans: 10790,
15	gi|31981690|ref|NP_112442.2|	heat shock cognate 71 kDa protein [Mus musculus]	1438	70827	40	40	24	24	8107	1	1	1	825.4	1648.79	2	1648.79	-0.0019	0	90.02	2.3e-08	K	NQVAMNPTNTVFDAK	R					Spectrum5826 scans: 7168,
15	gi|31981690|ref|NP_112442.2|	heat shock cognate 71 kDa protein [Mus musculus]	1438	70827	40	40	24	24	8108	1	1	1	825.401	1648.79	2	1648.79	0.0002	0	49.48	0.00023	K	NQVAMNPTNTVFDAK	R					Spectrum16546 scans: 18728,
15	gi|31981690|ref|NP_112442.2|	heat shock cognate 71 kDa protein [Mus musculus]	1438	70827	40	40	24	24	8143	1	1	1	551.949	1652.82	3	1652.82	0.0002	0	50.66	0.00015	K	HWPFMVVNDAGRPK	V					Spectrum7126 scans: 8535,
15	gi|31981690|ref|NP_112442.2|	heat shock cognate 71 kDa protein [Mus musculus]	1438	70827	40	40	24	24	8179	1	1	0	830.451	1658.89	2	1658.89	-0.0008	0	79.92	1.1e-07	R	IINEPTAAAIAYGLDK	K					Spectrum8168 scans: 9629,
15	gi|31981690|ref|NP_112442.2|	heat shock cognate 71 kDa protein [Mus musculus]	1438	70827	40	40	24	24	8180	1	1	0	830.451	1658.89	2	1658.89	-0.0007	0	28.36	0.016	R	IINEPTAAAIAYGLDK	K					Spectrum16560 scans: 18743,
15	gi|31981690|ref|NP_112442.2|	heat shock cognate 71 kDa protein [Mus musculus]	1438	70827	40	40	24	24	8185	1	1	0	553.97	1658.89	3	1658.89	0.0002	0	58.46	1.9e-05	R	IINEPTAAAIAYGLDK	K					Spectrum8185 scans: 9647,
15	gi|31981690|ref|NP_112442.2|	heat shock cognate 71 kDa protein [Mus musculus]	1438	70827	40	40	24	24	8520	1	1	1	564.58	1690.72	3	1690.72	-0.0014	0	52.77	8.9e-05	K	STAGDTHLGGEDFDNR	M					Spectrum2347 scans: 3483,
15	gi|31981690|ref|NP_112442.2|	heat shock cognate 71 kDa protein [Mus musculus]	1438	70827	40	40	24	24	8521	1	1	1	846.366	1690.72	2	1690.72	-0.0011	0	56.17	4e-05	K	STAGDTHLGGEDFDNR	M					Spectrum2363 scans: 3499,
15	gi|31981690|ref|NP_112442.2|	heat shock cognate 71 kDa protein [Mus musculus]	1438	70827	40	40	24	24	9174	1	1	1	873.408	1744.8	2	1744.8	-0.001	1	69.56	2.7e-06	K	NQTAEKEEFEHQQK	E					Spectrum825 scans: 1882,
15	gi|31981690|ref|NP_112442.2|	heat shock cognate 71 kDa protein [Mus musculus]	1438	70827	40	40	24	24	11182	1	1	1	991.502	1980.99	2	1980.99	-0.0013	0	68.54	2.7e-06	K	TVTNAVVTVPAYFNDSQR	Q					Spectrum7667 scans: 9103,
15	gi|31981690|ref|NP_112442.2|	heat shock cognate 71 kDa protein [Mus musculus]	1438	70827	40	40	24	24	12762	1	1	1	754.053	2259.14	3	2259.14	-0.0004	0	55.2	6.6e-05	K	SINPDEAVAYGAAVQAAILSGDK	S					Spectrum16480 scans: 18659,
15	gi|31981690|ref|NP_112442.2|	heat shock cognate 71 kDa protein [Mus musculus]	1438	70827	40	40	24	24	12763	1	1	1	754.053	2259.14	3	2259.14	0.0003	0	61.9	1.3e-05	K	SINPDEAVAYGAAVQAAILSGDK	S					Spectrum11625 scans: 13261,
15	gi|31981690|ref|NP_112442.2|	heat shock cognate 71 kDa protein [Mus musculus]	1438	70827	40	40	24	24	12764	1	1	1	1130.58	2259.14	2	2259.14	0.0007	0	105.35	6.5e-10	K	SINPDEAVAYGAAVQAAILSGDK	S					Spectrum11626 scans: 13262,
15	gi|31981690|ref|NP_112442.2|	heat shock cognate 71 kDa protein [Mus musculus]	1438	70827	40	40	24	24	14730	1	1	0	925.446	2773.32	3	2773.32	-0.003	0	48.33	0.00048	K	QTQTFTTYSDNQPGVLIQVYEGER	A					Spectrum8964 scans: 10466,
15	gi|31981690|ref|NP_112442.2|	heat shock cognate 71 kDa protein [Mus musculus]	1438	70827	40	40	24	24	14731	1	1	0	1387.67	2773.32	2	2773.32	-0.002	0	117.6	5.5e-11	K	QTQTFTTYSDNQPGVLIQVYEGER	A					Spectrum8990 scans: 10493,
15	gi|31981690|ref|NP_112442.2|	heat shock cognate 71 kDa protein [Mus musculus]	1438	70827	40	40	24	24	14732	1	1	0	925.447	2773.32	3	2773.32	-0.0014	0	42.98	0.0017	K	QTQTFTTYSDNQPGVLIQVYEGER	A					Spectrum9119 scans: 10629,
15	gi|31981690|ref|NP_112442.2|	heat shock cognate 71 kDa protein [Mus musculus]	1438	70827	40	40	24	24	14733	1	1	0	925.447	2773.32	3	2773.32	-0.0014	0	65.72	9e-06	K	QTQTFTTYSDNQPGVLIQVYEGER	A					Spectrum9001 scans: 10505,
15	gi|31981690|ref|NP_112442.2|	heat shock cognate 71 kDa protein [Mus musculus]	1438	70827	40	40	24	24	14734	1	1	0	1387.67	2773.32	2	2773.32	0.0001	0	93.77	1.3e-08	K	QTQTFTTYSDNQPGVLIQVYEGER	A					Spectrum9093 scans: 10602,
15	gi|31981690|ref|NP_112442.2|	heat shock cognate 71 kDa protein [Mus musculus]	1438	70827	40	40	24	24	15181	1	1	1	999.823	2996.45	3	2996.45	-0.0016	0	44.91	0.00087	R	TLSSSTQASIEIDSLYEGIDFYTSITR	A					Spectrum13681 scans: 15423,
16	gi|242332583|ref|NP_851993.3|	protein prune homolog 2 [Mus musculus]	1375	339306	39	39	31	31	2037	1	1	1	523.24	1044.47	2	1044.47	-0.0002	0	44.87	0.00072	K	DSHMLEASR	L					Spectrum1592 scans: 2688,
16	gi|242332583|ref|NP_851993.3|	protein prune homolog 2 [Mus musculus]	1375	339306	39	39	31	31	2130	1	1	1	527.762	1053.51	2	1053.51	0	0	38.85	0.0023	K	SPVLDSHGDK	S					Spectrum1154 scans: 2228,
16	gi|242332583|ref|NP_851993.3|	protein prune homolog 2 [Mus musculus]	1375	339306	39	39	31	31	3658	1	1	1	602.302	1202.59	2	1202.59	0.0001	0	54.88	4.5e-05	R	NLGEANTTLDR	I					Spectrum2445 scans: 3586,
16	gi|242332583|ref|NP_851993.3|	protein prune homolog 2 [Mus musculus]	1375	339306	39	39	31	31	4173	1	1	1	623.777	1245.54	2	1245.54	-0.0005	1	25.96	0.037	R	RTSDSTFQPK	S	Phospho (ST)	0.0040000000.0			Spectrum1419 scans: 2506,
16	gi|242332583|ref|NP_851993.3|	protein prune homolog 2 [Mus musculus]	1375	339306	39	39	31	31	5003	1	1	1	659.877	1317.74	2	1317.74	-0.0002	0	41.19	0.0008	K	QLEQVHAVIGPK	S					Spectrum3430 scans: 4627,
16	gi|242332583|ref|NP_851993.3|	protein prune homolog 2 [Mus musculus]	1375	339306	39	39	31	31	5005	1	1	1	659.878	1317.74	2	1317.74	0.0005	0	41.67	0.0007	K	QLEQVHAVIGPK	S					Spectrum3378 scans: 4571,
16	gi|242332583|ref|NP_851993.3|	protein prune homolog 2 [Mus musculus]	1375	339306	39	39	31	31	5021	1	1	1	661.323	1320.63	2	1320.63	-0.0003	0	59.32	2.4e-05	R	SLEALSPGNYDR	D					Spectrum5415 scans: 6735,
16	gi|242332583|ref|NP_851993.3|	protein prune homolog 2 [Mus musculus]	1375	339306	39	39	31	31	5495	1	1	1	687.325	1372.64	2	1372.64	-0.0009	0	73.08	8.1e-07	R	QAAPDSLDTWNR	V					Spectrum4926 scans: 6220,
16	gi|242332583|ref|NP_851993.3|	protein prune homolog 2 [Mus musculus]	1375	339306	39	39	31	31	5570	1	1	1	691.351	1380.69	2	1380.69	-0.0012	0	42.58	0.001	K	LPGEDQNGLVDPK	A					Spectrum3715 scans: 4940,
16	gi|242332583|ref|NP_851993.3|	protein prune homolog 2 [Mus musculus]	1375	339306	39	39	31	31	7029	1	1	1	762.868	1523.72	2	1523.72	0.0001	0	86.86	3.8e-08	R	DEINLHQLNDEGK	L					Spectrum4073 scans: 5317,
16	gi|242332583|ref|NP_851993.3|	protein prune homolog 2 [Mus musculus]	1375	339306	39	39	31	31	7031	1	1	1	762.868	1523.72	2	1523.72	0.0001	0	71.29	1.4e-06	R	DEINLHQLNDEGK	L					Spectrum4097 scans: 5343,
16	gi|242332583|ref|NP_851993.3|	protein prune homolog 2 [Mus musculus]	1375	339306	39	39	31	31	7562	1	1	1	792.915	1583.82	2	1583.82	0.0003	0	30.11	0.015	R	ENIPELEQLSIGSR	E					Spectrum8188 scans: 9650,
16	gi|242332583|ref|NP_851993.3|	protein prune homolog 2 [Mus musculus]	1375	339306	39	39	31	31	7582	1	1	1	794.816	1587.62	2	1587.62	-0.0011	0	64.51	3.3e-06	R	ESSPSSYDDPSMMR	L					Spectrum3283 scans: 4471,
16	gi|242332583|ref|NP_851993.3|	protein prune homolog 2 [Mus musculus]	1375	339306	39	39	31	31	7897	1	1	1	813.886	1625.76	2	1625.76	-0.0003	0	51.99	0.00017	K	DSLVEFDEEFIQR	Q					Spectrum10306 scans: 11876,
16	gi|242332583|ref|NP_851993.3|	protein prune homolog 2 [Mus musculus]	1375	339306	39	39	31	31	7941	1	1	1	816.412	1630.81	2	1630.81	-0.0012	0	46.74	0.0005	K	EAALGSGVNGAPWAFGK	K					Spectrum8427 scans: 9901,
16	gi|242332583|ref|NP_851993.3|	protein prune homolog 2 [Mus musculus]	1375	339306	39	39	31	31	8441	1	1	1	561.641	1681.9	3	1681.9	0.0007	0	40.54	0.00098	K	LSITLVGSHVLGSEDR	T					Spectrum7866 scans: 9312,
16	gi|242332583|ref|NP_851993.3|	protein prune homolog 2 [Mus musculus]	1375	339306	39	39	31	31	9439	1	1	1	592.304	1773.89	3	1773.89	-0.0006	1	31.5	0.015	K	EIANKPVDKDNGFEAK	D					Spectrum1429 scans: 2517,
16	gi|242332583|ref|NP_851993.3|	protein prune homolog 2 [Mus musculus]	1375	339306	39	39	31	31	9544	1	1	1	892.98	1783.94	2	1783.95	-0.0007	1	46.75	0.00025	K	EILELEEDEKVIPTK	G					Spectrum6854 scans: 8249,
16	gi|242332583|ref|NP_851993.3|	protein prune homolog 2 [Mus musculus]	1375	339306	39	39	31	31	9870	1	1	1	910.409	1818.8	2	1818.81	-0.0016	0	56.6	5.9e-05	K	SDPWESEFGQPELGNK	E					Spectrum7801 scans: 9244,
16	gi|242332583|ref|NP_851993.3|	protein prune homolog 2 [Mus musculus]	1375	339306	39	39	31	31	9907	1	1	1	911.944	1821.87	2	1821.87	-0.0012	0	36.28	0.0053	K	LTLSEGHPETPVDGDAGK	Q					Spectrum2848 scans: 4011,
16	gi|242332583|ref|NP_851993.3|	protein prune homolog 2 [Mus musculus]	1375	339306	39	39	31	31	9909	1	1	1	608.299	1821.87	3	1821.87	-0.0004	0	50.9	0.00017	K	LTLSEGHPETPVDGDAGK	Q					Spectrum2836 scans: 3999,
16	gi|242332583|ref|NP_851993.3|	protein prune homolog 2 [Mus musculus]	1375	339306	39	39	31	31	10010	1	1	1	917.953	1833.89	2	1833.89	-0.0007	0	63.02	1.1e-05	K	TGQLIANSIWDSVMGDK	N					Spectrum12012 scans: 13667,
16	gi|242332583|ref|NP_851993.3|	protein prune homolog 2 [Mus musculus]	1375	339306	39	39	31	31	10402	1	1	1	631.283	1890.83	3	1890.83	-0.0005	0	44.87	0.00084	K	YSEYSHAYQEGDLTTK	R					Spectrum2472 scans: 3614,
16	gi|242332583|ref|NP_851993.3|	protein prune homolog 2 [Mus musculus]	1375	339306	39	39	31	31	11874	1	1	1	705.046	2112.12	3	2112.12	-0.0003	0	27.55	0.024	R	NKPLNSLALEEVAGLSSQSR	N					Spectrum8002 scans: 9455,
16	gi|242332583|ref|NP_851993.3|	protein prune homolog 2 [Mus musculus]	1375	339306	39	39	31	31	12164	1	1	1	1080.05	2158.09	2	2158.09	0.0004	0	133.28	8e-13	K	QLDSDANQLSQLVILDQMK	D					Spectrum10554 scans: 12136,
16	gi|242332583|ref|NP_851993.3|	protein prune homolog 2 [Mus musculus]	1375	339306	39	39	31	31	12693	1	1	1	749.041	2244.1	3	2244.1	-0.0008	1	30.71	0.021	K	RQEENELGFLEIVEPEGTR	I					Spectrum10075 scans: 11633,
16	gi|242332583|ref|NP_851993.3|	protein prune homolog 2 [Mus musculus]	1375	339306	39	39	31	31	12775	1	1	1	1132.05	2262.08	2	2262.08	0.0001	0	112.43	2e-10	K	DAEFPAEGLEVLATSSQQSQR	N					Spectrum9609 scans: 11143,
16	gi|242332583|ref|NP_851993.3|	protein prune homolog 2 [Mus musculus]	1375	339306	39	39	31	31	12826	1	1	1	757.992	2270.95	3	2270.96	-0.0025	0	42.55	0.0015	R	DQEFSSSDAFEHQDISSASGK	I					Spectrum4203 scans: 5456,
16	gi|242332583|ref|NP_851993.3|	protein prune homolog 2 [Mus musculus]	1375	339306	39	39	31	31	12827	1	1	1	1136.48	2270.95	2	2270.96	-0.0014	0	100.82	2.3e-09	R	DQEFSSSDAFEHQDISSASGK	I					Spectrum4212 scans: 5465,
16	gi|242332583|ref|NP_851993.3|	protein prune homolog 2 [Mus musculus]	1375	339306	39	39	31	31	12828	1	1	1	1136.48	2270.96	2	2270.96	-0.0012	0	109.36	3.5e-10	R	DQEFSSSDAFEHQDISSASGK	I					Spectrum4222 scans: 5476,
16	gi|242332583|ref|NP_851993.3|	protein prune homolog 2 [Mus musculus]	1375	339306	39	39	31	31	13835	1	1	1	835.09	2502.25	3	2502.25	-0.0014	0	45.4	0.00065	R	VINPGEQSDGELGFPETSSSLVLK	E					Spectrum8865 scans: 10362,
16	gi|242332583|ref|NP_851993.3|	protein prune homolog 2 [Mus musculus]	1375	339306	39	39	31	31	13836	1	1	1	1252.13	2502.25	2	2502.25	0.0009	0	94.02	9.2e-09	R	VINPGEQSDGELGFPETSSSLVLK	E					Spectrum8872 scans: 10370,
16	gi|242332583|ref|NP_851993.3|	protein prune homolog 2 [Mus musculus]	1375	339306	39	39	31	31	13837	1	1	1	1252.13	2502.25	2	2502.25	0.0026	0	49.81	0.00024	R	VINPGEQSDGELGFPETSSSLVLK	E					Spectrum8867 scans: 10364,
16	gi|242332583|ref|NP_851993.3|	protein prune homolog 2 [Mus musculus]	1375	339306	39	39	31	31	13973	1	1	1	848.031	2541.07	3	2541.07	-0.0016	1	28.7	0.045	K	SSGQESESIPEYTAEEEREDNR	L					Spectrum2805 scans: 3966,
16	gi|242332583|ref|NP_851993.3|	protein prune homolog 2 [Mus musculus]	1375	339306	39	39	31	31	14013	1	1	1	849.75	2546.23	3	2546.23	-0.0014	0	57.21	5.1e-05	K	QPEQSEDHQVLAVDYILVSHEK	D	Gln->pyro-Glu (N-term Q)	2.0000000000000000000000.0			Spectrum9128 scans: 10638,
16	gi|242332583|ref|NP_851993.3|	protein prune homolog 2 [Mus musculus]	1375	339306	39	39	31	31	14382	1	1	1	883.126	2646.36	3	2646.36	-0.0006	0	44.38	0.00064	K	VAISTVNMTLEDYLLHGNITSDLK	A					Spectrum11865 scans: 13513,
16	gi|242332583|ref|NP_851993.3|	protein prune homolog 2 [Mus musculus]	1375	339306	39	39	31	31	14729	1	1	1	925.148	2772.42	3	2772.42	-0.0004	0	52.91	8.7e-05	R	DDIINVLQESQLSAQGLSLEQTMLK	D					Spectrum12618 scans: 14305,
16	gi|242332583|ref|NP_851993.3|	protein prune homolog 2 [Mus musculus]	1375	339306	39	39	31	31	14833	1	1	1	944.114	2829.32	3	2829.32	-0.0012	1	86.82	7.5e-08	K	DKDSGQQTAMSPAAGDLPAETLTQGQGR	E					Spectrum5480 scans: 6803,
16	gi|242332583|ref|NP_851993.3|	protein prune homolog 2 [Mus musculus]	1375	339306	39	39	31	31	14834	1	1	1	944.114	2829.32	3	2829.32	-0.0008	1	30.15	0.034	K	DKDSGQQTAMSPAAGDLPAETLTQGQGR	E					Spectrum5525 scans: 6851,
17	gi|124517693|ref|NP_001074906.1|	fibulin-2 isoform b precursor [Mus musculus]	1351	126414	45	45	19	19	1064	1	1	1	464.746	927.477	2	927.477	-0.0003	0	35.36	0.0026	R	GAPQLDTAR	E					Spectrum16730 scans: 18942,
17	gi|124517693|ref|NP_001074906.1|	fibulin-2 isoform b precursor [Mus musculus]	1351	126414	45	45	19	19	1066	1	1	1	464.746	927.477	2	927.477	-0.0001	0	49.5	0.0001	R	GAPQLDTAR	E					Spectrum1728 scans: 2831,
17	gi|124517693|ref|NP_001074906.1|	fibulin-2 isoform b precursor [Mus musculus]	1351	126414	45	45	19	19	2110	1	1	1	526.293	1050.57	2	1050.57	-0.0004	0	45.17	0.00031	R	QGSVTTFLAK	M					Spectrum5888 scans: 7234,
17	gi|124517693|ref|NP_001074906.1|	fibulin-2 isoform b precursor [Mus musculus]	1351	126414	45	45	19	19	2111	1	1	1	526.293	1050.57	2	1050.57	-0.0001	0	49.87	0.00011	R	QGSVTTFLAK	M					Spectrum5770 scans: 7110,
17	gi|124517693|ref|NP_001074906.1|	fibulin-2 isoform b precursor [Mus musculus]	1351	126414	45	45	19	19	2253	1	1	1	534.257	1066.5	2	1066.5	-0.0005	0	53.03	3e-05	R	DFALDVEMK	L					Spectrum8121 scans: 9580,
17	gi|124517693|ref|NP_001074906.1|	fibulin-2 isoform b precursor [Mus musculus]	1351	126414	45	45	19	19	2673	1	1	1	555.755	1109.5	2	1109.5	-0.0007	0	28.44	0.016	R	FDCPPNYVR	V					Spectrum4843 scans: 6133,
17	gi|124517693|ref|NP_001074906.1|	fibulin-2 isoform b precursor [Mus musculus]	1351	126414	45	45	19	19	2766	1	1	1	560.214	1118.41	2	1118.41	0.0002	0	51.11	3.2e-05	R	VSEMEMASR	E	Phospho (ST)	0.000000040.0			Spectrum2011 scans: 3128,
17	gi|124517693|ref|NP_001074906.1|	fibulin-2 isoform b precursor [Mus musculus]	1351	126414	45	45	19	19	2770	1	1	1	560.299	1118.58	2	1118.58	-0.0006	0	30.66	0.009	R	RPPEPEAAPR	R					Spectrum16770 scans: 19007,
17	gi|124517693|ref|NP_001074906.1|	fibulin-2 isoform b precursor [Mus musculus]	1351	126414	45	45	19	19	2771	1	1	1	560.299	1118.58	2	1118.58	-0.0002	0	51.98	6e-05	R	RPPEPEAAPR	R					Spectrum933 scans: 1996,
17	gi|124517693|ref|NP_001074906.1|	fibulin-2 isoform b precursor [Mus musculus]	1351	126414	45	45	19	19	2772	1	1	1	560.299	1118.58	2	1118.58	-0.0002	0	46.01	0.00024	R	RPPEPEAAPR	R					Spectrum1050 scans: 2119,
17	gi|124517693|ref|NP_001074906.1|	fibulin-2 isoform b precursor [Mus musculus]	1351	126414	45	45	19	19	2773	1	1	1	560.299	1118.58	2	1118.58	-0.0001	0	51.58	6.5e-05	R	RPPEPEAAPR	R					Spectrum16772 scans: 19012,
17	gi|124517693|ref|NP_001074906.1|	fibulin-2 isoform b precursor [Mus musculus]	1351	126414	45	45	19	19	3309	1	1	1	586.273	1170.53	2	1170.53	-0.0002	0	30.74	0.0097	K	GNEEGYFVTR	R					Spectrum16678 scans: 18878,
17	gi|124517693|ref|NP_001074906.1|	fibulin-2 isoform b precursor [Mus musculus]	1351	126414	45	45	19	19	3310	1	1	1	586.273	1170.53	2	1170.53	0.0001	0	65.39	3.8e-06	K	GNEEGYFVTR	R					Spectrum4278 scans: 5535,
17	gi|124517693|ref|NP_001074906.1|	fibulin-2 isoform b precursor [Mus musculus]	1351	126414	45	45	19	19	3311	1	1	1	586.273	1170.53	2	1170.53	0.0002	0	63.52	5.8e-06	K	GNEEGYFVTR	R					Spectrum4406 scans: 5672,
17	gi|124517693|ref|NP_001074906.1|	fibulin-2 isoform b precursor [Mus musculus]	1351	126414	45	45	19	19	3577	1	1	1	598.282	1194.55	2	1194.55	0.0002	1	44.56	0.00043	R	RVSEMEMASR	E					Spectrum1773 scans: 2878,
17	gi|124517693|ref|NP_001074906.1|	fibulin-2 isoform b precursor [Mus musculus]	1351	126414	45	45	19	19	3578	1	1	1	399.19	1194.55	3	1194.55	0.0003	1	38.06	0.0018	R	RVSEMEMASR	E					Spectrum1791 scans: 2897,
17	gi|124517693|ref|NP_001074906.1|	fibulin-2 isoform b precursor [Mus musculus]	1351	126414	45	45	19	19	4264	1	1	1	628.326	1254.64	2	1254.64	-0.001	0	45.21	0.0004	R	SVMQEGAAPLPR	S					Spectrum4035 scans: 5277,
17	gi|124517693|ref|NP_001074906.1|	fibulin-2 isoform b precursor [Mus musculus]	1351	126414	45	45	19	19	4265	1	1	1	628.326	1254.64	2	1254.64	-0.0009	0	53.12	6.4e-05	R	SVMQEGAAPLPR	S					Spectrum4116 scans: 5364,
17	gi|124517693|ref|NP_001074906.1|	fibulin-2 isoform b precursor [Mus musculus]	1351	126414	45	45	19	19	4266	1	1	1	628.327	1254.64	2	1254.64	-0.0006	0	61.84	8.4e-06	R	SVMQEGAAPLPR	S					Spectrum3898 scans: 5133,
17	gi|124517693|ref|NP_001074906.1|	fibulin-2 isoform b precursor [Mus musculus]	1351	126414	45	45	19	19	4267	1	1	1	628.327	1254.64	2	1254.64	-0.0004	0	50.33	0.00012	R	SVMQEGAAPLPR	S					Spectrum4092 scans: 5338,
17	gi|124517693|ref|NP_001074906.1|	fibulin-2 isoform b precursor [Mus musculus]	1351	126414	45	45	19	19	4268	1	1	1	628.327	1254.64	2	1254.64	-0.0001	0	50.38	0.00012	R	SVMQEGAAPLPR	S					Spectrum4128 scans: 5377,
17	gi|124517693|ref|NP_001074906.1|	fibulin-2 isoform b precursor [Mus musculus]	1351	126414	45	45	19	19	4269	1	1	1	628.327	1254.64	2	1254.64	-0.0001	0	59.24	1.5e-05	R	SVMQEGAAPLPR	S					Spectrum4103 scans: 5350,
17	gi|124517693|ref|NP_001074906.1|	fibulin-2 isoform b precursor [Mus musculus]	1351	126414	45	45	19	19	4624	1	1	1	638.264	1274.51	2	1274.51	-0.0008	1	45.55	0.00022	R	RVSEMEMASR	E	Phospho (ST)	0.0000000040.0			Spectrum1826 scans: 2934,
17	gi|124517693|ref|NP_001074906.1|	fibulin-2 isoform b precursor [Mus musculus]	1351	126414	45	45	19	19	4947	1	1	1	656.854	1311.69	2	1311.69	-0.0008	0	37.37	0.0025	R	SPARPGFPVQEK	E					Spectrum2419 scans: 3558,
17	gi|124517693|ref|NP_001074906.1|	fibulin-2 isoform b precursor [Mus musculus]	1351	126414	45	45	19	19	4948	1	1	1	438.239	1311.69	3	1311.69	0.0005	0	41.73	0.0008	R	SPARPGFPVQEK	E					Spectrum2424 scans: 3564,
17	gi|124517693|ref|NP_001074906.1|	fibulin-2 isoform b precursor [Mus musculus]	1351	126414	45	45	19	19	5016	1	1	1	660.867	1319.72	2	1319.72	-0.0002	0	99.07	1.6e-09	R	LNAYTGVVSLQR	S					Spectrum6111 scans: 7468,
17	gi|124517693|ref|NP_001074906.1|	fibulin-2 isoform b precursor [Mus musculus]	1351	126414	45	45	19	19	5017	1	1	1	660.867	1319.72	2	1319.72	-0.0002	0	54.58	4.6e-05	R	LNAYTGVVSLQR	S					Spectrum16643 scans: 18834,
17	gi|124517693|ref|NP_001074906.1|	fibulin-2 isoform b precursor [Mus musculus]	1351	126414	45	45	19	19	5792	1	1	1	467.894	1400.66	3	1400.66	-0.0002	0	27.6	0.03	K	YAAGHTVHLSSCR	A					Spectrum1566 scans: 2661,
17	gi|124517693|ref|NP_001074906.1|	fibulin-2 isoform b precursor [Mus musculus]	1351	126414	45	45	19	19	5793	1	1	1	701.339	1400.66	2	1400.66	0.0008	0	48.66	0.00022	K	YAAGHTVHLSSCR	A					Spectrum1584 scans: 2679,
17	gi|124517693|ref|NP_001074906.1|	fibulin-2 isoform b precursor [Mus musculus]	1351	126414	45	45	19	19	8260	1	1	1	832.897	1663.78	2	1663.78	-0.0009	0	89.21	2.5e-08	R	AEEDIDPNSVHSVPR	G					Spectrum2305 scans: 3439,
17	gi|124517693|ref|NP_001074906.1|	fibulin-2 isoform b precursor [Mus musculus]	1351	126414	45	45	19	19	8263	1	1	1	555.601	1663.78	3	1663.78	-0.0002	0	30.18	0.024	R	AEEDIDPNSVHSVPR	G					Spectrum2407 scans: 3546,
17	gi|124517693|ref|NP_001074906.1|	fibulin-2 isoform b precursor [Mus musculus]	1351	126414	45	45	19	19	8717	1	1	1	853.938	1705.86	2	1705.86	-0.0013	0	68.48	2.4e-06	K	AGPEENLIPDAQVTPR	S					Spectrum6087 scans: 7442,
17	gi|124517693|ref|NP_001074906.1|	fibulin-2 isoform b precursor [Mus musculus]	1351	126414	45	45	19	19	9420	1	1	1	886.993	1771.97	2	1771.97	-0.0008	0	75.82	2e-07	R	IGPAPAFAGDTISLTITK	G					Spectrum9770 scans: 11312,
17	gi|124517693|ref|NP_001074906.1|	fibulin-2 isoform b precursor [Mus musculus]	1351	126414	45	45	19	19	9422	1	1	1	886.993	1771.97	2	1771.97	-0.0007	0	108.12	1.2e-10	R	IGPAPAFAGDTISLTITK	G					Spectrum9531 scans: 11062,
17	gi|124517693|ref|NP_001074906.1|	fibulin-2 isoform b precursor [Mus musculus]	1351	126414	45	45	19	19	11087	1	1	1	984.481	1966.95	2	1966.95	-0.0023	1	53.23	0.00011	R	FRAEEDIDPNSVHSVPR	G					Spectrum3011 scans: 4183,
17	gi|124517693|ref|NP_001074906.1|	fibulin-2 isoform b precursor [Mus musculus]	1351	126414	45	45	19	19	11088	1	1	1	656.657	1966.95	3	1966.95	-0.0013	1	35.18	0.0065	R	FRAEEDIDPNSVHSVPR	G					Spectrum2967 scans: 4136,
17	gi|124517693|ref|NP_001074906.1|	fibulin-2 isoform b precursor [Mus musculus]	1351	126414	45	45	19	19	11090	1	1	1	656.657	1966.95	3	1966.95	-0.0009	1	47.9	0.00036	R	FRAEEDIDPNSVHSVPR	G					Spectrum3083 scans: 4260,
17	gi|124517693|ref|NP_001074906.1|	fibulin-2 isoform b precursor [Mus musculus]	1351	126414	45	45	19	19	11091	1	1	1	656.657	1966.95	3	1966.95	-0.0006	1	34.6	0.0083	R	FRAEEDIDPNSVHSVPR	G					Spectrum3237 scans: 4422,
17	gi|124517693|ref|NP_001074906.1|	fibulin-2 isoform b precursor [Mus musculus]	1351	126414	45	45	19	19	11092	1	1	1	656.657	1966.95	3	1966.95	0	1	44.48	0.00085	R	FRAEEDIDPNSVHSVPR	G					Spectrum2970 scans: 4140,
17	gi|124517693|ref|NP_001074906.1|	fibulin-2 isoform b precursor [Mus musculus]	1351	126414	45	45	19	19	11093	1	1	1	984.482	1966.95	2	1966.95	0	1	58.86	3.1e-05	R	FRAEEDIDPNSVHSVPR	G					Spectrum3073 scans: 4249,
17	gi|124517693|ref|NP_001074906.1|	fibulin-2 isoform b precursor [Mus musculus]	1351	126414	45	45	19	19	11094	1	1	1	984.482	1966.95	2	1966.95	0.0001	1	43.58	0.001	R	FRAEEDIDPNSVHSVPR	G					Spectrum3029 scans: 4202,
17	gi|124517693|ref|NP_001074906.1|	fibulin-2 isoform b precursor [Mus musculus]	1351	126414	45	45	19	19	13026	1	1	1	1154.08	2306.15	2	2306.16	-0.0035	0	33.48	0.009	R	SESAQVSPNTIPLPVPQPNTCK	D					Spectrum7235 scans: 8649,
17	gi|124517693|ref|NP_001074906.1|	fibulin-2 isoform b precursor [Mus musculus]	1351	126414	45	45	19	19	13280	1	1	1	790.102	2367.28	3	2367.29	-0.0023	0	65.06	1.6e-06	R	ITHYQLNFQTGLLVPAHIFR	I					Spectrum10535 scans: 12116,
17	gi|124517693|ref|NP_001074906.1|	fibulin-2 isoform b precursor [Mus musculus]	1351	126414	45	45	19	19	13282	1	1	1	790.102	2367.28	3	2367.29	-0.001	0	47.07	0.0001	R	ITHYQLNFQTGLLVPAHIFR	I					Spectrum10546 scans: 12128,
17	gi|124517693|ref|NP_001074906.1|	fibulin-2 isoform b precursor [Mus musculus]	1351	126414	45	45	19	19	13561	1	1	1	817.427	2449.26	3	2449.26	-0.0004	0	45.5	0.00034	R	AQVSPSPETPEEIPQHPQLLPR	F					Spectrum5854 scans: 7198,
17	gi|124517704|ref|NP_032018.2|	fibulin-2 isoform a precursor [Mus musculus]	1351	131746	45	45	19	19	1064	1	0	1	464.746	927.477	2	927.477	-0.0003	0	35.36	0.0026	R	GAPQLDTAR	E					Spectrum16730 scans: 18942,
17	gi|124517704|ref|NP_032018.2|	fibulin-2 isoform a precursor [Mus musculus]	1351	131746	45	45	19	19	1066	1	0	1	464.746	927.477	2	927.477	-0.0001	0	49.5	0.0001	R	GAPQLDTAR	E					Spectrum1728 scans: 2831,
17	gi|124517704|ref|NP_032018.2|	fibulin-2 isoform a precursor [Mus musculus]	1351	131746	45	45	19	19	2110	1	0	1	526.293	1050.57	2	1050.57	-0.0004	0	45.17	0.00031	R	QGSVTTFLAK	M					Spectrum5888 scans: 7234,
17	gi|124517704|ref|NP_032018.2|	fibulin-2 isoform a precursor [Mus musculus]	1351	131746	45	45	19	19	2111	1	0	1	526.293	1050.57	2	1050.57	-0.0001	0	49.87	0.00011	R	QGSVTTFLAK	M					Spectrum5770 scans: 7110,
17	gi|124517704|ref|NP_032018.2|	fibulin-2 isoform a precursor [Mus musculus]	1351	131746	45	45	19	19	2253	1	0	1	534.257	1066.5	2	1066.5	-0.0005	0	53.03	3e-05	R	DFALDVEMK	L					Spectrum8121 scans: 9580,
17	gi|124517704|ref|NP_032018.2|	fibulin-2 isoform a precursor [Mus musculus]	1351	131746	45	45	19	19	2673	1	0	1	555.755	1109.5	2	1109.5	-0.0007	0	28.44	0.016	R	FDCPPNYVR	V					Spectrum4843 scans: 6133,
17	gi|124517704|ref|NP_032018.2|	fibulin-2 isoform a precursor [Mus musculus]	1351	131746	45	45	19	19	2766	1	0	1	560.214	1118.41	2	1118.41	0.0002	0	51.11	3.2e-05	R	VSEMEMASR	E	Phospho (ST)	0.000000040.0			Spectrum2011 scans: 3128,
17	gi|124517704|ref|NP_032018.2|	fibulin-2 isoform a precursor [Mus musculus]	1351	131746	45	45	19	19	2770	1	0	1	560.299	1118.58	2	1118.58	-0.0006	0	30.66	0.009	R	RPPEPEAAPR	R					Spectrum16770 scans: 19007,
17	gi|124517704|ref|NP_032018.2|	fibulin-2 isoform a precursor [Mus musculus]	1351	131746	45	45	19	19	2771	1	0	1	560.299	1118.58	2	1118.58	-0.0002	0	51.98	6e-05	R	RPPEPEAAPR	R					Spectrum933 scans: 1996,
17	gi|124517704|ref|NP_032018.2|	fibulin-2 isoform a precursor [Mus musculus]	1351	131746	45	45	19	19	2772	1	0	1	560.299	1118.58	2	1118.58	-0.0002	0	46.01	0.00024	R	RPPEPEAAPR	R					Spectrum1050 scans: 2119,
17	gi|124517704|ref|NP_032018.2|	fibulin-2 isoform a precursor [Mus musculus]	1351	131746	45	45	19	19	2773	1	0	1	560.299	1118.58	2	1118.58	-0.0001	0	51.58	6.5e-05	R	RPPEPEAAPR	R					Spectrum16772 scans: 19012,
17	gi|124517704|ref|NP_032018.2|	fibulin-2 isoform a precursor [Mus musculus]	1351	131746	45	45	19	19	3309	1	0	1	586.273	1170.53	2	1170.53	-0.0002	0	30.74	0.0097	K	GNEEGYFVTR	R					Spectrum16678 scans: 18878,
17	gi|124517704|ref|NP_032018.2|	fibulin-2 isoform a precursor [Mus musculus]	1351	131746	45	45	19	19	3310	1	0	1	586.273	1170.53	2	1170.53	0.0001	0	65.39	3.8e-06	K	GNEEGYFVTR	R					Spectrum4278 scans: 5535,
17	gi|124517704|ref|NP_032018.2|	fibulin-2 isoform a precursor [Mus musculus]	1351	131746	45	45	19	19	3311	1	0	1	586.273	1170.53	2	1170.53	0.0002	0	63.52	5.8e-06	K	GNEEGYFVTR	R					Spectrum4406 scans: 5672,
17	gi|124517704|ref|NP_032018.2|	fibulin-2 isoform a precursor [Mus musculus]	1351	131746	45	45	19	19	3577	1	0	1	598.282	1194.55	2	1194.55	0.0002	1	44.56	0.00043	R	RVSEMEMASR	E					Spectrum1773 scans: 2878,
17	gi|124517704|ref|NP_032018.2|	fibulin-2 isoform a precursor [Mus musculus]	1351	131746	45	45	19	19	3578	1	0	1	399.19	1194.55	3	1194.55	0.0003	1	38.06	0.0018	R	RVSEMEMASR	E					Spectrum1791 scans: 2897,
17	gi|124517704|ref|NP_032018.2|	fibulin-2 isoform a precursor [Mus musculus]	1351	131746	45	45	19	19	4264	1	0	1	628.326	1254.64	2	1254.64	-0.001	0	45.21	0.0004	R	SVMQEGAAPLPR	S					Spectrum4035 scans: 5277,
17	gi|124517704|ref|NP_032018.2|	fibulin-2 isoform a precursor [Mus musculus]	1351	131746	45	45	19	19	4265	1	0	1	628.326	1254.64	2	1254.64	-0.0009	0	53.12	6.4e-05	R	SVMQEGAAPLPR	S					Spectrum4116 scans: 5364,
17	gi|124517704|ref|NP_032018.2|	fibulin-2 isoform a precursor [Mus musculus]	1351	131746	45	45	19	19	4266	1	0	1	628.327	1254.64	2	1254.64	-0.0006	0	61.84	8.4e-06	R	SVMQEGAAPLPR	S					Spectrum3898 scans: 5133,
17	gi|124517704|ref|NP_032018.2|	fibulin-2 isoform a precursor [Mus musculus]	1351	131746	45	45	19	19	4267	1	0	1	628.327	1254.64	2	1254.64	-0.0004	0	50.33	0.00012	R	SVMQEGAAPLPR	S					Spectrum4092 scans: 5338,
17	gi|124517704|ref|NP_032018.2|	fibulin-2 isoform a precursor [Mus musculus]	1351	131746	45	45	19	19	4268	1	0	1	628.327	1254.64	2	1254.64	-0.0001	0	50.38	0.00012	R	SVMQEGAAPLPR	S					Spectrum4128 scans: 5377,
17	gi|124517704|ref|NP_032018.2|	fibulin-2 isoform a precursor [Mus musculus]	1351	131746	45	45	19	19	4269	1	0	1	628.327	1254.64	2	1254.64	-0.0001	0	59.24	1.5e-05	R	SVMQEGAAPLPR	S					Spectrum4103 scans: 5350,
17	gi|124517704|ref|NP_032018.2|	fibulin-2 isoform a precursor [Mus musculus]	1351	131746	45	45	19	19	4624	1	0	1	638.264	1274.51	2	1274.51	-0.0008	1	45.55	0.00022	R	RVSEMEMASR	E	Phospho (ST)	0.0000000040.0			Spectrum1826 scans: 2934,
17	gi|124517704|ref|NP_032018.2|	fibulin-2 isoform a precursor [Mus musculus]	1351	131746	45	45	19	19	4947	1	0	1	656.854	1311.69	2	1311.69	-0.0008	0	37.37	0.0025	R	SPARPGFPVQEK	E					Spectrum2419 scans: 3558,
17	gi|124517704|ref|NP_032018.2|	fibulin-2 isoform a precursor [Mus musculus]	1351	131746	45	45	19	19	4948	1	0	1	438.239	1311.69	3	1311.69	0.0005	0	41.73	0.0008	R	SPARPGFPVQEK	E					Spectrum2424 scans: 3564,
17	gi|124517704|ref|NP_032018.2|	fibulin-2 isoform a precursor [Mus musculus]	1351	131746	45	45	19	19	5016	1	0	1	660.867	1319.72	2	1319.72	-0.0002	0	99.07	1.6e-09	R	LNAYTGVVSLQR	S					Spectrum6111 scans: 7468,
17	gi|124517704|ref|NP_032018.2|	fibulin-2 isoform a precursor [Mus musculus]	1351	131746	45	45	19	19	5017	1	0	1	660.867	1319.72	2	1319.72	-0.0002	0	54.58	4.6e-05	R	LNAYTGVVSLQR	S					Spectrum16643 scans: 18834,
17	gi|124517704|ref|NP_032018.2|	fibulin-2 isoform a precursor [Mus musculus]	1351	131746	45	45	19	19	5792	1	0	1	467.894	1400.66	3	1400.66	-0.0002	0	27.6	0.03	K	YAAGHTVHLSSCR	A					Spectrum1566 scans: 2661,
17	gi|124517704|ref|NP_032018.2|	fibulin-2 isoform a precursor [Mus musculus]	1351	131746	45	45	19	19	5793	1	0	1	701.339	1400.66	2	1400.66	0.0008	0	48.66	0.00022	K	YAAGHTVHLSSCR	A					Spectrum1584 scans: 2679,
17	gi|124517704|ref|NP_032018.2|	fibulin-2 isoform a precursor [Mus musculus]	1351	131746	45	45	19	19	8260	1	0	1	832.897	1663.78	2	1663.78	-0.0009	0	89.21	2.5e-08	R	AEEDIDPNSVHSVPR	G					Spectrum2305 scans: 3439,
17	gi|124517704|ref|NP_032018.2|	fibulin-2 isoform a precursor [Mus musculus]	1351	131746	45	45	19	19	8263	1	0	1	555.601	1663.78	3	1663.78	-0.0002	0	30.18	0.024	R	AEEDIDPNSVHSVPR	G					Spectrum2407 scans: 3546,
17	gi|124517704|ref|NP_032018.2|	fibulin-2 isoform a precursor [Mus musculus]	1351	131746	45	45	19	19	8717	1	0	1	853.938	1705.86	2	1705.86	-0.0013	0	68.48	2.4e-06	K	AGPEENLIPDAQVTPR	S					Spectrum6087 scans: 7442,
17	gi|124517704|ref|NP_032018.2|	fibulin-2 isoform a precursor [Mus musculus]	1351	131746	45	45	19	19	9420	1	0	1	886.993	1771.97	2	1771.97	-0.0008	0	75.82	2e-07	R	IGPAPAFAGDTISLTITK	G					Spectrum9770 scans: 11312,
17	gi|124517704|ref|NP_032018.2|	fibulin-2 isoform a precursor [Mus musculus]	1351	131746	45	45	19	19	9422	1	0	1	886.993	1771.97	2	1771.97	-0.0007	0	108.12	1.2e-10	R	IGPAPAFAGDTISLTITK	G					Spectrum9531 scans: 11062,
17	gi|124517704|ref|NP_032018.2|	fibulin-2 isoform a precursor [Mus musculus]	1351	131746	45	45	19	19	11087	1	0	1	984.481	1966.95	2	1966.95	-0.0023	1	53.23	0.00011	R	FRAEEDIDPNSVHSVPR	G					Spectrum3011 scans: 4183,
17	gi|124517704|ref|NP_032018.2|	fibulin-2 isoform a precursor [Mus musculus]	1351	131746	45	45	19	19	11088	1	0	1	656.657	1966.95	3	1966.95	-0.0013	1	35.18	0.0065	R	FRAEEDIDPNSVHSVPR	G					Spectrum2967 scans: 4136,
17	gi|124517704|ref|NP_032018.2|	fibulin-2 isoform a precursor [Mus musculus]	1351	131746	45	45	19	19	11090	1	0	1	656.657	1966.95	3	1966.95	-0.0009	1	47.9	0.00036	R	FRAEEDIDPNSVHSVPR	G					Spectrum3083 scans: 4260,
17	gi|124517704|ref|NP_032018.2|	fibulin-2 isoform a precursor [Mus musculus]	1351	131746	45	45	19	19	11091	1	0	1	656.657	1966.95	3	1966.95	-0.0006	1	34.6	0.0083	R	FRAEEDIDPNSVHSVPR	G					Spectrum3237 scans: 4422,
17	gi|124517704|ref|NP_032018.2|	fibulin-2 isoform a precursor [Mus musculus]	1351	131746	45	45	19	19	11092	1	0	1	656.657	1966.95	3	1966.95	0	1	44.48	0.00085	R	FRAEEDIDPNSVHSVPR	G					Spectrum2970 scans: 4140,
17	gi|124517704|ref|NP_032018.2|	fibulin-2 isoform a precursor [Mus musculus]	1351	131746	45	45	19	19	11093	1	0	1	984.482	1966.95	2	1966.95	0	1	58.86	3.1e-05	R	FRAEEDIDPNSVHSVPR	G					Spectrum3073 scans: 4249,
17	gi|124517704|ref|NP_032018.2|	fibulin-2 isoform a precursor [Mus musculus]	1351	131746	45	45	19	19	11094	1	0	1	984.482	1966.95	2	1966.95	0.0001	1	43.58	0.001	R	FRAEEDIDPNSVHSVPR	G					Spectrum3029 scans: 4202,
17	gi|124517704|ref|NP_032018.2|	fibulin-2 isoform a precursor [Mus musculus]	1351	131746	45	45	19	19	13026	1	0	1	1154.08	2306.15	2	2306.16	-0.0035	0	33.48	0.009	R	SESAQVSPNTIPLPVPQPNTCK	D					Spectrum7235 scans: 8649,
17	gi|124517704|ref|NP_032018.2|	fibulin-2 isoform a precursor [Mus musculus]	1351	131746	45	45	19	19	13280	1	0	1	790.102	2367.28	3	2367.29	-0.0023	0	65.06	1.6e-06	R	ITHYQLNFQTGLLVPAHIFR	I					Spectrum10535 scans: 12116,
17	gi|124517704|ref|NP_032018.2|	fibulin-2 isoform a precursor [Mus musculus]	1351	131746	45	45	19	19	13282	1	0	1	790.102	2367.28	3	2367.29	-0.001	0	47.07	0.0001	R	ITHYQLNFQTGLLVPAHIFR	I					Spectrum10546 scans: 12128,
17	gi|124517704|ref|NP_032018.2|	fibulin-2 isoform a precursor [Mus musculus]	1351	131746	45	45	19	19	13561	1	0	1	817.427	2449.26	3	2449.26	-0.0004	0	45.5	0.00034	R	AQVSPSPETPEEIPQHPQLLPR	F					Spectrum5854 scans: 7198,
18	gi|8394460|ref|NP_058659.1|	tropomodulin-3 [Mus musculus]	1339	39478	32	32	16	16	263	1	1	1	403.218	804.422	2	804.423	-0.0005	0	32.27	0.0036	K	LSESELK	Q					Spectrum1946 scans: 3060,
18	gi|8394460|ref|NP_058659.1|	tropomodulin-3 [Mus musculus]	1339	39478	32	32	16	16	567	1	1	1	425.706	849.398	2	849.398	0.0002	0	28.15	0.0077	K	SATGPFDR	E					Spectrum2816 scans: 3978,
18	gi|8394460|ref|NP_058659.1|	tropomodulin-3 [Mus musculus]	1339	39478	32	32	16	16	664	1	1	1	433.255	864.495	2	864.496	-0.0004	0	53.06	1.9e-05	R	LLSYLEK	Q					Spectrum5971 scans: 7321,
18	gi|8394460|ref|NP_058659.1|	tropomodulin-3 [Mus musculus]	1339	39478	32	32	16	16	1783	1	1	1	506.775	1011.53	2	1011.53	-0.0002	0	64.55	4e-06	K	TLEANTHVK	H					Spectrum1086 scans: 2157,
18	gi|8394460|ref|NP_058659.1|	tropomodulin-3 [Mus musculus]	1339	39478	32	32	16	16	1785	1	1	1	506.775	1011.53	2	1011.53	0.0001	0	57.49	2.1e-05	K	TLEANTHVK	H					Spectrum1149 scans: 2223,
18	gi|8394460|ref|NP_058659.1|	tropomodulin-3 [Mus musculus]	1339	39478	32	32	16	16	2509	1	1	1	546.765	1091.52	2	1091.52	-0.0005	0	58.42	1.6e-05	R	DNETLMELK	I					Spectrum5973 scans: 7323,
18	gi|8394460|ref|NP_058659.1|	tropomodulin-3 [Mus musculus]	1339	39478	32	32	16	16	2510	1	1	1	546.766	1091.52	2	1091.52	-0.0003	0	33.13	0.0055	R	DNETLMELK	I					Spectrum6048 scans: 7402,
18	gi|8394460|ref|NP_058659.1|	tropomodulin-3 [Mus musculus]	1339	39478	32	32	16	16	3108	1	1	1	578.34	1154.66	2	1154.67	-0.0012	0	51.35	7.4e-05	R	LVEVNLNNIK	N					Spectrum6762 scans: 8153,
18	gi|8394460|ref|NP_058659.1|	tropomodulin-3 [Mus musculus]	1339	39478	32	32	16	16	3109	1	1	1	578.34	1154.67	2	1154.67	-0.0008	0	45.12	0.00031	R	LVEVNLNNIK	N					Spectrum6869 scans: 8265,
18	gi|8394460|ref|NP_058659.1|	tropomodulin-3 [Mus musculus]	1339	39478	32	32	16	16	3685	1	1	1	602.816	1203.62	2	1203.62	-0.0003	0	61.82	8.5e-06	K	MLEENTNILK	F					Spectrum5407 scans: 6727,
18	gi|8394460|ref|NP_058659.1|	tropomodulin-3 [Mus musculus]	1339	39478	32	32	16	16	5089	1	1	1	664.822	1327.63	2	1327.63	-0.0005	0	47.3	0.00041	K	FGYQFTQQGPR	T					Spectrum5795 scans: 7136,
18	gi|8394460|ref|NP_058659.1|	tropomodulin-3 [Mus musculus]	1339	39478	32	32	16	16	5090	1	1	1	664.823	1327.63	2	1327.63	-0.0001	0	75.17	6.8e-07	K	FGYQFTQQGPR	T					Spectrum5751 scans: 7090,
18	gi|8394460|ref|NP_058659.1|	tropomodulin-3 [Mus musculus]	1339	39478	32	32	16	16	5091	1	1	1	664.823	1327.63	2	1327.63	-0.0001	0	60.36	2e-05	K	FGYQFTQQGPR	T					Spectrum5623 scans: 6954,
18	gi|8394460|ref|NP_058659.1|	tropomodulin-3 [Mus musculus]	1339	39478	32	32	16	16	5092	1	1	1	664.823	1327.63	2	1327.63	0.0005	0	47.57	0.00036	K	FGYQFTQQGPR	T					Spectrum16696 scans: 18900,
18	gi|8394460|ref|NP_058659.1|	tropomodulin-3 [Mus musculus]	1339	39478	32	32	16	16	6123	1	1	1	717.369	1432.72	2	1432.72	-0.0003	0	62.9	9.7e-06	R	QQLGTSVELEMAK	M					Spectrum5928 scans: 7276,
18	gi|8394460|ref|NP_058659.1|	tropomodulin-3 [Mus musculus]	1339	39478	32	32	16	16	6388	1	1	1	729.33	1456.65	2	1456.65	-0.0007	1	75.81	5.8e-07	K	DRDDYVPYTGEK	K					Spectrum2644 scans: 3795,
18	gi|8394460|ref|NP_058659.1|	tropomodulin-3 [Mus musculus]	1339	39478	32	32	16	16	6389	1	1	1	729.331	1456.65	2	1456.65	-0.0004	1	75.71	5.2e-07	K	DRDDYVPYTGEK	K					Spectrum2768 scans: 3927,
18	gi|8394460|ref|NP_058659.1|	tropomodulin-3 [Mus musculus]	1339	39478	32	32	16	16	6390	1	1	1	729.331	1456.65	2	1456.65	-0.0001	1	58.15	3e-05	K	DRDDYVPYTGEK	K					Spectrum2793 scans: 3953,
18	gi|8394460|ref|NP_058659.1|	tropomodulin-3 [Mus musculus]	1339	39478	32	32	16	16	6606	1	1	1	739.371	1476.73	2	1476.73	0	0	77.51	3.3e-07	R	SNDPVAVAFADMLK	V					Spectrum12382 scans: 14056,
18	gi|8394460|ref|NP_058659.1|	tropomodulin-3 [Mus musculus]	1339	39478	32	32	16	16	6608	1	1	1	739.372	1476.73	2	1476.73	0.0005	0	82.24	8.5e-08	R	SNDPVAVAFADMLK	V					Spectrum12271 scans: 13939,
18	gi|8394460|ref|NP_058659.1|	tropomodulin-3 [Mus musculus]	1339	39478	32	32	16	16	10053	1	1	1	919.438	1836.86	2	1836.86	-0.0009	1	79.48	2.6e-07	K	DLGDYKDLDEDELLGK	L					Spectrum7541 scans: 8971,
18	gi|8394460|ref|NP_058659.1|	tropomodulin-3 [Mus musculus]	1339	39478	32	32	16	16	10054	1	1	1	613.295	1836.86	3	1836.86	-0.0001	1	30.66	0.022	K	DLGDYKDLDEDELLGK	L					Spectrum7538 scans: 8968,
18	gi|8394460|ref|NP_058659.1|	tropomodulin-3 [Mus musculus]	1339	39478	32	32	16	16	10055	1	1	1	919.439	1836.86	2	1836.86	0.0001	1	61.51	1.8e-05	K	DLGDYKDLDEDELLGK	L					Spectrum7677 scans: 9113,
18	gi|8394460|ref|NP_058659.1|	tropomodulin-3 [Mus musculus]	1339	39478	32	32	16	16	12061	1	1	1	713.372	2137.09	3	2137.09	-0.0004	0	53.52	7.6e-05	K	ILPVFDEPPNPTNVEESLK	R					Spectrum10035 scans: 11591,
18	gi|8394460|ref|NP_058659.1|	tropomodulin-3 [Mus musculus]	1339	39478	32	32	16	16	12062	1	1	1	1069.55	2137.09	2	2137.09	-0.0004	0	94.44	6.2e-09	K	ILPVFDEPPNPTNVEESLK	R					Spectrum10145 scans: 11707,
18	gi|8394460|ref|NP_058659.1|	tropomodulin-3 [Mus musculus]	1339	39478	32	32	16	16	12063	1	1	1	713.372	2137.09	3	2137.09	-0.0003	0	36.29	0.0039	K	ILPVFDEPPNPTNVEESLK	R					Spectrum10148 scans: 11710,
18	gi|8394460|ref|NP_058659.1|	tropomodulin-3 [Mus musculus]	1339	39478	32	32	16	16	12064	1	1	1	1069.55	2137.09	2	2137.09	-0.0002	0	91.4	1.2e-08	K	ILPVFDEPPNPTNVEESLK	R					Spectrum10031 scans: 11587,
18	gi|8394460|ref|NP_058659.1|	tropomodulin-3 [Mus musculus]	1339	39478	32	32	16	16	12947	1	1	1	1147.6	2293.19	2	2293.2	-0.001	1	55.82	3.6e-05	K	ILPVFDEPPNPTNVEESLKR	I					Spectrum9076 scans: 10584,
18	gi|8394460|ref|NP_058659.1|	tropomodulin-3 [Mus musculus]	1339	39478	32	32	16	16	13015	1	1	1	1153.11	2304.21	2	2304.21	-0.0008	0	122.08	7e-12	K	SLNMESNFITGAGVLALIDALR	D					Spectrum15771 scans: 17624,
18	gi|8394460|ref|NP_058659.1|	tropomodulin-3 [Mus musculus]	1339	39478	32	32	16	16	13016	1	1	1	769.079	2304.21	3	2304.21	-0.0003	0	86.54	2.3e-08	K	SLNMESNFITGAGVLALIDALR	D					Spectrum15772 scans: 17625,
18	gi|8394460|ref|NP_058659.1|	tropomodulin-3 [Mus musculus]	1339	39478	32	32	16	16	13103	1	1	1	1163.6	2325.18	2	2325.19	-0.001	0	77.7	2.9e-07	K	QLETVLDDLDPENALLPAGFR	Q					Spectrum12797 scans: 14494,
18	gi|8394460|ref|NP_058659.1|	tropomodulin-3 [Mus musculus]	1339	39478	32	32	16	16	13108	1	1	1	1163.6	2325.18	2	2325.19	-0.0006	0	93.64	7.8e-09	K	QLETVLDDLDPENALLPAGFR	Q					Spectrum12836 scans: 14535,
19	gi|171543853|ref|NP_032660.2|	microtubule-associated protein 1B [Mus musculus]	1258	270089	43	42	35	35	91	1	1	1	386.721	771.428	2	771.428	0	0	31.98	0.0018	K	HLDFLK	Q					Spectrum5808 scans: 7150,
19	gi|171543853|ref|NP_032660.2|	microtubule-associated protein 1B [Mus musculus]	1258	270089	43	42	35	35	549	1	1	1	423.732	845.449	2	845.449	-0.0003	0	35.35	0.005	K	ASAELDIK	D					Spectrum3128 scans: 4307,
19	gi|171543853|ref|NP_032660.2|	microtubule-associated protein 1B [Mus musculus]	1258	270089	43	42	35	35	2741	1	1	1	558.798	1115.58	2	1115.58	0.0003	1	28.5	0.025	R	KIAELEEER	S					Spectrum1992 scans: 3108,
19	gi|171543853|ref|NP_032660.2|	microtubule-associated protein 1B [Mus musculus]	1258	270089	43	42	35	35	4205	1	1	1	625.278	1248.54	2	1248.54	-0.0006	0	37.34	0.0026	R	EWYQETHEK	Q					Spectrum2240 scans: 3370,
[truncated: 4,494 more rows]
