# Supplementary material for: USP7 and TDP-43: Pleiotropic Regulation of Cryptochrome Protein Stability Paces the Oscillation of the Mammalian Circadian Clock
Source: PLoS One. 2016 Apr 28;11(4):e0154263. doi: 10.1371/journal.pone.0154263 (PMC4849774; doi:10.1371/journal.pone.0154263)
Supplement: S4 Table — (XLSX) [file pone.0154263.s012.xlsx]

## Sheet: CK2
Protein hits	--------------------------------------------------------
prot_hit_num	prot_acc	prot_desc	prot_score	prot_mass	prot_matches	prot_matches_sig	prot_sequences	prot_sequences_sig	pep_query	pep_rank	pep_isbold	pep_isunique	pep_exp_mz	pep_exp_mr	pep_exp_z	pep_calc_mr	pep_delta	pep_miss	pep_score	pep_expect	pep_res_before	pep_seq	pep_res_after	pep_var_mod	pep_var_mod_pos	pep_summed_mod_pos	pep_local_mod_pos	pep_scan_title
1	gi|6752954|ref|NP_033739.1|	actin, cytoplasmic 2 [Mus musculus]	19935	41766	649	633	23	23	395	1	1	0	398.239	794.464	2	794.465	-0.0013	0	25.55	0.015	K	IIAPPER	K					Spectrum4979 scans: 6527,
1	gi|6752954|ref|NP_033739.1|	actin, cytoplasmic 2 [Mus musculus]	19935	41766	649	633	23	23	453	1	1	0	398.24	794.465	2	794.465	0.0002	0	25.92	0.011	K	IIAPPER	K					Spectrum4717 scans: 6245,
1	gi|6752954|ref|NP_033739.1|	actin, cytoplasmic 2 [Mus musculus]	19935	41766	649	633	23	23	454	1	1	0	398.24	794.465	2	794.465	0.0002	0	28.01	0.007	K	IIAPPER	K					Spectrum5731 scans: 7347,
1	gi|6752954|ref|NP_033739.1|	actin, cytoplasmic 2 [Mus musculus]	19935	41766	649	633	23	23	498	1	1	0	400.77	799.526	2	799.528	-0.0016	1	26.03	0.016	K	RGILTLK	Y					Spectrum9372 scans: 11320,
1	gi|6752954|ref|NP_033739.1|	actin, cytoplasmic 2 [Mus musculus]	19935	41766	649	633	23	23	3037	1	1	0	488.727	975.44	2	975.441	-0.0013	0	72.75	2.4e-07	K	AGFAGDDAPR	A					Spectrum6494 scans: 8188,
1	gi|6752954|ref|NP_033739.1|	actin, cytoplasmic 2 [Mus musculus]	19935	41766	649	633	23	23	3038	1	1	0	488.727	975.44	2	975.441	-0.0012	0	72.45	5.2e-07	K	AGFAGDDAPR	A					Spectrum4078 scans: 5569,
1	gi|6752954|ref|NP_033739.1|	actin, cytoplasmic 2 [Mus musculus]	19935	41766	649	633	23	23	3039	1	1	0	488.727	975.44	2	975.441	-0.0012	0	73.06	4.5e-07	K	AGFAGDDAPR	A					Spectrum5830 scans: 7454,
1	gi|6752954|ref|NP_033739.1|	actin, cytoplasmic 2 [Mus musculus]	19935	41766	649	633	23	23	3040	1	1	0	488.727	975.44	2	975.441	-0.0012	0	76.09	2.2e-07	K	AGFAGDDAPR	A					Spectrum5799 scans: 7421,
1	gi|6752954|ref|NP_033739.1|	actin, cytoplasmic 2 [Mus musculus]	19935	41766	649	633	23	23	3041	1	1	0	488.727	975.44	2	975.441	-0.001	0	57.39	1.5e-05	K	AGFAGDDAPR	A					Spectrum28377 scans: 31507,
1	gi|6752954|ref|NP_033739.1|	actin, cytoplasmic 2 [Mus musculus]	19935	41766	649	633	23	23	3043	1	1	0	488.727	975.44	2	975.441	-0.0009	0	45.17	0.00023	K	AGFAGDDAPR	A					Spectrum29096 scans: 32276,
1	gi|6752954|ref|NP_033739.1|	actin, cytoplasmic 2 [Mus musculus]	19935	41766	649	633	23	23	3045	1	1	0	488.727	975.44	2	975.441	-0.0008	0	48.34	0.00011	K	AGFAGDDAPR	A					Spectrum30043 scans: 33312,
1	gi|6752954|ref|NP_033739.1|	actin, cytoplasmic 2 [Mus musculus]	19935	41766	649	633	23	23	3050	1	1	0	488.727	975.44	2	975.441	-0.0007	0	70.11	7.4e-07	K	AGFAGDDAPR	A					Spectrum6342 scans: 8010,
1	gi|6752954|ref|NP_033739.1|	actin, cytoplasmic 2 [Mus musculus]	19935	41766	649	633	23	23	3051	1	1	0	488.727	975.44	2	975.441	-0.0007	0	75.52	2.1e-07	K	AGFAGDDAPR	A					Spectrum4386 scans: 5895,
1	gi|6752954|ref|NP_033739.1|	actin, cytoplasmic 2 [Mus musculus]	19935	41766	649	633	23	23	3052	1	1	0	488.727	975.44	2	975.441	-0.0007	0	68.45	1.1e-06	K	AGFAGDDAPR	A					Spectrum5216 scans: 6783,
1	gi|6752954|ref|NP_033739.1|	actin, cytoplasmic 2 [Mus musculus]	19935	41766	649	633	23	23	3053	1	1	0	488.727	975.44	2	975.441	-0.0007	0	37.2	0.0014	K	AGFAGDDAPR	A					Spectrum29305 scans: 32502,
1	gi|6752954|ref|NP_033739.1|	actin, cytoplasmic 2 [Mus musculus]	19935	41766	649	633	23	23	3054	1	1	0	488.727	975.44	2	975.441	-0.0007	0	50.85	6.2e-05	K	AGFAGDDAPR	A					Spectrum28869 scans: 32031,
1	gi|6752954|ref|NP_033739.1|	actin, cytoplasmic 2 [Mus musculus]	19935	41766	649	633	23	23	3057	1	1	0	488.728	975.44	2	975.441	-0.0006	0	47.19	0.00015	K	AGFAGDDAPR	A					Spectrum28576 scans: 31717,
1	gi|6752954|ref|NP_033739.1|	actin, cytoplasmic 2 [Mus musculus]	19935	41766	649	633	23	23	3087	1	1	0	488.728	975.441	2	975.441	-0.0002	0	65.77	1.9e-06	K	AGFAGDDAPR	A					Spectrum35476 scans: 39851,
1	gi|6752954|ref|NP_033739.1|	actin, cytoplasmic 2 [Mus musculus]	19935	41766	649	633	23	23	3088	1	1	0	488.728	975.441	2	975.441	-0.0002	0	78.05	1.2e-07	K	AGFAGDDAPR	A					Spectrum5868 scans: 7494,
1	gi|6752954|ref|NP_033739.1|	actin, cytoplasmic 2 [Mus musculus]	19935	41766	649	633	23	23	3092	1	1	0	488.728	975.441	2	975.441	-0.0001	0	66.55	1.6e-06	K	AGFAGDDAPR	A					Spectrum6132 scans: 7776,
1	gi|6752954|ref|NP_033739.1|	actin, cytoplasmic 2 [Mus musculus]	19935	41766	649	633	23	23	3101	1	1	0	488.728	975.441	2	975.441	0.0001	0	83.33	3.4e-08	K	AGFAGDDAPR	A					Spectrum3783 scans: 5256,
1	gi|6752954|ref|NP_033739.1|	actin, cytoplasmic 2 [Mus musculus]	19935	41766	649	633	23	23	3105	1	1	0	488.728	975.441	2	975.441	0.0001	0	70.17	7.1e-07	K	AGFAGDDAPR	A					Spectrum4996 scans: 6546,
1	gi|6752954|ref|NP_033739.1|	actin, cytoplasmic 2 [Mus musculus]	19935	41766	649	633	23	23	3107	1	1	0	488.728	975.441	2	975.441	0.0002	0	25.97	0.019	K	AGFAGDDAPR	A					Spectrum30290 scans: 33581,
1	gi|6752954|ref|NP_033739.1|	actin, cytoplasmic 2 [Mus musculus]	19935	41766	649	633	23	23	3111	1	1	0	488.728	975.441	2	975.441	0.0004	0	58.36	1.2e-05	K	AGFAGDDAPR	A					Spectrum29792 scans: 33041,
1	gi|6752954|ref|NP_033739.1|	actin, cytoplasmic 2 [Mus musculus]	19935	41766	649	633	23	23	3112	1	1	0	488.728	975.441	2	975.441	0.0004	0	68.8	1.5e-06	K	AGFAGDDAPR	A					Spectrum5742 scans: 7359,
1	gi|6752954|ref|NP_033739.1|	actin, cytoplasmic 2 [Mus musculus]	19935	41766	649	633	23	23	3113	1	1	0	488.728	975.442	2	975.441	0.0005	0	62.27	6.6e-06	K	AGFAGDDAPR	A					Spectrum5410 scans: 6999,
1	gi|6752954|ref|NP_033739.1|	actin, cytoplasmic 2 [Mus musculus]	19935	41766	649	633	23	23	3118	1	1	0	488.728	975.442	2	975.441	0.0009	0	70.57	9.7e-07	K	AGFAGDDAPR	A					Spectrum5451 scans: 7043,
1	gi|6752954|ref|NP_033739.1|	actin, cytoplasmic 2 [Mus musculus]	19935	41766	649	633	23	23	3120	1	1	0	488.728	975.442	2	975.441	0.0009	0	67.56	1.9e-06	K	AGFAGDDAPR	A					Spectrum5610 scans: 7218,
1	gi|6752954|ref|NP_033739.1|	actin, cytoplasmic 2 [Mus musculus]	19935	41766	649	633	23	23	3491	1	1	0	499.747	997.479	2	997.479	-0.0004	0	42.41	0.00036	R	DLTDYLMK	I					Spectrum17908 scans: 20415,
1	gi|6752954|ref|NP_033739.1|	actin, cytoplasmic 2 [Mus musculus]	19935	41766	649	633	23	23	3511	1	1	0	499.747	997.479	2	997.479	-0.0002	0	41.95	0.0004	R	DLTDYLMK	I					Spectrum18756 scans: 21310,
1	gi|6752954|ref|NP_033739.1|	actin, cytoplasmic 2 [Mus musculus]	19935	41766	649	633	23	23	3518	1	1	0	499.747	997.479	2	997.479	-0.0002	0	44.95	0.00021	R	DLTDYLMK	I					Spectrum18182 scans: 20706,
1	gi|6752954|ref|NP_033739.1|	actin, cytoplasmic 2 [Mus musculus]	19935	41766	649	633	23	23	3520	1	1	0	499.747	997.479	2	997.479	-0.0002	0	42.78	0.00034	R	DLTDYLMK	I					Spectrum18458 scans: 20997,
1	gi|6752954|ref|NP_033739.1|	actin, cytoplasmic 2 [Mus musculus]	19935	41766	649	633	23	23	3526	1	1	0	499.747	997.479	2	997.479	-0.0001	0	45.5	0.00018	R	DLTDYLMK	I					Spectrum35123 scans: 39454,
1	gi|6752954|ref|NP_033739.1|	actin, cytoplasmic 2 [Mus musculus]	19935	41766	649	633	23	23	3585	1	1	0	499.747	997.479	2	997.479	0.0002	0	42.56	0.00035	R	DLTDYLMK	I					Spectrum35290 scans: 39640,
1	gi|6752954|ref|NP_033739.1|	actin, cytoplasmic 2 [Mus musculus]	19935	41766	649	633	23	23	3789	1	1	0	507.743	1013.47	2	1013.47	-0.0016	0	34.35	0.0041	R	DLTDYLMK	I	Oxidation (M)	0.00000030.0			Spectrum12287 scans: 14461,
1	gi|6752954|ref|NP_033739.1|	actin, cytoplasmic 2 [Mus musculus]	19935	41766	649	633	23	23	3798	1	1	0	507.744	1013.47	2	1013.47	-0.0004	0	39.27	0.00086	R	DLTDYLMK	I	Oxidation (M)	0.00000030.0			Spectrum35136 scans: 39469,
1	gi|6752954|ref|NP_033739.1|	actin, cytoplasmic 2 [Mus musculus]	19935	41766	649	633	23	23	3800	1	1	0	507.744	1013.47	2	1013.47	-0.0003	0	40.76	0.0006	R	DLTDYLMK	I	Oxidation (M)	0.00000030.0			Spectrum12255 scans: 14427,
1	gi|6752954|ref|NP_033739.1|	actin, cytoplasmic 2 [Mus musculus]	19935	41766	649	633	23	23	5653	1	1	0	566.765	1131.52	2	1131.52	-0.0032	0	34.74	0.0041	R	GYSFTTTAER	E					Spectrum9194 scans: 11132,
1	gi|6752954|ref|NP_033739.1|	actin, cytoplasmic 2 [Mus musculus]	19935	41766	649	633	23	23	5662	1	1	0	566.766	1131.52	2	1131.52	-0.0014	0	63.72	5.4e-06	R	GYSFTTTAER	E					Spectrum7993 scans: 9830,
1	gi|6752954|ref|NP_033739.1|	actin, cytoplasmic 2 [Mus musculus]	19935	41766	649	633	23	23	5663	1	1	0	566.766	1131.52	2	1131.52	-0.0014	0	33.44	0.0058	R	GYSFTTTAER	E					Spectrum29043 scans: 32219,
1	gi|6752954|ref|NP_033739.1|	actin, cytoplasmic 2 [Mus musculus]	19935	41766	649	633	23	23	5665	1	1	0	566.766	1131.52	2	1131.52	-0.0012	0	63.44	5.8e-06	R	GYSFTTTAER	E					Spectrum7585 scans: 9389,
1	gi|6752954|ref|NP_033739.1|	actin, cytoplasmic 2 [Mus musculus]	19935	41766	649	633	23	23	5679	1	1	0	566.767	1131.52	2	1131.52	-0.001	0	25.36	0.037	R	GYSFTTTAER	E					Spectrum27474 scans: 30523,
1	gi|6752954|ref|NP_033739.1|	actin, cytoplasmic 2 [Mus musculus]	19935	41766	649	633	23	23	5686	1	1	0	566.767	1131.52	2	1131.52	-0.0009	0	56.56	2.8e-05	R	GYSFTTTAER	E					Spectrum8260 scans: 10118,
1	gi|6752954|ref|NP_033739.1|	actin, cytoplasmic 2 [Mus musculus]	19935	41766	649	633	23	23	5687	1	1	0	566.767	1131.52	2	1131.52	-0.0009	0	40.26	0.0012	R	GYSFTTTAER	E					Spectrum28705 scans: 31856,
1	gi|6752954|ref|NP_033739.1|	actin, cytoplasmic 2 [Mus musculus]	19935	41766	649	633	23	23	5695	1	1	0	566.767	1131.52	2	1131.52	-0.0008	0	67.82	2.1e-06	R	GYSFTTTAER	E					Spectrum7742 scans: 9558,
1	gi|6752954|ref|NP_033739.1|	actin, cytoplasmic 2 [Mus musculus]	19935	41766	649	633	23	23	5704	1	1	0	566.767	1131.52	2	1131.52	-0.0006	0	33.67	0.0047	R	GYSFTTTAER	E					Spectrum30252 scans: 33540,
1	gi|6752954|ref|NP_033739.1|	actin, cytoplasmic 2 [Mus musculus]	19935	41766	649	633	23	23	5706	1	1	0	566.767	1131.52	2	1131.52	-0.0006	0	60.15	1.1e-05	R	GYSFTTTAER	E					Spectrum7434 scans: 9229,
1	gi|6752954|ref|NP_033739.1|	actin, cytoplasmic 2 [Mus musculus]	19935	41766	649	633	23	23	5707	1	1	0	566.767	1131.52	2	1131.52	-0.0006	0	37.11	0.0021	R	GYSFTTTAER	E					Spectrum29379 scans: 32585,
1	gi|6752954|ref|NP_033739.1|	actin, cytoplasmic 2 [Mus musculus]	19935	41766	649	633	23	23	5708	1	1	0	566.767	1131.52	2	1131.52	-0.0006	0	33.65	0.0048	R	GYSFTTTAER	E					Spectrum27530 scans: 30584,
1	gi|6752954|ref|NP_033739.1|	actin, cytoplasmic 2 [Mus musculus]	19935	41766	649	633	23	23	5722	1	1	0	566.767	1131.52	2	1131.52	-0.0005	0	26.85	0.019	R	GYSFTTTAER	E					Spectrum29905 scans: 33164,
1	gi|6752954|ref|NP_033739.1|	actin, cytoplasmic 2 [Mus musculus]	19935	41766	649	633	23	23	5723	1	1	0	566.767	1131.52	2	1131.52	-0.0005	0	75.57	2.6e-07	R	GYSFTTTAER	E					Spectrum35483 scans: 39860,
1	gi|6752954|ref|NP_033739.1|	actin, cytoplasmic 2 [Mus musculus]	19935	41766	649	633	23	23	5724	1	1	0	566.767	1131.52	2	1131.52	-0.0005	0	52.52	5.2e-05	R	GYSFTTTAER	E					Spectrum29574 scans: 32803,
1	gi|6752954|ref|NP_033739.1|	actin, cytoplasmic 2 [Mus musculus]	19935	41766	649	633	23	23	5738	1	1	0	566.767	1131.52	2	1131.52	-0.0004	0	27.58	0.019	R	GYSFTTTAER	E					Spectrum6361 scans: 8031,
1	gi|6752954|ref|NP_033739.1|	actin, cytoplasmic 2 [Mus musculus]	19935	41766	649	633	23	23	5739	1	1	0	566.767	1131.52	2	1131.52	-0.0004	0	38.77	0.0015	R	GYSFTTTAER	E					Spectrum28310 scans: 31434,
1	gi|6752954|ref|NP_033739.1|	actin, cytoplasmic 2 [Mus musculus]	19935	41766	649	633	23	23	5740	1	1	0	566.767	1131.52	2	1131.52	-0.0004	0	47.29	0.00021	R	GYSFTTTAER	E					Spectrum30024 scans: 33292,
1	gi|6752954|ref|NP_033739.1|	actin, cytoplasmic 2 [Mus musculus]	19935	41766	649	633	23	23	5754	1	1	0	566.767	1131.52	2	1131.52	-0.0003	0	28.03	0.017	R	GYSFTTTAER	E					Spectrum28813 scans: 31970,
1	gi|6752954|ref|NP_033739.1|	actin, cytoplasmic 2 [Mus musculus]	19935	41766	649	633	23	23	5755	1	1	0	566.767	1131.52	2	1131.52	-0.0003	0	46.3	0.00026	R	GYSFTTTAER	E					Spectrum29318 scans: 32517,
1	gi|6752954|ref|NP_033739.1|	actin, cytoplasmic 2 [Mus musculus]	19935	41766	649	633	23	23	5756	1	1	0	566.767	1131.52	2	1131.52	-0.0003	0	45.3	0.00033	R	GYSFTTTAER	E					Spectrum28096 scans: 31195,
1	gi|6752954|ref|NP_033739.1|	actin, cytoplasmic 2 [Mus musculus]	19935	41766	649	633	23	23	5757	1	1	0	566.767	1131.52	2	1131.52	-0.0003	0	51.58	7.7e-05	R	GYSFTTTAER	E					Spectrum29056 scans: 32233,
1	gi|6752954|ref|NP_033739.1|	actin, cytoplasmic 2 [Mus musculus]	19935	41766	649	633	23	23	5770	1	1	0	566.767	1131.52	2	1131.52	-0.0001	0	53.08	5.4e-05	R	GYSFTTTAER	E					Spectrum29971 scans: 33234,
1	gi|6752954|ref|NP_033739.1|	actin, cytoplasmic 2 [Mus musculus]	19935	41766	649	633	23	23	5779	1	1	0	566.767	1131.52	2	1131.52	0	0	31.13	0.0096	R	GYSFTTTAER	E					Spectrum27791 scans: 30861,
1	gi|6752954|ref|NP_033739.1|	actin, cytoplasmic 2 [Mus musculus]	19935	41766	649	633	23	23	5783	1	1	0	566.767	1131.52	2	1131.52	0.0001	0	33.51	0.0056	R	GYSFTTTAER	E					Spectrum29082 scans: 32261,
1	gi|6752954|ref|NP_033739.1|	actin, cytoplasmic 2 [Mus musculus]	19935	41766	649	633	23	23	5784	1	1	0	566.767	1131.52	2	1131.52	0.0001	0	42.54	0.0007	R	GYSFTTTAER	E					Spectrum28044 scans: 31140,
1	gi|6752954|ref|NP_033739.1|	actin, cytoplasmic 2 [Mus musculus]	19935	41766	649	633	23	23	5790	1	1	0	566.767	1131.52	2	1131.52	0.0002	0	42.73	0.00065	R	GYSFTTTAER	E					Spectrum28667 scans: 31816,
1	gi|6752954|ref|NP_033739.1|	actin, cytoplasmic 2 [Mus musculus]	19935	41766	649	633	23	23	5791	1	1	0	566.767	1131.52	2	1131.52	0.0002	0	37.57	0.0021	R	GYSFTTTAER	E					Spectrum28764 scans: 31918,
1	gi|6752954|ref|NP_033739.1|	actin, cytoplasmic 2 [Mus musculus]	19935	41766	649	633	23	23	6340	1	1	0	581.312	1160.61	2	1160.61	-0.0026	0	53.89	6.2e-05	K	EITALAPSTMK	I					Spectrum9540 scans: 11499,
1	gi|6752954|ref|NP_033739.1|	actin, cytoplasmic 2 [Mus musculus]	19935	41766	649	633	23	23	6341	1	1	0	581.312	1160.61	2	1160.61	-0.0025	0	51.78	8.8e-05	K	EITALAPSTMK	I					Spectrum9255 scans: 11197,
1	gi|6752954|ref|NP_033739.1|	actin, cytoplasmic 2 [Mus musculus]	19935	41766	649	633	23	23	6346	1	1	0	581.312	1160.61	2	1160.61	-0.0014	0	49.26	0.00018	K	EITALAPSTMK	I					Spectrum10095 scans: 12101,
1	gi|6752954|ref|NP_033739.1|	actin, cytoplasmic 2 [Mus musculus]	19935	41766	649	633	23	23	6355	1	1	0	581.312	1160.61	2	1160.61	-0.001	0	49.04	0.00019	K	EITALAPSTMK	I					Spectrum10016 scans: 12015,
1	gi|6752954|ref|NP_033739.1|	actin, cytoplasmic 2 [Mus musculus]	19935	41766	649	633	23	23	6356	1	1	0	581.312	1160.61	2	1160.61	-0.001	0	33.55	0.0066	K	EITALAPSTMK	I					Spectrum10327 scans: 12350,
1	gi|6752954|ref|NP_033739.1|	actin, cytoplasmic 2 [Mus musculus]	19935	41766	649	633	23	23	6364	1	1	0	581.312	1160.61	2	1160.61	-0.0009	0	53.85	5e-05	K	EITALAPSTMK	I					Spectrum9782 scans: 11763,
1	gi|6752954|ref|NP_033739.1|	actin, cytoplasmic 2 [Mus musculus]	19935	41766	649	633	23	23	6367	1	1	0	581.312	1160.61	2	1160.61	-0.0009	0	29.35	0.014	K	EITALAPSTMK	I					Spectrum28487 scans: 31624,
1	gi|6752954|ref|NP_033739.1|	actin, cytoplasmic 2 [Mus musculus]	19935	41766	649	633	23	23	6374	1	1	0	581.312	1160.61	2	1160.61	-0.0008	0	49.28	0.00014	K	EITALAPSTMK	I					Spectrum35430 scans: 39794,
1	gi|6752954|ref|NP_033739.1|	actin, cytoplasmic 2 [Mus musculus]	19935	41766	649	633	23	23	6385	1	1	0	581.312	1160.61	2	1160.61	-0.0006	0	49.22	0.00015	K	EITALAPSTMK	I					Spectrum10663 scans: 12716,
1	gi|6752954|ref|NP_033739.1|	actin, cytoplasmic 2 [Mus musculus]	19935	41766	649	633	23	23	6386	1	1	0	581.312	1160.61	2	1160.61	-0.0006	0	42.13	0.00075	K	EITALAPSTMK	I					Spectrum10713 scans: 12769,
1	gi|6752954|ref|NP_033739.1|	actin, cytoplasmic 2 [Mus musculus]	19935	41766	649	633	23	23	6387	1	1	0	581.312	1160.61	2	1160.61	-0.0006	0	43.04	0.00061	K	EITALAPSTMK	I					Spectrum27436 scans: 30481,
1	gi|6752954|ref|NP_033739.1|	actin, cytoplasmic 2 [Mus musculus]	19935	41766	649	633	23	23	6404	1	1	0	581.313	1160.61	2	1160.61	-0.0005	0	30.59	0.011	K	EITALAPSTMK	I					Spectrum28586 scans: 31728,
1	gi|6752954|ref|NP_033739.1|	actin, cytoplasmic 2 [Mus musculus]	19935	41766	649	633	23	23	6406	1	1	0	581.313	1160.61	2	1160.61	-0.0005	0	49.42	0.00014	K	EITALAPSTMK	I					Spectrum11030 scans: 13117,
1	gi|6752954|ref|NP_033739.1|	actin, cytoplasmic 2 [Mus musculus]	19935	41766	649	633	23	23	6434	1	1	0	581.313	1160.61	2	1160.61	-0.0004	0	34.43	0.0044	K	EITALAPSTMK	I					Spectrum10813 scans: 12876,
1	gi|6752954|ref|NP_033739.1|	actin, cytoplasmic 2 [Mus musculus]	19935	41766	649	633	23	23	6435	1	1	0	581.313	1160.61	2	1160.61	-0.0004	0	51.65	8.4e-05	K	EITALAPSTMK	I					Spectrum9895 scans: 11885,
1	gi|6752954|ref|NP_033739.1|	actin, cytoplasmic 2 [Mus musculus]	19935	41766	649	633	23	23	6437	1	1	0	581.313	1160.61	2	1160.61	-0.0004	0	41.26	0.00092	K	EITALAPSTMK	I					Spectrum27207 scans: 30231,
1	gi|6752954|ref|NP_033739.1|	actin, cytoplasmic 2 [Mus musculus]	19935	41766	649	633	23	23	6438	1	1	0	581.313	1160.61	2	1160.61	-0.0004	0	35.05	0.0038	K	EITALAPSTMK	I					Spectrum27977 scans: 31067,
1	gi|6752954|ref|NP_033739.1|	actin, cytoplasmic 2 [Mus musculus]	19935	41766	649	633	23	23	6473	1	1	0	581.313	1160.61	2	1160.61	-0.0003	0	46.95	0.00025	K	EITALAPSTMK	I					Spectrum32852 scans: 36508,
1	gi|6752954|ref|NP_033739.1|	actin, cytoplasmic 2 [Mus musculus]	19935	41766	649	633	23	23	6474	1	1	0	581.313	1160.61	2	1160.61	-0.0003	0	42.4	0.0007	K	EITALAPSTMK	I					Spectrum10780 scans: 12840,
1	gi|6752954|ref|NP_033739.1|	actin, cytoplasmic 2 [Mus musculus]	19935	41766	649	633	23	23	6475	1	1	0	581.313	1160.61	2	1160.61	-0.0003	0	32.99	0.0062	K	EITALAPSTMK	I					Spectrum27706 scans: 30771,
1	gi|6752954|ref|NP_033739.1|	actin, cytoplasmic 2 [Mus musculus]	19935	41766	649	633	23	23	6476	1	1	0	581.313	1160.61	2	1160.61	-0.0003	0	41.94	0.00078	K	EITALAPSTMK	I					Spectrum28735 scans: 31888,
1	gi|6752954|ref|NP_033739.1|	actin, cytoplasmic 2 [Mus musculus]	19935	41766	649	633	23	23	6477	1	1	0	581.313	1160.61	2	1160.61	-0.0003	0	31.85	0.008	K	EITALAPSTMK	I					Spectrum27911 scans: 30994,
1	gi|6752954|ref|NP_033739.1|	actin, cytoplasmic 2 [Mus musculus]	19935	41766	649	633	23	23	6494	1	1	0	581.313	1160.61	2	1160.61	-0.0002	0	45.42	0.00035	K	EITALAPSTMK	I					Spectrum10417 scans: 12447,
1	gi|6752954|ref|NP_033739.1|	actin, cytoplasmic 2 [Mus musculus]	19935	41766	649	633	23	23	6495	1	1	0	581.313	1160.61	2	1160.61	-0.0002	0	32.57	0.0068	K	EITALAPSTMK	I					Spectrum27771 scans: 30840,
1	gi|6752954|ref|NP_033739.1|	actin, cytoplasmic 2 [Mus musculus]	19935	41766	649	633	23	23	6516	1	1	0	581.313	1160.61	2	1160.61	0	0	29.52	0.014	K	EITALAPSTMK	I					Spectrum28405 scans: 31538,
1	gi|6752954|ref|NP_033739.1|	actin, cytoplasmic 2 [Mus musculus]	19935	41766	649	633	23	23	6530	1	1	0	581.313	1160.61	2	1160.61	0.0001	0	31.47	0.0087	K	EITALAPSTMK	I					Spectrum27739 scans: 30806,
1	gi|6752954|ref|NP_033739.1|	actin, cytoplasmic 2 [Mus musculus]	19935	41766	649	633	23	23	6531	1	1	0	581.313	1160.61	2	1160.61	0.0001	0	32.24	0.0073	K	EITALAPSTMK	I					Spectrum28261 scans: 31380,
1	gi|6752954|ref|NP_033739.1|	actin, cytoplasmic 2 [Mus musculus]	19935	41766	649	633	23	23	6536	1	1	0	581.313	1160.61	2	1160.61	0.0002	0	33.56	0.0051	K	EITALAPSTMK	I					Spectrum11248 scans: 13358,
1	gi|6752954|ref|NP_033739.1|	actin, cytoplasmic 2 [Mus musculus]	19935	41766	649	633	23	23	6543	1	1	0	581.313	1160.61	2	1160.61	0.0002	0	26.48	0.026	K	EITALAPSTMK	I					Spectrum16420 scans: 18848,
1	gi|6752954|ref|NP_033739.1|	actin, cytoplasmic 2 [Mus musculus]	19935	41766	649	633	23	23	6544	1	1	0	581.313	1160.61	2	1160.61	0.0002	0	31.6	0.008	K	EITALAPSTMK	I					Spectrum16793 scans: 19240,
1	gi|6752954|ref|NP_033739.1|	actin, cytoplasmic 2 [Mus musculus]	19935	41766	649	633	23	23	6545	1	1	0	581.313	1160.61	2	1160.61	0.0002	0	28.58	0.016	K	EITALAPSTMK	I					Spectrum27042 scans: 30053,
1	gi|6752954|ref|NP_033739.1|	actin, cytoplasmic 2 [Mus musculus]	19935	41766	649	633	23	23	6777	1	1	0	586.288	1170.56	2	1170.56	-0.0013	0	70.05	1.1e-06	R	HQGVMVGMGQK	D					Spectrum5344 scans: 6927,
1	gi|6752954|ref|NP_033739.1|	actin, cytoplasmic 2 [Mus musculus]	19935	41766	649	633	23	23	6778	1	1	0	586.288	1170.56	2	1170.56	-0.0013	0	25.36	0.031	R	HQGVMVGMGQK	D					Spectrum31429 scans: 34831,
1	gi|6752954|ref|NP_033739.1|	actin, cytoplasmic 2 [Mus musculus]	19935	41766	649	633	23	23	6779	1	1	0	586.289	1170.56	2	1170.56	-0.0009	0	68.3	1.4e-06	R	HQGVMVGMGQK	D					Spectrum5113 scans: 6672,
1	gi|6752954|ref|NP_033739.1|	actin, cytoplasmic 2 [Mus musculus]	19935	41766	649	633	23	23	6782	1	1	0	586.289	1170.56	2	1170.56	-0.0008	0	57.16	1.9e-05	R	HQGVMVGMGQK	D					Spectrum6744 scans: 8472,
1	gi|6752954|ref|NP_033739.1|	actin, cytoplasmic 2 [Mus musculus]	19935	41766	649	633	23	23	6785	1	1	0	391.195	1170.56	3	1170.56	-0.0004	0	45.2	0.0003	R	HQGVMVGMGQK	D					Spectrum6248 scans: 7905,
1	gi|6752954|ref|NP_033739.1|	actin, cytoplasmic 2 [Mus musculus]	19935	41766	649	633	23	23	6786	1	1	0	586.289	1170.56	2	1170.56	-0.0003	0	47.94	0.00019	R	HQGVMVGMGQK	D					Spectrum7196 scans: 8965,
1	gi|6752954|ref|NP_033739.1|	actin, cytoplasmic 2 [Mus musculus]	19935	41766	649	633	23	23	6787	1	1	0	586.289	1170.56	2	1170.56	-0.0003	0	63.21	5.7e-06	R	HQGVMVGMGQK	D					Spectrum6506 scans: 8203,
1	gi|6752954|ref|NP_033739.1|	actin, cytoplasmic 2 [Mus musculus]	19935	41766	649	633	23	23	6788	1	1	0	586.289	1170.56	2	1170.56	-0.0003	0	55.44	3.4e-05	R	HQGVMVGMGQK	D					Spectrum5867 scans: 7493,
1	gi|6752954|ref|NP_033739.1|	actin, cytoplasmic 2 [Mus musculus]	19935	41766	649	633	23	23	6790	1	1	0	586.289	1170.56	2	1170.56	-0.0001	0	59.62	1.3e-05	R	HQGVMVGMGQK	D					Spectrum6149 scans: 7796,
1	gi|6752954|ref|NP_033739.1|	actin, cytoplasmic 2 [Mus musculus]	19935	41766	649	633	23	23	6792	1	1	0	586.289	1170.56	2	1170.56	0	0	65	3.8e-06	R	HQGVMVGMGQK	D					Spectrum6366 scans: 8037,
1	gi|6752954|ref|NP_033739.1|	actin, cytoplasmic 2 [Mus musculus]	19935	41766	649	633	23	23	6796	1	1	0	391.195	1170.56	3	1170.56	0.0002	0	52.39	6.3e-05	R	HQGVMVGMGQK	D					Spectrum4986 scans: 6535,
1	gi|6752954|ref|NP_033739.1|	actin, cytoplasmic 2 [Mus musculus]	19935	41766	649	633	23	23	6797	1	1	0	391.195	1170.56	3	1170.56	0.0003	0	51.81	7.5e-05	R	HQGVMVGMGQK	D					Spectrum5866 scans: 7492,
1	gi|6752954|ref|NP_033739.1|	actin, cytoplasmic 2 [Mus musculus]	19935	41766	649	633	23	23	6799	1	1	0	586.289	1170.56	2	1170.56	0.0004	0	62.78	6e-06	R	HQGVMVGMGQK	D					Spectrum5584 scans: 7190,
1	gi|6752954|ref|NP_033739.1|	actin, cytoplasmic 2 [Mus musculus]	19935	41766	649	633	23	23	6802	1	1	0	391.195	1170.56	3	1170.56	0.0005	0	45.8	0.00029	R	HQGVMVGMGQK	D					Spectrum5100 scans: 6658,
1	gi|6752954|ref|NP_033739.1|	actin, cytoplasmic 2 [Mus musculus]	19935	41766	649	633	23	23	6803	1	1	0	391.195	1170.56	3	1170.56	0.0005	0	50.35	0.0001	R	HQGVMVGMGQK	D					Spectrum6151 scans: 7798,
1	gi|6752954|ref|NP_033739.1|	actin, cytoplasmic 2 [Mus musculus]	19935	41766	649	633	23	23	6805	1	1	0	586.289	1170.56	2	1170.56	0.0005	0	63.44	5e-06	R	HQGVMVGMGQK	D					Spectrum4860 scans: 6397,
1	gi|6752954|ref|NP_033739.1|	actin, cytoplasmic 2 [Mus musculus]	19935	41766	649	633	23	23	6806	1	1	0	391.195	1170.56	3	1170.56	0.0006	0	45.14	0.00034	R	HQGVMVGMGQK	D					Spectrum5004 scans: 6555,
1	gi|6752954|ref|NP_033739.1|	actin, cytoplasmic 2 [Mus musculus]	19935	41766	649	633	23	23	6807	1	1	0	391.195	1170.56	3	1170.56	0.0006	0	40.51	0.00099	R	HQGVMVGMGQK	D					Spectrum5273 scans: 6845,
1	gi|6752954|ref|NP_033739.1|	actin, cytoplasmic 2 [Mus musculus]	19935	41766	649	633	23	23	6808	1	1	0	391.195	1170.56	3	1170.56	0.0006	0	30.93	0.009	R	HQGVMVGMGQK	D					Spectrum5575 scans: 7180,
1	gi|6752954|ref|NP_033739.1|	actin, cytoplasmic 2 [Mus musculus]	19935	41766	649	633	23	23	6810	1	1	0	391.195	1170.56	3	1170.56	0.0007	0	40.23	0.0011	R	HQGVMVGMGQK	D					Spectrum6208 scans: 7861,
1	gi|6752954|ref|NP_033739.1|	actin, cytoplasmic 2 [Mus musculus]	19935	41766	649	633	23	23	6811	1	1	0	391.195	1170.56	3	1170.56	0.0008	0	44.42	0.0004	R	HQGVMVGMGQK	D					Spectrum5041 scans: 6595,
1	gi|6752954|ref|NP_033739.1|	actin, cytoplasmic 2 [Mus musculus]	19935	41766	649	633	23	23	6813	1	1	0	391.196	1170.56	3	1170.56	0.0011	0	44.99	0.00036	R	HQGVMVGMGQK	D					Spectrum4769 scans: 6300,
1	gi|6752954|ref|NP_033739.1|	actin, cytoplasmic 2 [Mus musculus]	19935	41766	649	633	23	23	6814	1	1	0	391.196	1170.56	3	1170.56	0.0011	0	49.31	0.00013	R	HQGVMVGMGQK	D					Spectrum4904 scans: 6444,
1	gi|6752954|ref|NP_033739.1|	actin, cytoplasmic 2 [Mus musculus]	19935	41766	649	633	23	23	6815	1	1	0	391.196	1170.56	3	1170.56	0.0011	0	50.85	9.3e-05	R	HQGVMVGMGQK	D					Spectrum4837 scans: 6372,
1	gi|6752954|ref|NP_033739.1|	actin, cytoplasmic 2 [Mus musculus]	19935	41766	649	633	23	23	6816	1	1	0	391.196	1170.57	3	1170.56	0.0012	0	50.61	0.00011	R	HQGVMVGMGQK	D					Spectrum4875 scans: 6413,
1	gi|6752954|ref|NP_033739.1|	actin, cytoplasmic 2 [Mus musculus]	19935	41766	649	633	23	23	6817	1	1	0	391.196	1170.57	3	1170.56	0.0015	0	44.3	0.00057	R	HQGVMVGMGQK	D					Spectrum4682 scans: 6208,
1	gi|6752954|ref|NP_033739.1|	actin, cytoplasmic 2 [Mus musculus]	19935	41766	649	633	23	23	6818	1	1	0	391.196	1170.57	3	1170.56	0.0015	0	52.37	8.8e-05	R	HQGVMVGMGQK	D					Spectrum4643 scans: 6167,
1	gi|6752954|ref|NP_033739.1|	actin, cytoplasmic 2 [Mus musculus]	19935	41766	649	633	23	23	6819	1	1	0	391.196	1170.57	3	1170.56	0.0016	0	45.69	0.00041	R	HQGVMVGMGQK	D					Spectrum4737 scans: 6266,
1	gi|6752954|ref|NP_033739.1|	actin, cytoplasmic 2 [Mus musculus]	19935	41766	649	633	23	23	6820	1	1	0	391.196	1170.57	3	1170.56	0.0017	0	54.04	6e-05	R	HQGVMVGMGQK	D					Spectrum4801 scans: 6334,
1	gi|6752954|ref|NP_033739.1|	actin, cytoplasmic 2 [Mus musculus]	19935	41766	649	633	23	23	6821	1	1	0	391.196	1170.57	3	1170.56	0.0018	0	40.76	0.0012	R	HQGVMVGMGQK	D					Spectrum5598 scans: 7205,
1	gi|6752954|ref|NP_033739.1|	actin, cytoplasmic 2 [Mus musculus]	19935	41766	649	633	23	23	6822	1	1	0	391.196	1170.57	3	1170.56	0.002	0	42.22	0.00084	R	HQGVMVGMGQK	D					Spectrum4603 scans: 6125,
1	gi|6752954|ref|NP_033739.1|	actin, cytoplasmic 2 [Mus musculus]	19935	41766	649	633	23	23	6943	1	1	0	589.31	1176.61	2	1176.61	-0.0001	0	50.94	8e-05	K	EITALAPSTMK	I	Oxidation (M)	0.00000000030.0			Spectrum35253 scans: 39600,
1	gi|6752954|ref|NP_033739.1|	actin, cytoplasmic 2 [Mus musculus]	19935	41766	649	633	23	23	7101	1	1	0	594.286	1186.56	2	1186.56	-0.0021	0	25.14	0.029	R	HQGVMVGMGQK	D	Oxidation (M)	0.00000003000.0			Spectrum3674 scans: 5140,
1	gi|6752954|ref|NP_033739.1|	actin, cytoplasmic 2 [Mus musculus]	19935	41766	649	633	23	23	7102	1	1	0	594.286	1186.56	2	1186.56	-0.0018	0	25.39	0.03	R	HQGVMVGMGQK	D	Oxidation (M)	0.00000003000.0			Spectrum6519 scans: 8217,
1	gi|6752954|ref|NP_033739.1|	actin, cytoplasmic 2 [Mus musculus]	19935	41766	649	633	23	23	7107	1	1	0	594.286	1186.56	2	1186.56	-0.0012	0	41.62	0.00073	R	HQGVMVGMGQK	D	Oxidation (M)	0.00000003000.0			Spectrum3432 scans: 4884,
1	gi|6752954|ref|NP_033739.1|	actin, cytoplasmic 2 [Mus musculus]	19935	41766	649	633	23	23	7108	1	1	0	594.286	1186.56	2	1186.56	-0.0012	0	33.27	0.005	R	HQGVMVGMGQK	D	Oxidation (M)	0.00000003000.0			Spectrum5115 scans: 6674,
1	gi|6752954|ref|NP_033739.1|	actin, cytoplasmic 2 [Mus musculus]	19935	41766	649	633	23	23	7132	1	1	0	594.286	1186.56	2	1186.56	-0.0004	0	26.56	0.032	R	HQGVMVGMGQK	D	Oxidation (M)	0.00000003000.0			Spectrum2349 scans: 3735,
1	gi|6752954|ref|NP_033739.1|	actin, cytoplasmic 2 [Mus musculus]	19935	41766	649	633	23	23	7135	1	1	0	594.286	1186.56	2	1186.56	-0.0004	0	30.84	0.012	R	HQGVMVGMGQK	D	Oxidation (M)	0.00003000000.0			Spectrum4687 scans: 6213,
1	gi|6752954|ref|NP_033739.1|	actin, cytoplasmic 2 [Mus musculus]	19935	41766	649	633	23	23	7140	1	1	0	594.287	1186.56	2	1186.56	0	0	36.9	0.003	R	HQGVMVGMGQK	D	Oxidation (M)	0.00000003000.0			Spectrum4788 scans: 6320,
1	gi|6752954|ref|NP_033739.1|	actin, cytoplasmic 2 [Mus musculus]	19935	41766	649	633	23	23	7142	1	1	0	396.527	1186.56	3	1186.56	0.0001	0	36.82	0.003	R	HQGVMVGMGQK	D	Oxidation (M)	0.00000003000.0			Spectrum2075 scans: 3446,
1	gi|6752954|ref|NP_033739.1|	actin, cytoplasmic 2 [Mus musculus]	19935	41766	649	633	23	23	7143	1	1	0	396.527	1186.56	3	1186.56	0.0001	0	41.06	0.0011	R	HQGVMVGMGQK	D	Oxidation (M)	0.00003000000.0			Spectrum2728 scans: 4140,
1	gi|6752954|ref|NP_033739.1|	actin, cytoplasmic 2 [Mus musculus]	19935	41766	649	633	23	23	7146	1	1	0	594.287	1186.56	2	1186.56	0.0002	0	32.12	0.0085	R	HQGVMVGMGQK	D	Oxidation (M)	0.00003000000.0			Spectrum2706 scans: 4116,
1	gi|6752954|ref|NP_033739.1|	actin, cytoplasmic 2 [Mus musculus]	19935	41766	649	633	23	23	7150	1	1	0	594.287	1186.56	2	1186.56	0.0008	0	36.92	0.0029	R	HQGVMVGMGQK	D	Oxidation (M)	0.00003000000.0			Spectrum4699 scans: 6226,
1	gi|6752954|ref|NP_033739.1|	actin, cytoplasmic 2 [Mus musculus]	19935	41766	649	633	23	23	7151	1	1	0	594.287	1186.56	2	1186.56	0.001	0	35.21	0.0044	R	HQGVMVGMGQK	D	Oxidation (M)	0.00000003000.0			Spectrum4865 scans: 6402,
1	gi|6752954|ref|NP_033739.1|	actin, cytoplasmic 2 [Mus musculus]	19935	41766	649	633	23	23	7153	1	1	0	594.287	1186.56	2	1186.56	0.0016	0	48.48	0.00029	R	HQGVMVGMGQK	D	Oxidation (M)	0.00003000000.0			Spectrum5411 scans: 7000,
1	gi|6752954|ref|NP_033739.1|	actin, cytoplasmic 2 [Mus musculus]	19935	41766	649	633	23	23	7388	1	1	0	599.764	1197.51	2	1197.52	-0.0012	0	64.93	3.1e-06	K	DSYVGDEAQSK	R					Spectrum2130 scans: 3504,
1	gi|6752954|ref|NP_033739.1|	actin, cytoplasmic 2 [Mus musculus]	19935	41766	649	633	23	23	7392	1	1	0	599.764	1197.51	2	1197.52	-0.0007	0	50.43	8.9e-05	K	DSYVGDEAQSK	R					Spectrum2732 scans: 4144,
1	gi|6752954|ref|NP_033739.1|	actin, cytoplasmic 2 [Mus musculus]	19935	41766	649	633	23	23	7394	1	1	0	599.764	1197.51	2	1197.52	-0.0006	0	27.21	0.023	K	DSYVGDEAQSK	R					Spectrum1663 scans: 3009,
1	gi|6752954|ref|NP_033739.1|	actin, cytoplasmic 2 [Mus musculus]	19935	41766	649	633	23	23	7395	1	1	0	599.764	1197.51	2	1197.52	-0.0006	0	79.34	1.4e-07	K	DSYVGDEAQSK	R					Spectrum2008 scans: 3375,
1	gi|6752954|ref|NP_033739.1|	actin, cytoplasmic 2 [Mus musculus]	19935	41766	649	633	23	23	7397	1	1	0	599.764	1197.51	2	1197.52	-0.0004	0	61.73	8.2e-06	K	DSYVGDEAQSK	R					Spectrum2436 scans: 3827,
1	gi|6752954|ref|NP_033739.1|	actin, cytoplasmic 2 [Mus musculus]	19935	41766	649	633	23	23	7401	1	1	0	599.765	1197.51	2	1197.52	-0.0003	0	25.34	0.036	K	DSYVGDEAQSK	R					Spectrum2846 scans: 4264,
1	gi|6752954|ref|NP_033739.1|	actin, cytoplasmic 2 [Mus musculus]	19935	41766	649	633	23	23	7431	1	1	0	599.856	1197.7	2	1197.7	-0.0005	0	32.43	0.0056	R	AVFPSIVGRPR	H					Spectrum11539 scans: 13669,
1	gi|6752954|ref|NP_033739.1|	actin, cytoplasmic 2 [Mus musculus]	19935	41766	649	633	23	23	7516	1	1	0	602.284	1202.55	2	1202.55	-0.0008	0	31.78	0.0069	R	HQGVMVGMGQK	D	2 Oxidation (M)	0.00003003000.0			Spectrum1208 scans: 2529,
1	gi|6752954|ref|NP_033739.1|	actin, cytoplasmic 2 [Mus musculus]	19935	41766	649	633	23	23	7519	1	1	0	401.858	1202.55	3	1202.55	-0.0001	0	32.68	0.0061	R	HQGVMVGMGQK	D	2 Oxidation (M)	0.00003003000.0			Spectrum1206 scans: 2527,
1	gi|6752954|ref|NP_033739.1|	actin, cytoplasmic 2 [Mus musculus]	19935	41766	649	633	23	23	10462	1	1	0	677.815	1353.62	2	1353.62	-0.0004	1	43.29	0.0011	K	DSYVGDEAQSKR	G					Spectrum1811 scans: 3166,
1	gi|6752954|ref|NP_033739.1|	actin, cytoplasmic 2 [Mus musculus]	19935	41766	649	633	23	23	13174	1	1	0	750.341	1498.67	2	1498.67	-0.0025	0	28.65	0.025	K	QEYDESGPSIVHR	K	Gln->pyro-Glu (N-term Q)	2.0000000000000.0			Spectrum8236 scans: 10091,
1	gi|6752954|ref|NP_033739.1|	actin, cytoplasmic 2 [Mus musculus]	19935	41766	649	633	23	23	13175	1	1	0	750.341	1498.67	2	1498.67	-0.0024	0	49.25	0.00021	K	QEYDESGPSIVHR	K	Gln->pyro-Glu (N-term Q)	2.0000000000000.0			Spectrum6863 scans: 8605,
1	gi|6752954|ref|NP_033739.1|	actin, cytoplasmic 2 [Mus musculus]	19935	41766	649	633	23	23	13176	1	1	0	750.341	1498.67	2	1498.67	-0.0022	0	30.98	0.014	K	QEYDESGPSIVHR	K	Gln->pyro-Glu (N-term Q)	2.0000000000000.0			Spectrum5874 scans: 7500,
1	gi|6752954|ref|NP_033739.1|	actin, cytoplasmic 2 [Mus musculus]	19935	41766	649	633	23	23	13177	1	1	0	750.341	1498.67	2	1498.67	-0.0021	0	57.59	3.1e-05	K	QEYDESGPSIVHR	K	Gln->pyro-Glu (N-term Q)	2.0000000000000.0			Spectrum6908 scans: 8656,
1	gi|6752954|ref|NP_033739.1|	actin, cytoplasmic 2 [Mus musculus]	19935	41766	649	633	23	23	13179	1	1	0	750.341	1498.67	2	1498.67	-0.002	0	29.97	0.017	K	QEYDESGPSIVHR	K	Gln->pyro-Glu (N-term Q)	2.0000000000000.0			Spectrum33358 scans: 37065,
1	gi|6752954|ref|NP_033739.1|	actin, cytoplasmic 2 [Mus musculus]	19935	41766	649	633	23	23	13180	1	1	0	750.341	1498.67	2	1498.67	-0.0019	0	32.74	0.009	K	QEYDESGPSIVHR	K	Gln->pyro-Glu (N-term Q)	2.0000000000000.0			Spectrum7682 scans: 9493,
1	gi|6752954|ref|NP_033739.1|	actin, cytoplasmic 2 [Mus musculus]	19935	41766	649	633	23	23	13184	1	1	0	750.341	1498.67	2	1498.67	-0.0018	0	46.69	0.00036	K	QEYDESGPSIVHR	K	Gln->pyro-Glu (N-term Q)	2.0000000000000.0			Spectrum6878 scans: 8622,
1	gi|6752954|ref|NP_033739.1|	actin, cytoplasmic 2 [Mus musculus]	19935	41766	649	633	23	23	13185	1	1	0	750.341	1498.67	2	1498.67	-0.0018	0	31.62	0.012	K	QEYDESGPSIVHR	K	Gln->pyro-Glu (N-term Q)	2.0000000000000.0			Spectrum7916 scans: 9746,
1	gi|6752954|ref|NP_033739.1|	actin, cytoplasmic 2 [Mus musculus]	19935	41766	649	633	23	23	13186	1	1	0	750.341	1498.67	2	1498.67	-0.0016	0	30.74	0.014	K	QEYDESGPSIVHR	K	Gln->pyro-Glu (N-term Q)	2.0000000000000.0			Spectrum7705 scans: 9518,
1	gi|6752954|ref|NP_033739.1|	actin, cytoplasmic 2 [Mus musculus]	19935	41766	649	633	23	23	13189	1	1	0	750.341	1498.67	2	1498.67	-0.0015	0	33.59	0.0077	K	QEYDESGPSIVHR	K	Gln->pyro-Glu (N-term Q)	2.0000000000000.0			Spectrum7967 scans: 9801,
1	gi|6752954|ref|NP_033739.1|	actin, cytoplasmic 2 [Mus musculus]	19935	41766	649	633	23	23	13192	1	1	0	750.341	1498.67	2	1498.67	-0.0014	0	56.81	3.7e-05	K	QEYDESGPSIVHR	K	Gln->pyro-Glu (N-term Q)	2.0000000000000.0			Spectrum7301 scans: 9082,
1	gi|6752954|ref|NP_033739.1|	actin, cytoplasmic 2 [Mus musculus]	19935	41766	649	633	23	23	13193	1	1	0	750.341	1498.67	2	1498.67	-0.0014	0	26.78	0.037	K	QEYDESGPSIVHR	K	Gln->pyro-Glu (N-term Q)	2.0000000000000.0			Spectrum35242 scans: 39587,
1	gi|6752954|ref|NP_033739.1|	actin, cytoplasmic 2 [Mus musculus]	19935	41766	649	633	23	23	13197	1	1	0	750.341	1498.67	2	1498.67	-0.0013	0	32.74	0.0094	K	QEYDESGPSIVHR	K	Gln->pyro-Glu (N-term Q)	2.0000000000000.0			Spectrum8285 scans: 10145,
1	gi|6752954|ref|NP_033739.1|	actin, cytoplasmic 2 [Mus musculus]	19935	41766	649	633	23	23	13202	1	1	0	750.341	1498.67	2	1498.67	-0.001	0	47.47	0.00033	K	QEYDESGPSIVHR	K	Gln->pyro-Glu (N-term Q)	2.0000000000000.0			Spectrum35228 scans: 39571,
1	gi|6752954|ref|NP_033739.1|	actin, cytoplasmic 2 [Mus musculus]	19935	41766	649	633	23	23	13203	1	1	0	750.341	1498.67	2	1498.67	-0.001	0	43.5	0.00083	K	QEYDESGPSIVHR	K	Gln->pyro-Glu (N-term Q)	2.0000000000000.0			Spectrum8134 scans: 9981,
1	gi|6752954|ref|NP_033739.1|	actin, cytoplasmic 2 [Mus musculus]	19935	41766	649	633	23	23	13205	1	1	0	750.341	1498.67	2	1498.67	-0.0009	0	73.65	8e-07	K	QEYDESGPSIVHR	K	Gln->pyro-Glu (N-term Q)	2.0000000000000.0			Spectrum7058 scans: 8819,
1	gi|6752954|ref|NP_033739.1|	actin, cytoplasmic 2 [Mus musculus]	19935	41766	649	633	23	23	13206	1	1	0	750.341	1498.67	2	1498.67	-0.0009	0	51.15	0.00014	K	QEYDESGPSIVHR	K	Gln->pyro-Glu (N-term Q)	2.0000000000000.0			Spectrum7459 scans: 9255,
1	gi|6752954|ref|NP_033739.1|	actin, cytoplasmic 2 [Mus musculus]	19935	41766	649	633	23	23	13207	1	1	0	750.341	1498.67	2	1498.67	-0.0009	0	40.19	0.0018	K	QEYDESGPSIVHR	K	Gln->pyro-Glu (N-term Q)	2.0000000000000.0			Spectrum35075 scans: 39402,
1	gi|6752954|ref|NP_033739.1|	actin, cytoplasmic 2 [Mus musculus]	19935	41766	649	633	23	23	13208	1	1	0	750.341	1498.67	2	1498.67	-0.0009	0	38.08	0.0029	K	QEYDESGPSIVHR	K	Gln->pyro-Glu (N-term Q)	2.0000000000000.0			Spectrum35130 scans: 39461,
1	gi|6752954|ref|NP_033739.1|	actin, cytoplasmic 2 [Mus musculus]	19935	41766	649	633	23	23	13210	1	1	0	750.341	1498.67	2	1498.67	-0.0008	0	28.74	0.025	K	QEYDESGPSIVHR	K	Gln->pyro-Glu (N-term Q)	2.0000000000000.0			Spectrum35288 scans: 39637,
1	gi|6752954|ref|NP_033739.1|	actin, cytoplasmic 2 [Mus musculus]	19935	41766	649	633	23	23	13215	1	1	0	750.341	1498.67	2	1498.67	-0.0007	0	50.62	0.00016	K	QEYDESGPSIVHR	K	Gln->pyro-Glu (N-term Q)	2.0000000000000.0			Spectrum7604 scans: 9409,
1	gi|6752954|ref|NP_033739.1|	actin, cytoplasmic 2 [Mus musculus]	19935	41766	649	633	23	23	13216	1	1	0	750.341	1498.67	2	1498.67	-0.0007	0	38.41	0.0027	K	QEYDESGPSIVHR	K	Gln->pyro-Glu (N-term Q)	2.0000000000000.0			Spectrum7644 scans: 9452,
1	gi|6752954|ref|NP_033739.1|	actin, cytoplasmic 2 [Mus musculus]	19935	41766	649	633	23	23	13219	1	1	0	750.341	1498.67	2	1498.67	-0.0005	0	48.23	0.00028	K	QEYDESGPSIVHR	K	Gln->pyro-Glu (N-term Q)	2.0000000000000.0			Spectrum35148 scans: 39482,
1	gi|6752954|ref|NP_033739.1|	actin, cytoplasmic 2 [Mus musculus]	19935	41766	649	633	23	23	13220	1	1	0	750.341	1498.67	2	1498.67	-0.0005	0	51.95	0.00012	K	QEYDESGPSIVHR	K	Gln->pyro-Glu (N-term Q)	2.0000000000000.0			Spectrum35009 scans: 39329,
1	gi|6752954|ref|NP_033739.1|	actin, cytoplasmic 2 [Mus musculus]	19935	41766	649	633	23	23	13221	1	1	0	750.341	1498.67	2	1498.67	-0.0005	0	41.46	0.0013	K	QEYDESGPSIVHR	K	Gln->pyro-Glu (N-term Q)	2.0000000000000.0			Spectrum35160 scans: 39495,
1	gi|6752954|ref|NP_033739.1|	actin, cytoplasmic 2 [Mus musculus]	19935	41766	649	633	23	23	13222	1	1	0	750.341	1498.67	2	1498.67	-0.0005	0	50.9	0.00015	K	QEYDESGPSIVHR	K	Gln->pyro-Glu (N-term Q)	2.0000000000000.0			Spectrum35052 scans: 39377,
1	gi|6752954|ref|NP_033739.1|	actin, cytoplasmic 2 [Mus musculus]	19935	41766	649	633	23	23	13225	1	1	0	750.341	1498.67	2	1498.67	-0.0004	0	43.33	0.00087	K	QEYDESGPSIVHR	K	Gln->pyro-Glu (N-term Q)	2.0000000000000.0			Spectrum35141 scans: 39474,
1	gi|6752954|ref|NP_033739.1|	actin, cytoplasmic 2 [Mus musculus]	19935	41766	649	633	23	23	13226	1	1	0	750.341	1498.67	2	1498.67	-0.0004	0	55.63	5.1e-05	K	QEYDESGPSIVHR	K	Gln->pyro-Glu (N-term Q)	2.0000000000000.0			Spectrum34896 scans: 39190,
1	gi|6752954|ref|NP_033739.1|	actin, cytoplasmic 2 [Mus musculus]	19935	41766	649	633	23	23	13227	1	1	0	750.341	1498.67	2	1498.67	-0.0004	0	51.89	0.00012	K	QEYDESGPSIVHR	K	Gln->pyro-Glu (N-term Q)	2.0000000000000.0			Spectrum6995 scans: 8751,
1	gi|6752954|ref|NP_033739.1|	actin, cytoplasmic 2 [Mus musculus]	19935	41766	649	633	23	23	13228	1	1	0	750.341	1498.67	2	1498.67	-0.0003	0	28.49	0.023	K	QEYDESGPSIVHR	K	Gln->pyro-Glu (N-term Q)	2.0000000000000.0			Spectrum35105 scans: 39434,
1	gi|6752954|ref|NP_033739.1|	actin, cytoplasmic 2 [Mus musculus]	19935	41766	649	633	23	23	13230	1	1	0	750.342	1498.67	2	1498.67	0.0001	0	31.8	0.011	K	QEYDESGPSIVHR	K	Gln->pyro-Glu (N-term Q)	2.0000000000000.0			Spectrum32501 scans: 36098,
1	gi|6752954|ref|NP_033739.1|	actin, cytoplasmic 2 [Mus musculus]	19935	41766	649	633	23	23	13512	1	1	0	758.376	1514.74	2	1514.74	-0.0045	0	45.7	0.00042	K	IWHHTFYNELR	V					Spectrum9998 scans: 11995,
1	gi|6752954|ref|NP_033739.1|	actin, cytoplasmic 2 [Mus musculus]	19935	41766	649	633	23	23	13513	1	1	0	758.376	1514.74	2	1514.74	-0.0042	0	45.22	0.00047	K	IWHHTFYNELR	V					Spectrum9542 scans: 11501,
1	gi|6752954|ref|NP_033739.1|	actin, cytoplasmic 2 [Mus musculus]	19935	41766	649	633	23	23	13514	1	1	0	758.376	1514.74	2	1514.74	-0.0035	0	41.01	0.0012	K	IWHHTFYNELR	V					Spectrum9264 scans: 11206,
1	gi|6752954|ref|NP_033739.1|	actin, cytoplasmic 2 [Mus musculus]	19935	41766	649	633	23	23	13515	1	1	0	505.92	1514.74	3	1514.74	-0.0034	0	41.01	0.0012	K	IWHHTFYNELR	V					Spectrum9541 scans: 11500,
1	gi|6752954|ref|NP_033739.1|	actin, cytoplasmic 2 [Mus musculus]	19935	41766	649	633	23	23	13516	1	1	0	505.92	1514.74	3	1514.74	-0.0031	0	47.17	0.00029	K	IWHHTFYNELR	V					Spectrum9258 scans: 11200,
1	gi|6752954|ref|NP_033739.1|	actin, cytoplasmic 2 [Mus musculus]	19935	41766	649	633	23	23	13517	1	1	0	758.377	1514.74	2	1514.74	-0.003	0	43.58	0.00067	K	IWHHTFYNELR	V					Spectrum10072 scans: 12076,
1	gi|6752954|ref|NP_033739.1|	actin, cytoplasmic 2 [Mus musculus]	19935	41766	649	633	23	23	13518	1	1	0	758.377	1514.74	2	1514.74	-0.003	0	30.67	0.013	K	IWHHTFYNELR	V					Spectrum10391 scans: 12418,
1	gi|6752954|ref|NP_033739.1|	actin, cytoplasmic 2 [Mus musculus]	19935	41766	649	633	23	23	13519	1	1	0	758.377	1514.74	2	1514.74	-0.0025	0	44.95	0.00063	K	IWHHTFYNELR	V					Spectrum10061 scans: 12064,
1	gi|6752954|ref|NP_033739.1|	actin, cytoplasmic 2 [Mus musculus]	19935	41766	649	633	23	23	13520	1	1	0	758.377	1514.74	2	1514.74	-0.0023	0	37.66	0.0034	K	IWHHTFYNELR	V					Spectrum10120 scans: 12127,
1	gi|6752954|ref|NP_033739.1|	actin, cytoplasmic 2 [Mus musculus]	19935	41766	649	633	23	23	13521	1	1	0	758.377	1514.74	2	1514.74	-0.002	0	36.06	0.0049	K	IWHHTFYNELR	V					Spectrum10042 scans: 12043,
1	gi|6752954|ref|NP_033739.1|	actin, cytoplasmic 2 [Mus musculus]	19935	41766	649	633	23	23	13523	1	1	0	505.921	1514.74	3	1514.74	-0.0019	0	31	0.016	K	IWHHTFYNELR	V					Spectrum11199 scans: 13302,
1	gi|6752954|ref|NP_033739.1|	actin, cytoplasmic 2 [Mus musculus]	19935	41766	649	633	23	23	13525	1	1	0	758.377	1514.74	2	1514.74	-0.0019	0	35.17	0.006	K	IWHHTFYNELR	V					Spectrum9785 scans: 11766,
1	gi|6752954|ref|NP_033739.1|	actin, cytoplasmic 2 [Mus musculus]	19935	41766	649	633	23	23	13526	1	1	0	758.377	1514.74	2	1514.74	-0.0019	0	26.77	0.042	K	IWHHTFYNELR	V					Spectrum10265 scans: 12283,
1	gi|6752954|ref|NP_033739.1|	actin, cytoplasmic 2 [Mus musculus]	19935	41766	649	633	23	23	13527	1	1	0	758.377	1514.74	2	1514.74	-0.0018	0	34.75	0.0062	K	IWHHTFYNELR	V					Spectrum10416 scans: 12445,
1	gi|6752954|ref|NP_033739.1|	actin, cytoplasmic 2 [Mus musculus]	19935	41766	649	633	23	23	13528	1	1	0	758.377	1514.74	2	1514.74	-0.0017	0	36.96	0.0037	K	IWHHTFYNELR	V					Spectrum9933 scans: 11925,
1	gi|6752954|ref|NP_033739.1|	actin, cytoplasmic 2 [Mus musculus]	19935	41766	649	633	23	23	13531	1	1	0	758.377	1514.74	2	1514.74	-0.0015	0	37.63	0.0031	K	IWHHTFYNELR	V					Spectrum9794 scans: 11776,
1	gi|6752954|ref|NP_033739.1|	actin, cytoplasmic 2 [Mus musculus]	19935	41766	649	633	23	23	13532	1	1	0	505.921	1514.74	3	1514.74	-0.0014	0	45.05	0.00056	K	IWHHTFYNELR	V					Spectrum9783 scans: 11764,
1	gi|6752954|ref|NP_033739.1|	actin, cytoplasmic 2 [Mus musculus]	19935	41766	649	633	23	23	13533	1	1	0	505.921	1514.74	3	1514.74	-0.0014	0	27.46	0.032	K	IWHHTFYNELR	V					Spectrum30289 scans: 33580,
1	gi|6752954|ref|NP_033739.1|	actin, cytoplasmic 2 [Mus musculus]	19935	41766	649	633	23	23	13535	1	1	0	758.378	1514.74	2	1514.74	-0.0014	0	30.41	0.016	K	IWHHTFYNELR	V					Spectrum33563 scans: 37320,
1	gi|6752954|ref|NP_033739.1|	actin, cytoplasmic 2 [Mus musculus]	19935	41766	649	633	23	23	13537	1	1	0	505.921	1514.74	3	1514.74	-0.0014	0	48.79	0.00024	K	IWHHTFYNELR	V					Spectrum10039 scans: 12040,
1	gi|6752954|ref|NP_033739.1|	actin, cytoplasmic 2 [Mus musculus]	19935	41766	649	633	23	23	13539	1	1	0	505.921	1514.74	3	1514.74	-0.0013	0	29.27	0.021	K	IWHHTFYNELR	V					Spectrum30072 scans: 33344,
1	gi|6752954|ref|NP_033739.1|	actin, cytoplasmic 2 [Mus musculus]	19935	41766	649	633	23	23	13541	1	1	0	505.921	1514.74	3	1514.74	-0.0012	0	46.11	0.00045	K	IWHHTFYNELR	V					Spectrum33474 scans: 37212,
1	gi|6752954|ref|NP_033739.1|	actin, cytoplasmic 2 [Mus musculus]	19935	41766	649	633	23	23	13546	1	1	0	505.921	1514.74	3	1514.74	-0.001	0	38.62	0.0025	K	IWHHTFYNELR	V					Spectrum33149 scans: 36836,
1	gi|6752954|ref|NP_033739.1|	actin, cytoplasmic 2 [Mus musculus]	19935	41766	649	633	23	23	13547	1	1	0	505.921	1514.74	3	1514.74	-0.001	0	31.66	0.013	K	IWHHTFYNELR	V					Spectrum32487 scans: 36083,
1	gi|6752954|ref|NP_033739.1|	actin, cytoplasmic 2 [Mus musculus]	19935	41766	649	633	23	23	13548	1	1	0	505.921	1514.74	3	1514.74	-0.001	0	34.36	0.0068	K	IWHHTFYNELR	V					Spectrum31352 scans: 34745,
1	gi|6752954|ref|NP_033739.1|	actin, cytoplasmic 2 [Mus musculus]	19935	41766	649	633	23	23	13549	1	1	0	505.921	1514.74	3	1514.74	-0.001	0	33.02	0.0093	K	IWHHTFYNELR	V					Spectrum33853 scans: 37652,
1	gi|6752954|ref|NP_033739.1|	actin, cytoplasmic 2 [Mus musculus]	19935	41766	649	633	23	23	13551	1	1	0	758.378	1514.74	2	1514.74	-0.0009	0	31.54	0.013	K	IWHHTFYNELR	V					Spectrum10049 scans: 12051,
1	gi|6752954|ref|NP_033739.1|	actin, cytoplasmic 2 [Mus musculus]	19935	41766	649	633	23	23	13552	1	1	0	758.378	1514.74	2	1514.74	-0.0009	0	37.55	0.0033	K	IWHHTFYNELR	V					Spectrum10092 scans: 12097,
1	gi|6752954|ref|NP_033739.1|	actin, cytoplasmic 2 [Mus musculus]	19935	41766	649	633	23	23	13553	1	1	0	505.921	1514.74	3	1514.74	-0.0009	0	27.46	0.033	K	IWHHTFYNELR	V					Spectrum30917 scans: 34282,
1	gi|6752954|ref|NP_033739.1|	actin, cytoplasmic 2 [Mus musculus]	19935	41766	649	633	23	23	13554	1	1	0	505.921	1514.74	3	1514.74	-0.0009	0	27.58	0.032	K	IWHHTFYNELR	V					Spectrum33780 scans: 37568,
1	gi|6752954|ref|NP_033739.1|	actin, cytoplasmic 2 [Mus musculus]	19935	41766	649	633	23	23	13557	1	1	0	505.921	1514.74	3	1514.74	-0.0008	0	46.94	0.00036	K	IWHHTFYNELR	V					Spectrum33691 scans: 37469,
1	gi|6752954|ref|NP_033739.1|	actin, cytoplasmic 2 [Mus musculus]	19935	41766	649	633	23	23	13564	1	1	0	758.378	1514.74	2	1514.74	-0.0007	0	41.89	0.0011	K	IWHHTFYNELR	V					Spectrum10373 scans: 12399,
1	gi|6752954|ref|NP_033739.1|	actin, cytoplasmic 2 [Mus musculus]	19935	41766	649	633	23	23	13566	1	1	0	505.921	1514.74	3	1514.74	-0.0006	0	34.92	0.0053	K	IWHHTFYNELR	V					Spectrum29487 scans: 32704,
1	gi|6752954|ref|NP_033739.1|	actin, cytoplasmic 2 [Mus musculus]	19935	41766	649	633	23	23	13567	1	1	0	505.921	1514.74	3	1514.74	-0.0006	0	33.85	0.0068	K	IWHHTFYNELR	V					Spectrum31180 scans: 34562,
1	gi|6752954|ref|NP_033739.1|	actin, cytoplasmic 2 [Mus musculus]	19935	41766	649	633	23	23	13568	1	1	0	505.921	1514.74	3	1514.74	-0.0006	0	32.7	0.0089	K	IWHHTFYNELR	V					Spectrum33349 scans: 37056,
1	gi|6752954|ref|NP_033739.1|	actin, cytoplasmic 2 [Mus musculus]	19935	41766	649	633	23	23	13569	1	1	0	505.921	1514.74	3	1514.74	-0.0006	0	31.05	0.013	K	IWHHTFYNELR	V					Spectrum33082 scans: 36761,
1	gi|6752954|ref|NP_033739.1|	actin, cytoplasmic 2 [Mus musculus]	19935	41766	649	633	23	23	13572	1	1	0	505.921	1514.74	3	1514.74	-0.0005	0	28.66	0.023	K	IWHHTFYNELR	V					Spectrum29906 scans: 33165,
1	gi|6752954|ref|NP_033739.1|	actin, cytoplasmic 2 [Mus musculus]	19935	41766	649	633	23	23	13576	1	1	0	505.921	1514.74	3	1514.74	-0.0005	0	34.44	0.006	K	IWHHTFYNELR	V					Spectrum33743 scans: 37527,
1	gi|6752954|ref|NP_033739.1|	actin, cytoplasmic 2 [Mus musculus]	19935	41766	649	633	23	23	13577	1	1	0	505.921	1514.74	3	1514.74	-0.0005	0	29.91	0.017	K	IWHHTFYNELR	V					Spectrum32964 scans: 36633,
1	gi|6752954|ref|NP_033739.1|	actin, cytoplasmic 2 [Mus musculus]	19935	41766	649	633	23	23	13578	1	1	0	505.921	1514.74	3	1514.74	-0.0005	0	28.88	0.021	K	IWHHTFYNELR	V					Spectrum31414 scans: 34815,
1	gi|6752954|ref|NP_033739.1|	actin, cytoplasmic 2 [Mus musculus]	19935	41766	649	633	23	23	13580	1	1	0	758.378	1514.74	2	1514.74	-0.0004	0	44.96	0.00053	K	IWHHTFYNELR	V					Spectrum9905 scans: 11895,
1	gi|6752954|ref|NP_033739.1|	actin, cytoplasmic 2 [Mus musculus]	19935	41766	649	633	23	23	13581	1	1	0	505.921	1514.74	3	1514.74	-0.0004	0	41.34	0.0012	K	IWHHTFYNELR	V					Spectrum30195 scans: 33479,
1	gi|6752954|ref|NP_033739.1|	actin, cytoplasmic 2 [Mus musculus]	19935	41766	649	633	23	23	13582	1	1	0	505.921	1514.74	3	1514.74	-0.0004	0	37.76	0.0028	K	IWHHTFYNELR	V					Spectrum31016 scans: 34389,
1	gi|6752954|ref|NP_033739.1|	actin, cytoplasmic 2 [Mus musculus]	19935	41766	649	633	23	23	13583	1	1	0	505.921	1514.74	3	1514.74	-0.0004	0	26.99	0.033	K	IWHHTFYNELR	V					Spectrum32697 scans: 36331,
1	gi|6752954|ref|NP_033739.1|	actin, cytoplasmic 2 [Mus musculus]	19935	41766	649	633	23	23	13588	1	1	0	505.921	1514.74	3	1514.74	-0.0002	0	34.09	0.0063	K	IWHHTFYNELR	V					Spectrum29993 scans: 33258,
1	gi|6752954|ref|NP_033739.1|	actin, cytoplasmic 2 [Mus musculus]	19935	41766	649	633	23	23	13593	1	1	0	758.378	1514.74	2	1514.74	-0.0001	0	30.49	0.014	K	IWHHTFYNELR	V					Spectrum33387 scans: 37103,
1	gi|6752954|ref|NP_033739.1|	actin, cytoplasmic 2 [Mus musculus]	19935	41766	649	633	23	23	13595	1	1	0	505.921	1514.74	3	1514.74	0.0001	0	34.34	0.0058	K	IWHHTFYNELR	V					Spectrum34585 scans: 38566,
1	gi|6752954|ref|NP_033739.1|	actin, cytoplasmic 2 [Mus musculus]	19935	41766	649	633	23	23	13606	1	1	0	758.853	1515.69	2	1515.7	-0.0036	0	32.36	0.0097	K	QEYDESGPSIVHR	K					Spectrum6742 scans: 8469,
1	gi|6752954|ref|NP_033739.1|	actin, cytoplasmic 2 [Mus musculus]	19935	41766	649	633	23	23	13607	1	1	0	758.853	1515.69	2	1515.7	-0.0033	0	35.56	0.0045	K	QEYDESGPSIVHR	K					Spectrum6251 scans: 7908,
1	gi|6752954|ref|NP_033739.1|	actin, cytoplasmic 2 [Mus musculus]	19935	41766	649	633	23	23	13608	1	1	0	758.853	1515.69	2	1515.7	-0.0033	0	26.21	0.038	K	QEYDESGPSIVHR	K					Spectrum6847 scans: 8586,
1	gi|6752954|ref|NP_033739.1|	actin, cytoplasmic 2 [Mus musculus]	19935	41766	649	633	23	23	13609	1	1	0	506.238	1515.69	3	1515.7	-0.0029	0	40.5	0.002	K	QEYDESGPSIVHR	K					Spectrum6924 scans: 8674,
1	gi|6752954|ref|NP_033739.1|	actin, cytoplasmic 2 [Mus musculus]	19935	41766	649	633	23	23	13610	1	1	0	758.854	1515.69	2	1515.7	-0.002	0	35.65	0.0058	K	QEYDESGPSIVHR	K					Spectrum6456 scans: 8143,
1	gi|6752954|ref|NP_033739.1|	actin, cytoplasmic 2 [Mus musculus]	19935	41766	649	633	23	23	13611	1	1	0	758.854	1515.69	2	1515.7	-0.002	0	48.91	0.00027	K	QEYDESGPSIVHR	K					Spectrum6683 scans: 8403,
1	gi|6752954|ref|NP_033739.1|	actin, cytoplasmic 2 [Mus musculus]	19935	41766	649	633	23	23	13614	1	1	0	758.854	1515.69	2	1515.7	-0.0018	0	51.71	0.00014	K	QEYDESGPSIVHR	K					Spectrum6483 scans: 8175,
1	gi|6752954|ref|NP_033739.1|	actin, cytoplasmic 2 [Mus musculus]	19935	41766	649	633	23	23	13616	1	1	0	758.854	1515.69	2	1515.7	-0.0018	0	31.85	0.014	K	QEYDESGPSIVHR	K					Spectrum6730 scans: 8456,
1	gi|6752954|ref|NP_033739.1|	actin, cytoplasmic 2 [Mus musculus]	19935	41766	649	633	23	23	13620	1	1	0	506.238	1515.69	3	1515.7	-0.0016	0	35.58	0.0056	K	QEYDESGPSIVHR	K					Spectrum6813 scans: 8548,
1	gi|6752954|ref|NP_033739.1|	actin, cytoplasmic 2 [Mus musculus]	19935	41766	649	633	23	23	13622	1	1	0	758.854	1515.69	2	1515.7	-0.0015	0	72.68	1.1e-06	K	QEYDESGPSIVHR	K					Spectrum6103 scans: 7745,
1	gi|6752954|ref|NP_033739.1|	actin, cytoplasmic 2 [Mus musculus]	19935	41766	649	633	23	23	13623	1	1	0	758.854	1515.69	2	1515.7	-0.0015	0	26.75	0.045	K	QEYDESGPSIVHR	K					Spectrum6522 scans: 8220,
1	gi|6752954|ref|NP_033739.1|	actin, cytoplasmic 2 [Mus musculus]	19935	41766	649	633	23	23	13625	1	1	0	506.239	1515.69	3	1515.7	-0.0014	0	32.05	0.013	K	QEYDESGPSIVHR	K					Spectrum6763 scans: 8493,
1	gi|6752954|ref|NP_033739.1|	actin, cytoplasmic 2 [Mus musculus]	19935	41766	649	633	23	23	13627	1	1	0	758.854	1515.69	2	1515.7	-0.0014	0	33.9	0.0087	K	QEYDESGPSIVHR	K					Spectrum6724 scans: 8449,
1	gi|6752954|ref|NP_033739.1|	actin, cytoplasmic 2 [Mus musculus]	19935	41766	649	633	23	23	13629	1	1	0	758.854	1515.69	2	1515.7	-0.0013	0	44.72	0.00071	K	QEYDESGPSIVHR	K					Spectrum6497 scans: 8191,
1	gi|6752954|ref|NP_033739.1|	actin, cytoplasmic 2 [Mus musculus]	19935	41766	649	633	23	23	13630	1	1	0	758.854	1515.69	2	1515.7	-0.0013	0	46.96	0.00043	K	QEYDESGPSIVHR	K					Spectrum6181 scans: 7830,
1	gi|6752954|ref|NP_033739.1|	actin, cytoplasmic 2 [Mus musculus]	19935	41766	649	633	23	23	13634	1	1	0	506.239	1515.69	3	1515.7	-0.0013	0	37.39	0.0039	K	QEYDESGPSIVHR	K					Spectrum7043 scans: 8803,
1	gi|6752954|ref|NP_033739.1|	actin, cytoplasmic 2 [Mus musculus]	19935	41766	649	633	23	23	13635	1	1	0	758.854	1515.69	2	1515.7	-0.0012	0	60.12	2.3e-05	K	QEYDESGPSIVHR	K					Spectrum5027 scans: 6580,
1	gi|6752954|ref|NP_033739.1|	actin, cytoplasmic 2 [Mus musculus]	19935	41766	649	633	23	23	13636	1	1	0	758.854	1515.69	2	1515.7	-0.0012	0	25.72	0.062	K	QEYDESGPSIVHR	K					Spectrum6807 scans: 8541,
1	gi|6752954|ref|NP_033739.1|	actin, cytoplasmic 2 [Mus musculus]	19935	41766	649	633	23	23	13638	1	1	0	506.239	1515.69	3	1515.7	-0.0012	0	37.08	0.0047	K	QEYDESGPSIVHR	K					Spectrum6861 scans: 8603,
1	gi|6752954|ref|NP_033739.1|	actin, cytoplasmic 2 [Mus musculus]	19935	41766	649	633	23	23	13643	1	1	0	506.239	1515.69	3	1515.7	-0.0011	0	63.64	1e-05	K	QEYDESGPSIVHR	K					Spectrum5114 scans: 6673,
1	gi|6752954|ref|NP_033739.1|	actin, cytoplasmic 2 [Mus musculus]	19935	41766	649	633	23	23	13648	1	1	0	758.854	1515.69	2	1515.7	-0.0011	0	27.71	0.04	K	QEYDESGPSIVHR	K					Spectrum6715 scans: 8439,
1	gi|6752954|ref|NP_033739.1|	actin, cytoplasmic 2 [Mus musculus]	19935	41766	649	633	23	23	13649	1	1	0	758.854	1515.69	2	1515.7	-0.0011	0	44.18	0.00091	K	QEYDESGPSIVHR	K					Spectrum6644 scans: 8360,
1	gi|6752954|ref|NP_033739.1|	actin, cytoplasmic 2 [Mus musculus]	19935	41766	649	633	23	23	13652	1	1	0	506.239	1515.69	3	1515.7	-0.001	0	46.85	0.00049	K	QEYDESGPSIVHR	K					Spectrum6669 scans: 8389,
1	gi|6752954|ref|NP_033739.1|	actin, cytoplasmic 2 [Mus musculus]	19935	41766	649	633	23	23	13654	1	1	0	758.855	1515.69	2	1515.7	-0.0008	0	44.77	0.00079	K	QEYDESGPSIVHR	K					Spectrum6226 scans: 7880,
1	gi|6752954|ref|NP_033739.1|	actin, cytoplasmic 2 [Mus musculus]	19935	41766	649	633	23	23	13655	1	1	0	758.855	1515.69	2	1515.7	-0.0008	0	44.67	0.00081	K	QEYDESGPSIVHR	K					Spectrum35408 scans: 39770,
1	gi|6752954|ref|NP_033739.1|	actin, cytoplasmic 2 [Mus musculus]	19935	41766	649	633	23	23	13667	1	1	0	506.239	1515.69	3	1515.7	-0.0007	0	46.65	0.00051	K	QEYDESGPSIVHR	K					Spectrum6957 scans: 8711,
1	gi|6752954|ref|NP_033739.1|	actin, cytoplasmic 2 [Mus musculus]	19935	41766	649	633	23	23	13671	1	1	0	758.855	1515.69	2	1515.7	-0.0007	0	51.22	0.00018	K	QEYDESGPSIVHR	K					Spectrum6597 scans: 8306,
1	gi|6752954|ref|NP_033739.1|	actin, cytoplasmic 2 [Mus musculus]	19935	41766	649	633	23	23	13672	1	1	0	506.239	1515.69	3	1515.7	-0.0006	0	38.07	0.0037	K	QEYDESGPSIVHR	K					Spectrum35455 scans: 39824,
1	gi|6752954|ref|NP_033739.1|	actin, cytoplasmic 2 [Mus musculus]	19935	41766	649	633	23	23	13674	1	1	0	506.239	1515.69	3	1515.7	-0.0006	0	47.28	0.00044	K	QEYDESGPSIVHR	K					Spectrum6500 scans: 8195,
1	gi|6752954|ref|NP_033739.1|	actin, cytoplasmic 2 [Mus musculus]	19935	41766	649	633	23	23	13678	1	1	0	758.855	1515.69	2	1515.7	-0.0006	0	68.69	3.2e-06	K	QEYDESGPSIVHR	K					Spectrum5926 scans: 7555,
1	gi|6752954|ref|NP_033739.1|	actin, cytoplasmic 2 [Mus musculus]	19935	41766	649	633	23	23	13679	1	1	0	758.855	1515.69	2	1515.7	-0.0006	0	47.24	0.00045	K	QEYDESGPSIVHR	K					Spectrum6703 scans: 8425,
1	gi|6752954|ref|NP_033739.1|	actin, cytoplasmic 2 [Mus musculus]	19935	41766	649	633	23	23	13681	1	1	0	506.239	1515.69	3	1515.7	-0.0005	0	50.73	0.0002	K	QEYDESGPSIVHR	K					Spectrum35475 scans: 39850,
1	gi|6752954|ref|NP_033739.1|	actin, cytoplasmic 2 [Mus musculus]	19935	41766	649	633	23	23	13682	1	1	0	506.239	1515.69	3	1515.7	-0.0005	0	49.13	0.00029	K	QEYDESGPSIVHR	K					Spectrum5730 scans: 7346,
1	gi|6752954|ref|NP_033739.1|	actin, cytoplasmic 2 [Mus musculus]	19935	41766	649	633	23	23	13684	1	1	0	506.239	1515.69	3	1515.7	-0.0005	0	33.32	0.011	K	QEYDESGPSIVHR	K					Spectrum6382 scans: 8056,
1	gi|6752954|ref|NP_033739.1|	actin, cytoplasmic 2 [Mus musculus]	19935	41766	649	633	23	23	13688	1	1	0	758.855	1515.69	2	1515.7	-0.0004	0	61.06	1.9e-05	K	QEYDESGPSIVHR	K					Spectrum4770 scans: 6301,
1	gi|6752954|ref|NP_033739.1|	actin, cytoplasmic 2 [Mus musculus]	19935	41766	649	633	23	23	13689	1	1	0	758.855	1515.69	2	1515.7	-0.0004	0	44.16	0.00092	K	QEYDESGPSIVHR	K					Spectrum5514 scans: 7113,
1	gi|6752954|ref|NP_033739.1|	actin, cytoplasmic 2 [Mus musculus]	19935	41766	649	633	23	23	13690	1	1	0	758.855	1515.69	2	1515.7	-0.0004	0	38.01	0.0038	K	QEYDESGPSIVHR	K					Spectrum6696 scans: 8417,
1	gi|6752954|ref|NP_033739.1|	actin, cytoplasmic 2 [Mus musculus]	19935	41766	649	633	23	23	13693	1	1	0	506.239	1515.69	3	1515.7	-0.0004	0	56.7	5.1e-05	K	QEYDESGPSIVHR	K					Spectrum5165 scans: 6728,
1	gi|6752954|ref|NP_033739.1|	actin, cytoplasmic 2 [Mus musculus]	19935	41766	649	633	23	23	13694	1	1	0	506.239	1515.69	3	1515.7	-0.0004	0	38.1	0.0037	K	QEYDESGPSIVHR	K					Spectrum6440 scans: 8126,
1	gi|6752954|ref|NP_033739.1|	actin, cytoplasmic 2 [Mus musculus]	19935	41766	649	633	23	23	13698	1	1	0	506.239	1515.69	3	1515.7	-0.0004	0	56.81	4.8e-05	K	QEYDESGPSIVHR	K					Spectrum5042 scans: 6596,
1	gi|6752954|ref|NP_033739.1|	actin, cytoplasmic 2 [Mus musculus]	19935	41766	649	633	23	23	13699	1	1	0	506.239	1515.69	3	1515.7	-0.0004	0	41.81	0.0015	K	QEYDESGPSIVHR	K					Spectrum6987 scans: 8743,
1	gi|6752954|ref|NP_033739.1|	actin, cytoplasmic 2 [Mus musculus]	19935	41766	649	633	23	23	13700	1	1	0	506.239	1515.69	3	1515.7	-0.0004	0	27	0.046	K	QEYDESGPSIVHR	K					Spectrum32092 scans: 35609,
1	gi|6752954|ref|NP_033739.1|	actin, cytoplasmic 2 [Mus musculus]	19935	41766	649	633	23	23	13716	1	1	0	506.239	1515.7	3	1515.7	0.0001	0	28.64	0.029	K	QEYDESGPSIVHR	K					Spectrum5016 scans: 6568,
1	gi|6752954|ref|NP_033739.1|	actin, cytoplasmic 2 [Mus musculus]	19935	41766	649	633	23	23	13717	1	1	0	506.239	1515.7	3	1515.7	0.0001	0	41.46	0.0015	K	QEYDESGPSIVHR	K					Spectrum5989 scans: 7622,
1	gi|6752954|ref|NP_033739.1|	actin, cytoplasmic 2 [Mus musculus]	19935	41766	649	633	23	23	13718	1	1	0	758.855	1515.7	2	1515.7	0.0002	0	28.89	0.027	K	QEYDESGPSIVHR	K					Spectrum6204 scans: 7856,
1	gi|6752954|ref|NP_033739.1|	actin, cytoplasmic 2 [Mus musculus]	19935	41766	649	633	23	23	13723	1	1	0	506.239	1515.7	3	1515.7	0.0003	0	61.9	1.4e-05	K	QEYDESGPSIVHR	K					Spectrum4768 scans: 6299,
1	gi|6752954|ref|NP_033739.1|	actin, cytoplasmic 2 [Mus musculus]	19935	41766	649	633	23	23	13724	1	1	0	506.239	1515.7	3	1515.7	0.0003	0	39.61	0.0023	K	QEYDESGPSIVHR	K					Spectrum5957 scans: 7588,
1	gi|6752954|ref|NP_033739.1|	actin, cytoplasmic 2 [Mus musculus]	19935	41766	649	633	23	23	13725	1	1	0	758.855	1515.7	2	1515.7	0.0004	0	59.63	2.2e-05	K	QEYDESGPSIVHR	K					Spectrum5293 scans: 6868,
1	gi|6752954|ref|NP_033739.1|	actin, cytoplasmic 2 [Mus musculus]	19935	41766	649	633	23	23	13727	1	1	0	506.239	1515.7	3	1515.7	0.0004	0	52.93	0.0001	K	QEYDESGPSIVHR	K					Spectrum6080 scans: 7720,
1	gi|6752954|ref|NP_033739.1|	actin, cytoplasmic 2 [Mus musculus]	19935	41766	649	633	23	23	13729	1	1	0	506.239	1515.7	3	1515.7	0.0007	0	34.15	0.0077	K	QEYDESGPSIVHR	K					Spectrum5471 scans: 7065,
1	gi|6752954|ref|NP_033739.1|	actin, cytoplasmic 2 [Mus musculus]	19935	41766	649	633	23	23	13730	1	1	0	758.855	1515.7	2	1515.7	0.0009	0	53.08	9.7e-05	K	QEYDESGPSIVHR	K					Spectrum5637 scans: 7247,
1	gi|6752954|ref|NP_033739.1|	actin, cytoplasmic 2 [Mus musculus]	19935	41766	649	633	23	23	18912	1	1	0	895.948	1789.88	2	1789.88	-0.0032	0	57.88	3.5e-05	K	SYELPDGQVITIGNER	F					Spectrum13477 scans: 15752,
1	gi|6752954|ref|NP_033739.1|	actin, cytoplasmic 2 [Mus musculus]	19935	41766	649	633	23	23	18915	1	1	0	895.948	1789.88	2	1789.88	-0.0026	0	97.6	3.3e-09	K	SYELPDGQVITIGNER	F					Spectrum34443 scans: 38332,
1	gi|6752954|ref|NP_033739.1|	actin, cytoplasmic 2 [Mus musculus]	19935	41766	649	633	23	23	18919	1	1	0	895.948	1789.88	2	1789.88	-0.0023	0	45.63	0.00056	K	SYELPDGQVITIGNER	F					Spectrum35373 scans: 39731,
1	gi|6752954|ref|NP_033739.1|	actin, cytoplasmic 2 [Mus musculus]	19935	41766	649	633	23	23	18920	1	1	0	895.948	1789.88	2	1789.88	-0.0022	0	63.25	9.7e-06	K	SYELPDGQVITIGNER	F					Spectrum21724 scans: 24442,
1	gi|6752954|ref|NP_033739.1|	actin, cytoplasmic 2 [Mus musculus]	19935	41766	649	633	23	23	18922	1	1	0	895.948	1789.88	2	1789.88	-0.0021	0	54.95	6.5e-05	K	SYELPDGQVITIGNER	F					Spectrum21859 scans: 24584,
1	gi|6752954|ref|NP_033739.1|	actin, cytoplasmic 2 [Mus musculus]	19935	41766	649	633	23	23	18923	1	1	0	895.948	1789.88	2	1789.88	-0.0021	0	70.47	1.8e-06	K	SYELPDGQVITIGNER	F					Spectrum34560 scans: 38520,
1	gi|6752954|ref|NP_033739.1|	actin, cytoplasmic 2 [Mus musculus]	19935	41766	649	633	23	23	18925	1	1	0	895.949	1789.88	2	1789.88	-0.002	0	40.61	0.002	K	SYELPDGQVITIGNER	F					Spectrum34175 scans: 38013,
1	gi|6752954|ref|NP_033739.1|	actin, cytoplasmic 2 [Mus musculus]	19935	41766	649	633	23	23	18926	1	1	0	895.949	1789.88	2	1789.88	-0.002	0	94.43	8.3e-09	K	SYELPDGQVITIGNER	F					Spectrum17433 scans: 19913,
1	gi|6752954|ref|NP_033739.1|	actin, cytoplasmic 2 [Mus musculus]	19935	41766	649	633	23	23	18927	1	1	0	895.949	1789.88	2	1789.88	-0.002	0	66.72	4.9e-06	K	SYELPDGQVITIGNER	F					Spectrum23032 scans: 25823,
1	gi|6752954|ref|NP_033739.1|	actin, cytoplasmic 2 [Mus musculus]	19935	41766	649	633	23	23	18931	1	1	0	895.949	1789.88	2	1789.88	-0.0018	0	45.2	0.00069	K	SYELPDGQVITIGNER	F					Spectrum25799 scans: 28738,
1	gi|6752954|ref|NP_033739.1|	actin, cytoplasmic 2 [Mus musculus]	19935	41766	649	633	23	23	18932	1	1	0	895.949	1789.88	2	1789.88	-0.0018	0	94.52	8.1e-09	K	SYELPDGQVITIGNER	F					Spectrum17138 scans: 19603,
1	gi|6752954|ref|NP_033739.1|	actin, cytoplasmic 2 [Mus musculus]	19935	41766	649	633	23	23	18933	1	1	0	895.949	1789.88	2	1789.88	-0.0018	0	26.95	0.046	K	SYELPDGQVITIGNER	F					Spectrum21086 scans: 23760,
1	gi|6752954|ref|NP_033739.1|	actin, cytoplasmic 2 [Mus musculus]	19935	41766	649	633	23	23	18934	1	1	0	895.949	1789.88	2	1789.88	-0.0018	0	54.94	7.4e-05	K	SYELPDGQVITIGNER	F					Spectrum23188 scans: 25987,
1	gi|6752954|ref|NP_033739.1|	actin, cytoplasmic 2 [Mus musculus]	19935	41766	649	633	23	23	18941	1	1	0	895.949	1789.88	2	1789.88	-0.0017	0	29.14	0.028	K	SYELPDGQVITIGNER	F					Spectrum34280 scans: 38129,
1	gi|6752954|ref|NP_033739.1|	actin, cytoplasmic 2 [Mus musculus]	19935	41766	649	633	23	23	18942	1	1	0	895.949	1789.88	2	1789.88	-0.0017	0	32.24	0.014	K	SYELPDGQVITIGNER	F					Spectrum21479 scans: 24178,
1	gi|6752954|ref|NP_033739.1|	actin, cytoplasmic 2 [Mus musculus]	19935	41766	649	633	23	23	18944	1	1	0	895.949	1789.88	2	1789.88	-0.0017	0	57.02	4.5e-05	K	SYELPDGQVITIGNER	F					Spectrum23568 scans: 26386,
1	gi|6752954|ref|NP_033739.1|	actin, cytoplasmic 2 [Mus musculus]	19935	41766	649	633	23	23	18945	1	1	0	895.949	1789.88	2	1789.88	-0.0017	0	67.25	4.3e-06	K	SYELPDGQVITIGNER	F					Spectrum33308 scans: 37009,
1	gi|6752954|ref|NP_033739.1|	actin, cytoplasmic 2 [Mus musculus]	19935	41766	649	633	23	23	18946	1	1	0	895.949	1789.88	2	1789.88	-0.0017	0	98.06	3.5e-09	K	SYELPDGQVITIGNER	F					Spectrum30534 scans: 33842,
1	gi|6752954|ref|NP_033739.1|	actin, cytoplasmic 2 [Mus musculus]	19935	41766	649	633	23	23	18947	1	1	0	895.949	1789.88	2	1789.88	-0.0017	0	65.56	6.3e-06	K	SYELPDGQVITIGNER	F					Spectrum31109 scans: 34487,
1	gi|6752954|ref|NP_033739.1|	actin, cytoplasmic 2 [Mus musculus]	19935	41766	649	633	23	23	18948	1	1	0	895.949	1789.88	2	1789.88	-0.0017	0	60.7	1.9e-05	K	SYELPDGQVITIGNER	F					Spectrum33436 scans: 37164,
1	gi|6752954|ref|NP_033739.1|	actin, cytoplasmic 2 [Mus musculus]	19935	41766	649	633	23	23	18949	1	1	0	895.949	1789.88	2	1789.88	-0.0017	0	87.56	4e-08	K	SYELPDGQVITIGNER	F					Spectrum31773 scans: 35219,
1	gi|6752954|ref|NP_033739.1|	actin, cytoplasmic 2 [Mus musculus]	19935	41766	649	633	23	23	18950	1	1	0	895.949	1789.88	2	1789.88	-0.0017	0	95.11	7e-09	K	SYELPDGQVITIGNER	F					Spectrum34339 scans: 38202,
1	gi|6752954|ref|NP_033739.1|	actin, cytoplasmic 2 [Mus musculus]	19935	41766	649	633	23	23	18958	1	1	0	895.949	1789.88	2	1789.88	-0.0016	0	77.85	3.7e-07	K	SYELPDGQVITIGNER	F					Spectrum18941 scans: 21505,
1	gi|6752954|ref|NP_033739.1|	actin, cytoplasmic 2 [Mus musculus]	19935	41766	649	633	23	23	18959	1	1	0	895.949	1789.88	2	1789.88	-0.0016	0	60.42	2.1e-05	K	SYELPDGQVITIGNER	F					Spectrum33710 scans: 37491,
1	gi|6752954|ref|NP_033739.1|	actin, cytoplasmic 2 [Mus musculus]	19935	41766	649	633	23	23	18960	1	1	0	895.949	1789.88	2	1789.88	-0.0016	0	44.28	0.00085	K	SYELPDGQVITIGNER	F					Spectrum21006 scans: 23676,
1	gi|6752954|ref|NP_033739.1|	actin, cytoplasmic 2 [Mus musculus]	19935	41766	649	633	23	23	18966	1	1	0	895.949	1789.88	2	1789.88	-0.0015	0	81.86	1.5e-07	K	SYELPDGQVITIGNER	F					Spectrum13949 scans: 16250,
1	gi|6752954|ref|NP_033739.1|	actin, cytoplasmic 2 [Mus musculus]	19935	41766	649	633	23	23	18967	1	1	0	895.949	1789.88	2	1789.88	-0.0015	0	50.06	0.00022	K	SYELPDGQVITIGNER	F					Spectrum19387 scans: 21974,
1	gi|6752954|ref|NP_033739.1|	actin, cytoplasmic 2 [Mus musculus]	19935	41766	649	633	23	23	18982	1	1	0	895.949	1789.88	2	1789.88	-0.0014	0	31.54	0.016	K	SYELPDGQVITIGNER	F					Spectrum19789 scans: 22396,
1	gi|6752954|ref|NP_033739.1|	actin, cytoplasmic 2 [Mus musculus]	19935	41766	649	633	23	23	18983	1	1	0	895.949	1789.88	2	1789.88	-0.0014	0	68.58	3.2e-06	K	SYELPDGQVITIGNER	F					Spectrum32403 scans: 35988,
1	gi|6752954|ref|NP_033739.1|	actin, cytoplasmic 2 [Mus musculus]	19935	41766	649	633	23	23	18985	1	1	0	895.949	1789.88	2	1789.88	-0.0014	0	70.99	1.8e-06	K	SYELPDGQVITIGNER	F					Spectrum20233 scans: 22863,
1	gi|6752954|ref|NP_033739.1|	actin, cytoplasmic 2 [Mus musculus]	19935	41766	649	633	23	23	18986	1	1	0	895.949	1789.88	2	1789.88	-0.0014	0	64.71	7.7e-06	K	SYELPDGQVITIGNER	F					Spectrum24772 scans: 27654,
1	gi|6752954|ref|NP_033739.1|	actin, cytoplasmic 2 [Mus musculus]	19935	41766	649	633	23	23	18987	1	1	0	895.949	1789.88	2	1789.88	-0.0014	0	66.11	5.6e-06	K	SYELPDGQVITIGNER	F					Spectrum20553 scans: 23199,
1	gi|6752954|ref|NP_033739.1|	actin, cytoplasmic 2 [Mus musculus]	19935	41766	649	633	23	23	18988	1	1	0	895.949	1789.88	2	1789.88	-0.0014	0	54.46	8.1e-05	K	SYELPDGQVITIGNER	F					Spectrum20668 scans: 23320,
1	gi|6752954|ref|NP_033739.1|	actin, cytoplasmic 2 [Mus musculus]	19935	41766	649	633	23	23	18996	1	1	0	895.949	1789.88	2	1789.88	-0.0012	0	57.8	3.7e-05	K	SYELPDGQVITIGNER	F					Spectrum21814 scans: 24537,
1	gi|6752954|ref|NP_033739.1|	actin, cytoplasmic 2 [Mus musculus]	19935	41766	649	633	23	23	18997	1	1	0	895.949	1789.88	2	1789.88	-0.0012	0	61.24	1.7e-05	K	SYELPDGQVITIGNER	F					Spectrum32576 scans: 36186,
1	gi|6752954|ref|NP_033739.1|	actin, cytoplasmic 2 [Mus musculus]	19935	41766	649	633	23	23	18998	1	1	0	895.949	1789.88	2	1789.88	-0.0012	0	88.45	3.2e-08	K	SYELPDGQVITIGNER	F					Spectrum25618 scans: 28546,
1	gi|6752954|ref|NP_033739.1|	actin, cytoplasmic 2 [Mus musculus]	19935	41766	649	633	23	23	18999	1	1	0	895.949	1789.88	2	1789.88	-0.0012	0	87.34	4.1e-08	K	SYELPDGQVITIGNER	F					Spectrum31894 scans: 35368,
1	gi|6752954|ref|NP_033739.1|	actin, cytoplasmic 2 [Mus musculus]	19935	41766	649	633	23	23	19000	1	1	0	895.949	1789.88	2	1789.88	-0.0012	0	66.93	4.5e-06	K	SYELPDGQVITIGNER	F					Spectrum19488 scans: 22080,
1	gi|6752954|ref|NP_033739.1|	actin, cytoplasmic 2 [Mus musculus]	19935	41766	649	633	23	23	19002	1	1	0	895.949	1789.88	2	1789.88	-0.0012	0	65.05	7e-06	K	SYELPDGQVITIGNER	F					Spectrum33552 scans: 37308,
1	gi|6752954|ref|NP_033739.1|	actin, cytoplasmic 2 [Mus musculus]	19935	41766	649	633	23	23	19009	1	1	0	895.949	1789.88	2	1789.88	-0.0011	0	77.23	3.8e-07	K	SYELPDGQVITIGNER	F					Spectrum35330 scans: 39685,
1	gi|6752954|ref|NP_033739.1|	actin, cytoplasmic 2 [Mus musculus]	19935	41766	649	633	23	23	19013	1	1	0	895.949	1789.88	2	1789.88	-0.0011	0	68.3	3e-06	K	SYELPDGQVITIGNER	F					Spectrum32885 scans: 36545,
1	gi|6752954|ref|NP_033739.1|	actin, cytoplasmic 2 [Mus musculus]	19935	41766	649	633	23	23	19014	1	1	0	895.949	1789.88	2	1789.88	-0.0011	0	59.9	2e-05	K	SYELPDGQVITIGNER	F					Spectrum33098 scans: 36778,
1	gi|6752954|ref|NP_033739.1|	actin, cytoplasmic 2 [Mus musculus]	19935	41766	649	633	23	23	19015	1	1	0	895.949	1789.88	2	1789.88	-0.0011	0	89.18	2.4e-08	K	SYELPDGQVITIGNER	F					Spectrum18636 scans: 21184,
1	gi|6752954|ref|NP_033739.1|	actin, cytoplasmic 2 [Mus musculus]	19935	41766	649	633	23	23	19016	1	1	0	895.949	1789.88	2	1789.88	-0.0011	0	58.81	2.6e-05	K	SYELPDGQVITIGNER	F					Spectrum19963 scans: 22579,
1	gi|6752954|ref|NP_033739.1|	actin, cytoplasmic 2 [Mus musculus]	19935	41766	649	633	23	23	19018	1	1	0	895.949	1789.88	2	1789.88	-0.0011	0	85.96	5.1e-08	K	SYELPDGQVITIGNER	F					Spectrum24261 scans: 27117,
1	gi|6752954|ref|NP_033739.1|	actin, cytoplasmic 2 [Mus musculus]	19935	41766	649	633	23	23	19019	1	1	0	895.949	1789.88	2	1789.88	-0.0011	0	88.66	2.7e-08	K	SYELPDGQVITIGNER	F					Spectrum33875 scans: 37678,
1	gi|6752954|ref|NP_033739.1|	actin, cytoplasmic 2 [Mus musculus]	19935	41766	649	633	23	23	19027	1	1	0	895.949	1789.88	2	1789.88	-0.001	0	58.85	2.6e-05	K	SYELPDGQVITIGNER	F					Spectrum30039 scans: 33308,
1	gi|6752954|ref|NP_033739.1|	actin, cytoplasmic 2 [Mus musculus]	19935	41766	649	633	23	23	19028	1	1	0	895.949	1789.88	2	1789.88	-0.001	0	53.57	8.9e-05	K	SYELPDGQVITIGNER	F					Spectrum31361 scans: 34755,
1	gi|6752954|ref|NP_033739.1|	actin, cytoplasmic 2 [Mus musculus]	19935	41766	649	633	23	23	19029	1	1	0	895.949	1789.88	2	1789.88	-0.001	0	66.32	4.7e-06	K	SYELPDGQVITIGNER	F					Spectrum30877 scans: 34238,
1	gi|6752954|ref|NP_033739.1|	actin, cytoplasmic 2 [Mus musculus]	19935	41766	649	633	23	23	19030	1	1	0	895.949	1789.88	2	1789.88	-0.001	0	93.02	1e-08	K	SYELPDGQVITIGNER	F					Spectrum18342 scans: 20875,
1	gi|6752954|ref|NP_033739.1|	actin, cytoplasmic 2 [Mus musculus]	19935	41766	649	633	23	23	19031	1	1	0	895.949	1789.88	2	1789.88	-0.001	0	83.52	9e-08	K	SYELPDGQVITIGNER	F					Spectrum32156 scans: 35686,
1	gi|6752954|ref|NP_033739.1|	actin, cytoplasmic 2 [Mus musculus]	19935	41766	649	633	23	23	19032	1	1	0	895.949	1789.88	2	1789.88	-0.001	0	91.83	1.3e-08	K	SYELPDGQVITIGNER	F					Spectrum31569 scans: 34985,
1	gi|6752954|ref|NP_033739.1|	actin, cytoplasmic 2 [Mus musculus]	19935	41766	649	633	23	23	19033	1	1	0	895.949	1789.88	2	1789.88	-0.001	0	69.25	2.4e-06	K	SYELPDGQVITIGNER	F					Spectrum30696 scans: 34031,
1	gi|6752954|ref|NP_033739.1|	actin, cytoplasmic 2 [Mus musculus]	19935	41766	649	633	23	23	19035	1	1	0	895.949	1789.88	2	1789.88	-0.001	0	94.15	7.8e-09	K	SYELPDGQVITIGNER	F					Spectrum20278 scans: 22910,
1	gi|6752954|ref|NP_033739.1|	actin, cytoplasmic 2 [Mus musculus]	19935	41766	649	633	23	23	19036	1	1	0	895.949	1789.88	2	1789.88	-0.001	0	77.93	3.3e-07	K	SYELPDGQVITIGNER	F					Spectrum20356 scans: 22992,
1	gi|6752954|ref|NP_033739.1|	actin, cytoplasmic 2 [Mus musculus]	19935	41766	649	633	23	23	19046	1	1	0	895.949	1789.88	2	1789.88	-0.0009	0	45.12	0.00062	K	SYELPDGQVITIGNER	F					Spectrum30063 scans: 33334,
1	gi|6752954|ref|NP_033739.1|	actin, cytoplasmic 2 [Mus musculus]	19935	41766	649	633	23	23	19047	1	1	0	895.949	1789.88	2	1789.88	-0.0009	0	79.76	2.1e-07	K	SYELPDGQVITIGNER	F					Spectrum32714 scans: 36351,
1	gi|6752954|ref|NP_033739.1|	actin, cytoplasmic 2 [Mus musculus]	19935	41766	649	633	23	23	19049	1	1	0	895.949	1789.88	2	1789.88	-0.0009	0	56.13	4.9e-05	K	SYELPDGQVITIGNER	F					Spectrum32018 scans: 35521,
1	gi|6752954|ref|NP_033739.1|	actin, cytoplasmic 2 [Mus musculus]	19935	41766	649	633	23	23	19052	1	1	0	895.949	1789.88	2	1789.88	-0.0009	0	69.87	2.1e-06	K	SYELPDGQVITIGNER	F					Spectrum20471 scans: 23113,
1	gi|6752954|ref|NP_033739.1|	actin, cytoplasmic 2 [Mus musculus]	19935	41766	649	633	23	23	19053	1	1	0	895.949	1789.88	2	1789.88	-0.0009	0	66.98	4e-06	K	SYELPDGQVITIGNER	F					Spectrum20433 scans: 23073,
1	gi|6752954|ref|NP_033739.1|	actin, cytoplasmic 2 [Mus musculus]	19935	41766	649	633	23	23	19054	1	1	0	895.949	1789.88	2	1789.88	-0.0009	0	57.12	3.9e-05	K	SYELPDGQVITIGNER	F					Spectrum22384 scans: 25139,
1	gi|6752954|ref|NP_033739.1|	actin, cytoplasmic 2 [Mus musculus]	19935	41766	649	633	23	23	19057	1	1	0	895.949	1789.88	2	1789.88	-0.0007	0	42.3	0.0012	K	SYELPDGQVITIGNER	F					Spectrum35345 scans: 39701,
1	gi|6752954|ref|NP_033739.1|	actin, cytoplasmic 2 [Mus musculus]	19935	41766	649	633	23	23	19061	1	1	0	895.949	1789.88	2	1789.88	-0.0007	0	62.98	1e-05	K	SYELPDGQVITIGNER	F					Spectrum18066 scans: 20584,
1	gi|6752954|ref|NP_033739.1|	actin, cytoplasmic 2 [Mus musculus]	19935	41766	649	633	23	23	19062	1	1	0	895.949	1789.88	2	1789.88	-0.0007	0	41.76	0.0014	K	SYELPDGQVITIGNER	F					Spectrum21760 scans: 24480,
1	gi|6752954|ref|NP_033739.1|	actin, cytoplasmic 2 [Mus musculus]	19935	41766	649	633	23	23	19063	1	1	0	895.949	1789.88	2	1789.88	-0.0007	0	34.39	0.0074	K	SYELPDGQVITIGNER	F					Spectrum23465 scans: 26278,
1	gi|6752954|ref|NP_033739.1|	actin, cytoplasmic 2 [Mus musculus]	19935	41766	649	633	23	23	19064	1	1	0	895.949	1789.88	2	1789.88	-0.0007	0	63.99	8.2e-06	K	SYELPDGQVITIGNER	F					Spectrum19156 scans: 21731,
1	gi|6752954|ref|NP_033739.1|	actin, cytoplasmic 2 [Mus musculus]	19935	41766	649	633	23	23	19065	1	1	0	895.949	1789.88	2	1789.88	-0.0007	0	59.61	2.2e-05	K	SYELPDGQVITIGNER	F					Spectrum32281 scans: 35838,
1	gi|6752954|ref|NP_033739.1|	actin, cytoplasmic 2 [Mus musculus]	19935	41766	649	633	23	23	19066	1	1	0	895.949	1789.88	2	1789.88	-0.0007	0	87.43	3.7e-08	K	SYELPDGQVITIGNER	F					Spectrum19939 scans: 22554,
1	gi|6752954|ref|NP_033739.1|	actin, cytoplasmic 2 [Mus musculus]	19935	41766	649	633	23	23	19075	1	1	0	895.949	1789.88	2	1789.88	-0.0006	0	40.25	0.0021	K	SYELPDGQVITIGNER	F					Spectrum21330 scans: 24019,
1	gi|6752954|ref|NP_033739.1|	actin, cytoplasmic 2 [Mus musculus]	19935	41766	649	633	23	23	19076	1	1	0	895.949	1789.88	2	1789.88	-0.0006	0	51.39	0.00016	K	SYELPDGQVITIGNER	F					Spectrum34118 scans: 37952,
1	gi|6752954|ref|NP_033739.1|	actin, cytoplasmic 2 [Mus musculus]	19935	41766	649	633	23	23	19077	1	1	0	895.949	1789.88	2	1789.88	-0.0006	0	97.73	3.7e-09	K	SYELPDGQVITIGNER	F					Spectrum35034 scans: 39357,
1	gi|6752954|ref|NP_033739.1|	actin, cytoplasmic 2 [Mus musculus]	19935	41766	649	633	23	23	19078	1	1	0	895.949	1789.88	2	1789.88	-0.0006	0	79.54	2.5e-07	K	SYELPDGQVITIGNER	F					Spectrum35166 scans: 39502,
1	gi|6752954|ref|NP_033739.1|	actin, cytoplasmic 2 [Mus musculus]	19935	41766	649	633	23	23	19089	1	1	0	895.949	1789.88	2	1789.88	-0.0005	0	70.45	2e-06	K	SYELPDGQVITIGNER	F					Spectrum34209 scans: 38049,
1	gi|6752954|ref|NP_033739.1|	actin, cytoplasmic 2 [Mus musculus]	19935	41766	649	633	23	23	19091	1	1	0	895.949	1789.88	2	1789.88	-0.0005	0	68.04	3.5e-06	K	SYELPDGQVITIGNER	F					Spectrum24412 scans: 27276,
1	gi|6752954|ref|NP_033739.1|	actin, cytoplasmic 2 [Mus musculus]	19935	41766	649	633	23	23	19092	1	1	0	895.949	1789.88	2	1789.88	-0.0005	0	78.45	3.2e-07	K	SYELPDGQVITIGNER	F					Spectrum23524 scans: 26340,
1	gi|6752954|ref|NP_033739.1|	actin, cytoplasmic 2 [Mus musculus]	19935	41766	649	633	23	23	19107	1	1	0	895.949	1789.88	2	1789.88	-0.0003	0	64.94	7e-06	K	SYELPDGQVITIGNER	F					Spectrum20569 scans: 23216,
1	gi|6752954|ref|NP_033739.1|	actin, cytoplasmic 2 [Mus musculus]	19935	41766	649	633	23	23	19108	1	1	0	895.949	1789.88	2	1789.88	-0.0003	0	86.13	5.3e-08	K	SYELPDGQVITIGNER	F					Spectrum34917 scans: 39216,
1	gi|6752954|ref|NP_033739.1|	actin, cytoplasmic 2 [Mus musculus]	19935	41766	649	633	23	23	19109	1	1	0	895.949	1789.88	2	1789.88	-0.0003	0	62.71	1.2e-05	K	SYELPDGQVITIGNER	F					Spectrum20595 scans: 23243,
1	gi|6752954|ref|NP_033739.1|	actin, cytoplasmic 2 [Mus musculus]	19935	41766	649	633	23	23	19113	1	1	0	895.949	1789.88	2	1789.88	-0.0001	0	85.09	6.7e-08	K	SYELPDGQVITIGNER	F					Spectrum35317 scans: 39671,
1	gi|6752954|ref|NP_033739.1|	actin, cytoplasmic 2 [Mus musculus]	19935	41766	649	633	23	23	19118	1	1	0	597.635	1789.88	3	1789.88	-0.0001	0	57.51	3.9e-05	K	SYELPDGQVITIGNER	F					Spectrum17453 scans: 19934,
1	gi|6752954|ref|NP_033739.1|	actin, cytoplasmic 2 [Mus musculus]	19935	41766	649	633	23	23	19123	1	1	0	895.95	1789.88	2	1789.88	0	0	70.83	1.8e-06	K	SYELPDGQVITIGNER	F					Spectrum20464 scans: 23105,
1	gi|6752954|ref|NP_033739.1|	actin, cytoplasmic 2 [Mus musculus]	19935	41766	649	633	23	23	19129	1	1	0	597.636	1789.88	3	1789.88	0.0002	0	53.19	0.0001	K	SYELPDGQVITIGNER	F					Spectrum17158 scans: 19624,
1	gi|6752954|ref|NP_033739.1|	actin, cytoplasmic 2 [Mus musculus]	19935	41766	649	633	23	23	19133	1	1	0	895.95	1789.88	2	1789.88	0.0002	0	47.15	0.00042	K	SYELPDGQVITIGNER	F					Spectrum19551 scans: 22146,
1	gi|6752954|ref|NP_033739.1|	actin, cytoplasmic 2 [Mus musculus]	19935	41766	649	633	23	23	19134	1	1	0	895.95	1789.88	2	1789.88	0.0002	0	71.02	1.7e-06	K	SYELPDGQVITIGNER	F					Spectrum17888 scans: 20394,
1	gi|6752954|ref|NP_033739.1|	actin, cytoplasmic 2 [Mus musculus]	19935	41766	649	633	23	23	19135	1	1	0	895.95	1789.88	2	1789.88	0.0002	0	67.64	3.8e-06	K	SYELPDGQVITIGNER	F					Spectrum31601 scans: 35023,
1	gi|6752954|ref|NP_033739.1|	actin, cytoplasmic 2 [Mus musculus]	19935	41766	649	633	23	23	19145	1	1	0	895.95	1789.89	2	1789.88	0.0006	0	99.22	2.4e-09	K	SYELPDGQVITIGNER	F					Spectrum17723 scans: 20219,
1	gi|6752954|ref|NP_033739.1|	actin, cytoplasmic 2 [Mus musculus]	19935	41766	649	633	23	23	19146	1	1	0	895.95	1789.89	2	1789.88	0.0007	0	85.47	5.8e-08	K	SYELPDGQVITIGNER	F					Spectrum16838 scans: 19288,
1	gi|6752954|ref|NP_033739.1|	actin, cytoplasmic 2 [Mus musculus]	19935	41766	649	633	23	23	19148	1	1	0	597.636	1789.89	3	1789.88	0.0008	0	54.75	6.8e-05	K	SYELPDGQVITIGNER	F					Spectrum16859 scans: 19310,
1	gi|6752954|ref|NP_033739.1|	actin, cytoplasmic 2 [Mus musculus]	19935	41766	649	633	23	23	19694	1	1	1	910.923	1819.83	2	1819.83	-0.0021	0	26.23	0.068	M	EEEIAALVIDNGSGMCK	A	Acetyl (Protein N-term)	1.00000000000000000.0			Spectrum33943 scans: 37761,
1	gi|6752954|ref|NP_033739.1|	actin, cytoplasmic 2 [Mus musculus]	19935	41766	649	633	23	23	19698	1	1	1	910.923	1819.83	2	1819.83	-0.0017	0	108.17	4.4e-10	M	EEEIAALVIDNGSGMCK	A	Acetyl (Protein N-term)	1.00000000000000000.0			Spectrum34778 scans: 39045,
1	gi|6752954|ref|NP_033739.1|	actin, cytoplasmic 2 [Mus musculus]	19935	41766	649	633	23	23	19700	1	1	1	910.923	1819.83	2	1819.83	-0.0015	0	109.9	3.1e-10	M	EEEIAALVIDNGSGMCK	A	Acetyl (Protein N-term)	1.00000000000000000.0			Spectrum26419 scans: 29398,
1	gi|6752954|ref|NP_033739.1|	actin, cytoplasmic 2 [Mus musculus]	19935	41766	649	633	23	23	19703	1	1	1	910.923	1819.83	2	1819.83	-0.0013	0	37.04	0.0059	M	EEEIAALVIDNGSGMCK	A	Acetyl (Protein N-term)	1.00000000000000000.0			Spectrum34776 scans: 39042,
1	gi|6752954|ref|NP_033739.1|	actin, cytoplasmic 2 [Mus musculus]	19935	41766	649	633	23	23	19706	1	1	1	910.923	1819.83	2	1819.83	-0.0012	0	62.36	1.7e-05	M	EEEIAALVIDNGSGMCK	A	Acetyl (Protein N-term)	1.00000000000000000.0			Spectrum34213 scans: 38053,
1	gi|6752954|ref|NP_033739.1|	actin, cytoplasmic 2 [Mus musculus]	19935	41766	649	633	23	23	19707	1	1	1	910.923	1819.83	2	1819.83	-0.001	0	70.39	2.7e-06	M	EEEIAALVIDNGSGMCK	A	Acetyl (Protein N-term)	1.00000000000000000.0			Spectrum26976 scans: 29984,
1	gi|6752954|ref|NP_033739.1|	actin, cytoplasmic 2 [Mus musculus]	19935	41766	649	633	23	23	19713	1	1	1	910.924	1819.83	2	1819.83	-0.0006	0	30.08	0.027	M	EEEIAALVIDNGSGMCK	A	Acetyl (Protein N-term)	1.00000000000000000.0			Spectrum26877 scans: 29880,
1	gi|6752954|ref|NP_033739.1|	actin, cytoplasmic 2 [Mus musculus]	19935	41766	649	633	23	23	19714	1	1	1	910.924	1819.83	2	1819.83	-0.0006	0	52.64	0.00015	M	EEEIAALVIDNGSGMCK	A	Acetyl (Protein N-term)	1.00000000000000000.0			Spectrum26705 scans: 29699,
1	gi|6752954|ref|NP_033739.1|	actin, cytoplasmic 2 [Mus musculus]	19935	41766	649	633	23	23	19720	1	1	1	910.924	1819.83	2	1819.83	0.0007	0	65.56	8.5e-06	M	EEEIAALVIDNGSGMCK	A	Acetyl (Protein N-term)	1.00000000000000000.0			Spectrum34771 scans: 39033,
1	gi|6752954|ref|NP_033739.1|	actin, cytoplasmic 2 [Mus musculus]	19935	41766	649	633	23	23	21700	1	1	0	973.951	1945.89	2	1945.89	-0.0002	0	79.47	2.9e-07	K	YPIEHGIVTNWDDMEK	I					Spectrum14183 scans: 16496,
1	gi|6752954|ref|NP_033739.1|	actin, cytoplasmic 2 [Mus musculus]	19935	41766	649	633	23	23	21701	1	1	0	649.637	1945.89	3	1945.89	0.0005	0	55.62	7.1e-05	K	YPIEHGIVTNWDDMEK	I					Spectrum14181 scans: 16494,
1	gi|6752954|ref|NP_033739.1|	actin, cytoplasmic 2 [Mus musculus]	19935	41766	649	633	23	23	21770	1	1	0	977.533	1953.05	2	1953.06	-0.005	0	39.37	0.0011	R	VAPEEHPVLLTEAPLNPK	A					Spectrum14132 scans: 16442,
1	gi|6752954|ref|NP_033739.1|	actin, cytoplasmic 2 [Mus musculus]	19935	41766	649	633	23	23	21771	1	1	0	977.534	1953.05	2	1953.06	-0.004	0	26.01	0.021	R	VAPEEHPVLLTEAPLNPK	A					Spectrum14769 scans: 17111,
1	gi|6752954|ref|NP_033739.1|	actin, cytoplasmic 2 [Mus musculus]	19935	41766	649	633	23	23	21772	1	1	0	977.534	1953.05	2	1953.06	-0.0038	0	36.36	0.0017	R	VAPEEHPVLLTEAPLNPK	A					Spectrum13688 scans: 15975,
1	gi|6752954|ref|NP_033739.1|	actin, cytoplasmic 2 [Mus musculus]	19935	41766	649	633	23	23	21773	1	1	0	977.534	1953.05	2	1953.06	-0.0037	0	76.75	1.6e-07	R	VAPEEHPVLLTEAPLNPK	A					Spectrum13475 scans: 15750,
1	gi|6752954|ref|NP_033739.1|	actin, cytoplasmic 2 [Mus musculus]	19935	41766	649	633	23	23	21776	1	1	0	652.025	1953.05	3	1953.06	-0.0033	0	28.83	0.0094	R	VAPEEHPVLLTEAPLNPK	A					Spectrum13677 scans: 15964,
1	gi|6752954|ref|NP_033739.1|	actin, cytoplasmic 2 [Mus musculus]	19935	41766	649	633	23	23	21777	1	1	0	977.534	1953.05	2	1953.06	-0.0033	0	97.98	1.1e-09	R	VAPEEHPVLLTEAPLNPK	A					Spectrum12503 scans: 14692,
1	gi|6752954|ref|NP_033739.1|	actin, cytoplasmic 2 [Mus musculus]	19935	41766	649	633	23	23	21781	1	1	0	977.534	1953.05	2	1953.06	-0.0029	0	37.67	0.0012	R	VAPEEHPVLLTEAPLNPK	A					Spectrum15398 scans: 17773,
1	gi|6752954|ref|NP_033739.1|	actin, cytoplasmic 2 [Mus musculus]	19935	41766	649	633	23	23	21782	1	1	0	977.534	1953.05	2	1953.06	-0.0029	0	71.56	5e-07	R	VAPEEHPVLLTEAPLNPK	A					Spectrum13378 scans: 15648,
1	gi|6752954|ref|NP_033739.1|	actin, cytoplasmic 2 [Mus musculus]	19935	41766	649	633	23	23	21783	1	1	0	977.534	1953.05	2	1953.06	-0.0029	0	65.13	2.2e-06	R	VAPEEHPVLLTEAPLNPK	A					Spectrum11949 scans: 14104,
1	gi|6752954|ref|NP_033739.1|	actin, cytoplasmic 2 [Mus musculus]	19935	41766	649	633	23	23	21786	1	1	0	977.534	1953.05	2	1953.06	-0.0028	0	25.68	0.02	R	VAPEEHPVLLTEAPLNPK	A					Spectrum14878 scans: 17226,
1	gi|6752954|ref|NP_033739.1|	actin, cytoplasmic 2 [Mus musculus]	19935	41766	649	633	23	23	21787	1	1	0	977.534	1953.05	2	1953.06	-0.0028	0	63	3.7e-06	R	VAPEEHPVLLTEAPLNPK	A					Spectrum11664 scans: 13804,
1	gi|6752954|ref|NP_033739.1|	actin, cytoplasmic 2 [Mus musculus]	19935	41766	649	633	23	23	21788	1	1	0	977.534	1953.05	2	1953.06	-0.0027	0	34.64	0.0025	R	VAPEEHPVLLTEAPLNPK	A					Spectrum15477 scans: 17857,
1	gi|6752954|ref|NP_033739.1|	actin, cytoplasmic 2 [Mus musculus]	19935	41766	649	633	23	23	21789	1	1	0	977.534	1953.05	2	1953.06	-0.0027	0	38.51	0.001	R	VAPEEHPVLLTEAPLNPK	A					Spectrum15465 scans: 17844,
1	gi|6752954|ref|NP_033739.1|	actin, cytoplasmic 2 [Mus musculus]	19935	41766	649	633	23	23	21791	1	1	0	652.025	1953.05	3	1953.06	-0.0026	0	50.33	6.8e-05	R	VAPEEHPVLLTEAPLNPK	A					Spectrum13463 scans: 15738,
1	gi|6752954|ref|NP_033739.1|	actin, cytoplasmic 2 [Mus musculus]	19935	41766	649	633	23	23	21793	1	1	0	977.534	1953.05	2	1953.06	-0.0026	0	36.11	0.0018	R	VAPEEHPVLLTEAPLNPK	A					Spectrum15515 scans: 17897,
1	gi|6752954|ref|NP_033739.1|	actin, cytoplasmic 2 [Mus musculus]	19935	41766	649	633	23	23	21796	1	1	0	977.535	1953.05	2	1953.06	-0.0024	0	78.75	9.9e-08	R	VAPEEHPVLLTEAPLNPK	A					Spectrum13760 scans: 16051,
1	gi|6752954|ref|NP_033739.1|	actin, cytoplasmic 2 [Mus musculus]	19935	41766	649	633	23	23	21797	1	1	0	977.535	1953.05	2	1953.06	-0.0024	0	70.47	6.7e-07	R	VAPEEHPVLLTEAPLNPK	A					Spectrum12945 scans: 15170,
1	gi|6752954|ref|NP_033739.1|	actin, cytoplasmic 2 [Mus musculus]	19935	41766	649	633	23	23	21800	1	1	0	977.535	1953.05	2	1953.06	-0.0023	0	30.14	0.0071	R	VAPEEHPVLLTEAPLNPK	A					Spectrum15501 scans: 17882,
1	gi|6752954|ref|NP_033739.1|	actin, cytoplasmic 2 [Mus musculus]	19935	41766	649	633	23	23	21802	1	1	0	652.026	1953.05	3	1953.06	-0.0022	0	26.76	0.015	R	VAPEEHPVLLTEAPLNPK	A					Spectrum27540 scans: 30595,
1	gi|6752954|ref|NP_033739.1|	actin, cytoplasmic 2 [Mus musculus]	19935	41766	649	633	23	23	21806	1	1	0	977.535	1953.05	2	1953.06	-0.0022	0	30.25	0.0069	R	VAPEEHPVLLTEAPLNPK	A					Spectrum14861 scans: 17208,
1	gi|6752954|ref|NP_033739.1|	actin, cytoplasmic 2 [Mus musculus]	19935	41766	649	633	23	23	21807	1	1	0	977.535	1953.05	2	1953.06	-0.0022	0	34.21	0.0028	R	VAPEEHPVLLTEAPLNPK	A					Spectrum15887 scans: 18288,
1	gi|6752954|ref|NP_033739.1|	actin, cytoplasmic 2 [Mus musculus]	19935	41766	649	633	23	23	21808	1	1	0	977.535	1953.05	2	1953.06	-0.0022	0	50.7	6.3e-05	R	VAPEEHPVLLTEAPLNPK	A					Spectrum33228 scans: 36921,
1	gi|6752954|ref|NP_033739.1|	actin, cytoplasmic 2 [Mus musculus]	19935	41766	649	633	23	23	21824	1	1	0	977.535	1953.06	2	1953.06	-0.0019	0	30.24	0.007	R	VAPEEHPVLLTEAPLNPK	A					Spectrum15059 scans: 17416,
1	gi|6752954|ref|NP_033739.1|	actin, cytoplasmic 2 [Mus musculus]	19935	41766	649	633	23	23	21825	1	1	0	977.535	1953.06	2	1953.06	-0.0019	0	39	0.00093	R	VAPEEHPVLLTEAPLNPK	A					Spectrum15832 scans: 18230,
1	gi|6752954|ref|NP_033739.1|	actin, cytoplasmic 2 [Mus musculus]	19935	41766	649	633	23	23	21826	1	1	0	977.535	1953.06	2	1953.06	-0.0019	0	37.69	0.0013	R	VAPEEHPVLLTEAPLNPK	A					Spectrum15911 scans: 18313,
1	gi|6752954|ref|NP_033739.1|	actin, cytoplasmic 2 [Mus musculus]	19935	41766	649	633	23	23	21827	1	1	0	977.535	1953.06	2	1953.06	-0.0018	0	33.12	0.0036	R	VAPEEHPVLLTEAPLNPK	A					Spectrum15069 scans: 17427,
1	gi|6752954|ref|NP_033739.1|	actin, cytoplasmic 2 [Mus musculus]	19935	41766	649	633	23	23	21829	1	1	0	977.535	1953.06	2	1953.06	-0.0018	0	43.91	0.0003	R	VAPEEHPVLLTEAPLNPK	A					Spectrum15429 scans: 17806,
1	gi|6752954|ref|NP_033739.1|	actin, cytoplasmic 2 [Mus musculus]	19935	41766	649	633	23	23	21831	1	1	0	977.535	1953.06	2	1953.06	-0.0018	0	69.78	7.8e-07	R	VAPEEHPVLLTEAPLNPK	A					Spectrum13902 scans: 16200,
1	gi|6752954|ref|NP_033739.1|	actin, cytoplasmic 2 [Mus musculus]	19935	41766	649	633	23	23	21832	1	1	0	977.535	1953.06	2	1953.06	-0.0018	0	80.68	6.4e-08	R	VAPEEHPVLLTEAPLNPK	A					Spectrum13050 scans: 15283,
1	gi|6752954|ref|NP_033739.1|	actin, cytoplasmic 2 [Mus musculus]	19935	41766	649	633	23	23	21833	1	1	0	977.535	1953.06	2	1953.06	-0.0018	0	63.11	3.6e-06	R	VAPEEHPVLLTEAPLNPK	A					Spectrum13013 scans: 15243,
1	gi|6752954|ref|NP_033739.1|	actin, cytoplasmic 2 [Mus musculus]	19935	41766	649	633	23	23	21835	1	1	0	652.026	1953.06	3	1953.06	-0.0018	0	45.78	0.0002	R	VAPEEHPVLLTEAPLNPK	A					Spectrum12744 scans: 14952,
1	gi|6752954|ref|NP_033739.1|	actin, cytoplasmic 2 [Mus musculus]	19935	41766	649	633	23	23	21837	1	1	0	977.535	1953.06	2	1953.06	-0.0017	0	38.27	0.0011	R	VAPEEHPVLLTEAPLNPK	A					Spectrum15132 scans: 17493,
1	gi|6752954|ref|NP_033739.1|	actin, cytoplasmic 2 [Mus musculus]	19935	41766	649	633	23	23	21841	1	1	0	977.535	1953.06	2	1953.06	-0.0017	0	64.21	2.8e-06	R	VAPEEHPVLLTEAPLNPK	A					Spectrum13783 scans: 16075,
1	gi|6752954|ref|NP_033739.1|	actin, cytoplasmic 2 [Mus musculus]	19935	41766	649	633	23	23	21842	1	1	0	977.535	1953.06	2	1953.06	-0.0017	0	35.57	0.0021	R	VAPEEHPVLLTEAPLNPK	A					Spectrum15690 scans: 18081,
1	gi|6752954|ref|NP_033739.1|	actin, cytoplasmic 2 [Mus musculus]	19935	41766	649	633	23	23	21848	1	1	0	652.026	1953.06	3	1953.06	-0.0016	0	41.5	0.00053	R	VAPEEHPVLLTEAPLNPK	A					Spectrum11641 scans: 13780,
1	gi|6752954|ref|NP_033739.1|	actin, cytoplasmic 2 [Mus musculus]	19935	41766	649	633	23	23	21849	1	1	0	977.535	1953.06	2	1953.06	-0.0016	0	36.89	0.0015	R	VAPEEHPVLLTEAPLNPK	A					Spectrum14937 scans: 17288,
1	gi|6752954|ref|NP_033739.1|	actin, cytoplasmic 2 [Mus musculus]	19935	41766	649	633	23	23	21853	1	1	0	977.535	1953.06	2	1953.06	-0.0016	0	37.61	0.0013	R	VAPEEHPVLLTEAPLNPK	A					Spectrum15678 scans: 18068,
1	gi|6752954|ref|NP_033739.1|	actin, cytoplasmic 2 [Mus musculus]	19935	41766	649	633	23	23	21854	1	1	0	977.535	1953.06	2	1953.06	-0.0016	0	39.18	0.00091	R	VAPEEHPVLLTEAPLNPK	A					Spectrum15748 scans: 18142,
1	gi|6752954|ref|NP_033739.1|	actin, cytoplasmic 2 [Mus musculus]	19935	41766	649	633	23	23	21855	1	1	0	977.535	1953.06	2	1953.06	-0.0016	0	75.75	2e-07	R	VAPEEHPVLLTEAPLNPK	A					Spectrum12761 scans: 14970,
1	gi|6752954|ref|NP_033739.1|	actin, cytoplasmic 2 [Mus musculus]	19935	41766	649	633	23	23	21856	1	1	0	977.535	1953.06	2	1953.06	-0.0016	0	72.85	3.9e-07	R	VAPEEHPVLLTEAPLNPK	A					Spectrum13340 scans: 15608,
1	gi|6752954|ref|NP_033739.1|	actin, cytoplasmic 2 [Mus musculus]	19935	41766	649	633	23	23	21861	1	1	0	652.026	1953.06	3	1953.06	-0.0015	0	36.78	0.0016	R	VAPEEHPVLLTEAPLNPK	A					Spectrum13002 scans: 15231,
1	gi|6752954|ref|NP_033739.1|	actin, cytoplasmic 2 [Mus musculus]	19935	41766	649	633	23	23	21869	1	1	0	977.535	1953.06	2	1953.06	-0.0014	0	64.52	2.6e-06	R	VAPEEHPVLLTEAPLNPK	A					Spectrum15414 scans: 17790,
1	gi|6752954|ref|NP_033739.1|	actin, cytoplasmic 2 [Mus musculus]	19935	41766	649	633	23	23	21870	1	1	0	977.535	1953.06	2	1953.06	-0.0014	0	27.9	0.012	R	VAPEEHPVLLTEAPLNPK	A					Spectrum32973 scans: 36642,
1	gi|6752954|ref|NP_033739.1|	actin, cytoplasmic 2 [Mus musculus]	19935	41766	649	633	23	23	21875	1	1	0	977.535	1953.06	2	1953.06	-0.0013	0	31.14	0.0058	R	VAPEEHPVLLTEAPLNPK	A					Spectrum16135 scans: 18549,
1	gi|6752954|ref|NP_033739.1|	actin, cytoplasmic 2 [Mus musculus]	19935	41766	649	633	23	23	21877	1	1	0	977.535	1953.06	2	1953.06	-0.0013	0	39.5	0.00084	R	VAPEEHPVLLTEAPLNPK	A					Spectrum15634 scans: 18022,
1	gi|6752954|ref|NP_033739.1|	actin, cytoplasmic 2 [Mus musculus]	19935	41766	649	633	23	23	21878	1	1	0	977.535	1953.06	2	1953.06	-0.0013	0	88.66	1e-08	R	VAPEEHPVLLTEAPLNPK	A					Spectrum12990 scans: 15218,
1	gi|6752954|ref|NP_033739.1|	actin, cytoplasmic 2 [Mus musculus]	19935	41766	649	633	23	23	21885	1	1	0	652.026	1953.06	3	1953.06	-0.0013	0	47.06	0.00015	R	VAPEEHPVLLTEAPLNPK	A					Spectrum12484 scans: 14672,
1	gi|6752954|ref|NP_033739.1|	actin, cytoplasmic 2 [Mus musculus]	19935	41766	649	633	23	23	21886	1	1	0	652.026	1953.06	3	1953.06	-0.0013	0	36.36	0.0017	R	VAPEEHPVLLTEAPLNPK	A					Spectrum33433 scans: 37161,
1	gi|6752954|ref|NP_033739.1|	actin, cytoplasmic 2 [Mus musculus]	19935	41766	649	633	23	23	21892	1	1	0	977.535	1953.06	2	1953.06	-0.0012	0	25.18	0.023	R	VAPEEHPVLLTEAPLNPK	A					Spectrum17330 scans: 19804,
1	gi|6752954|ref|NP_033739.1|	actin, cytoplasmic 2 [Mus musculus]	19935	41766	649	633	23	23	21895	1	1	0	977.535	1953.06	2	1953.06	-0.0012	0	27.5	0.013	R	VAPEEHPVLLTEAPLNPK	A					Spectrum15560 scans: 17944,
1	gi|6752954|ref|NP_033739.1|	actin, cytoplasmic 2 [Mus musculus]	19935	41766	649	633	23	23	21896	1	1	0	977.535	1953.06	2	1953.06	-0.0012	0	39.05	0.00093	R	VAPEEHPVLLTEAPLNPK	A					Spectrum14114 scans: 16423,
1	gi|6752954|ref|NP_033739.1|	actin, cytoplasmic 2 [Mus musculus]	19935	41766	649	633	23	23	21909	1	1	0	652.026	1953.06	3	1953.06	-0.0011	0	27.07	0.015	R	VAPEEHPVLLTEAPLNPK	A					Spectrum14830 scans: 17176,
1	gi|6752954|ref|NP_033739.1|	actin, cytoplasmic 2 [Mus musculus]	19935	41766	649	633	23	23	21912	1	1	0	652.026	1953.06	3	1953.06	-0.0011	0	40.07	0.00076	R	VAPEEHPVLLTEAPLNPK	A					Spectrum11930 scans: 14084,
1	gi|6752954|ref|NP_033739.1|	actin, cytoplasmic 2 [Mus musculus]	19935	41766	649	633	23	23	21913	1	1	0	652.026	1953.06	3	1953.06	-0.0011	0	44.08	0.0003	R	VAPEEHPVLLTEAPLNPK	A					Spectrum33306 scans: 37007,
1	gi|6752954|ref|NP_033739.1|	actin, cytoplasmic 2 [Mus musculus]	19935	41766	649	633	23	23	21914	1	1	0	652.026	1953.06	3	1953.06	-0.0011	0	28.08	0.012	R	VAPEEHPVLLTEAPLNPK	A					Spectrum13755 scans: 16046,
1	gi|6752954|ref|NP_033739.1|	actin, cytoplasmic 2 [Mus musculus]	19935	41766	649	633	23	23	21917	1	1	0	977.535	1953.06	2	1953.06	-0.0011	0	45.45	0.00022	R	VAPEEHPVLLTEAPLNPK	A					Spectrum16235 scans: 18654,
1	gi|6752954|ref|NP_033739.1|	actin, cytoplasmic 2 [Mus musculus]	19935	41766	649	633	23	23	21918	1	1	0	977.535	1953.06	2	1953.06	-0.0011	0	75.5	2.2e-07	R	VAPEEHPVLLTEAPLNPK	A					Spectrum13884 scans: 16181,
1	gi|6752954|ref|NP_033739.1|	actin, cytoplasmic 2 [Mus musculus]	19935	41766	649	633	23	23	21923	1	1	0	977.535	1953.06	2	1953.06	-0.001	0	74.38	2.8e-07	R	VAPEEHPVLLTEAPLNPK	A					Spectrum12235 scans: 14406,
1	gi|6752954|ref|NP_033739.1|	actin, cytoplasmic 2 [Mus musculus]	19935	41766	649	633	23	23	21938	1	1	0	652.026	1953.06	3	1953.06	-0.0009	0	31.19	0.0059	R	VAPEEHPVLLTEAPLNPK	A					Spectrum18497 scans: 21038,
1	gi|6752954|ref|NP_033739.1|	actin, cytoplasmic 2 [Mus musculus]	19935	41766	649	633	23	23	21940	1	1	0	652.026	1953.06	3	1953.06	-0.0009	0	41.64	0.00053	R	VAPEEHPVLLTEAPLNPK	A					Spectrum32027 scans: 35532,
1	gi|6752954|ref|NP_033739.1|	actin, cytoplasmic 2 [Mus musculus]	19935	41766	649	633	23	23	21941	2	1	0	652.026	1953.06	3	1953.06	-0.0009	0	31.78	0.0051	R	VAPEEHPVLLTEAPLNPK	A					Spectrum32285 scans: 35844,
1	gi|6752954|ref|NP_033739.1|	actin, cytoplasmic 2 [Mus musculus]	19935	41766	649	633	23	23	21942	1	1	0	652.026	1953.06	3	1953.06	-0.0009	0	44.58	0.00027	R	VAPEEHPVLLTEAPLNPK	A					Spectrum32582 scans: 36193,
1	gi|6752954|ref|NP_033739.1|	actin, cytoplasmic 2 [Mus musculus]	19935	41766	649	633	23	23	21964	1	1	0	652.026	1953.06	3	1953.06	-0.0007	0	46.87	0.00016	R	VAPEEHPVLLTEAPLNPK	A					Spectrum17953 scans: 20463,
1	gi|6752954|ref|NP_033739.1|	actin, cytoplasmic 2 [Mus musculus]	19935	41766	649	633	23	23	21965	1	1	0	652.026	1953.06	3	1953.06	-0.0007	0	48.93	9.8e-05	R	VAPEEHPVLLTEAPLNPK	A					Spectrum31618 scans: 35041,
1	gi|6752954|ref|NP_033739.1|	actin, cytoplasmic 2 [Mus musculus]	19935	41766	649	633	23	23	21966	1	1	0	652.026	1953.06	3	1953.06	-0.0007	0	43.58	0.00034	R	VAPEEHPVLLTEAPLNPK	A					Spectrum33094 scans: 36774,
1	gi|6752954|ref|NP_033739.1|	actin, cytoplasmic 2 [Mus musculus]	19935	41766	649	633	23	23	21967	1	1	0	652.026	1953.06	3	1953.06	-0.0007	0	33.28	0.0036	R	VAPEEHPVLLTEAPLNPK	A					Spectrum32889 scans: 36550,
1	gi|6752954|ref|NP_033739.1|	actin, cytoplasmic 2 [Mus musculus]	19935	41766	649	633	23	23	21968	2	1	0	652.026	1953.06	3	1953.06	-0.0007	0	40.31	0.00071	R	VAPEEHPVLLTEAPLNPK	A					Spectrum16262 scans: 18683,
1	gi|6752954|ref|NP_033739.1|	actin, cytoplasmic 2 [Mus musculus]	19935	41766	649	633	23	23	21973	1	1	0	977.535	1953.06	2	1953.06	-0.0007	0	29.07	0.0095	R	VAPEEHPVLLTEAPLNPK	A					Spectrum15443 scans: 17821,
1	gi|6752954|ref|NP_033739.1|	actin, cytoplasmic 2 [Mus musculus]	19935	41766	649	633	23	23	21974	1	1	0	977.535	1953.06	2	1953.06	-0.0007	0	27.69	0.013	R	VAPEEHPVLLTEAPLNPK	A					Spectrum15996 scans: 18403,
1	gi|6752954|ref|NP_033739.1|	actin, cytoplasmic 2 [Mus musculus]	19935	41766	649	633	23	23	21979	1	1	0	977.535	1953.06	2	1953.06	-0.0006	0	38.95	0.00093	R	VAPEEHPVLLTEAPLNPK	A					Spectrum15573 scans: 17958,
1	gi|6752954|ref|NP_033739.1|	actin, cytoplasmic 2 [Mus musculus]	19935	41766	649	633	23	23	21980	1	1	0	977.535	1953.06	2	1953.06	-0.0006	0	29.74	0.0078	R	VAPEEHPVLLTEAPLNPK	A					Spectrum33295 scans: 36994,
1	gi|6752954|ref|NP_033739.1|	actin, cytoplasmic 2 [Mus musculus]	19935	41766	649	633	23	23	21981	1	1	0	977.535	1953.06	2	1953.06	-0.0006	0	46.13	0.00018	R	VAPEEHPVLLTEAPLNPK	A					Spectrum13632 scans: 15916,
1	gi|6752954|ref|NP_033739.1|	actin, cytoplasmic 2 [Mus musculus]	19935	41766	649	633	23	23	21982	1	1	0	977.535	1953.06	2	1953.06	-0.0006	0	61.35	5.3e-06	R	VAPEEHPVLLTEAPLNPK	A					Spectrum13413 scans: 15685,
1	gi|6752954|ref|NP_033739.1|	actin, cytoplasmic 2 [Mus musculus]	19935	41766	649	633	23	23	21997	1	1	0	652.026	1953.06	3	1953.06	-0.0006	0	31.19	0.0056	R	VAPEEHPVLLTEAPLNPK	A					Spectrum31412 scans: 34813,
1	gi|6752954|ref|NP_033739.1|	actin, cytoplasmic 2 [Mus musculus]	19935	41766	649	633	23	23	21998	2	1	0	652.026	1953.06	3	1953.06	-0.0006	0	32.3	0.0043	R	VAPEEHPVLLTEAPLNPK	A					Spectrum32169 scans: 35701,
1	gi|6752954|ref|NP_033739.1|	actin, cytoplasmic 2 [Mus musculus]	19935	41766	649	633	23	23	21999	1	1	0	652.026	1953.06	3	1953.06	-0.0006	0	28.57	0.01	R	VAPEEHPVLLTEAPLNPK	A					Spectrum31786 scans: 35234,
1	gi|6752954|ref|NP_033739.1|	actin, cytoplasmic 2 [Mus musculus]	19935	41766	649	633	23	23	22000	2	1	0	652.026	1953.06	3	1953.06	-0.0006	0	28.59	0.01	R	VAPEEHPVLLTEAPLNPK	A					Spectrum15662 scans: 18052,
1	gi|6752954|ref|NP_033739.1|	actin, cytoplasmic 2 [Mus musculus]	19935	41766	649	633	23	23	22007	1	1	0	652.026	1953.06	3	1953.06	-0.0006	0	30.1	0.0071	R	VAPEEHPVLLTEAPLNPK	A					Spectrum33550 scans: 37306,
1	gi|6752954|ref|NP_033739.1|	actin, cytoplasmic 2 [Mus musculus]	19935	41766	649	633	23	23	22008	1	1	0	652.026	1953.06	3	1953.06	-0.0006	0	60.14	7.1e-06	R	VAPEEHPVLLTEAPLNPK	A					Spectrum32722 scans: 36361,
1	gi|6752954|ref|NP_033739.1|	actin, cytoplasmic 2 [Mus musculus]	19935	41766	649	633	23	23	22009	1	1	0	977.536	1953.06	2	1953.06	-0.0005	0	26.81	0.015	R	VAPEEHPVLLTEAPLNPK	A					Spectrum15867 scans: 18267,
1	gi|6752954|ref|NP_033739.1|	actin, cytoplasmic 2 [Mus musculus]	19935	41766	649	633	23	23	22010	1	1	0	977.536	1953.06	2	1953.06	-0.0005	0	28.77	0.0097	R	VAPEEHPVLLTEAPLNPK	A					Spectrum15856 scans: 18255,
1	gi|6752954|ref|NP_033739.1|	actin, cytoplasmic 2 [Mus musculus]	19935	41766	649	633	23	23	22026	1	1	0	652.026	1953.06	3	1953.06	-0.0004	0	37.42	0.0013	R	VAPEEHPVLLTEAPLNPK	A					Spectrum30887 scans: 34249,
1	gi|6752954|ref|NP_033739.1|	actin, cytoplasmic 2 [Mus musculus]	19935	41766	649	633	23	23	22027	1	1	0	652.026	1953.06	3	1953.06	-0.0004	0	52.22	4.4e-05	R	VAPEEHPVLLTEAPLNPK	A					Spectrum13213 scans: 15467,
1	gi|6752954|ref|NP_033739.1|	actin, cytoplasmic 2 [Mus musculus]	19935	41766	649	633	23	23	22028	1	1	0	652.026	1953.06	3	1953.06	-0.0004	0	31.11	0.0057	R	VAPEEHPVLLTEAPLNPK	A					Spectrum33707 scans: 37488,
1	gi|6752954|ref|NP_033739.1|	actin, cytoplasmic 2 [Mus musculus]	19935	41766	649	633	23	23	22029	1	1	0	652.026	1953.06	3	1953.06	-0.0004	0	33.89	0.003	R	VAPEEHPVLLTEAPLNPK	A					Spectrum31902 scans: 35378,
1	gi|6752954|ref|NP_033739.1|	actin, cytoplasmic 2 [Mus musculus]	19935	41766	649	633	23	23	22032	1	1	0	977.536	1953.06	2	1953.06	-0.0004	0	27.28	0.014	R	VAPEEHPVLLTEAPLNPK	A					Spectrum16198 scans: 18615,
1	gi|6752954|ref|NP_033739.1|	actin, cytoplasmic 2 [Mus musculus]	19935	41766	649	633	23	23	22034	1	1	0	977.536	1953.06	2	1953.06	-0.0004	0	57.02	1.4e-05	R	VAPEEHPVLLTEAPLNPK	A					Spectrum13925 scans: 16224,
1	gi|6752954|ref|NP_033739.1|	actin, cytoplasmic 2 [Mus musculus]	19935	41766	649	633	23	23	22035	1	1	0	977.536	1953.06	2	1953.06	-0.0002	0	33.1	0.0036	R	VAPEEHPVLLTEAPLNPK	A					Spectrum13513 scans: 15790,
1	gi|6752954|ref|NP_033739.1|	actin, cytoplasmic 2 [Mus musculus]	19935	41766	649	633	23	23	22036	1	1	0	977.536	1953.06	2	1953.06	-0.0002	0	55.38	2.1e-05	R	VAPEEHPVLLTEAPLNPK	A					Spectrum13453 scans: 15727,
1	gi|6752954|ref|NP_033739.1|	actin, cytoplasmic 2 [Mus musculus]	19935	41766	649	633	23	23	22048	1	1	0	652.026	1953.06	3	1953.06	-0.0002	0	28.91	0.0094	R	VAPEEHPVLLTEAPLNPK	A					Spectrum33874 scans: 37677,
1	gi|6752954|ref|NP_033739.1|	actin, cytoplasmic 2 [Mus musculus]	19935	41766	649	633	23	23	22051	1	1	0	977.536	1953.06	2	1953.06	-0.0001	0	36.24	0.0017	R	VAPEEHPVLLTEAPLNPK	A					Spectrum14975 scans: 17328,
1	gi|6752954|ref|NP_033739.1|	actin, cytoplasmic 2 [Mus musculus]	19935	41766	649	633	23	23	22052	1	1	0	977.536	1953.06	2	1953.06	-0.0001	0	33.34	0.0034	R	VAPEEHPVLLTEAPLNPK	A					Spectrum15168 scans: 17531,
1	gi|6752954|ref|NP_033739.1|	actin, cytoplasmic 2 [Mus musculus]	19935	41766	649	633	23	23	22062	1	1	0	652.026	1953.06	3	1953.06	0	0	34.73	0.0024	R	VAPEEHPVLLTEAPLNPK	A					Spectrum34564 scans: 38528,
1	gi|6752954|ref|NP_033739.1|	actin, cytoplasmic 2 [Mus musculus]	19935	41766	649	633	23	23	22063	1	1	0	652.026	1953.06	3	1953.06	0	0	41.34	0.00053	R	VAPEEHPVLLTEAPLNPK	A					Spectrum13911 scans: 16210,
1	gi|6752954|ref|NP_033739.1|	actin, cytoplasmic 2 [Mus musculus]	19935	41766	649	633	23	23	22064	1	1	0	652.026	1953.06	3	1953.06	0	0	40.42	0.00065	R	VAPEEHPVLLTEAPLNPK	A					Spectrum15966 scans: 18372,
1	gi|6752954|ref|NP_033739.1|	actin, cytoplasmic 2 [Mus musculus]	19935	41766	649	633	23	23	22065	1	1	0	977.536	1953.06	2	1953.06	0	0	34.88	0.0023	R	VAPEEHPVLLTEAPLNPK	A					Spectrum14500 scans: 16828,
1	gi|6752954|ref|NP_033739.1|	actin, cytoplasmic 2 [Mus musculus]	19935	41766	649	633	23	23	22066	1	1	0	977.536	1953.06	2	1953.06	0	0	65.53	2e-06	R	VAPEEHPVLLTEAPLNPK	A					Spectrum13129 scans: 15374,
1	gi|6752954|ref|NP_033739.1|	actin, cytoplasmic 2 [Mus musculus]	19935	41766	649	633	23	23	22067	1	1	0	977.536	1953.06	2	1953.06	0.0001	0	25.44	0.02	R	VAPEEHPVLLTEAPLNPK	A					Spectrum14480 scans: 16807,
1	gi|6752954|ref|NP_033739.1|	actin, cytoplasmic 2 [Mus musculus]	19935	41766	649	633	23	23	22081	1	1	0	977.536	1953.06	2	1953.06	0.0003	0	55.92	1.8e-05	R	VAPEEHPVLLTEAPLNPK	A					Spectrum15210 scans: 17575,
1	gi|6752954|ref|NP_033739.1|	actin, cytoplasmic 2 [Mus musculus]	19935	41766	649	633	23	23	22082	1	1	0	977.536	1953.06	2	1953.06	0.0003	0	82.02	4.5e-08	R	VAPEEHPVLLTEAPLNPK	A					Spectrum13434 scans: 15707,
1	gi|6752954|ref|NP_033739.1|	actin, cytoplasmic 2 [Mus musculus]	19935	41766	649	633	23	23	22087	1	1	0	652.026	1953.06	3	1953.06	0.0004	0	42.17	0.00043	R	VAPEEHPVLLTEAPLNPK	A					Spectrum12215 scans: 14385,
1	gi|6752954|ref|NP_033739.1|	actin, cytoplasmic 2 [Mus musculus]	19935	41766	649	633	23	23	22097	1	1	0	652.027	1953.06	3	1953.06	0.0009	0	27.47	0.013	R	VAPEEHPVLLTEAPLNPK	A					Spectrum15236 scans: 17603,
1	gi|6752954|ref|NP_033739.1|	actin, cytoplasmic 2 [Mus musculus]	19935	41766	649	633	23	23	22098	1	1	0	977.536	1953.06	2	1953.06	0.001	0	34.77	0.0024	R	VAPEEHPVLLTEAPLNPK	A					Spectrum14419 scans: 16743,
1	gi|6752954|ref|NP_033739.1|	actin, cytoplasmic 2 [Mus musculus]	19935	41766	649	633	23	23	22100	2	1	0	652.027	1953.06	3	1953.06	0.0011	0	34.64	0.0024	R	VAPEEHPVLLTEAPLNPK	A					Spectrum16566 scans: 19002,
1	gi|6752954|ref|NP_033739.1|	actin, cytoplasmic 2 [Mus musculus]	19935	41766	649	633	23	23	22101	2	1	0	652.027	1953.06	3	1953.06	0.0011	0	27.3	0.013	R	VAPEEHPVLLTEAPLNPK	A					Spectrum15196 scans: 17561,
1	gi|6752954|ref|NP_033739.1|	actin, cytoplasmic 2 [Mus musculus]	19935	41766	649	633	23	23	25926	1	1	0	1108.04	2214.06	2	2214.06	-0.0018	0	25.94	0.075	K	DLYANTVLSGGTTMYPGIADR	M					Spectrum26666 scans: 29657,
1	gi|6752954|ref|NP_033739.1|	actin, cytoplasmic 2 [Mus musculus]	19935	41766	649	633	23	23	25927	1	1	0	1108.04	2214.06	2	2214.06	-0.0018	0	125.55	8.2e-12	K	DLYANTVLSGGTTMYPGIADR	M					Spectrum19639 scans: 22239,
1	gi|6752954|ref|NP_033739.1|	actin, cytoplasmic 2 [Mus musculus]	19935	41766	649	633	23	23	25942	1	1	0	1108.04	2214.06	2	2214.06	-0.0016	0	90.38	2.5e-08	K	DLYANTVLSGGTTMYPGIADR	M					Spectrum34265 scans: 38112,
1	gi|6752954|ref|NP_033739.1|	actin, cytoplasmic 2 [Mus musculus]	19935	41766	649	633	23	23	25943	1	1	0	1108.04	2214.06	2	2214.06	-0.0016	0	51.59	0.00019	K	DLYANTVLSGGTTMYPGIADR	M					Spectrum18720 scans: 21272,
1	gi|6752954|ref|NP_033739.1|	actin, cytoplasmic 2 [Mus musculus]	19935	41766	649	633	23	23	25963	1	1	0	1108.04	2214.06	2	2214.06	-0.0013	0	104.04	1.1e-09	K	DLYANTVLSGGTTMYPGIADR	M					Spectrum19346 scans: 21931,
1	gi|6752954|ref|NP_033739.1|	actin, cytoplasmic 2 [Mus musculus]	19935	41766	649	633	23	23	25964	1	1	0	1108.04	2214.06	2	2214.06	-0.0013	0	90.7	2.3e-08	K	DLYANTVLSGGTTMYPGIADR	M					Spectrum18758 scans: 21312,
1	gi|6752954|ref|NP_033739.1|	actin, cytoplasmic 2 [Mus musculus]	19935	41766	649	633	23	23	25978	1	1	0	1108.04	2214.06	2	2214.06	-0.0011	0	27.78	0.05	K	DLYANTVLSGGTTMYPGIADR	M					Spectrum22641 scans: 25410,
1	gi|6752954|ref|NP_033739.1|	actin, cytoplasmic 2 [Mus musculus]	19935	41766	649	633	23	23	25980	1	1	0	1108.04	2214.06	2	2214.06	-0.0011	0	81.53	2.1e-07	K	DLYANTVLSGGTTMYPGIADR	M					Spectrum32713 scans: 36350,
1	gi|6752954|ref|NP_033739.1|	actin, cytoplasmic 2 [Mus musculus]	19935	41766	649	633	23	23	25993	1	1	0	739.028	2214.06	3	2214.06	-0.001	0	42.3	0.0017	K	DLYANTVLSGGTTMYPGIADR	M					Spectrum32469 scans: 36062,
1	gi|6752954|ref|NP_033739.1|	actin, cytoplasmic 2 [Mus musculus]	19935	41766	649	633	23	23	25994	1	1	0	739.028	2214.06	3	2214.06	-0.001	0	29.38	0.034	K	DLYANTVLSGGTTMYPGIADR	M					Spectrum31675 scans: 35105,
1	gi|6752954|ref|NP_033739.1|	actin, cytoplasmic 2 [Mus musculus]	19935	41766	649	633	23	23	26034	1	1	0	739.028	2214.06	3	2214.06	-0.0007	0	53	0.00015	K	DLYANTVLSGGTTMYPGIADR	M					Spectrum19188 scans: 21765,
1	gi|6752954|ref|NP_033739.1|	actin, cytoplasmic 2 [Mus musculus]	19935	41766	649	633	23	23	26052	1	1	0	1108.04	2214.06	2	2214.06	-0.0006	0	41.34	0.0022	K	DLYANTVLSGGTTMYPGIADR	M					Spectrum32280 scans: 35837,
1	gi|6752954|ref|NP_033739.1|	actin, cytoplasmic 2 [Mus musculus]	19935	41766	649	633	23	23	26053	1	1	0	1108.04	2214.06	2	2214.06	-0.0006	0	88.78	3.9e-08	K	DLYANTVLSGGTTMYPGIADR	M					Spectrum33708 scans: 37489,
1	gi|6752954|ref|NP_033739.1|	actin, cytoplasmic 2 [Mus musculus]	19935	41766	649	633	23	23	26054	1	1	0	1108.04	2214.06	2	2214.06	-0.0006	0	104.65	1e-09	K	DLYANTVLSGGTTMYPGIADR	M					Spectrum19053 scans: 21623,
1	gi|6752954|ref|NP_033739.1|	actin, cytoplasmic 2 [Mus musculus]	19935	41766	649	633	23	23	26060	1	1	0	739.028	2214.06	3	2214.06	-0.0005	0	29.74	0.032	K	DLYANTVLSGGTTMYPGIADR	M					Spectrum34250 scans: 38094,
1	gi|6752954|ref|NP_033739.1|	actin, cytoplasmic 2 [Mus musculus]	19935	41766	649	633	23	23	26080	1	1	0	1108.04	2214.06	2	2214.06	-0.0003	0	61.62	2e-05	K	DLYANTVLSGGTTMYPGIADR	M					Spectrum32017 scans: 35520,
1	gi|6752954|ref|NP_033739.1|	actin, cytoplasmic 2 [Mus musculus]	19935	41766	649	633	23	23	26086	1	1	0	1108.04	2214.06	2	2214.06	-0.0003	0	88.07	4.6e-08	K	DLYANTVLSGGTTMYPGIADR	M					Spectrum33096 scans: 36776,
1	gi|6752954|ref|NP_033739.1|	actin, cytoplasmic 2 [Mus musculus]	19935	41766	649	633	23	23	26087	1	1	0	1108.04	2214.06	2	2214.06	-0.0003	0	87.74	5e-08	K	DLYANTVLSGGTTMYPGIADR	M					Spectrum32575 scans: 36185,
1	gi|6752954|ref|NP_033739.1|	actin, cytoplasmic 2 [Mus musculus]	19935	41766	649	633	23	23	26088	1	1	0	1108.04	2214.06	2	2214.06	-0.0003	0	91.82	2e-08	K	DLYANTVLSGGTTMYPGIADR	M					Spectrum19976 scans: 22593,
1	gi|6752954|ref|NP_033739.1|	actin, cytoplasmic 2 [Mus musculus]	19935	41766	649	633	23	23	26108	1	1	0	1108.04	2214.06	2	2214.06	-0.0001	0	29.05	0.037	K	DLYANTVLSGGTTMYPGIADR	M					Spectrum34037 scans: 37865,
1	gi|6752954|ref|NP_033739.1|	actin, cytoplasmic 2 [Mus musculus]	19935	41766	649	633	23	23	26115	1	1	0	1108.04	2214.06	2	2214.06	-0.0001	0	83.17	1.4e-07	K	DLYANTVLSGGTTMYPGIADR	M					Spectrum32884 scans: 36544,
1	gi|6752954|ref|NP_033739.1|	actin, cytoplasmic 2 [Mus musculus]	19935	41766	649	633	23	23	26116	1	1	0	1108.04	2214.06	2	2214.06	-0.0001	0	89.02	3.8e-08	K	DLYANTVLSGGTTMYPGIADR	M					Spectrum34891 scans: 39184,
1	gi|6752954|ref|NP_033739.1|	actin, cytoplasmic 2 [Mus musculus]	19935	41766	649	633	23	23	26117	1	1	0	1108.04	2214.06	2	2214.06	-0.0001	0	83.64	1.3e-07	K	DLYANTVLSGGTTMYPGIADR	M					Spectrum20271 scans: 22903,
1	gi|6752954|ref|NP_033739.1|	actin, cytoplasmic 2 [Mus musculus]	19935	41766	649	633	23	23	26119	1	1	0	739.028	2214.06	3	2214.06	-0.0001	0	45.46	0.00085	K	DLYANTVLSGGTTMYPGIADR	M					Spectrum18935 scans: 21499,
1	gi|6752954|ref|NP_033739.1|	actin, cytoplasmic 2 [Mus musculus]	19935	41766	649	633	23	23	26137	1	1	0	1108.04	2214.06	2	2214.06	0.0002	0	68.15	4.4e-06	K	DLYANTVLSGGTTMYPGIADR	M					Spectrum32157 scans: 35687,
1	gi|6752954|ref|NP_033739.1|	actin, cytoplasmic 2 [Mus musculus]	19935	41766	649	633	23	23	26140	1	1	0	1108.04	2214.06	2	2214.06	0.0002	0	85.57	8e-08	K	DLYANTVLSGGTTMYPGIADR	M					Spectrum19937 scans: 22552,
1	gi|6752954|ref|NP_033739.1|	actin, cytoplasmic 2 [Mus musculus]	19935	41766	649	633	23	23	26142	1	1	0	739.028	2214.06	3	2214.06	0.0003	0	44.21	0.0011	K	DLYANTVLSGGTTMYPGIADR	M					Spectrum34894 scans: 39188,
1	gi|6752954|ref|NP_033739.1|	actin, cytoplasmic 2 [Mus musculus]	19935	41766	649	633	23	23	26160	1	1	0	1108.04	2214.06	2	2214.06	0.0004	0	82.52	1.7e-07	K	DLYANTVLSGGTTMYPGIADR	M					Spectrum20567 scans: 23214,
1	gi|6752954|ref|NP_033739.1|	actin, cytoplasmic 2 [Mus musculus]	19935	41766	649	633	23	23	26161	1	1	0	1108.04	2214.06	2	2214.06	0.0004	0	108.33	4.3e-10	K	DLYANTVLSGGTTMYPGIADR	M					Spectrum33307 scans: 37008,
1	gi|6752954|ref|NP_033739.1|	actin, cytoplasmic 2 [Mus musculus]	19935	41766	649	633	23	23	26162	1	1	0	1108.04	2214.06	2	2214.06	0.0004	0	41.16	0.0023	K	DLYANTVLSGGTTMYPGIADR	M					Spectrum21754 scans: 24474,
1	gi|6752954|ref|NP_033739.1|	actin, cytoplasmic 2 [Mus musculus]	19935	41766	649	633	23	23	26163	1	1	0	1108.04	2214.06	2	2214.06	0.0004	0	98.59	4.1e-09	K	DLYANTVLSGGTTMYPGIADR	M					Spectrum33873 scans: 37676,
1	gi|6752954|ref|NP_033739.1|	actin, cytoplasmic 2 [Mus musculus]	19935	41766	649	633	23	23	26181	1	1	0	1108.04	2214.06	2	2214.06	0.0006	0	25.42	0.086	K	DLYANTVLSGGTTMYPGIADR	M					Spectrum31404 scans: 34804,
1	gi|6752954|ref|NP_033739.1|	actin, cytoplasmic 2 [Mus musculus]	19935	41766	649	633	23	23	26185	1	1	0	1108.04	2214.06	2	2214.06	0.0006	0	56.01	7.5e-05	K	DLYANTVLSGGTTMYPGIADR	M					Spectrum21714 scans: 24432,
1	gi|6752954|ref|NP_033739.1|	actin, cytoplasmic 2 [Mus musculus]	19935	41766	649	633	23	23	26190	1	1	0	1108.04	2214.06	2	2214.06	0.0009	0	25.73	0.078	K	DLYANTVLSGGTTMYPGIADR	M					Spectrum35018 scans: 39339,
1	gi|6752954|ref|NP_033739.1|	actin, cytoplasmic 2 [Mus musculus]	19935	41766	649	633	23	23	26196	1	1	0	1108.04	2214.06	2	2214.06	0.0009	0	103.88	1.2e-09	K	DLYANTVLSGGTTMYPGIADR	M					Spectrum34380 scans: 38253,
1	gi|6752954|ref|NP_033739.1|	actin, cytoplasmic 2 [Mus musculus]	19935	41766	649	633	23	23	26197	1	1	0	1108.04	2214.06	2	2214.06	0.0009	0	93.62	1.3e-08	K	DLYANTVLSGGTTMYPGIADR	M					Spectrum20866 scans: 23529,
1	gi|6752954|ref|NP_033739.1|	actin, cytoplasmic 2 [Mus musculus]	19935	41766	649	633	23	23	26202	1	1	0	1108.04	2214.06	2	2214.06	0.0011	0	35.22	0.0088	K	DLYANTVLSGGTTMYPGIADR	M					Spectrum34456 scans: 38351,
1	gi|6752954|ref|NP_033739.1|	actin, cytoplasmic 2 [Mus musculus]	19935	41766	649	633	23	23	26219	1	1	0	1108.04	2214.07	2	2214.06	0.0023	0	30.93	0.023	K	DLYANTVLSGGTTMYPGIADR	M					Spectrum22705 scans: 25478,
1	gi|6752954|ref|NP_033739.1|	actin, cytoplasmic 2 [Mus musculus]	19935	41766	649	633	23	23	26393	1	1	0	1116.04	2230.06	2	2230.06	-0.0011	0	38.51	0.0042	K	DLYANTVLSGGTTMYPGIADR	M	Oxidation (M)	0.000000000000030000000.0			Spectrum16201 scans: 18618,
1	gi|6752954|ref|NP_033739.1|	actin, cytoplasmic 2 [Mus musculus]	19935	41766	649	633	23	23	26395	1	1	0	1116.04	2230.06	2	2230.06	-0.0009	0	68.43	4.2e-06	K	DLYANTVLSGGTTMYPGIADR	M	Oxidation (M)	0.000000000000030000000.0			Spectrum15901 scans: 18303,
1	gi|6752954|ref|NP_033739.1|	actin, cytoplasmic 2 [Mus musculus]	19935	41766	649	633	23	23	26396	1	1	0	1116.04	2230.06	2	2230.06	-0.0006	0	102.2	1.7e-09	K	DLYANTVLSGGTTMYPGIADR	M	Oxidation (M)	0.000000000000030000000.0			Spectrum16091 scans: 18503,
1	gi|6752954|ref|NP_033739.1|	actin, cytoplasmic 2 [Mus musculus]	19935	41766	649	633	23	23	26397	1	1	0	1116.04	2230.06	2	2230.06	-0.0006	0	108.22	4.3e-10	K	DLYANTVLSGGTTMYPGIADR	M	Oxidation (M)	0.000000000000030000000.0			Spectrum15920 scans: 18323,
1	gi|6752954|ref|NP_033739.1|	actin, cytoplasmic 2 [Mus musculus]	19935	41766	649	633	23	23	27961	1	1	0	1172.09	2342.16	2	2342.16	-0.0018	1	129.11	3e-12	R	KDLYANTVLSGGTTMYPGIADR	M					Spectrum15388 scans: 17763,
1	gi|6752954|ref|NP_033739.1|	actin, cytoplasmic 2 [Mus musculus]	19935	41766	649	633	23	23	27968	1	1	0	781.726	2342.16	3	2342.16	-0.0016	1	34.75	0.0082	R	KDLYANTVLSGGTTMYPGIADR	M					Spectrum35307 scans: 39659,
1	gi|6752954|ref|NP_033739.1|	actin, cytoplasmic 2 [Mus musculus]	19935	41766	649	633	23	23	27969	1	1	0	1172.09	2342.16	2	2342.16	-0.0015	1	69.87	2.7e-06	R	KDLYANTVLSGGTTMYPGIADR	M					Spectrum16251 scans: 18671,
1	gi|6752954|ref|NP_033739.1|	actin, cytoplasmic 2 [Mus musculus]	19935	41766	649	633	23	23	27983	1	1	0	1172.09	2342.16	2	2342.16	-0.0013	1	92.77	1.4e-08	R	KDLYANTVLSGGTTMYPGIADR	M					Spectrum15873 scans: 18273,
1	gi|6752954|ref|NP_033739.1|	actin, cytoplasmic 2 [Mus musculus]	19935	41766	649	633	23	23	27990	1	1	0	781.726	2342.16	3	2342.16	-0.0013	1	66.17	6.4e-06	R	KDLYANTVLSGGTTMYPGIADR	M					Spectrum15368 scans: 17742,
1	gi|6752954|ref|NP_033739.1|	actin, cytoplasmic 2 [Mus musculus]	19935	41766	649	633	23	23	27999	1	1	0	781.726	2342.16	3	2342.16	-0.001	1	45.55	0.0007	R	KDLYANTVLSGGTTMYPGIADR	M					Spectrum15857 scans: 18257,
1	gi|6752954|ref|NP_033739.1|	actin, cytoplasmic 2 [Mus musculus]	19935	41766	649	633	23	23	28008	1	1	0	781.726	2342.16	3	2342.16	-0.0009	1	50.74	0.00021	R	KDLYANTVLSGGTTMYPGIADR	M					Spectrum15663 scans: 18053,
1	gi|6752954|ref|NP_033739.1|	actin, cytoplasmic 2 [Mus musculus]	19935	41766	649	633	23	23	28009	1	1	0	1172.09	2342.16	2	2342.16	-0.0008	1	27.79	0.041	R	KDLYANTVLSGGTTMYPGIADR	M					Spectrum16014 scans: 18422,
1	gi|6752954|ref|NP_033739.1|	actin, cytoplasmic 2 [Mus musculus]	19935	41766	649	633	23	23	28014	1	1	0	1172.09	2342.16	2	2342.16	-0.0006	1	106.3	5.9e-10	R	KDLYANTVLSGGTTMYPGIADR	M					Spectrum15686 scans: 18077,
1	gi|6752954|ref|NP_033739.1|	actin, cytoplasmic 2 [Mus musculus]	19935	41766	649	633	23	23	28015	1	1	0	1172.09	2342.16	2	2342.16	-0.0006	1	60.29	2.4e-05	R	KDLYANTVLSGGTTMYPGIADR	M					Spectrum16237 scans: 18656,
1	gi|6752954|ref|NP_033739.1|	actin, cytoplasmic 2 [Mus musculus]	19935	41766	649	633	23	23	28025	1	1	0	1172.09	2342.16	2	2342.16	-0.0003	1	92.7	1.3e-08	R	KDLYANTVLSGGTTMYPGIADR	M					Spectrum15651 scans: 18040,
1	gi|6752954|ref|NP_033739.1|	actin, cytoplasmic 2 [Mus musculus]	19935	41766	649	633	23	23	28026	1	1	0	1172.09	2342.16	2	2342.16	-0.0003	1	126.98	4.9e-12	R	KDLYANTVLSGGTTMYPGIADR	M					Spectrum15851 scans: 18250,
1	gi|6752954|ref|NP_033739.1|	actin, cytoplasmic 2 [Mus musculus]	19935	41766	649	633	23	23	28027	1	1	0	1172.09	2342.16	2	2342.16	-0.0003	1	122.05	1.5e-11	R	KDLYANTVLSGGTTMYPGIADR	M					Spectrum15823 scans: 18221,
1	gi|6752954|ref|NP_033739.1|	actin, cytoplasmic 2 [Mus musculus]	19935	41766	649	633	23	23	28030	1	1	0	1172.09	2342.16	2	2342.16	-0.0001	1	74.91	7.9e-07	R	KDLYANTVLSGGTTMYPGIADR	M					Spectrum15930 scans: 18333,
1	gi|6752954|ref|NP_033739.1|	actin, cytoplasmic 2 [Mus musculus]	19935	41766	649	633	23	23	28031	1	1	0	1172.09	2342.16	2	2342.16	-0.0001	1	81.99	1.5e-07	R	KDLYANTVLSGGTTMYPGIADR	M					Spectrum15105 scans: 17465,
1	gi|6752954|ref|NP_033739.1|	actin, cytoplasmic 2 [Mus musculus]	19935	41766	649	633	23	23	28040	1	1	0	1172.09	2342.16	2	2342.16	0.0007	1	122.09	1.5e-11	R	KDLYANTVLSGGTTMYPGIADR	M					Spectrum15907 scans: 18309,
1	gi|6752954|ref|NP_033739.1|	actin, cytoplasmic 2 [Mus musculus]	19935	41766	649	633	23	23	28044	1	1	0	1172.09	2342.16	2	2342.16	0.0011	1	67.29	4.6e-06	R	KDLYANTVLSGGTTMYPGIADR	M					Spectrum15894 scans: 18295,
1	gi|6752954|ref|NP_033739.1|	actin, cytoplasmic 2 [Mus musculus]	19935	41766	649	633	23	23	28045	1	1	0	1172.09	2342.16	2	2342.16	0.0024	1	102.74	1.2e-09	R	KDLYANTVLSGGTTMYPGIADR	M					Spectrum15759 scans: 18153,
1	gi|6752954|ref|NP_033739.1|	actin, cytoplasmic 2 [Mus musculus]	19935	41766	649	633	23	23	28179	1	1	0	787.057	2358.15	3	2358.15	-0.0023	1	67.92	4.3e-06	R	KDLYANTVLSGGTTMYPGIADR	M	Oxidation (M)	0.0000000000000030000000.0			Spectrum12153 scans: 14319,
1	gi|6752954|ref|NP_033739.1|	actin, cytoplasmic 2 [Mus musculus]	19935	41766	649	633	23	23	28180	1	1	0	1180.08	2358.15	2	2358.15	-0.0013	1	98.77	3.7e-09	R	KDLYANTVLSGGTTMYPGIADR	M	Oxidation (M)	0.0000000000000030000000.0			Spectrum12068 scans: 14229,
1	gi|6752954|ref|NP_033739.1|	actin, cytoplasmic 2 [Mus musculus]	19935	41766	649	633	23	23	28182	1	1	0	787.058	2358.15	3	2358.15	-0.001	1	37.25	0.0049	R	KDLYANTVLSGGTTMYPGIADR	M	Oxidation (M)	0.0000000000000030000000.0			Spectrum35274 scans: 39623,
1	gi|6752954|ref|NP_033739.1|	actin, cytoplasmic 2 [Mus musculus]	19935	41766	649	633	23	23	28184	1	1	0	787.058	2358.15	3	2358.15	-0.0008	1	40.91	0.0021	R	KDLYANTVLSGGTTMYPGIADR	M	Oxidation (M)	0.0000000000000030000000.0			Spectrum35267 scans: 39615,
1	gi|6752954|ref|NP_033739.1|	actin, cytoplasmic 2 [Mus musculus]	19935	41766	649	633	23	23	28185	1	1	0	787.058	2358.15	3	2358.15	-0.0004	1	26.79	0.056	R	KDLYANTVLSGGTTMYPGIADR	M	Oxidation (M)	0.0000000000000030000000.0			Spectrum35386 scans: 39745,
1	gi|6752954|ref|NP_033739.1|	actin, cytoplasmic 2 [Mus musculus]	19935	41766	649	633	23	23	28187	1	1	0	787.059	2358.15	3	2358.15	0.0016	1	64.63	9.2e-06	R	KDLYANTVLSGGTTMYPGIADR	M	Oxidation (M)	0.0000000000000030000000.0			Spectrum35371 scans: 39729,
1	gi|6752954|ref|NP_033739.1|	actin, cytoplasmic 2 [Mus musculus]	19935	41766	649	633	23	23	29062	1	1	0	1247.08	2492.14	2	2492.15	-0.0033	0	44.91	0.0012	K	LCYVALDFEQEMATAASSSSLEK	S					Spectrum34268 scans: 38115,
1	gi|6752954|ref|NP_033739.1|	actin, cytoplasmic 2 [Mus musculus]	19935	41766	649	633	23	23	29063	1	1	0	1247.08	2492.14	2	2492.15	-0.0033	0	74.46	1.3e-06	K	LCYVALDFEQEMATAASSSSLEK	S					Spectrum32171 scans: 35703,
1	gi|6752954|ref|NP_033739.1|	actin, cytoplasmic 2 [Mus musculus]	19935	41766	649	633	23	23	29071	1	1	0	1247.08	2492.14	2	2492.15	-0.0026	0	36.31	0.0083	K	LCYVALDFEQEMATAASSSSLEK	S					Spectrum31775 scans: 35221,
1	gi|6752954|ref|NP_033739.1|	actin, cytoplasmic 2 [Mus musculus]	19935	41766	649	633	23	23	29072	1	1	0	1247.08	2492.14	2	2492.15	-0.0026	0	89.49	4e-08	K	LCYVALDFEQEMATAASSSSLEK	S					Spectrum32797 scans: 36446,
1	gi|6752954|ref|NP_033739.1|	actin, cytoplasmic 2 [Mus musculus]	19935	41766	649	633	23	23	29079	1	1	0	1247.08	2492.14	2	2492.15	-0.0021	0	35.5	0.01	K	LCYVALDFEQEMATAASSSSLEK	S					Spectrum32967 scans: 36636,
1	gi|6752954|ref|NP_033739.1|	actin, cytoplasmic 2 [Mus musculus]	19935	41766	649	633	23	23	29083	1	1	0	831.722	2492.14	3	2492.15	-0.002	0	66.95	7.5e-06	K	LCYVALDFEQEMATAASSSSLEK	S					Spectrum30265 scans: 33554,
1	gi|6752954|ref|NP_033739.1|	actin, cytoplasmic 2 [Mus musculus]	19935	41766	649	633	23	23	29085	1	1	0	1247.08	2492.14	2	2492.15	-0.0019	0	36.52	0.0084	K	LCYVALDFEQEMATAASSSSLEK	S					Spectrum31668 scans: 35097,
1	gi|6752954|ref|NP_033739.1|	actin, cytoplasmic 2 [Mus musculus]	19935	41766	649	633	23	23	29088	1	1	0	1247.08	2492.14	2	2492.15	-0.0019	0	93.02	1.9e-08	K	LCYVALDFEQEMATAASSSSLEK	S					Spectrum32855 scans: 36511,
1	gi|6752954|ref|NP_033739.1|	actin, cytoplasmic 2 [Mus musculus]	19935	41766	649	633	23	23	29091	1	1	0	831.722	2492.14	3	2492.15	-0.0018	0	30.43	0.034	K	LCYVALDFEQEMATAASSSSLEK	S					Spectrum34266 scans: 38113,
1	gi|6752954|ref|NP_033739.1|	actin, cytoplasmic 2 [Mus musculus]	19935	41766	649	633	23	23	29094	1	1	0	831.722	2492.14	3	2492.15	-0.0017	0	85.2	1.1e-07	K	LCYVALDFEQEMATAASSSSLEK	S					Spectrum26114 scans: 29075,
1	gi|6752954|ref|NP_033739.1|	actin, cytoplasmic 2 [Mus musculus]	19935	41766	649	633	23	23	29095	1	1	0	831.722	2492.14	3	2492.15	-0.0017	0	48.06	0.00058	K	LCYVALDFEQEMATAASSSSLEK	S					Spectrum31391 scans: 34789,
1	gi|6752954|ref|NP_033739.1|	actin, cytoplasmic 2 [Mus musculus]	19935	41766	649	633	23	23	29105	1	1	0	831.722	2492.14	3	2492.15	-0.0015	0	32.91	0.019	K	LCYVALDFEQEMATAASSSSLEK	S					Spectrum33551 scans: 37307,
1	gi|6752954|ref|NP_033739.1|	actin, cytoplasmic 2 [Mus musculus]	19935	41766	649	633	23	23	29106	1	1	0	831.722	2492.14	3	2492.15	-0.0015	0	26.8	0.078	K	LCYVALDFEQEMATAASSSSLEK	S					Spectrum29758 scans: 33005,
1	gi|6752954|ref|NP_033739.1|	actin, cytoplasmic 2 [Mus musculus]	19935	41766	649	633	23	23	29107	1	1	0	831.722	2492.14	3	2492.15	-0.0015	0	61.8	2.5e-05	K	LCYVALDFEQEMATAASSSSLEK	S					Spectrum33095 scans: 36775,
1	gi|6752954|ref|NP_033739.1|	actin, cytoplasmic 2 [Mus musculus]	19935	41766	649	633	23	23	29116	1	1	0	831.722	2492.14	3	2492.15	-0.0013	0	31.47	0.027	K	LCYVALDFEQEMATAASSSSLEK	S					Spectrum29769 scans: 33017,
1	gi|6752954|ref|NP_033739.1|	actin, cytoplasmic 2 [Mus musculus]	19935	41766	649	633	23	23	29117	1	1	0	831.722	2492.14	3	2492.15	-0.0013	0	70.44	3.4e-06	K	LCYVALDFEQEMATAASSSSLEK	S					Spectrum33060 scans: 36737,
1	gi|6752954|ref|NP_033739.1|	actin, cytoplasmic 2 [Mus musculus]	19935	41766	649	633	23	23	29120	1	1	0	1247.08	2492.14	2	2492.15	-0.0012	0	37.66	0.0065	K	LCYVALDFEQEMATAASSSSLEK	S					Spectrum34066 scans: 37896,
1	gi|6752954|ref|NP_033739.1|	actin, cytoplasmic 2 [Mus musculus]	19935	41766	649	633	23	23	29121	1	1	0	1247.08	2492.14	2	2492.15	-0.0012	0	49.35	0.00044	K	LCYVALDFEQEMATAASSSSLEK	S					Spectrum32047 scans: 35556,
1	gi|6752954|ref|NP_033739.1|	actin, cytoplasmic 2 [Mus musculus]	19935	41766	649	633	23	23	29124	1	1	0	831.722	2492.14	3	2492.15	-0.0011	0	29.33	0.044	K	LCYVALDFEQEMATAASSSSLEK	S					Spectrum32551 scans: 36156,
1	gi|6752954|ref|NP_033739.1|	actin, cytoplasmic 2 [Mus musculus]	19935	41766	649	633	23	23	29125	1	1	0	831.722	2492.14	3	2492.15	-0.0011	0	37.17	0.0072	K	LCYVALDFEQEMATAASSSSLEK	S					Spectrum29385 scans: 32592,
1	gi|6752954|ref|NP_033739.1|	actin, cytoplasmic 2 [Mus musculus]	19935	41766	649	633	23	23	29133	1	1	0	831.722	2492.14	3	2492.15	-0.0009	0	26.66	0.081	K	LCYVALDFEQEMATAASSSSLEK	S					Spectrum29047 scans: 32224,
1	gi|6752954|ref|NP_033739.1|	actin, cytoplasmic 2 [Mus musculus]	19935	41766	649	633	23	23	29134	1	1	0	831.722	2492.14	3	2492.15	-0.0009	0	27.89	0.061	K	LCYVALDFEQEMATAASSSSLEK	S					Spectrum33709 scans: 37490,
1	gi|6752954|ref|NP_033739.1|	actin, cytoplasmic 2 [Mus musculus]	19935	41766	649	633	23	23	29135	1	1	0	831.722	2492.14	3	2492.15	-0.0009	0	27.57	0.066	K	LCYVALDFEQEMATAASSSSLEK	S					Spectrum32691 scans: 36323,
1	gi|6752954|ref|NP_033739.1|	actin, cytoplasmic 2 [Mus musculus]	19935	41766	649	633	23	23	29136	1	1	0	831.722	2492.14	3	2492.15	-0.0009	0	94.56	1.3e-08	K	LCYVALDFEQEMATAASSSSLEK	S					Spectrum33872 scans: 37675,
1	gi|6752954|ref|NP_033739.1|	actin, cytoplasmic 2 [Mus musculus]	19935	41766	649	633	23	23	29137	1	1	0	831.722	2492.14	3	2492.15	-0.0009	0	58.61	5.2e-05	K	LCYVALDFEQEMATAASSSSLEK	S					Spectrum32853 scans: 36509,
1	gi|6752954|ref|NP_033739.1|	actin, cytoplasmic 2 [Mus musculus]	19935	41766	649	633	23	23	29138	1	1	0	831.722	2492.14	3	2492.15	-0.0009	0	50.01	0.00038	K	LCYVALDFEQEMATAASSSSLEK	S					Spectrum30628 scans: 33951,
1	gi|6752954|ref|NP_033739.1|	actin, cytoplasmic 2 [Mus musculus]	19935	41766	649	633	23	23	29139	1	1	0	831.722	2492.14	3	2492.15	-0.0009	0	70.66	3.2e-06	K	LCYVALDFEQEMATAASSSSLEK	S					Spectrum25857 scans: 28799,
1	gi|6752954|ref|NP_033739.1|	actin, cytoplasmic 2 [Mus musculus]	19935	41766	649	633	23	23	29140	1	1	0	1247.08	2492.14	2	2492.15	-0.0009	0	44.62	0.0013	K	LCYVALDFEQEMATAASSSSLEK	S					Spectrum33472 scans: 37209,
1	gi|6752954|ref|NP_033739.1|	actin, cytoplasmic 2 [Mus musculus]	19935	41766	649	633	23	23	29142	1	1	0	1247.08	2492.14	2	2492.15	-0.0009	0	87.11	7.2e-08	K	LCYVALDFEQEMATAASSSSLEK	S					Spectrum32127 scans: 35651,
1	gi|6752954|ref|NP_033739.1|	actin, cytoplasmic 2 [Mus musculus]	19935	41766	649	633	23	23	29143	1	1	0	1247.08	2492.14	2	2492.15	-0.0009	0	75.26	1.1e-06	K	LCYVALDFEQEMATAASSSSLEK	S					Spectrum31967 scans: 35457,
1	gi|6752954|ref|NP_033739.1|	actin, cytoplasmic 2 [Mus musculus]	19935	41766	649	633	23	23	29144	1	1	0	1247.08	2492.14	2	2492.15	-0.0009	0	73.92	1.5e-06	K	LCYVALDFEQEMATAASSSSLEK	S					Spectrum32919 scans: 36584,
1	gi|6752954|ref|NP_033739.1|	actin, cytoplasmic 2 [Mus musculus]	19935	41766	649	633	23	23	29145	1	1	0	1247.08	2492.14	2	2492.15	-0.0009	0	71.34	2.7e-06	K	LCYVALDFEQEMATAASSSSLEK	S					Spectrum33244 scans: 36938,
1	gi|6752954|ref|NP_033739.1|	actin, cytoplasmic 2 [Mus musculus]	19935	41766	649	633	23	23	29146	1	1	0	1247.08	2492.14	2	2492.15	-0.0009	0	101.09	2.9e-09	K	LCYVALDFEQEMATAASSSSLEK	S					Spectrum33749 scans: 37534,
1	gi|6752954|ref|NP_033739.1|	actin, cytoplasmic 2 [Mus musculus]	19935	41766	649	633	23	23	29150	1	1	0	831.722	2492.14	3	2492.15	-0.0007	0	26.49	0.083	K	LCYVALDFEQEMATAASSSSLEK	S					Spectrum30901 scans: 34265,
1	gi|6752954|ref|NP_033739.1|	actin, cytoplasmic 2 [Mus musculus]	19935	41766	649	633	23	23	29152	1	1	0	1247.08	2492.14	2	2492.15	-0.0007	0	26.38	0.087	K	LCYVALDFEQEMATAASSSSLEK	S					Spectrum34238 scans: 38081,
1	gi|6752954|ref|NP_033739.1|	actin, cytoplasmic 2 [Mus musculus]	19935	41766	649	633	23	23	29153	1	1	0	1247.08	2492.14	2	2492.15	-0.0007	0	55.78	0.0001	K	LCYVALDFEQEMATAASSSSLEK	S					Spectrum32546 scans: 36150,
1	gi|6752954|ref|NP_033739.1|	actin, cytoplasmic 2 [Mus musculus]	19935	41766	649	633	23	23	29154	1	1	0	1247.08	2492.14	2	2492.15	-0.0007	0	25.24	0.11	K	LCYVALDFEQEMATAASSSSLEK	S					Spectrum31595 scans: 35015,
1	gi|6752954|ref|NP_033739.1|	actin, cytoplasmic 2 [Mus musculus]	19935	41766	649	633	23	23	29155	1	1	0	1247.08	2492.14	2	2492.15	-0.0007	0	41.11	0.0029	K	LCYVALDFEQEMATAASSSSLEK	S					Spectrum32940 scans: 36607,
1	gi|6752954|ref|NP_033739.1|	actin, cytoplasmic 2 [Mus musculus]	19935	41766	649	633	23	23	29156	1	1	0	1247.08	2492.14	2	2492.15	-0.0007	0	98.25	5.7e-09	K	LCYVALDFEQEMATAASSSSLEK	S					Spectrum26086 scans: 29045,
1	gi|6752954|ref|NP_033739.1|	actin, cytoplasmic 2 [Mus musculus]	19935	41766	649	633	23	23	29164	1	1	0	831.722	2492.14	3	2492.15	-0.0005	0	56.61	8.4e-05	K	LCYVALDFEQEMATAASSSSLEK	S					Spectrum30328 scans: 33622,
1	gi|6752954|ref|NP_033739.1|	actin, cytoplasmic 2 [Mus musculus]	19935	41766	649	633	23	23	29165	1	1	0	831.722	2492.14	3	2492.15	-0.0005	0	54.04	0.00015	K	LCYVALDFEQEMATAASSSSLEK	S					Spectrum31871 scans: 35339,
1	gi|6752954|ref|NP_033739.1|	actin, cytoplasmic 2 [Mus musculus]	19935	41766	649	633	23	23	29169	1	1	0	1247.08	2492.14	2	2492.15	-0.0004	0	68.64	5.3e-06	K	LCYVALDFEQEMATAASSSSLEK	S					Spectrum33584 scans: 37345,
1	gi|6752954|ref|NP_033739.1|	actin, cytoplasmic 2 [Mus musculus]	19935	41766	649	633	23	23	29171	1	1	0	1247.08	2492.14	2	2492.15	-0.0004	0	92.42	2.2e-08	K	LCYVALDFEQEMATAASSSSLEK	S					Spectrum31725 scans: 35164,
1	gi|6752954|ref|NP_033739.1|	actin, cytoplasmic 2 [Mus musculus]	19935	41766	649	633	23	23	29172	1	1	0	1247.08	2492.14	2	2492.15	-0.0004	0	30.29	0.036	K	LCYVALDFEQEMATAASSSSLEK	S					Spectrum31919 scans: 35398,
1	gi|6752954|ref|NP_033739.1|	actin, cytoplasmic 2 [Mus musculus]	19935	41766	649	633	23	23	29173	1	1	0	1247.08	2492.14	2	2492.15	-0.0004	0	45.87	0.001	K	LCYVALDFEQEMATAASSSSLEK	S					Spectrum32471 scans: 36064,
1	gi|6752954|ref|NP_033739.1|	actin, cytoplasmic 2 [Mus musculus]	19935	41766	649	633	23	23	29174	1	1	0	1247.08	2492.14	2	2492.15	-0.0004	0	73.48	1.7e-06	K	LCYVALDFEQEMATAASSSSLEK	S					Spectrum32866 scans: 36524,
1	gi|6752954|ref|NP_033739.1|	actin, cytoplasmic 2 [Mus musculus]	19935	41766	649	633	23	23	29179	1	1	0	831.722	2492.14	3	2492.15	-0.0004	0	49.48	0.00043	K	LCYVALDFEQEMATAASSSSLEK	S					Spectrum30229 scans: 33515,
1	gi|6752954|ref|NP_033739.1|	actin, cytoplasmic 2 [Mus musculus]	19935	41766	649	633	23	23	29185	1	1	0	831.722	2492.14	3	2492.15	-0.0002	0	27.47	0.069	K	LCYVALDFEQEMATAASSSSLEK	S					Spectrum33434 scans: 37162,
1	gi|6752954|ref|NP_033739.1|	actin, cytoplasmic 2 [Mus musculus]	19935	41766	649	633	23	23	29191	1	1	0	1247.08	2492.14	2	2492.15	-0.0002	0	57.22	7.3e-05	K	LCYVALDFEQEMATAASSSSLEK	S					Spectrum32497 scans: 36094,
1	gi|6752954|ref|NP_033739.1|	actin, cytoplasmic 2 [Mus musculus]	19935	41766	649	633	23	23	29192	1	1	0	1247.08	2492.14	2	2492.15	-0.0002	0	68.34	5.6e-06	K	LCYVALDFEQEMATAASSSSLEK	S					Spectrum31588 scans: 35007,
1	gi|6752954|ref|NP_033739.1|	actin, cytoplasmic 2 [Mus musculus]	19935	41766	649	633	23	23	29194	1	1	0	1247.08	2492.14	2	2492.15	-0.0002	0	32.33	0.022	K	LCYVALDFEQEMATAASSSSLEK	S					Spectrum32667 scans: 36294,
1	gi|6752954|ref|NP_033739.1|	actin, cytoplasmic 2 [Mus musculus]	19935	41766	649	633	23	23	29198	1	1	0	831.722	2492.14	3	2492.15	0	0	42.27	0.0023	K	LCYVALDFEQEMATAASSSSLEK	S					Spectrum30434 scans: 33735,
1	gi|6752954|ref|NP_033739.1|	actin, cytoplasmic 2 [Mus musculus]	19935	41766	649	633	23	23	29202	1	1	0	1247.08	2492.15	2	2492.15	0.0001	0	89.13	4.7e-08	K	LCYVALDFEQEMATAASSSSLEK	S					Spectrum33103 scans: 36783,
1	gi|6752954|ref|NP_033739.1|	actin, cytoplasmic 2 [Mus musculus]	19935	41766	649	633	23	23	29203	1	1	0	1247.08	2492.15	2	2492.15	0.0001	0	72.31	2.3e-06	K	LCYVALDFEQEMATAASSSSLEK	S					Spectrum33866 scans: 37667,
1	gi|6752954|ref|NP_033739.1|	actin, cytoplasmic 2 [Mus musculus]	19935	41766	649	633	23	23	29208	1	1	0	1247.08	2492.15	2	2492.15	0.0003	0	43.67	0.0017	K	LCYVALDFEQEMATAASSSSLEK	S					Spectrum30953 scans: 34322,
1	gi|6752954|ref|NP_033739.1|	actin, cytoplasmic 2 [Mus musculus]	19935	41766	649	633	23	23	29209	1	1	0	1247.08	2492.15	2	2492.15	0.0003	0	29.17	0.047	K	LCYVALDFEQEMATAASSSSLEK	S					Spectrum31002 scans: 34374,
1	gi|6752954|ref|NP_033739.1|	actin, cytoplasmic 2 [Mus musculus]	19935	41766	649	633	23	23	29210	1	1	0	1247.08	2492.15	2	2492.15	0.0003	0	116.21	9.3e-11	K	LCYVALDFEQEMATAASSSSLEK	S					Spectrum33797 scans: 37587,
1	gi|6752954|ref|NP_033739.1|	actin, cytoplasmic 2 [Mus musculus]	19935	41766	649	633	23	23	29211	1	1	0	1247.08	2492.15	2	2492.15	0.0003	0	95	1.2e-08	K	LCYVALDFEQEMATAASSSSLEK	S					Spectrum32806 scans: 36457,
1	gi|6752954|ref|NP_033739.1|	actin, cytoplasmic 2 [Mus musculus]	19935	41766	649	633	23	23	29212	1	1	0	1247.08	2492.15	2	2492.15	0.0003	0	97.51	6.9e-09	K	LCYVALDFEQEMATAASSSSLEK	S					Spectrum33204 scans: 36895,
1	gi|6752954|ref|NP_033739.1|	actin, cytoplasmic 2 [Mus musculus]	19935	41766	649	633	23	23	29215	1	1	0	1247.08	2492.15	2	2492.15	0.0006	0	25.65	0.11	K	LCYVALDFEQEMATAASSSSLEK	S					Spectrum32292 scans: 35852,
1	gi|6752954|ref|NP_033739.1|	actin, cytoplasmic 2 [Mus musculus]	19935	41766	649	633	23	23	29217	1	1	0	1247.08	2492.15	2	2492.15	0.0006	0	32.19	0.024	K	LCYVALDFEQEMATAASSSSLEK	S					Spectrum33188 scans: 36878,
1	gi|6752954|ref|NP_033739.1|	actin, cytoplasmic 2 [Mus musculus]	19935	41766	649	633	23	23	29218	1	1	0	1247.08	2492.15	2	2492.15	0.0006	0	61.02	3.1e-05	K	LCYVALDFEQEMATAASSSSLEK	S					Spectrum31484 scans: 34893,
1	gi|6752954|ref|NP_033739.1|	actin, cytoplasmic 2 [Mus musculus]	19935	41766	649	633	23	23	29219	1	1	0	1247.08	2492.15	2	2492.15	0.0006	0	64.68	1.3e-05	K	LCYVALDFEQEMATAASSSSLEK	S					Spectrum33329 scans: 37033,
1	gi|6752954|ref|NP_033739.1|	actin, cytoplasmic 2 [Mus musculus]	19935	41766	649	633	23	23	29221	1	1	0	1247.08	2492.15	2	2492.15	0.0008	0	26.45	0.087	K	LCYVALDFEQEMATAASSSSLEK	S					Spectrum33574 scans: 37333,
1	gi|6752954|ref|NP_033739.1|	actin, cytoplasmic 2 [Mus musculus]	19935	41766	649	633	23	23	29223	1	1	0	1247.08	2492.15	2	2492.15	0.0008	0	100.83	3.2e-09	K	LCYVALDFEQEMATAASSSSLEK	S					Spectrum33676 scans: 37453,
1	gi|6752954|ref|NP_033739.1|	actin, cytoplasmic 2 [Mus musculus]	19935	41766	649	633	23	23	29224	1	1	0	1247.08	2492.15	2	2492.15	0.0008	0	52.6	0.00021	K	LCYVALDFEQEMATAASSSSLEK	S					Spectrum33483 scans: 37222,
1	gi|6752954|ref|NP_033739.1|	actin, cytoplasmic 2 [Mus musculus]	19935	41766	649	633	23	23	29225	1	1	0	1247.08	2492.15	2	2492.15	0.0008	0	88.77	5.1e-08	K	LCYVALDFEQEMATAASSSSLEK	S					Spectrum32366 scans: 35943,
1	gi|6752954|ref|NP_033739.1|	actin, cytoplasmic 2 [Mus musculus]	19935	41766	649	633	23	23	29229	1	1	0	1247.08	2492.15	2	2492.15	0.001	0	46.67	0.00084	K	LCYVALDFEQEMATAASSSSLEK	S					Spectrum31259 scans: 34645,
1	gi|6752954|ref|NP_033739.1|	actin, cytoplasmic 2 [Mus musculus]	19935	41766	649	633	23	23	29230	1	1	0	1247.08	2492.15	2	2492.15	0.001	0	44.19	0.0015	K	LCYVALDFEQEMATAASSSSLEK	S					Spectrum31861 scans: 35325,
1	gi|6752954|ref|NP_033739.1|	actin, cytoplasmic 2 [Mus musculus]	19935	41766	649	633	23	23	29232	1	1	0	1247.08	2492.15	2	2492.15	0.0013	0	49.14	0.00048	K	LCYVALDFEQEMATAASSSSLEK	S					Spectrum32842 scans: 36496,
1	gi|6752954|ref|NP_033739.1|	actin, cytoplasmic 2 [Mus musculus]	19935	41766	649	633	23	23	29237	1	1	0	1247.08	2492.15	2	2492.15	0.0023	0	76.59	8.2e-07	K	LCYVALDFEQEMATAASSSSLEK	S					Spectrum31912 scans: 35389,
1	gi|6752954|ref|NP_033739.1|	actin, cytoplasmic 2 [Mus musculus]	19935	41766	649	633	23	23	29239	1	1	0	1247.08	2492.15	2	2492.15	0.0028	0	112.48	2.2e-10	K	LCYVALDFEQEMATAASSSSLEK	S					Spectrum32994 scans: 36666,
1	gi|6752954|ref|NP_033739.1|	actin, cytoplasmic 2 [Mus musculus]	19935	41766	649	633	23	23	30434	1	1	0	868.116	2601.33	3	2601.33	-0.0024	0	41.01	0.0012	K	YSVWIGGSILASLSTFQQMWISK	Q					Spectrum34170 scans: 38008,
1	gi|6752954|ref|NP_033739.1|	actin, cytoplasmic 2 [Mus musculus]	19935	41766	649	633	23	23	30436	1	1	0	1301.67	2601.33	2	2601.33	-0.0009	0	44	0.0006	K	YSVWIGGSILASLSTFQQMWISK	Q					Spectrum34171 scans: 38009,
1	gi|6752954|ref|NP_033739.1|	actin, cytoplasmic 2 [Mus musculus]	19935	41766	649	633	23	23	33426	1	1	0	1061.87	3182.6	3	3182.61	-0.0054	0	35.61	0.0054	R	TTGIVMDSGDGVTHTVPIYEGYALPHAILR	L					Spectrum20474 scans: 23116,
1	gi|6752954|ref|NP_033739.1|	actin, cytoplasmic 2 [Mus musculus]	19935	41766	649	633	23	23	33427	1	1	0	1061.87	3182.6	3	3182.61	-0.0054	0	32.72	0.011	R	TTGIVMDSGDGVTHTVPIYEGYALPHAILR	L					Spectrum20601 scans: 23249,
1	gi|6752954|ref|NP_033739.1|	actin, cytoplasmic 2 [Mus musculus]	19935	41766	649	633	23	23	33428	1	1	0	1592.31	3182.6	2	3182.61	-0.0042	0	41.96	0.0012	R	TTGIVMDSGDGVTHTVPIYEGYALPHAILR	L					Spectrum19543 scans: 22138,
1	gi|6752954|ref|NP_033739.1|	actin, cytoplasmic 2 [Mus musculus]	19935	41766	649	633	23	23	33431	1	1	0	1061.88	3182.6	3	3182.61	-0.0032	0	90.37	1.8e-08	R	TTGIVMDSGDGVTHTVPIYEGYALPHAILR	L					Spectrum20418 scans: 23057,
1	gi|6752954|ref|NP_033739.1|	actin, cytoplasmic 2 [Mus musculus]	19935	41766	649	633	23	23	33432	1	1	0	1061.88	3182.6	3	3182.61	-0.0024	0	65.84	4.8e-06	R	TTGIVMDSGDGVTHTVPIYEGYALPHAILR	L					Spectrum19816 scans: 22425,
1	gi|6752954|ref|NP_033739.1|	actin, cytoplasmic 2 [Mus musculus]	19935	41766	649	633	23	23	33434	1	1	0	1061.88	3182.61	3	3182.61	-0.0021	0	81.71	1.2e-07	R	TTGIVMDSGDGVTHTVPIYEGYALPHAILR	L					Spectrum20313 scans: 22947,
1	gi|6752954|ref|NP_033739.1|	actin, cytoplasmic 2 [Mus musculus]	19935	41766	649	633	23	23	33435	1	1	0	1061.88	3182.61	3	3182.61	-0.0021	0	84.14	7.1e-08	R	TTGIVMDSGDGVTHTVPIYEGYALPHAILR	L					Spectrum20055 scans: 22676,
1	gi|6752954|ref|NP_033739.1|	actin, cytoplasmic 2 [Mus musculus]	19935	41766	649	633	23	23	33436	1	1	0	1061.88	3182.61	3	3182.61	-0.0017	0	36.58	0.0039	R	TTGIVMDSGDGVTHTVPIYEGYALPHAILR	L					Spectrum20460 scans: 23101,
1	gi|6752954|ref|NP_033739.1|	actin, cytoplasmic 2 [Mus musculus]	19935	41766	649	633	23	23	33437	1	1	0	1061.88	3182.61	3	3182.61	-0.0017	0	68.91	2.3e-06	R	TTGIVMDSGDGVTHTVPIYEGYALPHAILR	L					Spectrum19522 scans: 22116,
1	gi|6752954|ref|NP_033739.1|	actin, cytoplasmic 2 [Mus musculus]	19935	41766	649	633	23	23	33438	1	1	0	1592.31	3182.61	2	3182.61	-0.0015	0	67.25	3.3e-06	R	TTGIVMDSGDGVTHTVPIYEGYALPHAILR	L					Spectrum19579 scans: 22176,
1	gi|6752954|ref|NP_033739.1|	actin, cytoplasmic 2 [Mus musculus]	19935	41766	649	633	23	23	33440	1	1	0	1061.88	3182.61	3	3182.61	-0.0013	0	25.31	0.052	R	TTGIVMDSGDGVTHTVPIYEGYALPHAILR	L					Spectrum20493 scans: 23136,
1	gi|6752954|ref|NP_033739.1|	actin, cytoplasmic 2 [Mus musculus]	19935	41766	649	633	23	23	33441	1	1	0	1592.31	3182.61	2	3182.61	-0.001	0	56.62	3.8e-05	R	TTGIVMDSGDGVTHTVPIYEGYALPHAILR	L					Spectrum19774 scans: 22380,
1	gi|6752954|ref|NP_033739.1|	actin, cytoplasmic 2 [Mus musculus]	19935	41766	649	633	23	23	33443	1	1	0	1061.88	3182.61	3	3182.61	0.0005	0	44.69	0.00058	R	TTGIVMDSGDGVTHTVPIYEGYALPHAILR	L					Spectrum20435 scans: 23075,
1	gi|6752954|ref|NP_033739.1|	actin, cytoplasmic 2 [Mus musculus]	19935	41766	649	633	23	23	33444	1	1	0	1061.88	3182.61	3	3182.61	0.0005	0	83.39	7.9e-08	R	TTGIVMDSGDGVTHTVPIYEGYALPHAILR	L					Spectrum20197 scans: 22825,
1	gi|6752954|ref|NP_033739.1|	actin, cytoplasmic 2 [Mus musculus]	19935	41766	649	633	23	23	33445	1	1	0	1592.31	3182.61	2	3182.61	0.0029	0	63.14	8.2e-06	R	TTGIVMDSGDGVTHTVPIYEGYALPHAILR	L					Spectrum19699 scans: 22302,
1	gi|6752954|ref|NP_033739.1|	actin, cytoplasmic 2 [Mus musculus]	19935	41766	649	633	23	23	33446	1	1	0	1592.32	3182.62	2	3182.61	0.0085	0	39.64	0.0018	R	TTGIVMDSGDGVTHTVPIYEGYALPHAILR	L					Spectrum19680 scans: 22282,
1	gi|6752954|ref|NP_033739.1|	actin, cytoplasmic 2 [Mus musculus]	19935	41766	649	633	23	23	33508	1	1	0	1067.21	3198.6	3	3198.6	-0.0009	0	92.81	1.1e-08	R	TTGIVMDSGDGVTHTVPIYEGYALPHAILR	L	Oxidation (M)	0.000003000000000000000000000000.0			Spectrum18676 scans: 21226,
1	gi|6752954|ref|NP_033739.1|	actin, cytoplasmic 2 [Mus musculus]	19935	41766	649	633	23	23	33509	1	1	0	1067.21	3198.6	3	3198.6	-0.0005	0	82.9	1.2e-07	R	TTGIVMDSGDGVTHTVPIYEGYALPHAILR	L	Oxidation (M)	0.000003000000000000000000000000.0			Spectrum18719 scans: 21271,
1	gi|6752954|ref|NP_033739.1|	actin, cytoplasmic 2 [Mus musculus]	19935	41766	649	633	23	23	33510	1	1	0	1067.21	3198.6	3	3198.6	-0.0005	0	79.74	2.4e-07	R	TTGIVMDSGDGVTHTVPIYEGYALPHAILR	L	Oxidation (M)	0.000003000000000000000000000000.0			Spectrum18616 scans: 21163,
1	gi|6752954|ref|NP_033739.1|	actin, cytoplasmic 2 [Mus musculus]	19935	41766	649	633	23	23	33511	1	1	0	1067.21	3198.6	3	3198.6	0.0002	0	31.47	0.016	R	TTGIVMDSGDGVTHTVPIYEGYALPHAILR	L	Oxidation (M)	0.000003000000000000000000000000.0			Spectrum18558 scans: 21102,
1	gi|6752954|ref|NP_033739.1|	actin, cytoplasmic 2 [Mus musculus]	19935	41766	649	633	23	23	33512	1	1	0	1067.21	3198.6	3	3198.6	0.0006	0	79.84	2.3e-07	R	TTGIVMDSGDGVTHTVPIYEGYALPHAILR	L	Oxidation (M)	0.000003000000000000000000000000.0			Spectrum18577 scans: 21122,
1	gi|6752954|ref|NP_033739.1|	actin, cytoplasmic 2 [Mus musculus]	19935	41766	649	633	23	23	33513	1	1	0	1067.21	3198.6	3	3198.6	0.0024	0	31.42	0.016	R	TTGIVMDSGDGVTHTVPIYEGYALPHAILR	L	Oxidation (M)	0.000003000000000000000000000000.0			Spectrum18833 scans: 21390,
1	gi|6752954|ref|NP_033739.1|	actin, cytoplasmic 2 [Mus musculus]	19935	41766	649	633	23	23	33674	1	1	0	1085.21	3252.6	3	3252.6	0.0001	0	63.82	1.1e-05	K	MTQIMFETFNTPAMYVAIQAVLSLYASGR	T					Spectrum34203 scans: 38043,
1	gi|6752954|ref|NP_033739.1|	actin, cytoplasmic 2 [Mus musculus]	19935	41766	649	633	23	23	34931	1	1	1	1319.99	3956.94	3	3956.95	-0.0064	2	52.01	0.00014	M	EEEIAALVIDNGSGMCKAGFAGDDAPRAVFPSIVGRPR	H	Acetyl (Protein N-term)	1.00000000000000000000000000000000000000.0			Spectrum26254 scans: 29224,
1	gi|6752954|ref|NP_033739.1|	actin, cytoplasmic 2 [Mus musculus]	19935	41766	649	633	23	23	34932	1	1	1	1319.99	3956.95	3	3956.95	-0.0039	2	83.57	9.1e-08	M	EEEIAALVIDNGSGMCKAGFAGDDAPRAVFPSIVGRPR	H	Acetyl (Protein N-term)	1.00000000000000000000000000000000000000.0			Spectrum26215 scans: 29183,
2	gi|6671509|ref|NP_031419.1|	actin, cytoplasmic 1 [Mus musculus]	19865	41710	648	633	23	23	395	1	0	0	398.239	794.464	2	794.465	-0.0013	0	25.55	0.015	K	IIAPPER	K					Spectrum4979 scans: 6527,
2	gi|6671509|ref|NP_031419.1|	actin, cytoplasmic 1 [Mus musculus]	19865	41710	648	633	23	23	453	1	0	0	398.24	794.465	2	794.465	0.0002	0	25.92	0.011	K	IIAPPER	K					Spectrum4717 scans: 6245,
2	gi|6671509|ref|NP_031419.1|	actin, cytoplasmic 1 [Mus musculus]	19865	41710	648	633	23	23	454	1	0	0	398.24	794.465	2	794.465	0.0002	0	28.01	0.007	K	IIAPPER	K					Spectrum5731 scans: 7347,
2	gi|6671509|ref|NP_031419.1|	actin, cytoplasmic 1 [Mus musculus]	19865	41710	648	633	23	23	498	1	0	0	400.77	799.526	2	799.528	-0.0016	1	26.03	0.016	K	RGILTLK	Y					Spectrum9372 scans: 11320,
2	gi|6671509|ref|NP_031419.1|	actin, cytoplasmic 1 [Mus musculus]	19865	41710	648	633	23	23	3037	1	0	0	488.727	975.44	2	975.441	-0.0013	0	72.75	2.4e-07	K	AGFAGDDAPR	A					Spectrum6494 scans: 8188,
2	gi|6671509|ref|NP_031419.1|	actin, cytoplasmic 1 [Mus musculus]	19865	41710	648	633	23	23	3038	1	0	0	488.727	975.44	2	975.441	-0.0012	0	72.45	5.2e-07	K	AGFAGDDAPR	A					Spectrum4078 scans: 5569,
2	gi|6671509|ref|NP_031419.1|	actin, cytoplasmic 1 [Mus musculus]	19865	41710	648	633	23	23	3039	1	0	0	488.727	975.44	2	975.441	-0.0012	0	73.06	4.5e-07	K	AGFAGDDAPR	A					Spectrum5830 scans: 7454,
2	gi|6671509|ref|NP_031419.1|	actin, cytoplasmic 1 [Mus musculus]	19865	41710	648	633	23	23	3040	1	0	0	488.727	975.44	2	975.441	-0.0012	0	76.09	2.2e-07	K	AGFAGDDAPR	A					Spectrum5799 scans: 7421,
2	gi|6671509|ref|NP_031419.1|	actin, cytoplasmic 1 [Mus musculus]	19865	41710	648	633	23	23	3041	1	0	0	488.727	975.44	2	975.441	-0.001	0	57.39	1.5e-05	K	AGFAGDDAPR	A					Spectrum28377 scans: 31507,
2	gi|6671509|ref|NP_031419.1|	actin, cytoplasmic 1 [Mus musculus]	19865	41710	648	633	23	23	3043	1	0	0	488.727	975.44	2	975.441	-0.0009	0	45.17	0.00023	K	AGFAGDDAPR	A					Spectrum29096 scans: 32276,
2	gi|6671509|ref|NP_031419.1|	actin, cytoplasmic 1 [Mus musculus]	19865	41710	648	633	23	23	3045	1	0	0	488.727	975.44	2	975.441	-0.0008	0	48.34	0.00011	K	AGFAGDDAPR	A					Spectrum30043 scans: 33312,
2	gi|6671509|ref|NP_031419.1|	actin, cytoplasmic 1 [Mus musculus]	19865	41710	648	633	23	23	3050	1	0	0	488.727	975.44	2	975.441	-0.0007	0	70.11	7.4e-07	K	AGFAGDDAPR	A					Spectrum6342 scans: 8010,
2	gi|6671509|ref|NP_031419.1|	actin, cytoplasmic 1 [Mus musculus]	19865	41710	648	633	23	23	3051	1	0	0	488.727	975.44	2	975.441	-0.0007	0	75.52	2.1e-07	K	AGFAGDDAPR	A					Spectrum4386 scans: 5895,
2	gi|6671509|ref|NP_031419.1|	actin, cytoplasmic 1 [Mus musculus]	19865	41710	648	633	23	23	3052	1	0	0	488.727	975.44	2	975.441	-0.0007	0	68.45	1.1e-06	K	AGFAGDDAPR	A					Spectrum5216 scans: 6783,
2	gi|6671509|ref|NP_031419.1|	actin, cytoplasmic 1 [Mus musculus]	19865	41710	648	633	23	23	3053	1	0	0	488.727	975.44	2	975.441	-0.0007	0	37.2	0.0014	K	AGFAGDDAPR	A					Spectrum29305 scans: 32502,
2	gi|6671509|ref|NP_031419.1|	actin, cytoplasmic 1 [Mus musculus]	19865	41710	648	633	23	23	3054	1	0	0	488.727	975.44	2	975.441	-0.0007	0	50.85	6.2e-05	K	AGFAGDDAPR	A					Spectrum28869 scans: 32031,
2	gi|6671509|ref|NP_031419.1|	actin, cytoplasmic 1 [Mus musculus]	19865	41710	648	633	23	23	3057	1	0	0	488.728	975.44	2	975.441	-0.0006	0	47.19	0.00015	K	AGFAGDDAPR	A					Spectrum28576 scans: 31717,
2	gi|6671509|ref|NP_031419.1|	actin, cytoplasmic 1 [Mus musculus]	19865	41710	648	633	23	23	3087	1	0	0	488.728	975.441	2	975.441	-0.0002	0	65.77	1.9e-06	K	AGFAGDDAPR	A					Spectrum35476 scans: 39851,
2	gi|6671509|ref|NP_031419.1|	actin, cytoplasmic 1 [Mus musculus]	19865	41710	648	633	23	23	3088	1	0	0	488.728	975.441	2	975.441	-0.0002	0	78.05	1.2e-07	K	AGFAGDDAPR	A					Spectrum5868 scans: 7494,
2	gi|6671509|ref|NP_031419.1|	actin, cytoplasmic 1 [Mus musculus]	19865	41710	648	633	23	23	3092	1	0	0	488.728	975.441	2	975.441	-0.0001	0	66.55	1.6e-06	K	AGFAGDDAPR	A					Spectrum6132 scans: 7776,
2	gi|6671509|ref|NP_031419.1|	actin, cytoplasmic 1 [Mus musculus]	19865	41710	648	633	23	23	3101	1	0	0	488.728	975.441	2	975.441	0.0001	0	83.33	3.4e-08	K	AGFAGDDAPR	A					Spectrum3783 scans: 5256,
2	gi|6671509|ref|NP_031419.1|	actin, cytoplasmic 1 [Mus musculus]	19865	41710	648	633	23	23	3105	1	0	0	488.728	975.441	2	975.441	0.0001	0	70.17	7.1e-07	K	AGFAGDDAPR	A					Spectrum4996 scans: 6546,
2	gi|6671509|ref|NP_031419.1|	actin, cytoplasmic 1 [Mus musculus]	19865	41710	648	633	23	23	3107	1	0	0	488.728	975.441	2	975.441	0.0002	0	25.97	0.019	K	AGFAGDDAPR	A					Spectrum30290 scans: 33581,
2	gi|6671509|ref|NP_031419.1|	actin, cytoplasmic 1 [Mus musculus]	19865	41710	648	633	23	23	3111	1	0	0	488.728	975.441	2	975.441	0.0004	0	58.36	1.2e-05	K	AGFAGDDAPR	A					Spectrum29792 scans: 33041,
2	gi|6671509|ref|NP_031419.1|	actin, cytoplasmic 1 [Mus musculus]	19865	41710	648	633	23	23	3112	1	0	0	488.728	975.441	2	975.441	0.0004	0	68.8	1.5e-06	K	AGFAGDDAPR	A					Spectrum5742 scans: 7359,
2	gi|6671509|ref|NP_031419.1|	actin, cytoplasmic 1 [Mus musculus]	19865	41710	648	633	23	23	3113	1	0	0	488.728	975.442	2	975.441	0.0005	0	62.27	6.6e-06	K	AGFAGDDAPR	A					Spectrum5410 scans: 6999,
2	gi|6671509|ref|NP_031419.1|	actin, cytoplasmic 1 [Mus musculus]	19865	41710	648	633	23	23	3118	1	0	0	488.728	975.442	2	975.441	0.0009	0	70.57	9.7e-07	K	AGFAGDDAPR	A					Spectrum5451 scans: 7043,
2	gi|6671509|ref|NP_031419.1|	actin, cytoplasmic 1 [Mus musculus]	19865	41710	648	633	23	23	3120	1	0	0	488.728	975.442	2	975.441	0.0009	0	67.56	1.9e-06	K	AGFAGDDAPR	A					Spectrum5610 scans: 7218,
2	gi|6671509|ref|NP_031419.1|	actin, cytoplasmic 1 [Mus musculus]	19865	41710	648	633	23	23	3491	1	0	0	499.747	997.479	2	997.479	-0.0004	0	42.41	0.00036	R	DLTDYLMK	I					Spectrum17908 scans: 20415,
2	gi|6671509|ref|NP_031419.1|	actin, cytoplasmic 1 [Mus musculus]	19865	41710	648	633	23	23	3511	1	0	0	499.747	997.479	2	997.479	-0.0002	0	41.95	0.0004	R	DLTDYLMK	I					Spectrum18756 scans: 21310,
2	gi|6671509|ref|NP_031419.1|	actin, cytoplasmic 1 [Mus musculus]	19865	41710	648	633	23	23	3518	1	0	0	499.747	997.479	2	997.479	-0.0002	0	44.95	0.00021	R	DLTDYLMK	I					Spectrum18182 scans: 20706,
2	gi|6671509|ref|NP_031419.1|	actin, cytoplasmic 1 [Mus musculus]	19865	41710	648	633	23	23	3520	1	0	0	499.747	997.479	2	997.479	-0.0002	0	42.78	0.00034	R	DLTDYLMK	I					Spectrum18458 scans: 20997,
2	gi|6671509|ref|NP_031419.1|	actin, cytoplasmic 1 [Mus musculus]	19865	41710	648	633	23	23	3526	1	0	0	499.747	997.479	2	997.479	-0.0001	0	45.5	0.00018	R	DLTDYLMK	I					Spectrum35123 scans: 39454,
2	gi|6671509|ref|NP_031419.1|	actin, cytoplasmic 1 [Mus musculus]	19865	41710	648	633	23	23	3585	1	0	0	499.747	997.479	2	997.479	0.0002	0	42.56	0.00035	R	DLTDYLMK	I					Spectrum35290 scans: 39640,
2	gi|6671509|ref|NP_031419.1|	actin, cytoplasmic 1 [Mus musculus]	19865	41710	648	633	23	23	3789	1	0	0	507.743	1013.47	2	1013.47	-0.0016	0	34.35	0.0041	R	DLTDYLMK	I	Oxidation (M)	0.00000030.0			Spectrum12287 scans: 14461,
2	gi|6671509|ref|NP_031419.1|	actin, cytoplasmic 1 [Mus musculus]	19865	41710	648	633	23	23	3798	1	0	0	507.744	1013.47	2	1013.47	-0.0004	0	39.27	0.00086	R	DLTDYLMK	I	Oxidation (M)	0.00000030.0			Spectrum35136 scans: 39469,
2	gi|6671509|ref|NP_031419.1|	actin, cytoplasmic 1 [Mus musculus]	19865	41710	648	633	23	23	3800	1	0	0	507.744	1013.47	2	1013.47	-0.0003	0	40.76	0.0006	R	DLTDYLMK	I	Oxidation (M)	0.00000030.0			Spectrum12255 scans: 14427,
2	gi|6671509|ref|NP_031419.1|	actin, cytoplasmic 1 [Mus musculus]	19865	41710	648	633	23	23	5653	1	0	0	566.765	1131.52	2	1131.52	-0.0032	0	34.74	0.0041	R	GYSFTTTAER	E					Spectrum9194 scans: 11132,
2	gi|6671509|ref|NP_031419.1|	actin, cytoplasmic 1 [Mus musculus]	19865	41710	648	633	23	23	5662	1	0	0	566.766	1131.52	2	1131.52	-0.0014	0	63.72	5.4e-06	R	GYSFTTTAER	E					Spectrum7993 scans: 9830,
2	gi|6671509|ref|NP_031419.1|	actin, cytoplasmic 1 [Mus musculus]	19865	41710	648	633	23	23	5663	1	0	0	566.766	1131.52	2	1131.52	-0.0014	0	33.44	0.0058	R	GYSFTTTAER	E					Spectrum29043 scans: 32219,
2	gi|6671509|ref|NP_031419.1|	actin, cytoplasmic 1 [Mus musculus]	19865	41710	648	633	23	23	5665	1	0	0	566.766	1131.52	2	1131.52	-0.0012	0	63.44	5.8e-06	R	GYSFTTTAER	E					Spectrum7585 scans: 9389,
2	gi|6671509|ref|NP_031419.1|	actin, cytoplasmic 1 [Mus musculus]	19865	41710	648	633	23	23	5679	1	0	0	566.767	1131.52	2	1131.52	-0.001	0	25.36	0.037	R	GYSFTTTAER	E					Spectrum27474 scans: 30523,
2	gi|6671509|ref|NP_031419.1|	actin, cytoplasmic 1 [Mus musculus]	19865	41710	648	633	23	23	5686	1	0	0	566.767	1131.52	2	1131.52	-0.0009	0	56.56	2.8e-05	R	GYSFTTTAER	E					Spectrum8260 scans: 10118,
2	gi|6671509|ref|NP_031419.1|	actin, cytoplasmic 1 [Mus musculus]	19865	41710	648	633	23	23	5687	1	0	0	566.767	1131.52	2	1131.52	-0.0009	0	40.26	0.0012	R	GYSFTTTAER	E					Spectrum28705 scans: 31856,
2	gi|6671509|ref|NP_031419.1|	actin, cytoplasmic 1 [Mus musculus]	19865	41710	648	633	23	23	5695	1	0	0	566.767	1131.52	2	1131.52	-0.0008	0	67.82	2.1e-06	R	GYSFTTTAER	E					Spectrum7742 scans: 9558,
2	gi|6671509|ref|NP_031419.1|	actin, cytoplasmic 1 [Mus musculus]	19865	41710	648	633	23	23	5704	1	0	0	566.767	1131.52	2	1131.52	-0.0006	0	33.67	0.0047	R	GYSFTTTAER	E					Spectrum30252 scans: 33540,
2	gi|6671509|ref|NP_031419.1|	actin, cytoplasmic 1 [Mus musculus]	19865	41710	648	633	23	23	5706	1	0	0	566.767	1131.52	2	1131.52	-0.0006	0	60.15	1.1e-05	R	GYSFTTTAER	E					Spectrum7434 scans: 9229,
2	gi|6671509|ref|NP_031419.1|	actin, cytoplasmic 1 [Mus musculus]	19865	41710	648	633	23	23	5707	1	0	0	566.767	1131.52	2	1131.52	-0.0006	0	37.11	0.0021	R	GYSFTTTAER	E					Spectrum29379 scans: 32585,
2	gi|6671509|ref|NP_031419.1|	actin, cytoplasmic 1 [Mus musculus]	19865	41710	648	633	23	23	5708	1	0	0	566.767	1131.52	2	1131.52	-0.0006	0	33.65	0.0048	R	GYSFTTTAER	E					Spectrum27530 scans: 30584,
2	gi|6671509|ref|NP_031419.1|	actin, cytoplasmic 1 [Mus musculus]	19865	41710	648	633	23	23	5722	1	0	0	566.767	1131.52	2	1131.52	-0.0005	0	26.85	0.019	R	GYSFTTTAER	E					Spectrum29905 scans: 33164,
2	gi|6671509|ref|NP_031419.1|	actin, cytoplasmic 1 [Mus musculus]	19865	41710	648	633	23	23	5723	1	0	0	566.767	1131.52	2	1131.52	-0.0005	0	75.57	2.6e-07	R	GYSFTTTAER	E					Spectrum35483 scans: 39860,
2	gi|6671509|ref|NP_031419.1|	actin, cytoplasmic 1 [Mus musculus]	19865	41710	648	633	23	23	5724	1	0	0	566.767	1131.52	2	1131.52	-0.0005	0	52.52	5.2e-05	R	GYSFTTTAER	E					Spectrum29574 scans: 32803,
2	gi|6671509|ref|NP_031419.1|	actin, cytoplasmic 1 [Mus musculus]	19865	41710	648	633	23	23	5738	1	0	0	566.767	1131.52	2	1131.52	-0.0004	0	27.58	0.019	R	GYSFTTTAER	E					Spectrum6361 scans: 8031,
2	gi|6671509|ref|NP_031419.1|	actin, cytoplasmic 1 [Mus musculus]	19865	41710	648	633	23	23	5739	1	0	0	566.767	1131.52	2	1131.52	-0.0004	0	38.77	0.0015	R	GYSFTTTAER	E					Spectrum28310 scans: 31434,
2	gi|6671509|ref|NP_031419.1|	actin, cytoplasmic 1 [Mus musculus]	19865	41710	648	633	23	23	5740	1	0	0	566.767	1131.52	2	1131.52	-0.0004	0	47.29	0.00021	R	GYSFTTTAER	E					Spectrum30024 scans: 33292,
2	gi|6671509|ref|NP_031419.1|	actin, cytoplasmic 1 [Mus musculus]	19865	41710	648	633	23	23	5754	1	0	0	566.767	1131.52	2	1131.52	-0.0003	0	28.03	0.017	R	GYSFTTTAER	E					Spectrum28813 scans: 31970,
2	gi|6671509|ref|NP_031419.1|	actin, cytoplasmic 1 [Mus musculus]	19865	41710	648	633	23	23	5755	1	0	0	566.767	1131.52	2	1131.52	-0.0003	0	46.3	0.00026	R	GYSFTTTAER	E					Spectrum29318 scans: 32517,
2	gi|6671509|ref|NP_031419.1|	actin, cytoplasmic 1 [Mus musculus]	19865	41710	648	633	23	23	5756	1	0	0	566.767	1131.52	2	1131.52	-0.0003	0	45.3	0.00033	R	GYSFTTTAER	E					Spectrum28096 scans: 31195,
2	gi|6671509|ref|NP_031419.1|	actin, cytoplasmic 1 [Mus musculus]	19865	41710	648	633	23	23	5757	1	0	0	566.767	1131.52	2	1131.52	-0.0003	0	51.58	7.7e-05	R	GYSFTTTAER	E					Spectrum29056 scans: 32233,
2	gi|6671509|ref|NP_031419.1|	actin, cytoplasmic 1 [Mus musculus]	19865	41710	648	633	23	23	5770	1	0	0	566.767	1131.52	2	1131.52	-0.0001	0	53.08	5.4e-05	R	GYSFTTTAER	E					Spectrum29971 scans: 33234,
2	gi|6671509|ref|NP_031419.1|	actin, cytoplasmic 1 [Mus musculus]	19865	41710	648	633	23	23	5779	1	0	0	566.767	1131.52	2	1131.52	0	0	31.13	0.0096	R	GYSFTTTAER	E					Spectrum27791 scans: 30861,
2	gi|6671509|ref|NP_031419.1|	actin, cytoplasmic 1 [Mus musculus]	19865	41710	648	633	23	23	5783	1	0	0	566.767	1131.52	2	1131.52	0.0001	0	33.51	0.0056	R	GYSFTTTAER	E					Spectrum29082 scans: 32261,
2	gi|6671509|ref|NP_031419.1|	actin, cytoplasmic 1 [Mus musculus]	19865	41710	648	633	23	23	5784	1	0	0	566.767	1131.52	2	1131.52	0.0001	0	42.54	0.0007	R	GYSFTTTAER	E					Spectrum28044 scans: 31140,
2	gi|6671509|ref|NP_031419.1|	actin, cytoplasmic 1 [Mus musculus]	19865	41710	648	633	23	23	5790	1	0	0	566.767	1131.52	2	1131.52	0.0002	0	42.73	0.00065	R	GYSFTTTAER	E					Spectrum28667 scans: 31816,
2	gi|6671509|ref|NP_031419.1|	actin, cytoplasmic 1 [Mus musculus]	19865	41710	648	633	23	23	5791	1	0	0	566.767	1131.52	2	1131.52	0.0002	0	37.57	0.0021	R	GYSFTTTAER	E					Spectrum28764 scans: 31918,
2	gi|6671509|ref|NP_031419.1|	actin, cytoplasmic 1 [Mus musculus]	19865	41710	648	633	23	23	6340	1	0	0	581.312	1160.61	2	1160.61	-0.0026	0	53.89	6.2e-05	K	EITALAPSTMK	I					Spectrum9540 scans: 11499,
2	gi|6671509|ref|NP_031419.1|	actin, cytoplasmic 1 [Mus musculus]	19865	41710	648	633	23	23	6341	1	0	0	581.312	1160.61	2	1160.61	-0.0025	0	51.78	8.8e-05	K	EITALAPSTMK	I					Spectrum9255 scans: 11197,
2	gi|6671509|ref|NP_031419.1|	actin, cytoplasmic 1 [Mus musculus]	19865	41710	648	633	23	23	6346	1	0	0	581.312	1160.61	2	1160.61	-0.0014	0	49.26	0.00018	K	EITALAPSTMK	I					Spectrum10095 scans: 12101,
2	gi|6671509|ref|NP_031419.1|	actin, cytoplasmic 1 [Mus musculus]	19865	41710	648	633	23	23	6355	1	0	0	581.312	1160.61	2	1160.61	-0.001	0	49.04	0.00019	K	EITALAPSTMK	I					Spectrum10016 scans: 12015,
2	gi|6671509|ref|NP_031419.1|	actin, cytoplasmic 1 [Mus musculus]	19865	41710	648	633	23	23	6356	1	0	0	581.312	1160.61	2	1160.61	-0.001	0	33.55	0.0066	K	EITALAPSTMK	I					Spectrum10327 scans: 12350,
2	gi|6671509|ref|NP_031419.1|	actin, cytoplasmic 1 [Mus musculus]	19865	41710	648	633	23	23	6364	1	0	0	581.312	1160.61	2	1160.61	-0.0009	0	53.85	5e-05	K	EITALAPSTMK	I					Spectrum9782 scans: 11763,
2	gi|6671509|ref|NP_031419.1|	actin, cytoplasmic 1 [Mus musculus]	19865	41710	648	633	23	23	6367	1	0	0	581.312	1160.61	2	1160.61	-0.0009	0	29.35	0.014	K	EITALAPSTMK	I					Spectrum28487 scans: 31624,
2	gi|6671509|ref|NP_031419.1|	actin, cytoplasmic 1 [Mus musculus]	19865	41710	648	633	23	23	6374	1	0	0	581.312	1160.61	2	1160.61	-0.0008	0	49.28	0.00014	K	EITALAPSTMK	I					Spectrum35430 scans: 39794,
2	gi|6671509|ref|NP_031419.1|	actin, cytoplasmic 1 [Mus musculus]	19865	41710	648	633	23	23	6385	1	0	0	581.312	1160.61	2	1160.61	-0.0006	0	49.22	0.00015	K	EITALAPSTMK	I					Spectrum10663 scans: 12716,
2	gi|6671509|ref|NP_031419.1|	actin, cytoplasmic 1 [Mus musculus]	19865	41710	648	633	23	23	6386	1	0	0	581.312	1160.61	2	1160.61	-0.0006	0	42.13	0.00075	K	EITALAPSTMK	I					Spectrum10713 scans: 12769,
2	gi|6671509|ref|NP_031419.1|	actin, cytoplasmic 1 [Mus musculus]	19865	41710	648	633	23	23	6387	1	0	0	581.312	1160.61	2	1160.61	-0.0006	0	43.04	0.00061	K	EITALAPSTMK	I					Spectrum27436 scans: 30481,
2	gi|6671509|ref|NP_031419.1|	actin, cytoplasmic 1 [Mus musculus]	19865	41710	648	633	23	23	6404	1	0	0	581.313	1160.61	2	1160.61	-0.0005	0	30.59	0.011	K	EITALAPSTMK	I					Spectrum28586 scans: 31728,
2	gi|6671509|ref|NP_031419.1|	actin, cytoplasmic 1 [Mus musculus]	19865	41710	648	633	23	23	6406	1	0	0	581.313	1160.61	2	1160.61	-0.0005	0	49.42	0.00014	K	EITALAPSTMK	I					Spectrum11030 scans: 13117,
2	gi|6671509|ref|NP_031419.1|	actin, cytoplasmic 1 [Mus musculus]	19865	41710	648	633	23	23	6434	1	0	0	581.313	1160.61	2	1160.61	-0.0004	0	34.43	0.0044	K	EITALAPSTMK	I					Spectrum10813 scans: 12876,
2	gi|6671509|ref|NP_031419.1|	actin, cytoplasmic 1 [Mus musculus]	19865	41710	648	633	23	23	6435	1	0	0	581.313	1160.61	2	1160.61	-0.0004	0	51.65	8.4e-05	K	EITALAPSTMK	I					Spectrum9895 scans: 11885,
2	gi|6671509|ref|NP_031419.1|	actin, cytoplasmic 1 [Mus musculus]	19865	41710	648	633	23	23	6437	1	0	0	581.313	1160.61	2	1160.61	-0.0004	0	41.26	0.00092	K	EITALAPSTMK	I					Spectrum27207 scans: 30231,
2	gi|6671509|ref|NP_031419.1|	actin, cytoplasmic 1 [Mus musculus]	19865	41710	648	633	23	23	6438	1	0	0	581.313	1160.61	2	1160.61	-0.0004	0	35.05	0.0038	K	EITALAPSTMK	I					Spectrum27977 scans: 31067,
2	gi|6671509|ref|NP_031419.1|	actin, cytoplasmic 1 [Mus musculus]	19865	41710	648	633	23	23	6473	1	0	0	581.313	1160.61	2	1160.61	-0.0003	0	46.95	0.00025	K	EITALAPSTMK	I					Spectrum32852 scans: 36508,
2	gi|6671509|ref|NP_031419.1|	actin, cytoplasmic 1 [Mus musculus]	19865	41710	648	633	23	23	6474	1	0	0	581.313	1160.61	2	1160.61	-0.0003	0	42.4	0.0007	K	EITALAPSTMK	I					Spectrum10780 scans: 12840,
2	gi|6671509|ref|NP_031419.1|	actin, cytoplasmic 1 [Mus musculus]	19865	41710	648	633	23	23	6475	1	0	0	581.313	1160.61	2	1160.61	-0.0003	0	32.99	0.0062	K	EITALAPSTMK	I					Spectrum27706 scans: 30771,
2	gi|6671509|ref|NP_031419.1|	actin, cytoplasmic 1 [Mus musculus]	19865	41710	648	633	23	23	6476	1	0	0	581.313	1160.61	2	1160.61	-0.0003	0	41.94	0.00078	K	EITALAPSTMK	I					Spectrum28735 scans: 31888,
2	gi|6671509|ref|NP_031419.1|	actin, cytoplasmic 1 [Mus musculus]	19865	41710	648	633	23	23	6477	1	0	0	581.313	1160.61	2	1160.61	-0.0003	0	31.85	0.008	K	EITALAPSTMK	I					Spectrum27911 scans: 30994,
2	gi|6671509|ref|NP_031419.1|	actin, cytoplasmic 1 [Mus musculus]	19865	41710	648	633	23	23	6494	1	0	0	581.313	1160.61	2	1160.61	-0.0002	0	45.42	0.00035	K	EITALAPSTMK	I					Spectrum10417 scans: 12447,
2	gi|6671509|ref|NP_031419.1|	actin, cytoplasmic 1 [Mus musculus]	19865	41710	648	633	23	23	6495	1	0	0	581.313	1160.61	2	1160.61	-0.0002	0	32.57	0.0068	K	EITALAPSTMK	I					Spectrum27771 scans: 30840,
2	gi|6671509|ref|NP_031419.1|	actin, cytoplasmic 1 [Mus musculus]	19865	41710	648	633	23	23	6516	1	0	0	581.313	1160.61	2	1160.61	0	0	29.52	0.014	K	EITALAPSTMK	I					Spectrum28405 scans: 31538,
2	gi|6671509|ref|NP_031419.1|	actin, cytoplasmic 1 [Mus musculus]	19865	41710	648	633	23	23	6530	1	0	0	581.313	1160.61	2	1160.61	0.0001	0	31.47	0.0087	K	EITALAPSTMK	I					Spectrum27739 scans: 30806,
2	gi|6671509|ref|NP_031419.1|	actin, cytoplasmic 1 [Mus musculus]	19865	41710	648	633	23	23	6531	1	0	0	581.313	1160.61	2	1160.61	0.0001	0	32.24	0.0073	K	EITALAPSTMK	I					Spectrum28261 scans: 31380,
2	gi|6671509|ref|NP_031419.1|	actin, cytoplasmic 1 [Mus musculus]	19865	41710	648	633	23	23	6536	1	0	0	581.313	1160.61	2	1160.61	0.0002	0	33.56	0.0051	K	EITALAPSTMK	I					Spectrum11248 scans: 13358,
2	gi|6671509|ref|NP_031419.1|	actin, cytoplasmic 1 [Mus musculus]	19865	41710	648	633	23	23	6543	1	0	0	581.313	1160.61	2	1160.61	0.0002	0	26.48	0.026	K	EITALAPSTMK	I					Spectrum16420 scans: 18848,
2	gi|6671509|ref|NP_031419.1|	actin, cytoplasmic 1 [Mus musculus]	19865	41710	648	633	23	23	6544	1	0	0	581.313	1160.61	2	1160.61	0.0002	0	31.6	0.008	K	EITALAPSTMK	I					Spectrum16793 scans: 19240,
2	gi|6671509|ref|NP_031419.1|	actin, cytoplasmic 1 [Mus musculus]	19865	41710	648	633	23	23	6545	1	0	0	581.313	1160.61	2	1160.61	0.0002	0	28.58	0.016	K	EITALAPSTMK	I					Spectrum27042 scans: 30053,
2	gi|6671509|ref|NP_031419.1|	actin, cytoplasmic 1 [Mus musculus]	19865	41710	648	633	23	23	6777	1	0	0	586.288	1170.56	2	1170.56	-0.0013	0	70.05	1.1e-06	R	HQGVMVGMGQK	D					Spectrum5344 scans: 6927,
2	gi|6671509|ref|NP_031419.1|	actin, cytoplasmic 1 [Mus musculus]	19865	41710	648	633	23	23	6778	1	0	0	586.288	1170.56	2	1170.56	-0.0013	0	25.36	0.031	R	HQGVMVGMGQK	D					Spectrum31429 scans: 34831,
2	gi|6671509|ref|NP_031419.1|	actin, cytoplasmic 1 [Mus musculus]	19865	41710	648	633	23	23	6779	1	0	0	586.289	1170.56	2	1170.56	-0.0009	0	68.3	1.4e-06	R	HQGVMVGMGQK	D					Spectrum5113 scans: 6672,
2	gi|6671509|ref|NP_031419.1|	actin, cytoplasmic 1 [Mus musculus]	19865	41710	648	633	23	23	6782	1	0	0	586.289	1170.56	2	1170.56	-0.0008	0	57.16	1.9e-05	R	HQGVMVGMGQK	D					Spectrum6744 scans: 8472,
2	gi|6671509|ref|NP_031419.1|	actin, cytoplasmic 1 [Mus musculus]	19865	41710	648	633	23	23	6785	1	0	0	391.195	1170.56	3	1170.56	-0.0004	0	45.2	0.0003	R	HQGVMVGMGQK	D					Spectrum6248 scans: 7905,
2	gi|6671509|ref|NP_031419.1|	actin, cytoplasmic 1 [Mus musculus]	19865	41710	648	633	23	23	6786	1	0	0	586.289	1170.56	2	1170.56	-0.0003	0	47.94	0.00019	R	HQGVMVGMGQK	D					Spectrum7196 scans: 8965,
2	gi|6671509|ref|NP_031419.1|	actin, cytoplasmic 1 [Mus musculus]	19865	41710	648	633	23	23	6787	1	0	0	586.289	1170.56	2	1170.56	-0.0003	0	63.21	5.7e-06	R	HQGVMVGMGQK	D					Spectrum6506 scans: 8203,
2	gi|6671509|ref|NP_031419.1|	actin, cytoplasmic 1 [Mus musculus]	19865	41710	648	633	23	23	6788	1	0	0	586.289	1170.56	2	1170.56	-0.0003	0	55.44	3.4e-05	R	HQGVMVGMGQK	D					Spectrum5867 scans: 7493,
2	gi|6671509|ref|NP_031419.1|	actin, cytoplasmic 1 [Mus musculus]	19865	41710	648	633	23	23	6790	1	0	0	586.289	1170.56	2	1170.56	-0.0001	0	59.62	1.3e-05	R	HQGVMVGMGQK	D					Spectrum6149 scans: 7796,
2	gi|6671509|ref|NP_031419.1|	actin, cytoplasmic 1 [Mus musculus]	19865	41710	648	633	23	23	6792	1	0	0	586.289	1170.56	2	1170.56	0	0	65	3.8e-06	R	HQGVMVGMGQK	D					Spectrum6366 scans: 8037,
2	gi|6671509|ref|NP_031419.1|	actin, cytoplasmic 1 [Mus musculus]	19865	41710	648	633	23	23	6796	1	0	0	391.195	1170.56	3	1170.56	0.0002	0	52.39	6.3e-05	R	HQGVMVGMGQK	D					Spectrum4986 scans: 6535,
2	gi|6671509|ref|NP_031419.1|	actin, cytoplasmic 1 [Mus musculus]	19865	41710	648	633	23	23	6797	1	0	0	391.195	1170.56	3	1170.56	0.0003	0	51.81	7.5e-05	R	HQGVMVGMGQK	D					Spectrum5866 scans: 7492,
2	gi|6671509|ref|NP_031419.1|	actin, cytoplasmic 1 [Mus musculus]	19865	41710	648	633	23	23	6799	1	0	0	586.289	1170.56	2	1170.56	0.0004	0	62.78	6e-06	R	HQGVMVGMGQK	D					Spectrum5584 scans: 7190,
2	gi|6671509|ref|NP_031419.1|	actin, cytoplasmic 1 [Mus musculus]	19865	41710	648	633	23	23	6802	1	0	0	391.195	1170.56	3	1170.56	0.0005	0	45.8	0.00029	R	HQGVMVGMGQK	D					Spectrum5100 scans: 6658,
2	gi|6671509|ref|NP_031419.1|	actin, cytoplasmic 1 [Mus musculus]	19865	41710	648	633	23	23	6803	1	0	0	391.195	1170.56	3	1170.56	0.0005	0	50.35	0.0001	R	HQGVMVGMGQK	D					Spectrum6151 scans: 7798,
2	gi|6671509|ref|NP_031419.1|	actin, cytoplasmic 1 [Mus musculus]	19865	41710	648	633	23	23	6805	1	0	0	586.289	1170.56	2	1170.56	0.0005	0	63.44	5e-06	R	HQGVMVGMGQK	D					Spectrum4860 scans: 6397,
2	gi|6671509|ref|NP_031419.1|	actin, cytoplasmic 1 [Mus musculus]	19865	41710	648	633	23	23	6806	1	0	0	391.195	1170.56	3	1170.56	0.0006	0	45.14	0.00034	R	HQGVMVGMGQK	D					Spectrum5004 scans: 6555,
2	gi|6671509|ref|NP_031419.1|	actin, cytoplasmic 1 [Mus musculus]	19865	41710	648	633	23	23	6807	1	0	0	391.195	1170.56	3	1170.56	0.0006	0	40.51	0.00099	R	HQGVMVGMGQK	D					Spectrum5273 scans: 6845,
2	gi|6671509|ref|NP_031419.1|	actin, cytoplasmic 1 [Mus musculus]	19865	41710	648	633	23	23	6808	1	0	0	391.195	1170.56	3	1170.56	0.0006	0	30.93	0.009	R	HQGVMVGMGQK	D					Spectrum5575 scans: 7180,
2	gi|6671509|ref|NP_031419.1|	actin, cytoplasmic 1 [Mus musculus]	19865	41710	648	633	23	23	6810	1	0	0	391.195	1170.56	3	1170.56	0.0007	0	40.23	0.0011	R	HQGVMVGMGQK	D					Spectrum6208 scans: 7861,
2	gi|6671509|ref|NP_031419.1|	actin, cytoplasmic 1 [Mus musculus]	19865	41710	648	633	23	23	6811	1	0	0	391.195	1170.56	3	1170.56	0.0008	0	44.42	0.0004	R	HQGVMVGMGQK	D					Spectrum5041 scans: 6595,
2	gi|6671509|ref|NP_031419.1|	actin, cytoplasmic 1 [Mus musculus]	19865	41710	648	633	23	23	6813	1	0	0	391.196	1170.56	3	1170.56	0.0011	0	44.99	0.00036	R	HQGVMVGMGQK	D					Spectrum4769 scans: 6300,
2	gi|6671509|ref|NP_031419.1|	actin, cytoplasmic 1 [Mus musculus]	19865	41710	648	633	23	23	6814	1	0	0	391.196	1170.56	3	1170.56	0.0011	0	49.31	0.00013	R	HQGVMVGMGQK	D					Spectrum4904 scans: 6444,
2	gi|6671509|ref|NP_031419.1|	actin, cytoplasmic 1 [Mus musculus]	19865	41710	648	633	23	23	6815	1	0	0	391.196	1170.56	3	1170.56	0.0011	0	50.85	9.3e-05	R	HQGVMVGMGQK	D					Spectrum4837 scans: 6372,
2	gi|6671509|ref|NP_031419.1|	actin, cytoplasmic 1 [Mus musculus]	19865	41710	648	633	23	23	6816	1	0	0	391.196	1170.57	3	1170.56	0.0012	0	50.61	0.00011	R	HQGVMVGMGQK	D					Spectrum4875 scans: 6413,
2	gi|6671509|ref|NP_031419.1|	actin, cytoplasmic 1 [Mus musculus]	19865	41710	648	633	23	23	6817	1	0	0	391.196	1170.57	3	1170.56	0.0015	0	44.3	0.00057	R	HQGVMVGMGQK	D					Spectrum4682 scans: 6208,
2	gi|6671509|ref|NP_031419.1|	actin, cytoplasmic 1 [Mus musculus]	19865	41710	648	633	23	23	6818	1	0	0	391.196	1170.57	3	1170.56	0.0015	0	52.37	8.8e-05	R	HQGVMVGMGQK	D					Spectrum4643 scans: 6167,
2	gi|6671509|ref|NP_031419.1|	actin, cytoplasmic 1 [Mus musculus]	19865	41710	648	633	23	23	6819	1	0	0	391.196	1170.57	3	1170.56	0.0016	0	45.69	0.00041	R	HQGVMVGMGQK	D					Spectrum4737 scans: 6266,
2	gi|6671509|ref|NP_031419.1|	actin, cytoplasmic 1 [Mus musculus]	19865	41710	648	633	23	23	6820	1	0	0	391.196	1170.57	3	1170.56	0.0017	0	54.04	6e-05	R	HQGVMVGMGQK	D					Spectrum4801 scans: 6334,
2	gi|6671509|ref|NP_031419.1|	actin, cytoplasmic 1 [Mus musculus]	19865	41710	648	633	23	23	6821	1	0	0	391.196	1170.57	3	1170.56	0.0018	0	40.76	0.0012	R	HQGVMVGMGQK	D					Spectrum5598 scans: 7205,
2	gi|6671509|ref|NP_031419.1|	actin, cytoplasmic 1 [Mus musculus]	19865	41710	648	633	23	23	6822	1	0	0	391.196	1170.57	3	1170.56	0.002	0	42.22	0.00084	R	HQGVMVGMGQK	D					Spectrum4603 scans: 6125,
2	gi|6671509|ref|NP_031419.1|	actin, cytoplasmic 1 [Mus musculus]	19865	41710	648	633	23	23	6943	1	0	0	589.31	1176.61	2	1176.61	-0.0001	0	50.94	8e-05	K	EITALAPSTMK	I	Oxidation (M)	0.00000000030.0			Spectrum35253 scans: 39600,
2	gi|6671509|ref|NP_031419.1|	actin, cytoplasmic 1 [Mus musculus]	19865	41710	648	633	23	23	7101	1	0	0	594.286	1186.56	2	1186.56	-0.0021	0	25.14	0.029	R	HQGVMVGMGQK	D	Oxidation (M)	0.00000003000.0			Spectrum3674 scans: 5140,
2	gi|6671509|ref|NP_031419.1|	actin, cytoplasmic 1 [Mus musculus]	19865	41710	648	633	23	23	7102	1	0	0	594.286	1186.56	2	1186.56	-0.0018	0	25.39	0.03	R	HQGVMVGMGQK	D	Oxidation (M)	0.00000003000.0			Spectrum6519 scans: 8217,
2	gi|6671509|ref|NP_031419.1|	actin, cytoplasmic 1 [Mus musculus]	19865	41710	648	633	23	23	7107	1	0	0	594.286	1186.56	2	1186.56	-0.0012	0	41.62	0.00073	R	HQGVMVGMGQK	D	Oxidation (M)	0.00000003000.0			Spectrum3432 scans: 4884,
2	gi|6671509|ref|NP_031419.1|	actin, cytoplasmic 1 [Mus musculus]	19865	41710	648	633	23	23	7108	1	0	0	594.286	1186.56	2	1186.56	-0.0012	0	33.27	0.005	R	HQGVMVGMGQK	D	Oxidation (M)	0.00000003000.0			Spectrum5115 scans: 6674,
2	gi|6671509|ref|NP_031419.1|	actin, cytoplasmic 1 [Mus musculus]	19865	41710	648	633	23	23	7132	1	0	0	594.286	1186.56	2	1186.56	-0.0004	0	26.56	0.032	R	HQGVMVGMGQK	D	Oxidation (M)	0.00000003000.0			Spectrum2349 scans: 3735,
2	gi|6671509|ref|NP_031419.1|	actin, cytoplasmic 1 [Mus musculus]	19865	41710	648	633	23	23	7135	1	0	0	594.286	1186.56	2	1186.56	-0.0004	0	30.84	0.012	R	HQGVMVGMGQK	D	Oxidation (M)	0.00003000000.0			Spectrum4687 scans: 6213,
2	gi|6671509|ref|NP_031419.1|	actin, cytoplasmic 1 [Mus musculus]	19865	41710	648	633	23	23	7140	1	0	0	594.287	1186.56	2	1186.56	0	0	36.9	0.003	R	HQGVMVGMGQK	D	Oxidation (M)	0.00000003000.0			Spectrum4788 scans: 6320,
2	gi|6671509|ref|NP_031419.1|	actin, cytoplasmic 1 [Mus musculus]	19865	41710	648	633	23	23	7142	1	0	0	396.527	1186.56	3	1186.56	0.0001	0	36.82	0.003	R	HQGVMVGMGQK	D	Oxidation (M)	0.00000003000.0			Spectrum2075 scans: 3446,
2	gi|6671509|ref|NP_031419.1|	actin, cytoplasmic 1 [Mus musculus]	19865	41710	648	633	23	23	7143	1	0	0	396.527	1186.56	3	1186.56	0.0001	0	41.06	0.0011	R	HQGVMVGMGQK	D	Oxidation (M)	0.00003000000.0			Spectrum2728 scans: 4140,
2	gi|6671509|ref|NP_031419.1|	actin, cytoplasmic 1 [Mus musculus]	19865	41710	648	633	23	23	7146	1	0	0	594.287	1186.56	2	1186.56	0.0002	0	32.12	0.0085	R	HQGVMVGMGQK	D	Oxidation (M)	0.00003000000.0			Spectrum2706 scans: 4116,
2	gi|6671509|ref|NP_031419.1|	actin, cytoplasmic 1 [Mus musculus]	19865	41710	648	633	23	23	7150	1	0	0	594.287	1186.56	2	1186.56	0.0008	0	36.92	0.0029	R	HQGVMVGMGQK	D	Oxidation (M)	0.00003000000.0			Spectrum4699 scans: 6226,
2	gi|6671509|ref|NP_031419.1|	actin, cytoplasmic 1 [Mus musculus]	19865	41710	648	633	23	23	7151	1	0	0	594.287	1186.56	2	1186.56	0.001	0	35.21	0.0044	R	HQGVMVGMGQK	D	Oxidation (M)	0.00000003000.0			Spectrum4865 scans: 6402,
2	gi|6671509|ref|NP_031419.1|	actin, cytoplasmic 1 [Mus musculus]	19865	41710	648	633	23	23	7153	1	0	0	594.287	1186.56	2	1186.56	0.0016	0	48.48	0.00029	R	HQGVMVGMGQK	D	Oxidation (M)	0.00003000000.0			Spectrum5411 scans: 7000,
2	gi|6671509|ref|NP_031419.1|	actin, cytoplasmic 1 [Mus musculus]	19865	41710	648	633	23	23	7388	1	0	0	599.764	1197.51	2	1197.52	-0.0012	0	64.93	3.1e-06	K	DSYVGDEAQSK	R					Spectrum2130 scans: 3504,
2	gi|6671509|ref|NP_031419.1|	actin, cytoplasmic 1 [Mus musculus]	19865	41710	648	633	23	23	7392	1	0	0	599.764	1197.51	2	1197.52	-0.0007	0	50.43	8.9e-05	K	DSYVGDEAQSK	R					Spectrum2732 scans: 4144,
2	gi|6671509|ref|NP_031419.1|	actin, cytoplasmic 1 [Mus musculus]	19865	41710	648	633	23	23	7394	1	0	0	599.764	1197.51	2	1197.52	-0.0006	0	27.21	0.023	K	DSYVGDEAQSK	R					Spectrum1663 scans: 3009,
2	gi|6671509|ref|NP_031419.1|	actin, cytoplasmic 1 [Mus musculus]	19865	41710	648	633	23	23	7395	1	0	0	599.764	1197.51	2	1197.52	-0.0006	0	79.34	1.4e-07	K	DSYVGDEAQSK	R					Spectrum2008 scans: 3375,
2	gi|6671509|ref|NP_031419.1|	actin, cytoplasmic 1 [Mus musculus]	19865	41710	648	633	23	23	7397	1	0	0	599.764	1197.51	2	1197.52	-0.0004	0	61.73	8.2e-06	K	DSYVGDEAQSK	R					Spectrum2436 scans: 3827,
2	gi|6671509|ref|NP_031419.1|	actin, cytoplasmic 1 [Mus musculus]	19865	41710	648	633	23	23	7401	1	0	0	599.765	1197.51	2	1197.52	-0.0003	0	25.34	0.036	K	DSYVGDEAQSK	R					Spectrum2846 scans: 4264,
2	gi|6671509|ref|NP_031419.1|	actin, cytoplasmic 1 [Mus musculus]	19865	41710	648	633	23	23	7431	1	0	0	599.856	1197.7	2	1197.7	-0.0005	0	32.43	0.0056	R	AVFPSIVGRPR	H					Spectrum11539 scans: 13669,
2	gi|6671509|ref|NP_031419.1|	actin, cytoplasmic 1 [Mus musculus]	19865	41710	648	633	23	23	7516	1	0	0	602.284	1202.55	2	1202.55	-0.0008	0	31.78	0.0069	R	HQGVMVGMGQK	D	2 Oxidation (M)	0.00003003000.0			Spectrum1208 scans: 2529,
2	gi|6671509|ref|NP_031419.1|	actin, cytoplasmic 1 [Mus musculus]	19865	41710	648	633	23	23	7519	1	0	0	401.858	1202.55	3	1202.55	-0.0001	0	32.68	0.0061	R	HQGVMVGMGQK	D	2 Oxidation (M)	0.00003003000.0			Spectrum1206 scans: 2527,
2	gi|6671509|ref|NP_031419.1|	actin, cytoplasmic 1 [Mus musculus]	19865	41710	648	633	23	23	10462	1	0	0	677.815	1353.62	2	1353.62	-0.0004	1	43.29	0.0011	K	DSYVGDEAQSKR	G					Spectrum1811 scans: 3166,
2	gi|6671509|ref|NP_031419.1|	actin, cytoplasmic 1 [Mus musculus]	19865	41710	648	633	23	23	13174	1	0	0	750.341	1498.67	2	1498.67	-0.0025	0	28.65	0.025	K	QEYDESGPSIVHR	K	Gln->pyro-Glu (N-term Q)	2.0000000000000.0			Spectrum8236 scans: 10091,
2	gi|6671509|ref|NP_031419.1|	actin, cytoplasmic 1 [Mus musculus]	19865	41710	648	633	23	23	13175	1	0	0	750.341	1498.67	2	1498.67	-0.0024	0	49.25	0.00021	K	QEYDESGPSIVHR	K	Gln->pyro-Glu (N-term Q)	2.0000000000000.0			Spectrum6863 scans: 8605,
2	gi|6671509|ref|NP_031419.1|	actin, cytoplasmic 1 [Mus musculus]	19865	41710	648	633	23	23	13176	1	0	0	750.341	1498.67	2	1498.67	-0.0022	0	30.98	0.014	K	QEYDESGPSIVHR	K	Gln->pyro-Glu (N-term Q)	2.0000000000000.0			Spectrum5874 scans: 7500,
2	gi|6671509|ref|NP_031419.1|	actin, cytoplasmic 1 [Mus musculus]	19865	41710	648	633	23	23	13177	1	0	0	750.341	1498.67	2	1498.67	-0.0021	0	57.59	3.1e-05	K	QEYDESGPSIVHR	K	Gln->pyro-Glu (N-term Q)	2.0000000000000.0			Spectrum6908 scans: 8656,
2	gi|6671509|ref|NP_031419.1|	actin, cytoplasmic 1 [Mus musculus]	19865	41710	648	633	23	23	13179	1	0	0	750.341	1498.67	2	1498.67	-0.002	0	29.97	0.017	K	QEYDESGPSIVHR	K	Gln->pyro-Glu (N-term Q)	2.0000000000000.0			Spectrum33358 scans: 37065,
2	gi|6671509|ref|NP_031419.1|	actin, cytoplasmic 1 [Mus musculus]	19865	41710	648	633	23	23	13180	1	0	0	750.341	1498.67	2	1498.67	-0.0019	0	32.74	0.009	K	QEYDESGPSIVHR	K	Gln->pyro-Glu (N-term Q)	2.0000000000000.0			Spectrum7682 scans: 9493,
2	gi|6671509|ref|NP_031419.1|	actin, cytoplasmic 1 [Mus musculus]	19865	41710	648	633	23	23	13184	1	0	0	750.341	1498.67	2	1498.67	-0.0018	0	46.69	0.00036	K	QEYDESGPSIVHR	K	Gln->pyro-Glu (N-term Q)	2.0000000000000.0			Spectrum6878 scans: 8622,
2	gi|6671509|ref|NP_031419.1|	actin, cytoplasmic 1 [Mus musculus]	19865	41710	648	633	23	23	13185	1	0	0	750.341	1498.67	2	1498.67	-0.0018	0	31.62	0.012	K	QEYDESGPSIVHR	K	Gln->pyro-Glu (N-term Q)	2.0000000000000.0			Spectrum7916 scans: 9746,
2	gi|6671509|ref|NP_031419.1|	actin, cytoplasmic 1 [Mus musculus]	19865	41710	648	633	23	23	13186	1	0	0	750.341	1498.67	2	1498.67	-0.0016	0	30.74	0.014	K	QEYDESGPSIVHR	K	Gln->pyro-Glu (N-term Q)	2.0000000000000.0			Spectrum7705 scans: 9518,
2	gi|6671509|ref|NP_031419.1|	actin, cytoplasmic 1 [Mus musculus]	19865	41710	648	633	23	23	13189	1	0	0	750.341	1498.67	2	1498.67	-0.0015	0	33.59	0.0077	K	QEYDESGPSIVHR	K	Gln->pyro-Glu (N-term Q)	2.0000000000000.0			Spectrum7967 scans: 9801,
2	gi|6671509|ref|NP_031419.1|	actin, cytoplasmic 1 [Mus musculus]	19865	41710	648	633	23	23	13192	1	0	0	750.341	1498.67	2	1498.67	-0.0014	0	56.81	3.7e-05	K	QEYDESGPSIVHR	K	Gln->pyro-Glu (N-term Q)	2.0000000000000.0			Spectrum7301 scans: 9082,
2	gi|6671509|ref|NP_031419.1|	actin, cytoplasmic 1 [Mus musculus]	19865	41710	648	633	23	23	13193	1	0	0	750.341	1498.67	2	1498.67	-0.0014	0	26.78	0.037	K	QEYDESGPSIVHR	K	Gln->pyro-Glu (N-term Q)	2.0000000000000.0			Spectrum35242 scans: 39587,
2	gi|6671509|ref|NP_031419.1|	actin, cytoplasmic 1 [Mus musculus]	19865	41710	648	633	23	23	13197	1	0	0	750.341	1498.67	2	1498.67	-0.0013	0	32.74	0.0094	K	QEYDESGPSIVHR	K	Gln->pyro-Glu (N-term Q)	2.0000000000000.0			Spectrum8285 scans: 10145,
2	gi|6671509|ref|NP_031419.1|	actin, cytoplasmic 1 [Mus musculus]	19865	41710	648	633	23	23	13202	1	0	0	750.341	1498.67	2	1498.67	-0.001	0	47.47	0.00033	K	QEYDESGPSIVHR	K	Gln->pyro-Glu (N-term Q)	2.0000000000000.0			Spectrum35228 scans: 39571,
2	gi|6671509|ref|NP_031419.1|	actin, cytoplasmic 1 [Mus musculus]	19865	41710	648	633	23	23	13203	1	0	0	750.341	1498.67	2	1498.67	-0.001	0	43.5	0.00083	K	QEYDESGPSIVHR	K	Gln->pyro-Glu (N-term Q)	2.0000000000000.0			Spectrum8134 scans: 9981,
2	gi|6671509|ref|NP_031419.1|	actin, cytoplasmic 1 [Mus musculus]	19865	41710	648	633	23	23	13205	1	0	0	750.341	1498.67	2	1498.67	-0.0009	0	73.65	8e-07	K	QEYDESGPSIVHR	K	Gln->pyro-Glu (N-term Q)	2.0000000000000.0			Spectrum7058 scans: 8819,
2	gi|6671509|ref|NP_031419.1|	actin, cytoplasmic 1 [Mus musculus]	19865	41710	648	633	23	23	13206	1	0	0	750.341	1498.67	2	1498.67	-0.0009	0	51.15	0.00014	K	QEYDESGPSIVHR	K	Gln->pyro-Glu (N-term Q)	2.0000000000000.0			Spectrum7459 scans: 9255,
2	gi|6671509|ref|NP_031419.1|	actin, cytoplasmic 1 [Mus musculus]	19865	41710	648	633	23	23	13207	1	0	0	750.341	1498.67	2	1498.67	-0.0009	0	40.19	0.0018	K	QEYDESGPSIVHR	K	Gln->pyro-Glu (N-term Q)	2.0000000000000.0			Spectrum35075 scans: 39402,
2	gi|6671509|ref|NP_031419.1|	actin, cytoplasmic 1 [Mus musculus]	19865	41710	648	633	23	23	13208	1	0	0	750.341	1498.67	2	1498.67	-0.0009	0	38.08	0.0029	K	QEYDESGPSIVHR	K	Gln->pyro-Glu (N-term Q)	2.0000000000000.0			Spectrum35130 scans: 39461,
2	gi|6671509|ref|NP_031419.1|	actin, cytoplasmic 1 [Mus musculus]	19865	41710	648	633	23	23	13210	1	0	0	750.341	1498.67	2	1498.67	-0.0008	0	28.74	0.025	K	QEYDESGPSIVHR	K	Gln->pyro-Glu (N-term Q)	2.0000000000000.0			Spectrum35288 scans: 39637,
2	gi|6671509|ref|NP_031419.1|	actin, cytoplasmic 1 [Mus musculus]	19865	41710	648	633	23	23	13215	1	0	0	750.341	1498.67	2	1498.67	-0.0007	0	50.62	0.00016	K	QEYDESGPSIVHR	K	Gln->pyro-Glu (N-term Q)	2.0000000000000.0			Spectrum7604 scans: 9409,
2	gi|6671509|ref|NP_031419.1|	actin, cytoplasmic 1 [Mus musculus]	19865	41710	648	633	23	23	13216	1	0	0	750.341	1498.67	2	1498.67	-0.0007	0	38.41	0.0027	K	QEYDESGPSIVHR	K	Gln->pyro-Glu (N-term Q)	2.0000000000000.0			Spectrum7644 scans: 9452,
2	gi|6671509|ref|NP_031419.1|	actin, cytoplasmic 1 [Mus musculus]	19865	41710	648	633	23	23	13219	1	0	0	750.341	1498.67	2	1498.67	-0.0005	0	48.23	0.00028	K	QEYDESGPSIVHR	K	Gln->pyro-Glu (N-term Q)	2.0000000000000.0			Spectrum35148 scans: 39482,
2	gi|6671509|ref|NP_031419.1|	actin, cytoplasmic 1 [Mus musculus]	19865	41710	648	633	23	23	13220	1	0	0	750.341	1498.67	2	1498.67	-0.0005	0	51.95	0.00012	K	QEYDESGPSIVHR	K	Gln->pyro-Glu (N-term Q)	2.0000000000000.0			Spectrum35009 scans: 39329,
2	gi|6671509|ref|NP_031419.1|	actin, cytoplasmic 1 [Mus musculus]	19865	41710	648	633	23	23	13221	1	0	0	750.341	1498.67	2	1498.67	-0.0005	0	41.46	0.0013	K	QEYDESGPSIVHR	K	Gln->pyro-Glu (N-term Q)	2.0000000000000.0			Spectrum35160 scans: 39495,
2	gi|6671509|ref|NP_031419.1|	actin, cytoplasmic 1 [Mus musculus]	19865	41710	648	633	23	23	13222	1	0	0	750.341	1498.67	2	1498.67	-0.0005	0	50.9	0.00015	K	QEYDESGPSIVHR	K	Gln->pyro-Glu (N-term Q)	2.0000000000000.0			Spectrum35052 scans: 39377,
2	gi|6671509|ref|NP_031419.1|	actin, cytoplasmic 1 [Mus musculus]	19865	41710	648	633	23	23	13225	1	0	0	750.341	1498.67	2	1498.67	-0.0004	0	43.33	0.00087	K	QEYDESGPSIVHR	K	Gln->pyro-Glu (N-term Q)	2.0000000000000.0			Spectrum35141 scans: 39474,
2	gi|6671509|ref|NP_031419.1|	actin, cytoplasmic 1 [Mus musculus]	19865	41710	648	633	23	23	13226	1	0	0	750.341	1498.67	2	1498.67	-0.0004	0	55.63	5.1e-05	K	QEYDESGPSIVHR	K	Gln->pyro-Glu (N-term Q)	2.0000000000000.0			Spectrum34896 scans: 39190,
2	gi|6671509|ref|NP_031419.1|	actin, cytoplasmic 1 [Mus musculus]	19865	41710	648	633	23	23	13227	1	0	0	750.341	1498.67	2	1498.67	-0.0004	0	51.89	0.00012	K	QEYDESGPSIVHR	K	Gln->pyro-Glu (N-term Q)	2.0000000000000.0			Spectrum6995 scans: 8751,
2	gi|6671509|ref|NP_031419.1|	actin, cytoplasmic 1 [Mus musculus]	19865	41710	648	633	23	23	13228	1	0	0	750.341	1498.67	2	1498.67	-0.0003	0	28.49	0.023	K	QEYDESGPSIVHR	K	Gln->pyro-Glu (N-term Q)	2.0000000000000.0			Spectrum35105 scans: 39434,
2	gi|6671509|ref|NP_031419.1|	actin, cytoplasmic 1 [Mus musculus]	19865	41710	648	633	23	23	13230	1	0	0	750.342	1498.67	2	1498.67	0.0001	0	31.8	0.011	K	QEYDESGPSIVHR	K	Gln->pyro-Glu (N-term Q)	2.0000000000000.0			Spectrum32501 scans: 36098,
2	gi|6671509|ref|NP_031419.1|	actin, cytoplasmic 1 [Mus musculus]	19865	41710	648	633	23	23	13512	1	0	0	758.376	1514.74	2	1514.74	-0.0045	0	45.7	0.00042	K	IWHHTFYNELR	V					Spectrum9998 scans: 11995,
2	gi|6671509|ref|NP_031419.1|	actin, cytoplasmic 1 [Mus musculus]	19865	41710	648	633	23	23	13513	1	0	0	758.376	1514.74	2	1514.74	-0.0042	0	45.22	0.00047	K	IWHHTFYNELR	V					Spectrum9542 scans: 11501,
2	gi|6671509|ref|NP_031419.1|	actin, cytoplasmic 1 [Mus musculus]	19865	41710	648	633	23	23	13514	1	0	0	758.376	1514.74	2	1514.74	-0.0035	0	41.01	0.0012	K	IWHHTFYNELR	V					Spectrum9264 scans: 11206,
2	gi|6671509|ref|NP_031419.1|	actin, cytoplasmic 1 [Mus musculus]	19865	41710	648	633	23	23	13515	1	0	0	505.92	1514.74	3	1514.74	-0.0034	0	41.01	0.0012	K	IWHHTFYNELR	V					Spectrum9541 scans: 11500,
2	gi|6671509|ref|NP_031419.1|	actin, cytoplasmic 1 [Mus musculus]	19865	41710	648	633	23	23	13516	1	0	0	505.92	1514.74	3	1514.74	-0.0031	0	47.17	0.00029	K	IWHHTFYNELR	V					Spectrum9258 scans: 11200,
2	gi|6671509|ref|NP_031419.1|	actin, cytoplasmic 1 [Mus musculus]	19865	41710	648	633	23	23	13517	1	0	0	758.377	1514.74	2	1514.74	-0.003	0	43.58	0.00067	K	IWHHTFYNELR	V					Spectrum10072 scans: 12076,
2	gi|6671509|ref|NP_031419.1|	actin, cytoplasmic 1 [Mus musculus]	19865	41710	648	633	23	23	13518	1	0	0	758.377	1514.74	2	1514.74	-0.003	0	30.67	0.013	K	IWHHTFYNELR	V					Spectrum10391 scans: 12418,
2	gi|6671509|ref|NP_031419.1|	actin, cytoplasmic 1 [Mus musculus]	19865	41710	648	633	23	23	13519	1	0	0	758.377	1514.74	2	1514.74	-0.0025	0	44.95	0.00063	K	IWHHTFYNELR	V					Spectrum10061 scans: 12064,
2	gi|6671509|ref|NP_031419.1|	actin, cytoplasmic 1 [Mus musculus]	19865	41710	648	633	23	23	13520	1	0	0	758.377	1514.74	2	1514.74	-0.0023	0	37.66	0.0034	K	IWHHTFYNELR	V					Spectrum10120 scans: 12127,
2	gi|6671509|ref|NP_031419.1|	actin, cytoplasmic 1 [Mus musculus]	19865	41710	648	633	23	23	13521	1	0	0	758.377	1514.74	2	1514.74	-0.002	0	36.06	0.0049	K	IWHHTFYNELR	V					Spectrum10042 scans: 12043,
2	gi|6671509|ref|NP_031419.1|	actin, cytoplasmic 1 [Mus musculus]	19865	41710	648	633	23	23	13523	1	0	0	505.921	1514.74	3	1514.74	-0.0019	0	31	0.016	K	IWHHTFYNELR	V					Spectrum11199 scans: 13302,
2	gi|6671509|ref|NP_031419.1|	actin, cytoplasmic 1 [Mus musculus]	19865	41710	648	633	23	23	13525	1	0	0	758.377	1514.74	2	1514.74	-0.0019	0	35.17	0.006	K	IWHHTFYNELR	V					Spectrum9785 scans: 11766,
2	gi|6671509|ref|NP_031419.1|	actin, cytoplasmic 1 [Mus musculus]	19865	41710	648	633	23	23	13526	1	0	0	758.377	1514.74	2	1514.74	-0.0019	0	26.77	0.042	K	IWHHTFYNELR	V					Spectrum10265 scans: 12283,
2	gi|6671509|ref|NP_031419.1|	actin, cytoplasmic 1 [Mus musculus]	19865	41710	648	633	23	23	13527	1	0	0	758.377	1514.74	2	1514.74	-0.0018	0	34.75	0.0062	K	IWHHTFYNELR	V					Spectrum10416 scans: 12445,
2	gi|6671509|ref|NP_031419.1|	actin, cytoplasmic 1 [Mus musculus]	19865	41710	648	633	23	23	13528	1	0	0	758.377	1514.74	2	1514.74	-0.0017	0	36.96	0.0037	K	IWHHTFYNELR	V					Spectrum9933 scans: 11925,
2	gi|6671509|ref|NP_031419.1|	actin, cytoplasmic 1 [Mus musculus]	19865	41710	648	633	23	23	13531	1	0	0	758.377	1514.74	2	1514.74	-0.0015	0	37.63	0.0031	K	IWHHTFYNELR	V					Spectrum9794 scans: 11776,
2	gi|6671509|ref|NP_031419.1|	actin, cytoplasmic 1 [Mus musculus]	19865	41710	648	633	23	23	13532	1	0	0	505.921	1514.74	3	1514.74	-0.0014	0	45.05	0.00056	K	IWHHTFYNELR	V					Spectrum9783 scans: 11764,
2	gi|6671509|ref|NP_031419.1|	actin, cytoplasmic 1 [Mus musculus]	19865	41710	648	633	23	23	13533	1	0	0	505.921	1514.74	3	1514.74	-0.0014	0	27.46	0.032	K	IWHHTFYNELR	V					Spectrum30289 scans: 33580,
2	gi|6671509|ref|NP_031419.1|	actin, cytoplasmic 1 [Mus musculus]	19865	41710	648	633	23	23	13535	1	0	0	758.378	1514.74	2	1514.74	-0.0014	0	30.41	0.016	K	IWHHTFYNELR	V					Spectrum33563 scans: 37320,
2	gi|6671509|ref|NP_031419.1|	actin, cytoplasmic 1 [Mus musculus]	19865	41710	648	633	23	23	13537	1	0	0	505.921	1514.74	3	1514.74	-0.0014	0	48.79	0.00024	K	IWHHTFYNELR	V					Spectrum10039 scans: 12040,
2	gi|6671509|ref|NP_031419.1|	actin, cytoplasmic 1 [Mus musculus]	19865	41710	648	633	23	23	13539	1	0	0	505.921	1514.74	3	1514.74	-0.0013	0	29.27	0.021	K	IWHHTFYNELR	V					Spectrum30072 scans: 33344,
2	gi|6671509|ref|NP_031419.1|	actin, cytoplasmic 1 [Mus musculus]	19865	41710	648	633	23	23	13541	1	0	0	505.921	1514.74	3	1514.74	-0.0012	0	46.11	0.00045	K	IWHHTFYNELR	V					Spectrum33474 scans: 37212,
2	gi|6671509|ref|NP_031419.1|	actin, cytoplasmic 1 [Mus musculus]	19865	41710	648	633	23	23	13546	1	0	0	505.921	1514.74	3	1514.74	-0.001	0	38.62	0.0025	K	IWHHTFYNELR	V					Spectrum33149 scans: 36836,
2	gi|6671509|ref|NP_031419.1|	actin, cytoplasmic 1 [Mus musculus]	19865	41710	648	633	23	23	13547	1	0	0	505.921	1514.74	3	1514.74	-0.001	0	31.66	0.013	K	IWHHTFYNELR	V					Spectrum32487 scans: 36083,
2	gi|6671509|ref|NP_031419.1|	actin, cytoplasmic 1 [Mus musculus]	19865	41710	648	633	23	23	13548	1	0	0	505.921	1514.74	3	1514.74	-0.001	0	34.36	0.0068	K	IWHHTFYNELR	V					Spectrum31352 scans: 34745,
2	gi|6671509|ref|NP_031419.1|	actin, cytoplasmic 1 [Mus musculus]	19865	41710	648	633	23	23	13549	1	0	0	505.921	1514.74	3	1514.74	-0.001	0	33.02	0.0093	K	IWHHTFYNELR	V					Spectrum33853 scans: 37652,
2	gi|6671509|ref|NP_031419.1|	actin, cytoplasmic 1 [Mus musculus]	19865	41710	648	633	23	23	13551	1	0	0	758.378	1514.74	2	1514.74	-0.0009	0	31.54	0.013	K	IWHHTFYNELR	V					Spectrum10049 scans: 12051,
2	gi|6671509|ref|NP_031419.1|	actin, cytoplasmic 1 [Mus musculus]	19865	41710	648	633	23	23	13552	1	0	0	758.378	1514.74	2	1514.74	-0.0009	0	37.55	0.0033	K	IWHHTFYNELR	V					Spectrum10092 scans: 12097,
2	gi|6671509|ref|NP_031419.1|	actin, cytoplasmic 1 [Mus musculus]	19865	41710	648	633	23	23	13553	1	0	0	505.921	1514.74	3	1514.74	-0.0009	0	27.46	0.033	K	IWHHTFYNELR	V					Spectrum30917 scans: 34282,
2	gi|6671509|ref|NP_031419.1|	actin, cytoplasmic 1 [Mus musculus]	19865	41710	648	633	23	23	13554	1	0	0	505.921	1514.74	3	1514.74	-0.0009	0	27.58	0.032	K	IWHHTFYNELR	V					Spectrum33780 scans: 37568,
2	gi|6671509|ref|NP_031419.1|	actin, cytoplasmic 1 [Mus musculus]	19865	41710	648	633	23	23	13557	1	0	0	505.921	1514.74	3	1514.74	-0.0008	0	46.94	0.00036	K	IWHHTFYNELR	V					Spectrum33691 scans: 37469,
2	gi|6671509|ref|NP_031419.1|	actin, cytoplasmic 1 [Mus musculus]	19865	41710	648	633	23	23	13564	1	0	0	758.378	1514.74	2	1514.74	-0.0007	0	41.89	0.0011	K	IWHHTFYNELR	V					Spectrum10373 scans: 12399,
2	gi|6671509|ref|NP_031419.1|	actin, cytoplasmic 1 [Mus musculus]	19865	41710	648	633	23	23	13566	1	0	0	505.921	1514.74	3	1514.74	-0.0006	0	34.92	0.0053	K	IWHHTFYNELR	V					Spectrum29487 scans: 32704,
2	gi|6671509|ref|NP_031419.1|	actin, cytoplasmic 1 [Mus musculus]	19865	41710	648	633	23	23	13567	1	0	0	505.921	1514.74	3	1514.74	-0.0006	0	33.85	0.0068	K	IWHHTFYNELR	V					Spectrum31180 scans: 34562,
2	gi|6671509|ref|NP_031419.1|	actin, cytoplasmic 1 [Mus musculus]	19865	41710	648	633	23	23	13568	1	0	0	505.921	1514.74	3	1514.74	-0.0006	0	32.7	0.0089	K	IWHHTFYNELR	V					Spectrum33349 scans: 37056,
2	gi|6671509|ref|NP_031419.1|	actin, cytoplasmic 1 [Mus musculus]	19865	41710	648	633	23	23	13569	1	0	0	505.921	1514.74	3	1514.74	-0.0006	0	31.05	0.013	K	IWHHTFYNELR	V					Spectrum33082 scans: 36761,
2	gi|6671509|ref|NP_031419.1|	actin, cytoplasmic 1 [Mus musculus]	19865	41710	648	633	23	23	13572	1	0	0	505.921	1514.74	3	1514.74	-0.0005	0	28.66	0.023	K	IWHHTFYNELR	V					Spectrum29906 scans: 33165,
2	gi|6671509|ref|NP_031419.1|	actin, cytoplasmic 1 [Mus musculus]	19865	41710	648	633	23	23	13576	1	0	0	505.921	1514.74	3	1514.74	-0.0005	0	34.44	0.006	K	IWHHTFYNELR	V					Spectrum33743 scans: 37527,
2	gi|6671509|ref|NP_031419.1|	actin, cytoplasmic 1 [Mus musculus]	19865	41710	648	633	23	23	13577	1	0	0	505.921	1514.74	3	1514.74	-0.0005	0	29.91	0.017	K	IWHHTFYNELR	V					Spectrum32964 scans: 36633,
2	gi|6671509|ref|NP_031419.1|	actin, cytoplasmic 1 [Mus musculus]	19865	41710	648	633	23	23	13578	1	0	0	505.921	1514.74	3	1514.74	-0.0005	0	28.88	0.021	K	IWHHTFYNELR	V					Spectrum31414 scans: 34815,
2	gi|6671509|ref|NP_031419.1|	actin, cytoplasmic 1 [Mus musculus]	19865	41710	648	633	23	23	13580	1	0	0	758.378	1514.74	2	1514.74	-0.0004	0	44.96	0.00053	K	IWHHTFYNELR	V					Spectrum9905 scans: 11895,
2	gi|6671509|ref|NP_031419.1|	actin, cytoplasmic 1 [Mus musculus]	19865	41710	648	633	23	23	13581	1	0	0	505.921	1514.74	3	1514.74	-0.0004	0	41.34	0.0012	K	IWHHTFYNELR	V					Spectrum30195 scans: 33479,
2	gi|6671509|ref|NP_031419.1|	actin, cytoplasmic 1 [Mus musculus]	19865	41710	648	633	23	23	13582	1	0	0	505.921	1514.74	3	1514.74	-0.0004	0	37.76	0.0028	K	IWHHTFYNELR	V					Spectrum31016 scans: 34389,
2	gi|6671509|ref|NP_031419.1|	actin, cytoplasmic 1 [Mus musculus]	19865	41710	648	633	23	23	13583	1	0	0	505.921	1514.74	3	1514.74	-0.0004	0	26.99	0.033	K	IWHHTFYNELR	V					Spectrum32697 scans: 36331,
2	gi|6671509|ref|NP_031419.1|	actin, cytoplasmic 1 [Mus musculus]	19865	41710	648	633	23	23	13588	1	0	0	505.921	1514.74	3	1514.74	-0.0002	0	34.09	0.0063	K	IWHHTFYNELR	V					Spectrum29993 scans: 33258,
2	gi|6671509|ref|NP_031419.1|	actin, cytoplasmic 1 [Mus musculus]	19865	41710	648	633	23	23	13593	1	0	0	758.378	1514.74	2	1514.74	-0.0001	0	30.49	0.014	K	IWHHTFYNELR	V					Spectrum33387 scans: 37103,
2	gi|6671509|ref|NP_031419.1|	actin, cytoplasmic 1 [Mus musculus]	19865	41710	648	633	23	23	13595	1	0	0	505.921	1514.74	3	1514.74	0.0001	0	34.34	0.0058	K	IWHHTFYNELR	V					Spectrum34585 scans: 38566,
2	gi|6671509|ref|NP_031419.1|	actin, cytoplasmic 1 [Mus musculus]	19865	41710	648	633	23	23	13606	1	0	0	758.853	1515.69	2	1515.7	-0.0036	0	32.36	0.0097	K	QEYDESGPSIVHR	K					Spectrum6742 scans: 8469,
2	gi|6671509|ref|NP_031419.1|	actin, cytoplasmic 1 [Mus musculus]	19865	41710	648	633	23	23	13607	1	0	0	758.853	1515.69	2	1515.7	-0.0033	0	35.56	0.0045	K	QEYDESGPSIVHR	K					Spectrum6251 scans: 7908,
2	gi|6671509|ref|NP_031419.1|	actin, cytoplasmic 1 [Mus musculus]	19865	41710	648	633	23	23	13608	1	0	0	758.853	1515.69	2	1515.7	-0.0033	0	26.21	0.038	K	QEYDESGPSIVHR	K					Spectrum6847 scans: 8586,
2	gi|6671509|ref|NP_031419.1|	actin, cytoplasmic 1 [Mus musculus]	19865	41710	648	633	23	23	13609	1	0	0	506.238	1515.69	3	1515.7	-0.0029	0	40.5	0.002	K	QEYDESGPSIVHR	K					Spectrum6924 scans: 8674,
2	gi|6671509|ref|NP_031419.1|	actin, cytoplasmic 1 [Mus musculus]	19865	41710	648	633	23	23	13610	1	0	0	758.854	1515.69	2	1515.7	-0.002	0	35.65	0.0058	K	QEYDESGPSIVHR	K					Spectrum6456 scans: 8143,
2	gi|6671509|ref|NP_031419.1|	actin, cytoplasmic 1 [Mus musculus]	19865	41710	648	633	23	23	13611	1	0	0	758.854	1515.69	2	1515.7	-0.002	0	48.91	0.00027	K	QEYDESGPSIVHR	K					Spectrum6683 scans: 8403,
2	gi|6671509|ref|NP_031419.1|	actin, cytoplasmic 1 [Mus musculus]	19865	41710	648	633	23	23	13614	1	0	0	758.854	1515.69	2	1515.7	-0.0018	0	51.71	0.00014	K	QEYDESGPSIVHR	K					Spectrum6483 scans: 8175,
2	gi|6671509|ref|NP_031419.1|	actin, cytoplasmic 1 [Mus musculus]	19865	41710	648	633	23	23	13616	1	0	0	758.854	1515.69	2	1515.7	-0.0018	0	31.85	0.014	K	QEYDESGPSIVHR	K					Spectrum6730 scans: 8456,
2	gi|6671509|ref|NP_031419.1|	actin, cytoplasmic 1 [Mus musculus]	19865	41710	648	633	23	23	13620	1	0	0	506.238	1515.69	3	1515.7	-0.0016	0	35.58	0.0056	K	QEYDESGPSIVHR	K					Spectrum6813 scans: 8548,
2	gi|6671509|ref|NP_031419.1|	actin, cytoplasmic 1 [Mus musculus]	19865	41710	648	633	23	23	13622	1	0	0	758.854	1515.69	2	1515.7	-0.0015	0	72.68	1.1e-06	K	QEYDESGPSIVHR	K					Spectrum6103 scans: 7745,
2	gi|6671509|ref|NP_031419.1|	actin, cytoplasmic 1 [Mus musculus]	19865	41710	648	633	23	23	13623	1	0	0	758.854	1515.69	2	1515.7	-0.0015	0	26.75	0.045	K	QEYDESGPSIVHR	K					Spectrum6522 scans: 8220,
2	gi|6671509|ref|NP_031419.1|	actin, cytoplasmic 1 [Mus musculus]	19865	41710	648	633	23	23	13625	1	0	0	506.239	1515.69	3	1515.7	-0.0014	0	32.05	0.013	K	QEYDESGPSIVHR	K					Spectrum6763 scans: 8493,
2	gi|6671509|ref|NP_031419.1|	actin, cytoplasmic 1 [Mus musculus]	19865	41710	648	633	23	23	13627	1	0	0	758.854	1515.69	2	1515.7	-0.0014	0	33.9	0.0087	K	QEYDESGPSIVHR	K					Spectrum6724 scans: 8449,
2	gi|6671509|ref|NP_031419.1|	actin, cytoplasmic 1 [Mus musculus]	19865	41710	648	633	23	23	13629	1	0	0	758.854	1515.69	2	1515.7	-0.0013	0	44.72	0.00071	K	QEYDESGPSIVHR	K					Spectrum6497 scans: 8191,
2	gi|6671509|ref|NP_031419.1|	actin, cytoplasmic 1 [Mus musculus]	19865	41710	648	633	23	23	13630	1	0	0	758.854	1515.69	2	1515.7	-0.0013	0	46.96	0.00043	K	QEYDESGPSIVHR	K					Spectrum6181 scans: 7830,
2	gi|6671509|ref|NP_031419.1|	actin, cytoplasmic 1 [Mus musculus]	19865	41710	648	633	23	23	13634	1	0	0	506.239	1515.69	3	1515.7	-0.0013	0	37.39	0.0039	K	QEYDESGPSIVHR	K					Spectrum7043 scans: 8803,
2	gi|6671509|ref|NP_031419.1|	actin, cytoplasmic 1 [Mus musculus]	19865	41710	648	633	23	23	13635	1	0	0	758.854	1515.69	2	1515.7	-0.0012	0	60.12	2.3e-05	K	QEYDESGPSIVHR	K					Spectrum5027 scans: 6580,
2	gi|6671509|ref|NP_031419.1|	actin, cytoplasmic 1 [Mus musculus]	19865	41710	648	633	23	23	13636	1	0	0	758.854	1515.69	2	1515.7	-0.0012	0	25.72	0.062	K	QEYDESGPSIVHR	K					Spectrum6807 scans: 8541,
2	gi|6671509|ref|NP_031419.1|	actin, cytoplasmic 1 [Mus musculus]	19865	41710	648	633	23	23	13638	1	0	0	506.239	1515.69	3	1515.7	-0.0012	0	37.08	0.0047	K	QEYDESGPSIVHR	K					Spectrum6861 scans: 8603,
2	gi|6671509|ref|NP_031419.1|	actin, cytoplasmic 1 [Mus musculus]	19865	41710	648	633	23	23	13643	1	0	0	506.239	1515.69	3	1515.7	-0.0011	0	63.64	1e-05	K	QEYDESGPSIVHR	K					Spectrum5114 scans: 6673,
2	gi|6671509|ref|NP_031419.1|	actin, cytoplasmic 1 [Mus musculus]	19865	41710	648	633	23	23	13648	1	0	0	758.854	1515.69	2	1515.7	-0.0011	0	27.71	0.04	K	QEYDESGPSIVHR	K					Spectrum6715 scans: 8439,
2	gi|6671509|ref|NP_031419.1|	actin, cytoplasmic 1 [Mus musculus]	19865	41710	648	633	23	23	13649	1	0	0	758.854	1515.69	2	1515.7	-0.0011	0	44.18	0.00091	K	QEYDESGPSIVHR	K					Spectrum6644 scans: 8360,
2	gi|6671509|ref|NP_031419.1|	actin, cytoplasmic 1 [Mus musculus]	19865	41710	648	633	23	23	13652	1	0	0	506.239	1515.69	3	1515.7	-0.001	0	46.85	0.00049	K	QEYDESGPSIVHR	K					Spectrum6669 scans: 8389,
2	gi|6671509|ref|NP_031419.1|	actin, cytoplasmic 1 [Mus musculus]	19865	41710	648	633	23	23	13654	1	0	0	758.855	1515.69	2	1515.7	-0.0008	0	44.77	0.00079	K	QEYDESGPSIVHR	K					Spectrum6226 scans: 7880,
2	gi|6671509|ref|NP_031419.1|	actin, cytoplasmic 1 [Mus musculus]	19865	41710	648	633	23	23	13655	1	0	0	758.855	1515.69	2	1515.7	-0.0008	0	44.67	0.00081	K	QEYDESGPSIVHR	K					Spectrum35408 scans: 39770,
2	gi|6671509|ref|NP_031419.1|	actin, cytoplasmic 1 [Mus musculus]	19865	41710	648	633	23	23	13667	1	0	0	506.239	1515.69	3	1515.7	-0.0007	0	46.65	0.00051	K	QEYDESGPSIVHR	K					Spectrum6957 scans: 8711,
2	gi|6671509|ref|NP_031419.1|	actin, cytoplasmic 1 [Mus musculus]	19865	41710	648	633	23	23	13671	1	0	0	758.855	1515.69	2	1515.7	-0.0007	0	51.22	0.00018	K	QEYDESGPSIVHR	K					Spectrum6597 scans: 8306,
2	gi|6671509|ref|NP_031419.1|	actin, cytoplasmic 1 [Mus musculus]	19865	41710	648	633	23	23	13672	1	0	0	506.239	1515.69	3	1515.7	-0.0006	0	38.07	0.0037	K	QEYDESGPSIVHR	K					Spectrum35455 scans: 39824,
2	gi|6671509|ref|NP_031419.1|	actin, cytoplasmic 1 [Mus musculus]	19865	41710	648	633	23	23	13674	1	0	0	506.239	1515.69	3	1515.7	-0.0006	0	47.28	0.00044	K	QEYDESGPSIVHR	K					Spectrum6500 scans: 8195,
2	gi|6671509|ref|NP_031419.1|	actin, cytoplasmic 1 [Mus musculus]	19865	41710	648	633	23	23	13678	1	0	0	758.855	1515.69	2	1515.7	-0.0006	0	68.69	3.2e-06	K	QEYDESGPSIVHR	K					Spectrum5926 scans: 7555,
2	gi|6671509|ref|NP_031419.1|	actin, cytoplasmic 1 [Mus musculus]	19865	41710	648	633	23	23	13679	1	0	0	758.855	1515.69	2	1515.7	-0.0006	0	47.24	0.00045	K	QEYDESGPSIVHR	K					Spectrum6703 scans: 8425,
2	gi|6671509|ref|NP_031419.1|	actin, cytoplasmic 1 [Mus musculus]	19865	41710	648	633	23	23	13681	1	0	0	506.239	1515.69	3	1515.7	-0.0005	0	50.73	0.0002	K	QEYDESGPSIVHR	K					Spectrum35475 scans: 39850,
2	gi|6671509|ref|NP_031419.1|	actin, cytoplasmic 1 [Mus musculus]	19865	41710	648	633	23	23	13682	1	0	0	506.239	1515.69	3	1515.7	-0.0005	0	49.13	0.00029	K	QEYDESGPSIVHR	K					Spectrum5730 scans: 7346,
2	gi|6671509|ref|NP_031419.1|	actin, cytoplasmic 1 [Mus musculus]	19865	41710	648	633	23	23	13684	1	0	0	506.239	1515.69	3	1515.7	-0.0005	0	33.32	0.011	K	QEYDESGPSIVHR	K					Spectrum6382 scans: 8056,
2	gi|6671509|ref|NP_031419.1|	actin, cytoplasmic 1 [Mus musculus]	19865	41710	648	633	23	23	13688	1	0	0	758.855	1515.69	2	1515.7	-0.0004	0	61.06	1.9e-05	K	QEYDESGPSIVHR	K					Spectrum4770 scans: 6301,
2	gi|6671509|ref|NP_031419.1|	actin, cytoplasmic 1 [Mus musculus]	19865	41710	648	633	23	23	13689	1	0	0	758.855	1515.69	2	1515.7	-0.0004	0	44.16	0.00092	K	QEYDESGPSIVHR	K					Spectrum5514 scans: 7113,
2	gi|6671509|ref|NP_031419.1|	actin, cytoplasmic 1 [Mus musculus]	19865	41710	648	633	23	23	13690	1	0	0	758.855	1515.69	2	1515.7	-0.0004	0	38.01	0.0038	K	QEYDESGPSIVHR	K					Spectrum6696 scans: 8417,
2	gi|6671509|ref|NP_031419.1|	actin, cytoplasmic 1 [Mus musculus]	19865	41710	648	633	23	23	13693	1	0	0	506.239	1515.69	3	1515.7	-0.0004	0	56.7	5.1e-05	K	QEYDESGPSIVHR	K					Spectrum5165 scans: 6728,
2	gi|6671509|ref|NP_031419.1|	actin, cytoplasmic 1 [Mus musculus]	19865	41710	648	633	23	23	13694	1	0	0	506.239	1515.69	3	1515.7	-0.0004	0	38.1	0.0037	K	QEYDESGPSIVHR	K					Spectrum6440 scans: 8126,
2	gi|6671509|ref|NP_031419.1|	actin, cytoplasmic 1 [Mus musculus]	19865	41710	648	633	23	23	13698	1	0	0	506.239	1515.69	3	1515.7	-0.0004	0	56.81	4.8e-05	K	QEYDESGPSIVHR	K					Spectrum5042 scans: 6596,
2	gi|6671509|ref|NP_031419.1|	actin, cytoplasmic 1 [Mus musculus]	19865	41710	648	633	23	23	13699	1	0	0	506.239	1515.69	3	1515.7	-0.0004	0	41.81	0.0015	K	QEYDESGPSIVHR	K					Spectrum6987 scans: 8743,
2	gi|6671509|ref|NP_031419.1|	actin, cytoplasmic 1 [Mus musculus]	19865	41710	648	633	23	23	13700	1	0	0	506.239	1515.69	3	1515.7	-0.0004	0	27	0.046	K	QEYDESGPSIVHR	K					Spectrum32092 scans: 35609,
2	gi|6671509|ref|NP_031419.1|	actin, cytoplasmic 1 [Mus musculus]	19865	41710	648	633	23	23	13716	1	0	0	506.239	1515.7	3	1515.7	0.0001	0	28.64	0.029	K	QEYDESGPSIVHR	K					Spectrum5016 scans: 6568,
2	gi|6671509|ref|NP_031419.1|	actin, cytoplasmic 1 [Mus musculus]	19865	41710	648	633	23	23	13717	1	0	0	506.239	1515.7	3	1515.7	0.0001	0	41.46	0.0015	K	QEYDESGPSIVHR	K					Spectrum5989 scans: 7622,
2	gi|6671509|ref|NP_031419.1|	actin, cytoplasmic 1 [Mus musculus]	19865	41710	648	633	23	23	13718	1	0	0	758.855	1515.7	2	1515.7	0.0002	0	28.89	0.027	K	QEYDESGPSIVHR	K					Spectrum6204 scans: 7856,
2	gi|6671509|ref|NP_031419.1|	actin, cytoplasmic 1 [Mus musculus]	19865	41710	648	633	23	23	13723	1	0	0	506.239	1515.7	3	1515.7	0.0003	0	61.9	1.4e-05	K	QEYDESGPSIVHR	K					Spectrum4768 scans: 6299,
2	gi|6671509|ref|NP_031419.1|	actin, cytoplasmic 1 [Mus musculus]	19865	41710	648	633	23	23	13724	1	0	0	506.239	1515.7	3	1515.7	0.0003	0	39.61	0.0023	K	QEYDESGPSIVHR	K					Spectrum5957 scans: 7588,
2	gi|6671509|ref|NP_031419.1|	actin, cytoplasmic 1 [Mus musculus]	19865	41710	648	633	23	23	13725	1	0	0	758.855	1515.7	2	1515.7	0.0004	0	59.63	2.2e-05	K	QEYDESGPSIVHR	K					Spectrum5293 scans: 6868,
2	gi|6671509|ref|NP_031419.1|	actin, cytoplasmic 1 [Mus musculus]	19865	41710	648	633	23	23	13727	1	0	0	506.239	1515.7	3	1515.7	0.0004	0	52.93	0.0001	K	QEYDESGPSIVHR	K					Spectrum6080 scans: 7720,
2	gi|6671509|ref|NP_031419.1|	actin, cytoplasmic 1 [Mus musculus]	19865	41710	648	633	23	23	13729	1	0	0	506.239	1515.7	3	1515.7	0.0007	0	34.15	0.0077	K	QEYDESGPSIVHR	K					Spectrum5471 scans: 7065,
2	gi|6671509|ref|NP_031419.1|	actin, cytoplasmic 1 [Mus musculus]	19865	41710	648	633	23	23	13730	1	0	0	758.855	1515.7	2	1515.7	0.0009	0	53.08	9.7e-05	K	QEYDESGPSIVHR	K					Spectrum5637 scans: 7247,
2	gi|6671509|ref|NP_031419.1|	actin, cytoplasmic 1 [Mus musculus]	19865	41710	648	633	23	23	18303	1	1	1	882.891	1763.77	2	1763.77	-0.0023	0	38.43	0.0033	M	DDDIAALVVDNGSGMCK	A	Acetyl (Protein N-term)	1.00000000000000000.0			Spectrum23609 scans: 26429,
2	gi|6671509|ref|NP_031419.1|	actin, cytoplasmic 1 [Mus musculus]	19865	41710	648	633	23	23	18323	1	1	1	882.892	1763.77	2	1763.77	-0.0017	0	50.77	0.00019	M	DDDIAALVVDNGSGMCK	A	Acetyl (Protein N-term)	1.00000000000000000.0			Spectrum23542 scans: 26359,
2	gi|6671509|ref|NP_031419.1|	actin, cytoplasmic 1 [Mus musculus]	19865	41710	648	633	23	23	18337	1	1	1	882.892	1763.77	2	1763.77	-0.0015	0	133.52	1.1e-12	M	DDDIAALVVDNGSGMCK	A	Acetyl (Protein N-term)	1.00000000000000000.0			Spectrum22229 scans: 24975,
2	gi|6671509|ref|NP_031419.1|	actin, cytoplasmic 1 [Mus musculus]	19865	41710	648	633	23	23	18356	1	1	1	882.892	1763.77	2	1763.77	-0.0011	0	57.67	4.1e-05	M	DDDIAALVVDNGSGMCK	A	Acetyl (Protein N-term)	1.00000000000000000.0			Spectrum23385 scans: 26194,
2	gi|6671509|ref|NP_031419.1|	actin, cytoplasmic 1 [Mus musculus]	19865	41710	648	633	23	23	18364	1	1	1	882.892	1763.77	2	1763.77	-0.0009	0	70.52	2e-06	M	DDDIAALVVDNGSGMCK	A	Acetyl (Protein N-term)	1.00000000000000000.0			Spectrum21940 scans: 24671,
2	gi|6671509|ref|NP_031419.1|	actin, cytoplasmic 1 [Mus musculus]	19865	41710	648	633	23	23	18365	1	1	1	882.892	1763.77	2	1763.77	-0.0009	0	105.45	6.6e-10	M	DDDIAALVVDNGSGMCK	A	Acetyl (Protein N-term)	1.00000000000000000.0			Spectrum22958 scans: 25745,
2	gi|6671509|ref|NP_031419.1|	actin, cytoplasmic 1 [Mus musculus]	19865	41710	648	633	23	23	18395	1	1	1	882.893	1763.77	2	1763.77	-0.0002	0	35.37	0.0064	M	DDDIAALVVDNGSGMCK	A	Acetyl (Protein N-term)	1.00000000000000000.0			Spectrum23363 scans: 26171,
2	gi|6671509|ref|NP_031419.1|	actin, cytoplasmic 1 [Mus musculus]	19865	41710	648	633	23	23	18687	1	1	1	890.889	1779.76	2	1779.77	-0.0014	0	28.37	0.034	M	DDDIAALVVDNGSGMCK	A	Acetyl (Protein N-term); Oxidation (M)	1.00000000000000300.0			Spectrum19211 scans: 21789,
2	gi|6671509|ref|NP_031419.1|	actin, cytoplasmic 1 [Mus musculus]	19865	41710	648	633	23	23	18912	1	0	0	895.948	1789.88	2	1789.88	-0.0032	0	57.88	3.5e-05	K	SYELPDGQVITIGNER	F					Spectrum13477 scans: 15752,
2	gi|6671509|ref|NP_031419.1|	actin, cytoplasmic 1 [Mus musculus]	19865	41710	648	633	23	23	18915	1	0	0	895.948	1789.88	2	1789.88	-0.0026	0	97.6	3.3e-09	K	SYELPDGQVITIGNER	F					Spectrum34443 scans: 38332,
2	gi|6671509|ref|NP_031419.1|	actin, cytoplasmic 1 [Mus musculus]	19865	41710	648	633	23	23	18919	1	0	0	895.948	1789.88	2	1789.88	-0.0023	0	45.63	0.00056	K	SYELPDGQVITIGNER	F					Spectrum35373 scans: 39731,
2	gi|6671509|ref|NP_031419.1|	actin, cytoplasmic 1 [Mus musculus]	19865	41710	648	633	23	23	18920	1	0	0	895.948	1789.88	2	1789.88	-0.0022	0	63.25	9.7e-06	K	SYELPDGQVITIGNER	F					Spectrum21724 scans: 24442,
2	gi|6671509|ref|NP_031419.1|	actin, cytoplasmic 1 [Mus musculus]	19865	41710	648	633	23	23	18922	1	0	0	895.948	1789.88	2	1789.88	-0.0021	0	54.95	6.5e-05	K	SYELPDGQVITIGNER	F					Spectrum21859 scans: 24584,
2	gi|6671509|ref|NP_031419.1|	actin, cytoplasmic 1 [Mus musculus]	19865	41710	648	633	23	23	18923	1	0	0	895.948	1789.88	2	1789.88	-0.0021	0	70.47	1.8e-06	K	SYELPDGQVITIGNER	F					Spectrum34560 scans: 38520,
2	gi|6671509|ref|NP_031419.1|	actin, cytoplasmic 1 [Mus musculus]	19865	41710	648	633	23	23	18925	1	0	0	895.949	1789.88	2	1789.88	-0.002	0	40.61	0.002	K	SYELPDGQVITIGNER	F					Spectrum34175 scans: 38013,
2	gi|6671509|ref|NP_031419.1|	actin, cytoplasmic 1 [Mus musculus]	19865	41710	648	633	23	23	18926	1	0	0	895.949	1789.88	2	1789.88	-0.002	0	94.43	8.3e-09	K	SYELPDGQVITIGNER	F					Spectrum17433 scans: 19913,
2	gi|6671509|ref|NP_031419.1|	actin, cytoplasmic 1 [Mus musculus]	19865	41710	648	633	23	23	18927	1	0	0	895.949	1789.88	2	1789.88	-0.002	0	66.72	4.9e-06	K	SYELPDGQVITIGNER	F					Spectrum23032 scans: 25823,
2	gi|6671509|ref|NP_031419.1|	actin, cytoplasmic 1 [Mus musculus]	19865	41710	648	633	23	23	18931	1	0	0	895.949	1789.88	2	1789.88	-0.0018	0	45.2	0.00069	K	SYELPDGQVITIGNER	F					Spectrum25799 scans: 28738,
2	gi|6671509|ref|NP_031419.1|	actin, cytoplasmic 1 [Mus musculus]	19865	41710	648	633	23	23	18932	1	0	0	895.949	1789.88	2	1789.88	-0.0018	0	94.52	8.1e-09	K	SYELPDGQVITIGNER	F					Spectrum17138 scans: 19603,
2	gi|6671509|ref|NP_031419.1|	actin, cytoplasmic 1 [Mus musculus]	19865	41710	648	633	23	23	18933	1	0	0	895.949	1789.88	2	1789.88	-0.0018	0	26.95	0.046	K	SYELPDGQVITIGNER	F					Spectrum21086 scans: 23760,
2	gi|6671509|ref|NP_031419.1|	actin, cytoplasmic 1 [Mus musculus]	19865	41710	648	633	23	23	18934	1	0	0	895.949	1789.88	2	1789.88	-0.0018	0	54.94	7.4e-05	K	SYELPDGQVITIGNER	F					Spectrum23188 scans: 25987,
2	gi|6671509|ref|NP_031419.1|	actin, cytoplasmic 1 [Mus musculus]	19865	41710	648	633	23	23	18941	1	0	0	895.949	1789.88	2	1789.88	-0.0017	0	29.14	0.028	K	SYELPDGQVITIGNER	F					Spectrum34280 scans: 38129,
2	gi|6671509|ref|NP_031419.1|	actin, cytoplasmic 1 [Mus musculus]	19865	41710	648	633	23	23	18942	1	0	0	895.949	1789.88	2	1789.88	-0.0017	0	32.24	0.014	K	SYELPDGQVITIGNER	F					Spectrum21479 scans: 24178,
2	gi|6671509|ref|NP_031419.1|	actin, cytoplasmic 1 [Mus musculus]	19865	41710	648	633	23	23	18944	1	0	0	895.949	1789.88	2	1789.88	-0.0017	0	57.02	4.5e-05	K	SYELPDGQVITIGNER	F					Spectrum23568 scans: 26386,
2	gi|6671509|ref|NP_031419.1|	actin, cytoplasmic 1 [Mus musculus]	19865	41710	648	633	23	23	18945	1	0	0	895.949	1789.88	2	1789.88	-0.0017	0	67.25	4.3e-06	K	SYELPDGQVITIGNER	F					Spectrum33308 scans: 37009,
2	gi|6671509|ref|NP_031419.1|	actin, cytoplasmic 1 [Mus musculus]	19865	41710	648	633	23	23	18946	1	0	0	895.949	1789.88	2	1789.88	-0.0017	0	98.06	3.5e-09	K	SYELPDGQVITIGNER	F					Spectrum30534 scans: 33842,
2	gi|6671509|ref|NP_031419.1|	actin, cytoplasmic 1 [Mus musculus]	19865	41710	648	633	23	23	18947	1	0	0	895.949	1789.88	2	1789.88	-0.0017	0	65.56	6.3e-06	K	SYELPDGQVITIGNER	F					Spectrum31109 scans: 34487,
2	gi|6671509|ref|NP_031419.1|	actin, cytoplasmic 1 [Mus musculus]	19865	41710	648	633	23	23	18948	1	0	0	895.949	1789.88	2	1789.88	-0.0017	0	60.7	1.9e-05	K	SYELPDGQVITIGNER	F					Spectrum33436 scans: 37164,
2	gi|6671509|ref|NP_031419.1|	actin, cytoplasmic 1 [Mus musculus]	19865	41710	648	633	23	23	18949	1	0	0	895.949	1789.88	2	1789.88	-0.0017	0	87.56	4e-08	K	SYELPDGQVITIGNER	F					Spectrum31773 scans: 35219,
2	gi|6671509|ref|NP_031419.1|	actin, cytoplasmic 1 [Mus musculus]	19865	41710	648	633	23	23	18950	1	0	0	895.949	1789.88	2	1789.88	-0.0017	0	95.11	7e-09	K	SYELPDGQVITIGNER	F					Spectrum34339 scans: 38202,
2	gi|6671509|ref|NP_031419.1|	actin, cytoplasmic 1 [Mus musculus]	19865	41710	648	633	23	23	18958	1	0	0	895.949	1789.88	2	1789.88	-0.0016	0	77.85	3.7e-07	K	SYELPDGQVITIGNER	F					Spectrum18941 scans: 21505,
2	gi|6671509|ref|NP_031419.1|	actin, cytoplasmic 1 [Mus musculus]	19865	41710	648	633	23	23	18959	1	0	0	895.949	1789.88	2	1789.88	-0.0016	0	60.42	2.1e-05	K	SYELPDGQVITIGNER	F					Spectrum33710 scans: 37491,
2	gi|6671509|ref|NP_031419.1|	actin, cytoplasmic 1 [Mus musculus]	19865	41710	648	633	23	23	18960	1	0	0	895.949	1789.88	2	1789.88	-0.0016	0	44.28	0.00085	K	SYELPDGQVITIGNER	F					Spectrum21006 scans: 23676,
2	gi|6671509|ref|NP_031419.1|	actin, cytoplasmic 1 [Mus musculus]	19865	41710	648	633	23	23	18966	1	0	0	895.949	1789.88	2	1789.88	-0.0015	0	81.86	1.5e-07	K	SYELPDGQVITIGNER	F					Spectrum13949 scans: 16250,
2	gi|6671509|ref|NP_031419.1|	actin, cytoplasmic 1 [Mus musculus]	19865	41710	648	633	23	23	18967	1	0	0	895.949	1789.88	2	1789.88	-0.0015	0	50.06	0.00022	K	SYELPDGQVITIGNER	F					Spectrum19387 scans: 21974,
2	gi|6671509|ref|NP_031419.1|	actin, cytoplasmic 1 [Mus musculus]	19865	41710	648	633	23	23	18982	1	0	0	895.949	1789.88	2	1789.88	-0.0014	0	31.54	0.016	K	SYELPDGQVITIGNER	F					Spectrum19789 scans: 22396,
2	gi|6671509|ref|NP_031419.1|	actin, cytoplasmic 1 [Mus musculus]	19865	41710	648	633	23	23	18983	1	0	0	895.949	1789.88	2	1789.88	-0.0014	0	68.58	3.2e-06	K	SYELPDGQVITIGNER	F					Spectrum32403 scans: 35988,
2	gi|6671509|ref|NP_031419.1|	actin, cytoplasmic 1 [Mus musculus]	19865	41710	648	633	23	23	18985	1	0	0	895.949	1789.88	2	1789.88	-0.0014	0	70.99	1.8e-06	K	SYELPDGQVITIGNER	F					Spectrum20233 scans: 22863,
2	gi|6671509|ref|NP_031419.1|	actin, cytoplasmic 1 [Mus musculus]	19865	41710	648	633	23	23	18986	1	0	0	895.949	1789.88	2	1789.88	-0.0014	0	64.71	7.7e-06	K	SYELPDGQVITIGNER	F					Spectrum24772 scans: 27654,
2	gi|6671509|ref|NP_031419.1|	actin, cytoplasmic 1 [Mus musculus]	19865	41710	648	633	23	23	18987	1	0	0	895.949	1789.88	2	1789.88	-0.0014	0	66.11	5.6e-06	K	SYELPDGQVITIGNER	F					Spectrum20553 scans: 23199,
2	gi|6671509|ref|NP_031419.1|	actin, cytoplasmic 1 [Mus musculus]	19865	41710	648	633	23	23	18988	1	0	0	895.949	1789.88	2	1789.88	-0.0014	0	54.46	8.1e-05	K	SYELPDGQVITIGNER	F					Spectrum20668 scans: 23320,
2	gi|6671509|ref|NP_031419.1|	actin, cytoplasmic 1 [Mus musculus]	19865	41710	648	633	23	23	18996	1	0	0	895.949	1789.88	2	1789.88	-0.0012	0	57.8	3.7e-05	K	SYELPDGQVITIGNER	F					Spectrum21814 scans: 24537,
2	gi|6671509|ref|NP_031419.1|	actin, cytoplasmic 1 [Mus musculus]	19865	41710	648	633	23	23	18997	1	0	0	895.949	1789.88	2	1789.88	-0.0012	0	61.24	1.7e-05	K	SYELPDGQVITIGNER	F					Spectrum32576 scans: 36186,
2	gi|6671509|ref|NP_031419.1|	actin, cytoplasmic 1 [Mus musculus]	19865	41710	648	633	23	23	18998	1	0	0	895.949	1789.88	2	1789.88	-0.0012	0	88.45	3.2e-08	K	SYELPDGQVITIGNER	F					Spectrum25618 scans: 28546,
2	gi|6671509|ref|NP_031419.1|	actin, cytoplasmic 1 [Mus musculus]	19865	41710	648	633	23	23	18999	1	0	0	895.949	1789.88	2	1789.88	-0.0012	0	87.34	4.1e-08	K	SYELPDGQVITIGNER	F					Spectrum31894 scans: 35368,
2	gi|6671509|ref|NP_031419.1|	actin, cytoplasmic 1 [Mus musculus]	19865	41710	648	633	23	23	19000	1	0	0	895.949	1789.88	2	1789.88	-0.0012	0	66.93	4.5e-06	K	SYELPDGQVITIGNER	F					Spectrum19488 scans: 22080,
2	gi|6671509|ref|NP_031419.1|	actin, cytoplasmic 1 [Mus musculus]	19865	41710	648	633	23	23	19002	1	0	0	895.949	1789.88	2	1789.88	-0.0012	0	65.05	7e-06	K	SYELPDGQVITIGNER	F					Spectrum33552 scans: 37308,
2	gi|6671509|ref|NP_031419.1|	actin, cytoplasmic 1 [Mus musculus]	19865	41710	648	633	23	23	19009	1	0	0	895.949	1789.88	2	1789.88	-0.0011	0	77.23	3.8e-07	K	SYELPDGQVITIGNER	F					Spectrum35330 scans: 39685,
2	gi|6671509|ref|NP_031419.1|	actin, cytoplasmic 1 [Mus musculus]	19865	41710	648	633	23	23	19013	1	0	0	895.949	1789.88	2	1789.88	-0.0011	0	68.3	3e-06	K	SYELPDGQVITIGNER	F					Spectrum32885 scans: 36545,
2	gi|6671509|ref|NP_031419.1|	actin, cytoplasmic 1 [Mus musculus]	19865	41710	648	633	23	23	19014	1	0	0	895.949	1789.88	2	1789.88	-0.0011	0	59.9	2e-05	K	SYELPDGQVITIGNER	F					Spectrum33098 scans: 36778,
2	gi|6671509|ref|NP_031419.1|	actin, cytoplasmic 1 [Mus musculus]	19865	41710	648	633	23	23	19015	1	0	0	895.949	1789.88	2	1789.88	-0.0011	0	89.18	2.4e-08	K	SYELPDGQVITIGNER	F					Spectrum18636 scans: 21184,
2	gi|6671509|ref|NP_031419.1|	actin, cytoplasmic 1 [Mus musculus]	19865	41710	648	633	23	23	19016	1	0	0	895.949	1789.88	2	1789.88	-0.0011	0	58.81	2.6e-05	K	SYELPDGQVITIGNER	F					Spectrum19963 scans: 22579,
2	gi|6671509|ref|NP_031419.1|	actin, cytoplasmic 1 [Mus musculus]	19865	41710	648	633	23	23	19018	1	0	0	895.949	1789.88	2	1789.88	-0.0011	0	85.96	5.1e-08	K	SYELPDGQVITIGNER	F					Spectrum24261 scans: 27117,
2	gi|6671509|ref|NP_031419.1|	actin, cytoplasmic 1 [Mus musculus]	19865	41710	648	633	23	23	19019	1	0	0	895.949	1789.88	2	1789.88	-0.0011	0	88.66	2.7e-08	K	SYELPDGQVITIGNER	F					Spectrum33875 scans: 37678,
2	gi|6671509|ref|NP_031419.1|	actin, cytoplasmic 1 [Mus musculus]	19865	41710	648	633	23	23	19027	1	0	0	895.949	1789.88	2	1789.88	-0.001	0	58.85	2.6e-05	K	SYELPDGQVITIGNER	F					Spectrum30039 scans: 33308,
2	gi|6671509|ref|NP_031419.1|	actin, cytoplasmic 1 [Mus musculus]	19865	41710	648	633	23	23	19028	1	0	0	895.949	1789.88	2	1789.88	-0.001	0	53.57	8.9e-05	K	SYELPDGQVITIGNER	F					Spectrum31361 scans: 34755,
2	gi|6671509|ref|NP_031419.1|	actin, cytoplasmic 1 [Mus musculus]	19865	41710	648	633	23	23	19029	1	0	0	895.949	1789.88	2	1789.88	-0.001	0	66.32	4.7e-06	K	SYELPDGQVITIGNER	F					Spectrum30877 scans: 34238,
2	gi|6671509|ref|NP_031419.1|	actin, cytoplasmic 1 [Mus musculus]	19865	41710	648	633	23	23	19030	1	0	0	895.949	1789.88	2	1789.88	-0.001	0	93.02	1e-08	K	SYELPDGQVITIGNER	F					Spectrum18342 scans: 20875,
2	gi|6671509|ref|NP_031419.1|	actin, cytoplasmic 1 [Mus musculus]	19865	41710	648	633	23	23	19031	1	0	0	895.949	1789.88	2	1789.88	-0.001	0	83.52	9e-08	K	SYELPDGQVITIGNER	F					Spectrum32156 scans: 35686,
2	gi|6671509|ref|NP_031419.1|	actin, cytoplasmic 1 [Mus musculus]	19865	41710	648	633	23	23	19032	1	0	0	895.949	1789.88	2	1789.88	-0.001	0	91.83	1.3e-08	K	SYELPDGQVITIGNER	F					Spectrum31569 scans: 34985,
2	gi|6671509|ref|NP_031419.1|	actin, cytoplasmic 1 [Mus musculus]	19865	41710	648	633	23	23	19033	1	0	0	895.949	1789.88	2	1789.88	-0.001	0	69.25	2.4e-06	K	SYELPDGQVITIGNER	F					Spectrum30696 scans: 34031,
2	gi|6671509|ref|NP_031419.1|	actin, cytoplasmic 1 [Mus musculus]	19865	41710	648	633	23	23	19035	1	0	0	895.949	1789.88	2	1789.88	-0.001	0	94.15	7.8e-09	K	SYELPDGQVITIGNER	F					Spectrum20278 scans: 22910,
2	gi|6671509|ref|NP_031419.1|	actin, cytoplasmic 1 [Mus musculus]	19865	41710	648	633	23	23	19036	1	0	0	895.949	1789.88	2	1789.88	-0.001	0	77.93	3.3e-07	K	SYELPDGQVITIGNER	F					Spectrum20356 scans: 22992,
2	gi|6671509|ref|NP_031419.1|	actin, cytoplasmic 1 [Mus musculus]	19865	41710	648	633	23	23	19046	1	0	0	895.949	1789.88	2	1789.88	-0.0009	0	45.12	0.00062	K	SYELPDGQVITIGNER	F					Spectrum30063 scans: 33334,
2	gi|6671509|ref|NP_031419.1|	actin, cytoplasmic 1 [Mus musculus]	19865	41710	648	633	23	23	19047	1	0	0	895.949	1789.88	2	1789.88	-0.0009	0	79.76	2.1e-07	K	SYELPDGQVITIGNER	F					Spectrum32714 scans: 36351,
2	gi|6671509|ref|NP_031419.1|	actin, cytoplasmic 1 [Mus musculus]	19865	41710	648	633	23	23	19049	1	0	0	895.949	1789.88	2	1789.88	-0.0009	0	56.13	4.9e-05	K	SYELPDGQVITIGNER	F					Spectrum32018 scans: 35521,
2	gi|6671509|ref|NP_031419.1|	actin, cytoplasmic 1 [Mus musculus]	19865	41710	648	633	23	23	19052	1	0	0	895.949	1789.88	2	1789.88	-0.0009	0	69.87	2.1e-06	K	SYELPDGQVITIGNER	F					Spectrum20471 scans: 23113,
2	gi|6671509|ref|NP_031419.1|	actin, cytoplasmic 1 [Mus musculus]	19865	41710	648	633	23	23	19053	1	0	0	895.949	1789.88	2	1789.88	-0.0009	0	66.98	4e-06	K	SYELPDGQVITIGNER	F					Spectrum20433 scans: 23073,
2	gi|6671509|ref|NP_031419.1|	actin, cytoplasmic 1 [Mus musculus]	19865	41710	648	633	23	23	19054	1	0	0	895.949	1789.88	2	1789.88	-0.0009	0	57.12	3.9e-05	K	SYELPDGQVITIGNER	F					Spectrum22384 scans: 25139,
2	gi|6671509|ref|NP_031419.1|	actin, cytoplasmic 1 [Mus musculus]	19865	41710	648	633	23	23	19057	1	0	0	895.949	1789.88	2	1789.88	-0.0007	0	42.3	0.0012	K	SYELPDGQVITIGNER	F					Spectrum35345 scans: 39701,
2	gi|6671509|ref|NP_031419.1|	actin, cytoplasmic 1 [Mus musculus]	19865	41710	648	633	23	23	19061	1	0	0	895.949	1789.88	2	1789.88	-0.0007	0	62.98	1e-05	K	SYELPDGQVITIGNER	F					Spectrum18066 scans: 20584,
2	gi|6671509|ref|NP_031419.1|	actin, cytoplasmic 1 [Mus musculus]	19865	41710	648	633	23	23	19062	1	0	0	895.949	1789.88	2	1789.88	-0.0007	0	41.76	0.0014	K	SYELPDGQVITIGNER	F					Spectrum21760 scans: 24480,
2	gi|6671509|ref|NP_031419.1|	actin, cytoplasmic 1 [Mus musculus]	19865	41710	648	633	23	23	19063	1	0	0	895.949	1789.88	2	1789.88	-0.0007	0	34.39	0.0074	K	SYELPDGQVITIGNER	F					Spectrum23465 scans: 26278,
2	gi|6671509|ref|NP_031419.1|	actin, cytoplasmic 1 [Mus musculus]	19865	41710	648	633	23	23	19064	1	0	0	895.949	1789.88	2	1789.88	-0.0007	0	63.99	8.2e-06	K	SYELPDGQVITIGNER	F					Spectrum19156 scans: 21731,
2	gi|6671509|ref|NP_031419.1|	actin, cytoplasmic 1 [Mus musculus]	19865	41710	648	633	23	23	19065	1	0	0	895.949	1789.88	2	1789.88	-0.0007	0	59.61	2.2e-05	K	SYELPDGQVITIGNER	F					Spectrum32281 scans: 35838,
2	gi|6671509|ref|NP_031419.1|	actin, cytoplasmic 1 [Mus musculus]	19865	41710	648	633	23	23	19066	1	0	0	895.949	1789.88	2	1789.88	-0.0007	0	87.43	3.7e-08	K	SYELPDGQVITIGNER	F					Spectrum19939 scans: 22554,
2	gi|6671509|ref|NP_031419.1|	actin, cytoplasmic 1 [Mus musculus]	19865	41710	648	633	23	23	19075	1	0	0	895.949	1789.88	2	1789.88	-0.0006	0	40.25	0.0021	K	SYELPDGQVITIGNER	F					Spectrum21330 scans: 24019,
2	gi|6671509|ref|NP_031419.1|	actin, cytoplasmic 1 [Mus musculus]	19865	41710	648	633	23	23	19076	1	0	0	895.949	1789.88	2	1789.88	-0.0006	0	51.39	0.00016	K	SYELPDGQVITIGNER	F					Spectrum34118 scans: 37952,
2	gi|6671509|ref|NP_031419.1|	actin, cytoplasmic 1 [Mus musculus]	19865	41710	648	633	23	23	19077	1	0	0	895.949	1789.88	2	1789.88	-0.0006	0	97.73	3.7e-09	K	SYELPDGQVITIGNER	F					Spectrum35034 scans: 39357,
2	gi|6671509|ref|NP_031419.1|	actin, cytoplasmic 1 [Mus musculus]	19865	41710	648	633	23	23	19078	1	0	0	895.949	1789.88	2	1789.88	-0.0006	0	79.54	2.5e-07	K	SYELPDGQVITIGNER	F					Spectrum35166 scans: 39502,
2	gi|6671509|ref|NP_031419.1|	actin, cytoplasmic 1 [Mus musculus]	19865	41710	648	633	23	23	19089	1	0	0	895.949	1789.88	2	1789.88	-0.0005	0	70.45	2e-06	K	SYELPDGQVITIGNER	F					Spectrum34209 scans: 38049,
2	gi|6671509|ref|NP_031419.1|	actin, cytoplasmic 1 [Mus musculus]	19865	41710	648	633	23	23	19091	1	0	0	895.949	1789.88	2	1789.88	-0.0005	0	68.04	3.5e-06	K	SYELPDGQVITIGNER	F					Spectrum24412 scans: 27276,
2	gi|6671509|ref|NP_031419.1|	actin, cytoplasmic 1 [Mus musculus]	19865	41710	648	633	23	23	19092	1	0	0	895.949	1789.88	2	1789.88	-0.0005	0	78.45	3.2e-07	K	SYELPDGQVITIGNER	F					Spectrum23524 scans: 26340,
2	gi|6671509|ref|NP_031419.1|	actin, cytoplasmic 1 [Mus musculus]	19865	41710	648	633	23	23	19107	1	0	0	895.949	1789.88	2	1789.88	-0.0003	0	64.94	7e-06	K	SYELPDGQVITIGNER	F					Spectrum20569 scans: 23216,
2	gi|6671509|ref|NP_031419.1|	actin, cytoplasmic 1 [Mus musculus]	19865	41710	648	633	23	23	19108	1	0	0	895.949	1789.88	2	1789.88	-0.0003	0	86.13	5.3e-08	K	SYELPDGQVITIGNER	F					Spectrum34917 scans: 39216,
2	gi|6671509|ref|NP_031419.1|	actin, cytoplasmic 1 [Mus musculus]	19865	41710	648	633	23	23	19109	1	0	0	895.949	1789.88	2	1789.88	-0.0003	0	62.71	1.2e-05	K	SYELPDGQVITIGNER	F					Spectrum20595 scans: 23243,
2	gi|6671509|ref|NP_031419.1|	actin, cytoplasmic 1 [Mus musculus]	19865	41710	648	633	23	23	19113	1	0	0	895.949	1789.88	2	1789.88	-0.0001	0	85.09	6.7e-08	K	SYELPDGQVITIGNER	F					Spectrum35317 scans: 39671,
2	gi|6671509|ref|NP_031419.1|	actin, cytoplasmic 1 [Mus musculus]	19865	41710	648	633	23	23	19118	1	0	0	597.635	1789.88	3	1789.88	-0.0001	0	57.51	3.9e-05	K	SYELPDGQVITIGNER	F					Spectrum17453 scans: 19934,
2	gi|6671509|ref|NP_031419.1|	actin, cytoplasmic 1 [Mus musculus]	19865	41710	648	633	23	23	19123	1	0	0	895.95	1789.88	2	1789.88	0	0	70.83	1.8e-06	K	SYELPDGQVITIGNER	F					Spectrum20464 scans: 23105,
2	gi|6671509|ref|NP_031419.1|	actin, cytoplasmic 1 [Mus musculus]	19865	41710	648	633	23	23	19129	1	0	0	597.636	1789.88	3	1789.88	0.0002	0	53.19	0.0001	K	SYELPDGQVITIGNER	F					Spectrum17158 scans: 19624,
2	gi|6671509|ref|NP_031419.1|	actin, cytoplasmic 1 [Mus musculus]	19865	41710	648	633	23	23	19133	1	0	0	895.95	1789.88	2	1789.88	0.0002	0	47.15	0.00042	K	SYELPDGQVITIGNER	F					Spectrum19551 scans: 22146,
2	gi|6671509|ref|NP_031419.1|	actin, cytoplasmic 1 [Mus musculus]	19865	41710	648	633	23	23	19134	1	0	0	895.95	1789.88	2	1789.88	0.0002	0	71.02	1.7e-06	K	SYELPDGQVITIGNER	F					Spectrum17888 scans: 20394,
2	gi|6671509|ref|NP_031419.1|	actin, cytoplasmic 1 [Mus musculus]	19865	41710	648	633	23	23	19135	1	0	0	895.95	1789.88	2	1789.88	0.0002	0	67.64	3.8e-06	K	SYELPDGQVITIGNER	F					Spectrum31601 scans: 35023,
2	gi|6671509|ref|NP_031419.1|	actin, cytoplasmic 1 [Mus musculus]	19865	41710	648	633	23	23	19145	1	0	0	895.95	1789.89	2	1789.88	0.0006	0	99.22	2.4e-09	K	SYELPDGQVITIGNER	F					Spectrum17723 scans: 20219,
2	gi|6671509|ref|NP_031419.1|	actin, cytoplasmic 1 [Mus musculus]	19865	41710	648	633	23	23	19146	1	0	0	895.95	1789.89	2	1789.88	0.0007	0	85.47	5.8e-08	K	SYELPDGQVITIGNER	F					Spectrum16838 scans: 19288,
2	gi|6671509|ref|NP_031419.1|	actin, cytoplasmic 1 [Mus musculus]	19865	41710	648	633	23	23	19148	1	0	0	597.636	1789.89	3	1789.88	0.0008	0	54.75	6.8e-05	K	SYELPDGQVITIGNER	F					Spectrum16859 scans: 19310,
2	gi|6671509|ref|NP_031419.1|	actin, cytoplasmic 1 [Mus musculus]	19865	41710	648	633	23	23	21700	1	0	0	973.951	1945.89	2	1945.89	-0.0002	0	79.47	2.9e-07	K	YPIEHGIVTNWDDMEK	I					Spectrum14183 scans: 16496,
2	gi|6671509|ref|NP_031419.1|	actin, cytoplasmic 1 [Mus musculus]	19865	41710	648	633	23	23	21701	1	0	0	649.637	1945.89	3	1945.89	0.0005	0	55.62	7.1e-05	K	YPIEHGIVTNWDDMEK	I					Spectrum14181 scans: 16494,
2	gi|6671509|ref|NP_031419.1|	actin, cytoplasmic 1 [Mus musculus]	19865	41710	648	633	23	23	21770	1	0	0	977.533	1953.05	2	1953.06	-0.005	0	39.37	0.0011	R	VAPEEHPVLLTEAPLNPK	A					Spectrum14132 scans: 16442,
2	gi|6671509|ref|NP_031419.1|	actin, cytoplasmic 1 [Mus musculus]	19865	41710	648	633	23	23	21771	1	0	0	977.534	1953.05	2	1953.06	-0.004	0	26.01	0.021	R	VAPEEHPVLLTEAPLNPK	A					Spectrum14769 scans: 17111,
2	gi|6671509|ref|NP_031419.1|	actin, cytoplasmic 1 [Mus musculus]	19865	41710	648	633	23	23	21772	1	0	0	977.534	1953.05	2	1953.06	-0.0038	0	36.36	0.0017	R	VAPEEHPVLLTEAPLNPK	A					Spectrum13688 scans: 15975,
2	gi|6671509|ref|NP_031419.1|	actin, cytoplasmic 1 [Mus musculus]	19865	41710	648	633	23	23	21773	1	0	0	977.534	1953.05	2	1953.06	-0.0037	0	76.75	1.6e-07	R	VAPEEHPVLLTEAPLNPK	A					Spectrum13475 scans: 15750,
2	gi|6671509|ref|NP_031419.1|	actin, cytoplasmic 1 [Mus musculus]	19865	41710	648	633	23	23	21776	1	0	0	652.025	1953.05	3	1953.06	-0.0033	0	28.83	0.0094	R	VAPEEHPVLLTEAPLNPK	A					Spectrum13677 scans: 15964,
2	gi|6671509|ref|NP_031419.1|	actin, cytoplasmic 1 [Mus musculus]	19865	41710	648	633	23	23	21777	1	0	0	977.534	1953.05	2	1953.06	-0.0033	0	97.98	1.1e-09	R	VAPEEHPVLLTEAPLNPK	A					Spectrum12503 scans: 14692,
2	gi|6671509|ref|NP_031419.1|	actin, cytoplasmic 1 [Mus musculus]	19865	41710	648	633	23	23	21781	1	0	0	977.534	1953.05	2	1953.06	-0.0029	0	37.67	0.0012	R	VAPEEHPVLLTEAPLNPK	A					Spectrum15398 scans: 17773,
2	gi|6671509|ref|NP_031419.1|	actin, cytoplasmic 1 [Mus musculus]	19865	41710	648	633	23	23	21782	1	0	0	977.534	1953.05	2	1953.06	-0.0029	0	71.56	5e-07	R	VAPEEHPVLLTEAPLNPK	A					Spectrum13378 scans: 15648,
2	gi|6671509|ref|NP_031419.1|	actin, cytoplasmic 1 [Mus musculus]	19865	41710	648	633	23	23	21783	1	0	0	977.534	1953.05	2	1953.06	-0.0029	0	65.13	2.2e-06	R	VAPEEHPVLLTEAPLNPK	A					Spectrum11949 scans: 14104,
2	gi|6671509|ref|NP_031419.1|	actin, cytoplasmic 1 [Mus musculus]	19865	41710	648	633	23	23	21786	1	0	0	977.534	1953.05	2	1953.06	-0.0028	0	25.68	0.02	R	VAPEEHPVLLTEAPLNPK	A					Spectrum14878 scans: 17226,
2	gi|6671509|ref|NP_031419.1|	actin, cytoplasmic 1 [Mus musculus]	19865	41710	648	633	23	23	21787	1	0	0	977.534	1953.05	2	1953.06	-0.0028	0	63	3.7e-06	R	VAPEEHPVLLTEAPLNPK	A					Spectrum11664 scans: 13804,
2	gi|6671509|ref|NP_031419.1|	actin, cytoplasmic 1 [Mus musculus]	19865	41710	648	633	23	23	21788	1	0	0	977.534	1953.05	2	1953.06	-0.0027	0	34.64	0.0025	R	VAPEEHPVLLTEAPLNPK	A					Spectrum15477 scans: 17857,
2	gi|6671509|ref|NP_031419.1|	actin, cytoplasmic 1 [Mus musculus]	19865	41710	648	633	23	23	21789	1	0	0	977.534	1953.05	2	1953.06	-0.0027	0	38.51	0.001	R	VAPEEHPVLLTEAPLNPK	A					Spectrum15465 scans: 17844,
2	gi|6671509|ref|NP_031419.1|	actin, cytoplasmic 1 [Mus musculus]	19865	41710	648	633	23	23	21791	1	0	0	652.025	1953.05	3	1953.06	-0.0026	0	50.33	6.8e-05	R	VAPEEHPVLLTEAPLNPK	A					Spectrum13463 scans: 15738,
2	gi|6671509|ref|NP_031419.1|	actin, cytoplasmic 1 [Mus musculus]	19865	41710	648	633	23	23	21793	1	0	0	977.534	1953.05	2	1953.06	-0.0026	0	36.11	0.0018	R	VAPEEHPVLLTEAPLNPK	A					Spectrum15515 scans: 17897,
2	gi|6671509|ref|NP_031419.1|	actin, cytoplasmic 1 [Mus musculus]	19865	41710	648	633	23	23	21796	1	0	0	977.535	1953.05	2	1953.06	-0.0024	0	78.75	9.9e-08	R	VAPEEHPVLLTEAPLNPK	A					Spectrum13760 scans: 16051,
2	gi|6671509|ref|NP_031419.1|	actin, cytoplasmic 1 [Mus musculus]	19865	41710	648	633	23	23	21797	1	0	0	977.535	1953.05	2	1953.06	-0.0024	0	70.47	6.7e-07	R	VAPEEHPVLLTEAPLNPK	A					Spectrum12945 scans: 15170,
2	gi|6671509|ref|NP_031419.1|	actin, cytoplasmic 1 [Mus musculus]	19865	41710	648	633	23	23	21800	1	0	0	977.535	1953.05	2	1953.06	-0.0023	0	30.14	0.0071	R	VAPEEHPVLLTEAPLNPK	A					Spectrum15501 scans: 17882,
2	gi|6671509|ref|NP_031419.1|	actin, cytoplasmic 1 [Mus musculus]	19865	41710	648	633	23	23	21802	1	0	0	652.026	1953.05	3	1953.06	-0.0022	0	26.76	0.015	R	VAPEEHPVLLTEAPLNPK	A					Spectrum27540 scans: 30595,
2	gi|6671509|ref|NP_031419.1|	actin, cytoplasmic 1 [Mus musculus]	19865	41710	648	633	23	23	21806	1	0	0	977.535	1953.05	2	1953.06	-0.0022	0	30.25	0.0069	R	VAPEEHPVLLTEAPLNPK	A					Spectrum14861 scans: 17208,
2	gi|6671509|ref|NP_031419.1|	actin, cytoplasmic 1 [Mus musculus]	19865	41710	648	633	23	23	21807	1	0	0	977.535	1953.05	2	1953.06	-0.0022	0	34.21	0.0028	R	VAPEEHPVLLTEAPLNPK	A					Spectrum15887 scans: 18288,
2	gi|6671509|ref|NP_031419.1|	actin, cytoplasmic 1 [Mus musculus]	19865	41710	648	633	23	23	21808	1	0	0	977.535	1953.05	2	1953.06	-0.0022	0	50.7	6.3e-05	R	VAPEEHPVLLTEAPLNPK	A					Spectrum33228 scans: 36921,
2	gi|6671509|ref|NP_031419.1|	actin, cytoplasmic 1 [Mus musculus]	19865	41710	648	633	23	23	21824	1	0	0	977.535	1953.06	2	1953.06	-0.0019	0	30.24	0.007	R	VAPEEHPVLLTEAPLNPK	A					Spectrum15059 scans: 17416,
2	gi|6671509|ref|NP_031419.1|	actin, cytoplasmic 1 [Mus musculus]	19865	41710	648	633	23	23	21825	1	0	0	977.535	1953.06	2	1953.06	-0.0019	0	39	0.00093	R	VAPEEHPVLLTEAPLNPK	A					Spectrum15832 scans: 18230,
2	gi|6671509|ref|NP_031419.1|	actin, cytoplasmic 1 [Mus musculus]	19865	41710	648	633	23	23	21826	1	0	0	977.535	1953.06	2	1953.06	-0.0019	0	37.69	0.0013	R	VAPEEHPVLLTEAPLNPK	A					Spectrum15911 scans: 18313,
2	gi|6671509|ref|NP_031419.1|	actin, cytoplasmic 1 [Mus musculus]	19865	41710	648	633	23	23	21827	1	0	0	977.535	1953.06	2	1953.06	-0.0018	0	33.12	0.0036	R	VAPEEHPVLLTEAPLNPK	A					Spectrum15069 scans: 17427,
2	gi|6671509|ref|NP_031419.1|	actin, cytoplasmic 1 [Mus musculus]	19865	41710	648	633	23	23	21829	1	0	0	977.535	1953.06	2	1953.06	-0.0018	0	43.91	0.0003	R	VAPEEHPVLLTEAPLNPK	A					Spectrum15429 scans: 17806,
2	gi|6671509|ref|NP_031419.1|	actin, cytoplasmic 1 [Mus musculus]	19865	41710	648	633	23	23	21831	1	0	0	977.535	1953.06	2	1953.06	-0.0018	0	69.78	7.8e-07	R	VAPEEHPVLLTEAPLNPK	A					Spectrum13902 scans: 16200,
2	gi|6671509|ref|NP_031419.1|	actin, cytoplasmic 1 [Mus musculus]	19865	41710	648	633	23	23	21832	1	0	0	977.535	1953.06	2	1953.06	-0.0018	0	80.68	6.4e-08	R	VAPEEHPVLLTEAPLNPK	A					Spectrum13050 scans: 15283,
2	gi|6671509|ref|NP_031419.1|	actin, cytoplasmic 1 [Mus musculus]	19865	41710	648	633	23	23	21833	1	0	0	977.535	1953.06	2	1953.06	-0.0018	0	63.11	3.6e-06	R	VAPEEHPVLLTEAPLNPK	A					Spectrum13013 scans: 15243,
2	gi|6671509|ref|NP_031419.1|	actin, cytoplasmic 1 [Mus musculus]	19865	41710	648	633	23	23	21835	1	0	0	652.026	1953.06	3	1953.06	-0.0018	0	45.78	0.0002	R	VAPEEHPVLLTEAPLNPK	A					Spectrum12744 scans: 14952,
2	gi|6671509|ref|NP_031419.1|	actin, cytoplasmic 1 [Mus musculus]	19865	41710	648	633	23	23	21837	1	0	0	977.535	1953.06	2	1953.06	-0.0017	0	38.27	0.0011	R	VAPEEHPVLLTEAPLNPK	A					Spectrum15132 scans: 17493,
2	gi|6671509|ref|NP_031419.1|	actin, cytoplasmic 1 [Mus musculus]	19865	41710	648	633	23	23	21841	1	0	0	977.535	1953.06	2	1953.06	-0.0017	0	64.21	2.8e-06	R	VAPEEHPVLLTEAPLNPK	A					Spectrum13783 scans: 16075,
2	gi|6671509|ref|NP_031419.1|	actin, cytoplasmic 1 [Mus musculus]	19865	41710	648	633	23	23	21842	1	0	0	977.535	1953.06	2	1953.06	-0.0017	0	35.57	0.0021	R	VAPEEHPVLLTEAPLNPK	A					Spectrum15690 scans: 18081,
2	gi|6671509|ref|NP_031419.1|	actin, cytoplasmic 1 [Mus musculus]	19865	41710	648	633	23	23	21848	1	0	0	652.026	1953.06	3	1953.06	-0.0016	0	41.5	0.00053	R	VAPEEHPVLLTEAPLNPK	A					Spectrum11641 scans: 13780,
2	gi|6671509|ref|NP_031419.1|	actin, cytoplasmic 1 [Mus musculus]	19865	41710	648	633	23	23	21849	1	0	0	977.535	1953.06	2	1953.06	-0.0016	0	36.89	0.0015	R	VAPEEHPVLLTEAPLNPK	A					Spectrum14937 scans: 17288,
2	gi|6671509|ref|NP_031419.1|	actin, cytoplasmic 1 [Mus musculus]	19865	41710	648	633	23	23	21853	1	0	0	977.535	1953.06	2	1953.06	-0.0016	0	37.61	0.0013	R	VAPEEHPVLLTEAPLNPK	A					Spectrum15678 scans: 18068,
2	gi|6671509|ref|NP_031419.1|	actin, cytoplasmic 1 [Mus musculus]	19865	41710	648	633	23	23	21854	1	0	0	977.535	1953.06	2	1953.06	-0.0016	0	39.18	0.00091	R	VAPEEHPVLLTEAPLNPK	A					Spectrum15748 scans: 18142,
2	gi|6671509|ref|NP_031419.1|	actin, cytoplasmic 1 [Mus musculus]	19865	41710	648	633	23	23	21855	1	0	0	977.535	1953.06	2	1953.06	-0.0016	0	75.75	2e-07	R	VAPEEHPVLLTEAPLNPK	A					Spectrum12761 scans: 14970,
2	gi|6671509|ref|NP_031419.1|	actin, cytoplasmic 1 [Mus musculus]	19865	41710	648	633	23	23	21856	1	0	0	977.535	1953.06	2	1953.06	-0.0016	0	72.85	3.9e-07	R	VAPEEHPVLLTEAPLNPK	A					Spectrum13340 scans: 15608,
2	gi|6671509|ref|NP_031419.1|	actin, cytoplasmic 1 [Mus musculus]	19865	41710	648	633	23	23	21861	1	0	0	652.026	1953.06	3	1953.06	-0.0015	0	36.78	0.0016	R	VAPEEHPVLLTEAPLNPK	A					Spectrum13002 scans: 15231,
2	gi|6671509|ref|NP_031419.1|	actin, cytoplasmic 1 [Mus musculus]	19865	41710	648	633	23	23	21869	1	0	0	977.535	1953.06	2	1953.06	-0.0014	0	64.52	2.6e-06	R	VAPEEHPVLLTEAPLNPK	A					Spectrum15414 scans: 17790,
2	gi|6671509|ref|NP_031419.1|	actin, cytoplasmic 1 [Mus musculus]	19865	41710	648	633	23	23	21870	1	0	0	977.535	1953.06	2	1953.06	-0.0014	0	27.9	0.012	R	VAPEEHPVLLTEAPLNPK	A					Spectrum32973 scans: 36642,
2	gi|6671509|ref|NP_031419.1|	actin, cytoplasmic 1 [Mus musculus]	19865	41710	648	633	23	23	21875	1	0	0	977.535	1953.06	2	1953.06	-0.0013	0	31.14	0.0058	R	VAPEEHPVLLTEAPLNPK	A					Spectrum16135 scans: 18549,
2	gi|6671509|ref|NP_031419.1|	actin, cytoplasmic 1 [Mus musculus]	19865	41710	648	633	23	23	21877	1	0	0	977.535	1953.06	2	1953.06	-0.0013	0	39.5	0.00084	R	VAPEEHPVLLTEAPLNPK	A					Spectrum15634 scans: 18022,
2	gi|6671509|ref|NP_031419.1|	actin, cytoplasmic 1 [Mus musculus]	19865	41710	648	633	23	23	21878	1	0	0	977.535	1953.06	2	1953.06	-0.0013	0	88.66	1e-08	R	VAPEEHPVLLTEAPLNPK	A					Spectrum12990 scans: 15218,
2	gi|6671509|ref|NP_031419.1|	actin, cytoplasmic 1 [Mus musculus]	19865	41710	648	633	23	23	21885	1	0	0	652.026	1953.06	3	1953.06	-0.0013	0	47.06	0.00015	R	VAPEEHPVLLTEAPLNPK	A					Spectrum12484 scans: 14672,
2	gi|6671509|ref|NP_031419.1|	actin, cytoplasmic 1 [Mus musculus]	19865	41710	648	633	23	23	21886	1	0	0	652.026	1953.06	3	1953.06	-0.0013	0	36.36	0.0017	R	VAPEEHPVLLTEAPLNPK	A					Spectrum33433 scans: 37161,
2	gi|6671509|ref|NP_031419.1|	actin, cytoplasmic 1 [Mus musculus]	19865	41710	648	633	23	23	21892	1	0	0	977.535	1953.06	2	1953.06	-0.0012	0	25.18	0.023	R	VAPEEHPVLLTEAPLNPK	A					Spectrum17330 scans: 19804,
2	gi|6671509|ref|NP_031419.1|	actin, cytoplasmic 1 [Mus musculus]	19865	41710	648	633	23	23	21895	1	0	0	977.535	1953.06	2	1953.06	-0.0012	0	27.5	0.013	R	VAPEEHPVLLTEAPLNPK	A					Spectrum15560 scans: 17944,
2	gi|6671509|ref|NP_031419.1|	actin, cytoplasmic 1 [Mus musculus]	19865	41710	648	633	23	23	21896	1	0	0	977.535	1953.06	2	1953.06	-0.0012	0	39.05	0.00093	R	VAPEEHPVLLTEAPLNPK	A					Spectrum14114 scans: 16423,
2	gi|6671509|ref|NP_031419.1|	actin, cytoplasmic 1 [Mus musculus]	19865	41710	648	633	23	23	21909	1	0	0	652.026	1953.06	3	1953.06	-0.0011	0	27.07	0.015	R	VAPEEHPVLLTEAPLNPK	A					Spectrum14830 scans: 17176,
2	gi|6671509|ref|NP_031419.1|	actin, cytoplasmic 1 [Mus musculus]	19865	41710	648	633	23	23	21912	1	0	0	652.026	1953.06	3	1953.06	-0.0011	0	40.07	0.00076	R	VAPEEHPVLLTEAPLNPK	A					Spectrum11930 scans: 14084,
2	gi|6671509|ref|NP_031419.1|	actin, cytoplasmic 1 [Mus musculus]	19865	41710	648	633	23	23	21913	1	0	0	652.026	1953.06	3	1953.06	-0.0011	0	44.08	0.0003	R	VAPEEHPVLLTEAPLNPK	A					Spectrum33306 scans: 37007,
2	gi|6671509|ref|NP_031419.1|	actin, cytoplasmic 1 [Mus musculus]	19865	41710	648	633	23	23	21914	1	0	0	652.026	1953.06	3	1953.06	-0.0011	0	28.08	0.012	R	VAPEEHPVLLTEAPLNPK	A					Spectrum13755 scans: 16046,
2	gi|6671509|ref|NP_031419.1|	actin, cytoplasmic 1 [Mus musculus]	19865	41710	648	633	23	23	21917	1	0	0	977.535	1953.06	2	1953.06	-0.0011	0	45.45	0.00022	R	VAPEEHPVLLTEAPLNPK	A					Spectrum16235 scans: 18654,
2	gi|6671509|ref|NP_031419.1|	actin, cytoplasmic 1 [Mus musculus]	19865	41710	648	633	23	23	21918	1	0	0	977.535	1953.06	2	1953.06	-0.0011	0	75.5	2.2e-07	R	VAPEEHPVLLTEAPLNPK	A					Spectrum13884 scans: 16181,
2	gi|6671509|ref|NP_031419.1|	actin, cytoplasmic 1 [Mus musculus]	19865	41710	648	633	23	23	21923	1	0	0	977.535	1953.06	2	1953.06	-0.001	0	74.38	2.8e-07	R	VAPEEHPVLLTEAPLNPK	A					Spectrum12235 scans: 14406,
2	gi|6671509|ref|NP_031419.1|	actin, cytoplasmic 1 [Mus musculus]	19865	41710	648	633	23	23	21938	1	0	0	652.026	1953.06	3	1953.06	-0.0009	0	31.19	0.0059	R	VAPEEHPVLLTEAPLNPK	A					Spectrum18497 scans: 21038,
2	gi|6671509|ref|NP_031419.1|	actin, cytoplasmic 1 [Mus musculus]	19865	41710	648	633	23	23	21940	1	0	0	652.026	1953.06	3	1953.06	-0.0009	0	41.64	0.00053	R	VAPEEHPVLLTEAPLNPK	A					Spectrum32027 scans: 35532,
2	gi|6671509|ref|NP_031419.1|	actin, cytoplasmic 1 [Mus musculus]	19865	41710	648	633	23	23	21941	2	0	0	652.026	1953.06	3	1953.06	-0.0009	0	31.78	0.0051	R	VAPEEHPVLLTEAPLNPK	A					Spectrum32285 scans: 35844,
2	gi|6671509|ref|NP_031419.1|	actin, cytoplasmic 1 [Mus musculus]	19865	41710	648	633	23	23	21942	1	0	0	652.026	1953.06	3	1953.06	-0.0009	0	44.58	0.00027	R	VAPEEHPVLLTEAPLNPK	A					Spectrum32582 scans: 36193,
2	gi|6671509|ref|NP_031419.1|	actin, cytoplasmic 1 [Mus musculus]	19865	41710	648	633	23	23	21964	1	0	0	652.026	1953.06	3	1953.06	-0.0007	0	46.87	0.00016	R	VAPEEHPVLLTEAPLNPK	A					Spectrum17953 scans: 20463,
2	gi|6671509|ref|NP_031419.1|	actin, cytoplasmic 1 [Mus musculus]	19865	41710	648	633	23	23	21965	1	0	0	652.026	1953.06	3	1953.06	-0.0007	0	48.93	9.8e-05	R	VAPEEHPVLLTEAPLNPK	A					Spectrum31618 scans: 35041,
2	gi|6671509|ref|NP_031419.1|	actin, cytoplasmic 1 [Mus musculus]	19865	41710	648	633	23	23	21966	1	0	0	652.026	1953.06	3	1953.06	-0.0007	0	43.58	0.00034	R	VAPEEHPVLLTEAPLNPK	A					Spectrum33094 scans: 36774,
2	gi|6671509|ref|NP_031419.1|	actin, cytoplasmic 1 [Mus musculus]	19865	41710	648	633	23	23	21967	1	0	0	652.026	1953.06	3	1953.06	-0.0007	0	33.28	0.0036	R	VAPEEHPVLLTEAPLNPK	A					Spectrum32889 scans: 36550,
2	gi|6671509|ref|NP_031419.1|	actin, cytoplasmic 1 [Mus musculus]	19865	41710	648	633	23	23	21968	2	0	0	652.026	1953.06	3	1953.06	-0.0007	0	40.31	0.00071	R	VAPEEHPVLLTEAPLNPK	A					Spectrum16262 scans: 18683,
2	gi|6671509|ref|NP_031419.1|	actin, cytoplasmic 1 [Mus musculus]	19865	41710	648	633	23	23	21973	1	0	0	977.535	1953.06	2	1953.06	-0.0007	0	29.07	0.0095	R	VAPEEHPVLLTEAPLNPK	A					Spectrum15443 scans: 17821,
2	gi|6671509|ref|NP_031419.1|	actin, cytoplasmic 1 [Mus musculus]	19865	41710	648	633	23	23	21974	1	0	0	977.535	1953.06	2	1953.06	-0.0007	0	27.69	0.013	R	VAPEEHPVLLTEAPLNPK	A					Spectrum15996 scans: 18403,
2	gi|6671509|ref|NP_031419.1|	actin, cytoplasmic 1 [Mus musculus]	19865	41710	648	633	23	23	21979	1	0	0	977.535	1953.06	2	1953.06	-0.0006	0	38.95	0.00093	R	VAPEEHPVLLTEAPLNPK	A					Spectrum15573 scans: 17958,
2	gi|6671509|ref|NP_031419.1|	actin, cytoplasmic 1 [Mus musculus]	19865	41710	648	633	23	23	21980	1	0	0	977.535	1953.06	2	1953.06	-0.0006	0	29.74	0.0078	R	VAPEEHPVLLTEAPLNPK	A					Spectrum33295 scans: 36994,
2	gi|6671509|ref|NP_031419.1|	actin, cytoplasmic 1 [Mus musculus]	19865	41710	648	633	23	23	21981	1	0	0	977.535	1953.06	2	1953.06	-0.0006	0	46.13	0.00018	R	VAPEEHPVLLTEAPLNPK	A					Spectrum13632 scans: 15916,
2	gi|6671509|ref|NP_031419.1|	actin, cytoplasmic 1 [Mus musculus]	19865	41710	648	633	23	23	21982	1	0	0	977.535	1953.06	2	1953.06	-0.0006	0	61.35	5.3e-06	R	VAPEEHPVLLTEAPLNPK	A					Spectrum13413 scans: 15685,
2	gi|6671509|ref|NP_031419.1|	actin, cytoplasmic 1 [Mus musculus]	19865	41710	648	633	23	23	21997	1	0	0	652.026	1953.06	3	1953.06	-0.0006	0	31.19	0.0056	R	VAPEEHPVLLTEAPLNPK	A					Spectrum31412 scans: 34813,
2	gi|6671509|ref|NP_031419.1|	actin, cytoplasmic 1 [Mus musculus]	19865	41710	648	633	23	23	21998	2	0	0	652.026	1953.06	3	1953.06	-0.0006	0	32.3	0.0043	R	VAPEEHPVLLTEAPLNPK	A					Spectrum32169 scans: 35701,
2	gi|6671509|ref|NP_031419.1|	actin, cytoplasmic 1 [Mus musculus]	19865	41710	648	633	23	23	21999	1	0	0	652.026	1953.06	3	1953.06	-0.0006	0	28.57	0.01	R	VAPEEHPVLLTEAPLNPK	A					Spectrum31786 scans: 35234,
2	gi|6671509|ref|NP_031419.1|	actin, cytoplasmic 1 [Mus musculus]	19865	41710	648	633	23	23	22000	2	0	0	652.026	1953.06	3	1953.06	-0.0006	0	28.59	0.01	R	VAPEEHPVLLTEAPLNPK	A					Spectrum15662 scans: 18052,
2	gi|6671509|ref|NP_031419.1|	actin, cytoplasmic 1 [Mus musculus]	19865	41710	648	633	23	23	22007	1	0	0	652.026	1953.06	3	1953.06	-0.0006	0	30.1	0.0071	R	VAPEEHPVLLTEAPLNPK	A					Spectrum33550 scans: 37306,
2	gi|6671509|ref|NP_031419.1|	actin, cytoplasmic 1 [Mus musculus]	19865	41710	648	633	23	23	22008	1	0	0	652.026	1953.06	3	1953.06	-0.0006	0	60.14	7.1e-06	R	VAPEEHPVLLTEAPLNPK	A					Spectrum32722 scans: 36361,
2	gi|6671509|ref|NP_031419.1|	actin, cytoplasmic 1 [Mus musculus]	19865	41710	648	633	23	23	22009	1	0	0	977.536	1953.06	2	1953.06	-0.0005	0	26.81	0.015	R	VAPEEHPVLLTEAPLNPK	A					Spectrum15867 scans: 18267,
2	gi|6671509|ref|NP_031419.1|	actin, cytoplasmic 1 [Mus musculus]	19865	41710	648	633	23	23	22010	1	0	0	977.536	1953.06	2	1953.06	-0.0005	0	28.77	0.0097	R	VAPEEHPVLLTEAPLNPK	A					Spectrum15856 scans: 18255,
2	gi|6671509|ref|NP_031419.1|	actin, cytoplasmic 1 [Mus musculus]	19865	41710	648	633	23	23	22026	1	0	0	652.026	1953.06	3	1953.06	-0.0004	0	37.42	0.0013	R	VAPEEHPVLLTEAPLNPK	A					Spectrum30887 scans: 34249,
2	gi|6671509|ref|NP_031419.1|	actin, cytoplasmic 1 [Mus musculus]	19865	41710	648	633	23	23	22027	1	0	0	652.026	1953.06	3	1953.06	-0.0004	0	52.22	4.4e-05	R	VAPEEHPVLLTEAPLNPK	A					Spectrum13213 scans: 15467,
2	gi|6671509|ref|NP_031419.1|	actin, cytoplasmic 1 [Mus musculus]	19865	41710	648	633	23	23	22028	1	0	0	652.026	1953.06	3	1953.06	-0.0004	0	31.11	0.0057	R	VAPEEHPVLLTEAPLNPK	A					Spectrum33707 scans: 37488,
2	gi|6671509|ref|NP_031419.1|	actin, cytoplasmic 1 [Mus musculus]	19865	41710	648	633	23	23	22029	1	0	0	652.026	1953.06	3	1953.06	-0.0004	0	33.89	0.003	R	VAPEEHPVLLTEAPLNPK	A					Spectrum31902 scans: 35378,
2	gi|6671509|ref|NP_031419.1|	actin, cytoplasmic 1 [Mus musculus]	19865	41710	648	633	23	23	22032	1	0	0	977.536	1953.06	2	1953.06	-0.0004	0	27.28	0.014	R	VAPEEHPVLLTEAPLNPK	A					Spectrum16198 scans: 18615,
2	gi|6671509|ref|NP_031419.1|	actin, cytoplasmic 1 [Mus musculus]	19865	41710	648	633	23	23	22034	1	0	0	977.536	1953.06	2	1953.06	-0.0004	0	57.02	1.4e-05	R	VAPEEHPVLLTEAPLNPK	A					Spectrum13925 scans: 16224,
2	gi|6671509|ref|NP_031419.1|	actin, cytoplasmic 1 [Mus musculus]	19865	41710	648	633	23	23	22035	1	0	0	977.536	1953.06	2	1953.06	-0.0002	0	33.1	0.0036	R	VAPEEHPVLLTEAPLNPK	A					Spectrum13513 scans: 15790,
2	gi|6671509|ref|NP_031419.1|	actin, cytoplasmic 1 [Mus musculus]	19865	41710	648	633	23	23	22036	1	0	0	977.536	1953.06	2	1953.06	-0.0002	0	55.38	2.1e-05	R	VAPEEHPVLLTEAPLNPK	A					Spectrum13453 scans: 15727,
2	gi|6671509|ref|NP_031419.1|	actin, cytoplasmic 1 [Mus musculus]	19865	41710	648	633	23	23	22048	1	0	0	652.026	1953.06	3	1953.06	-0.0002	0	28.91	0.0094	R	VAPEEHPVLLTEAPLNPK	A					Spectrum33874 scans: 37677,
2	gi|6671509|ref|NP_031419.1|	actin, cytoplasmic 1 [Mus musculus]	19865	41710	648	633	23	23	22051	1	0	0	977.536	1953.06	2	1953.06	-0.0001	0	36.24	0.0017	R	VAPEEHPVLLTEAPLNPK	A					Spectrum14975 scans: 17328,
2	gi|6671509|ref|NP_031419.1|	actin, cytoplasmic 1 [Mus musculus]	19865	41710	648	633	23	23	22052	1	0	0	977.536	1953.06	2	1953.06	-0.0001	0	33.34	0.0034	R	VAPEEHPVLLTEAPLNPK	A					Spectrum15168 scans: 17531,
2	gi|6671509|ref|NP_031419.1|	actin, cytoplasmic 1 [Mus musculus]	19865	41710	648	633	23	23	22062	1	0	0	652.026	1953.06	3	1953.06	0	0	34.73	0.0024	R	VAPEEHPVLLTEAPLNPK	A					Spectrum34564 scans: 38528,
2	gi|6671509|ref|NP_031419.1|	actin, cytoplasmic 1 [Mus musculus]	19865	41710	648	633	23	23	22063	1	0	0	652.026	1953.06	3	1953.06	0	0	41.34	0.00053	R	VAPEEHPVLLTEAPLNPK	A					Spectrum13911 scans: 16210,
2	gi|6671509|ref|NP_031419.1|	actin, cytoplasmic 1 [Mus musculus]	19865	41710	648	633	23	23	22064	1	0	0	652.026	1953.06	3	1953.06	0	0	40.42	0.00065	R	VAPEEHPVLLTEAPLNPK	A					Spectrum15966 scans: 18372,
2	gi|6671509|ref|NP_031419.1|	actin, cytoplasmic 1 [Mus musculus]	19865	41710	648	633	23	23	22065	1	0	0	977.536	1953.06	2	1953.06	0	0	34.88	0.0023	R	VAPEEHPVLLTEAPLNPK	A					Spectrum14500 scans: 16828,
2	gi|6671509|ref|NP_031419.1|	actin, cytoplasmic 1 [Mus musculus]	19865	41710	648	633	23	23	22066	1	0	0	977.536	1953.06	2	1953.06	0	0	65.53	2e-06	R	VAPEEHPVLLTEAPLNPK	A					Spectrum13129 scans: 15374,
2	gi|6671509|ref|NP_031419.1|	actin, cytoplasmic 1 [Mus musculus]	19865	41710	648	633	23	23	22067	1	0	0	977.536	1953.06	2	1953.06	0.0001	0	25.44	0.02	R	VAPEEHPVLLTEAPLNPK	A					Spectrum14480 scans: 16807,
2	gi|6671509|ref|NP_031419.1|	actin, cytoplasmic 1 [Mus musculus]	19865	41710	648	633	23	23	22081	1	0	0	977.536	1953.06	2	1953.06	0.0003	0	55.92	1.8e-05	R	VAPEEHPVLLTEAPLNPK	A					Spectrum15210 scans: 17575,
2	gi|6671509|ref|NP_031419.1|	actin, cytoplasmic 1 [Mus musculus]	19865	41710	648	633	23	23	22082	1	0	0	977.536	1953.06	2	1953.06	0.0003	0	82.02	4.5e-08	R	VAPEEHPVLLTEAPLNPK	A					Spectrum13434 scans: 15707,
2	gi|6671509|ref|NP_031419.1|	actin, cytoplasmic 1 [Mus musculus]	19865	41710	648	633	23	23	22087	1	0	0	652.026	1953.06	3	1953.06	0.0004	0	42.17	0.00043	R	VAPEEHPVLLTEAPLNPK	A					Spectrum12215 scans: 14385,
2	gi|6671509|ref|NP_031419.1|	actin, cytoplasmic 1 [Mus musculus]	19865	41710	648	633	23	23	22097	1	0	0	652.027	1953.06	3	1953.06	0.0009	0	27.47	0.013	R	VAPEEHPVLLTEAPLNPK	A					Spectrum15236 scans: 17603,
2	gi|6671509|ref|NP_031419.1|	actin, cytoplasmic 1 [Mus musculus]	19865	41710	648	633	23	23	22098	1	0	0	977.536	1953.06	2	1953.06	0.001	0	34.77	0.0024	R	VAPEEHPVLLTEAPLNPK	A					Spectrum14419 scans: 16743,
2	gi|6671509|ref|NP_031419.1|	actin, cytoplasmic 1 [Mus musculus]	19865	41710	648	633	23	23	22100	2	0	0	652.027	1953.06	3	1953.06	0.0011	0	34.64	0.0024	R	VAPEEHPVLLTEAPLNPK	A					Spectrum16566 scans: 19002,
2	gi|6671509|ref|NP_031419.1|	actin, cytoplasmic 1 [Mus musculus]	19865	41710	648	633	23	23	22101	2	0	0	652.027	1953.06	3	1953.06	0.0011	0	27.3	0.013	R	VAPEEHPVLLTEAPLNPK	A					Spectrum15196 scans: 17561,
2	gi|6671509|ref|NP_031419.1|	actin, cytoplasmic 1 [Mus musculus]	19865	41710	648	633	23	23	25926	1	0	0	1108.04	2214.06	2	2214.06	-0.0018	0	25.94	0.075	K	DLYANTVLSGGTTMYPGIADR	M					Spectrum26666 scans: 29657,
2	gi|6671509|ref|NP_031419.1|	actin, cytoplasmic 1 [Mus musculus]	19865	41710	648	633	23	23	25927	1	0	0	1108.04	2214.06	2	2214.06	-0.0018	0	125.55	8.2e-12	K	DLYANTVLSGGTTMYPGIADR	M					Spectrum19639 scans: 22239,
2	gi|6671509|ref|NP_031419.1|	actin, cytoplasmic 1 [Mus musculus]	19865	41710	648	633	23	23	25942	1	0	0	1108.04	2214.06	2	2214.06	-0.0016	0	90.38	2.5e-08	K	DLYANTVLSGGTTMYPGIADR	M					Spectrum34265 scans: 38112,
2	gi|6671509|ref|NP_031419.1|	actin, cytoplasmic 1 [Mus musculus]	19865	41710	648	633	23	23	25943	1	0	0	1108.04	2214.06	2	2214.06	-0.0016	0	51.59	0.00019	K	DLYANTVLSGGTTMYPGIADR	M					Spectrum18720 scans: 21272,
2	gi|6671509|ref|NP_031419.1|	actin, cytoplasmic 1 [Mus musculus]	19865	41710	648	633	23	23	25963	1	0	0	1108.04	2214.06	2	2214.06	-0.0013	0	104.04	1.1e-09	K	DLYANTVLSGGTTMYPGIADR	M					Spectrum19346 scans: 21931,
2	gi|6671509|ref|NP_031419.1|	actin, cytoplasmic 1 [Mus musculus]	19865	41710	648	633	23	23	25964	1	0	0	1108.04	2214.06	2	2214.06	-0.0013	0	90.7	2.3e-08	K	DLYANTVLSGGTTMYPGIADR	M					Spectrum18758 scans: 21312,
2	gi|6671509|ref|NP_031419.1|	actin, cytoplasmic 1 [Mus musculus]	19865	41710	648	633	23	23	25978	1	0	0	1108.04	2214.06	2	2214.06	-0.0011	0	27.78	0.05	K	DLYANTVLSGGTTMYPGIADR	M					Spectrum22641 scans: 25410,
2	gi|6671509|ref|NP_031419.1|	actin, cytoplasmic 1 [Mus musculus]	19865	41710	648	633	23	23	25980	1	0	0	1108.04	2214.06	2	2214.06	-0.0011	0	81.53	2.1e-07	K	DLYANTVLSGGTTMYPGIADR	M					Spectrum32713 scans: 36350,
2	gi|6671509|ref|NP_031419.1|	actin, cytoplasmic 1 [Mus musculus]	19865	41710	648	633	23	23	25993	1	0	0	739.028	2214.06	3	2214.06	-0.001	0	42.3	0.0017	K	DLYANTVLSGGTTMYPGIADR	M					Spectrum32469 scans: 36062,
2	gi|6671509|ref|NP_031419.1|	actin, cytoplasmic 1 [Mus musculus]	19865	41710	648	633	23	23	25994	1	0	0	739.028	2214.06	3	2214.06	-0.001	0	29.38	0.034	K	DLYANTVLSGGTTMYPGIADR	M					Spectrum31675 scans: 35105,
2	gi|6671509|ref|NP_031419.1|	actin, cytoplasmic 1 [Mus musculus]	19865	41710	648	633	23	23	26034	1	0	0	739.028	2214.06	3	2214.06	-0.0007	0	53	0.00015	K	DLYANTVLSGGTTMYPGIADR	M					Spectrum19188 scans: 21765,
2	gi|6671509|ref|NP_031419.1|	actin, cytoplasmic 1 [Mus musculus]	19865	41710	648	633	23	23	26052	1	0	0	1108.04	2214.06	2	2214.06	-0.0006	0	41.34	0.0022	K	DLYANTVLSGGTTMYPGIADR	M					Spectrum32280 scans: 35837,
2	gi|6671509|ref|NP_031419.1|	actin, cytoplasmic 1 [Mus musculus]	19865	41710	648	633	23	23	26053	1	0	0	1108.04	2214.06	2	2214.06	-0.0006	0	88.78	3.9e-08	K	DLYANTVLSGGTTMYPGIADR	M					Spectrum33708 scans: 37489,
2	gi|6671509|ref|NP_031419.1|	actin, cytoplasmic 1 [Mus musculus]	19865	41710	648	633	23	23	26054	1	0	0	1108.04	2214.06	2	2214.06	-0.0006	0	104.65	1e-09	K	DLYANTVLSGGTTMYPGIADR	M					Spectrum19053 scans: 21623,
2	gi|6671509|ref|NP_031419.1|	actin, cytoplasmic 1 [Mus musculus]	19865	41710	648	633	23	23	26060	1	0	0	739.028	2214.06	3	2214.06	-0.0005	0	29.74	0.032	K	DLYANTVLSGGTTMYPGIADR	M					Spectrum34250 scans: 38094,
2	gi|6671509|ref|NP_031419.1|	actin, cytoplasmic 1 [Mus musculus]	19865	41710	648	633	23	23	26080	1	0	0	1108.04	2214.06	2	2214.06	-0.0003	0	61.62	2e-05	K	DLYANTVLSGGTTMYPGIADR	M					Spectrum32017 scans: 35520,
2	gi|6671509|ref|NP_031419.1|	actin, cytoplasmic 1 [Mus musculus]	19865	41710	648	633	23	23	26086	1	0	0	1108.04	2214.06	2	2214.06	-0.0003	0	88.07	4.6e-08	K	DLYANTVLSGGTTMYPGIADR	M					Spectrum33096 scans: 36776,
2	gi|6671509|ref|NP_031419.1|	actin, cytoplasmic 1 [Mus musculus]	19865	41710	648	633	23	23	26087	1	0	0	1108.04	2214.06	2	2214.06	-0.0003	0	87.74	5e-08	K	DLYANTVLSGGTTMYPGIADR	M					Spectrum32575 scans: 36185,
2	gi|6671509|ref|NP_031419.1|	actin, cytoplasmic 1 [Mus musculus]	19865	41710	648	633	23	23	26088	1	0	0	1108.04	2214.06	2	2214.06	-0.0003	0	91.82	2e-08	K	DLYANTVLSGGTTMYPGIADR	M					Spectrum19976 scans: 22593,
2	gi|6671509|ref|NP_031419.1|	actin, cytoplasmic 1 [Mus musculus]	19865	41710	648	633	23	23	26108	1	0	0	1108.04	2214.06	2	2214.06	-0.0001	0	29.05	0.037	K	DLYANTVLSGGTTMYPGIADR	M					Spectrum34037 scans: 37865,
2	gi|6671509|ref|NP_031419.1|	actin, cytoplasmic 1 [Mus musculus]	19865	41710	648	633	23	23	26115	1	0	0	1108.04	2214.06	2	2214.06	-0.0001	0	83.17	1.4e-07	K	DLYANTVLSGGTTMYPGIADR	M					Spectrum32884 scans: 36544,
2	gi|6671509|ref|NP_031419.1|	actin, cytoplasmic 1 [Mus musculus]	19865	41710	648	633	23	23	26116	1	0	0	1108.04	2214.06	2	2214.06	-0.0001	0	89.02	3.8e-08	K	DLYANTVLSGGTTMYPGIADR	M					Spectrum34891 scans: 39184,
2	gi|6671509|ref|NP_031419.1|	actin, cytoplasmic 1 [Mus musculus]	19865	41710	648	633	23	23	26117	1	0	0	1108.04	2214.06	2	2214.06	-0.0001	0	83.64	1.3e-07	K	DLYANTVLSGGTTMYPGIADR	M					Spectrum20271 scans: 22903,
2	gi|6671509|ref|NP_031419.1|	actin, cytoplasmic 1 [Mus musculus]	19865	41710	648	633	23	23	26119	1	0	0	739.028	2214.06	3	2214.06	-0.0001	0	45.46	0.00085	K	DLYANTVLSGGTTMYPGIADR	M					Spectrum18935 scans: 21499,
2	gi|6671509|ref|NP_031419.1|	actin, cytoplasmic 1 [Mus musculus]	19865	41710	648	633	23	23	26137	1	0	0	1108.04	2214.06	2	2214.06	0.0002	0	68.15	4.4e-06	K	DLYANTVLSGGTTMYPGIADR	M					Spectrum32157 scans: 35687,
2	gi|6671509|ref|NP_031419.1|	actin, cytoplasmic 1 [Mus musculus]	19865	41710	648	633	23	23	26140	1	0	0	1108.04	2214.06	2	2214.06	0.0002	0	85.57	8e-08	K	DLYANTVLSGGTTMYPGIADR	M					Spectrum19937 scans: 22552,
2	gi|6671509|ref|NP_031419.1|	actin, cytoplasmic 1 [Mus musculus]	19865	41710	648	633	23	23	26142	1	0	0	739.028	2214.06	3	2214.06	0.0003	0	44.21	0.0011	K	DLYANTVLSGGTTMYPGIADR	M					Spectrum34894 scans: 39188,
2	gi|6671509|ref|NP_031419.1|	actin, cytoplasmic 1 [Mus musculus]	19865	41710	648	633	23	23	26160	1	0	0	1108.04	2214.06	2	2214.06	0.0004	0	82.52	1.7e-07	K	DLYANTVLSGGTTMYPGIADR	M					Spectrum20567 scans: 23214,
2	gi|6671509|ref|NP_031419.1|	actin, cytoplasmic 1 [Mus musculus]	19865	41710	648	633	23	23	26161	1	0	0	1108.04	2214.06	2	2214.06	0.0004	0	108.33	4.3e-10	K	DLYANTVLSGGTTMYPGIADR	M					Spectrum33307 scans: 37008,
2	gi|6671509|ref|NP_031419.1|	actin, cytoplasmic 1 [Mus musculus]	19865	41710	648	633	23	23	26162	1	0	0	1108.04	2214.06	2	2214.06	0.0004	0	41.16	0.0023	K	DLYANTVLSGGTTMYPGIADR	M					Spectrum21754 scans: 24474,
2	gi|6671509|ref|NP_031419.1|	actin, cytoplasmic 1 [Mus musculus]	19865	41710	648	633	23	23	26163	1	0	0	1108.04	2214.06	2	2214.06	0.0004	0	98.59	4.1e-09	K	DLYANTVLSGGTTMYPGIADR	M					Spectrum33873 scans: 37676,
2	gi|6671509|ref|NP_031419.1|	actin, cytoplasmic 1 [Mus musculus]	19865	41710	648	633	23	23	26181	1	0	0	1108.04	2214.06	2	2214.06	0.0006	0	25.42	0.086	K	DLYANTVLSGGTTMYPGIADR	M					Spectrum31404 scans: 34804,
2	gi|6671509|ref|NP_031419.1|	actin, cytoplasmic 1 [Mus musculus]	19865	41710	648	633	23	23	26185	1	0	0	1108.04	2214.06	2	2214.06	0.0006	0	56.01	7.5e-05	K	DLYANTVLSGGTTMYPGIADR	M					Spectrum21714 scans: 24432,
2	gi|6671509|ref|NP_031419.1|	actin, cytoplasmic 1 [Mus musculus]	19865	41710	648	633	23	23	26190	1	0	0	1108.04	2214.06	2	2214.06	0.0009	0	25.73	0.078	K	DLYANTVLSGGTTMYPGIADR	M					Spectrum35018 scans: 39339,
2	gi|6671509|ref|NP_031419.1|	actin, cytoplasmic 1 [Mus musculus]	19865	41710	648	633	23	23	26196	1	0	0	1108.04	2214.06	2	2214.06	0.0009	0	103.88	1.2e-09	K	DLYANTVLSGGTTMYPGIADR	M					Spectrum34380 scans: 38253,
2	gi|6671509|ref|NP_031419.1|	actin, cytoplasmic 1 [Mus musculus]	19865	41710	648	633	23	23	26197	1	0	0	1108.04	2214.06	2	2214.06	0.0009	0	93.62	1.3e-08	K	DLYANTVLSGGTTMYPGIADR	M					Spectrum20866 scans: 23529,
2	gi|6671509|ref|NP_031419.1|	actin, cytoplasmic 1 [Mus musculus]	19865	41710	648	633	23	23	26202	1	0	0	1108.04	2214.06	2	2214.06	0.0011	0	35.22	0.0088	K	DLYANTVLSGGTTMYPGIADR	M					Spectrum34456 scans: 38351,
2	gi|6671509|ref|NP_031419.1|	actin, cytoplasmic 1 [Mus musculus]	19865	41710	648	633	23	23	26219	1	0	0	1108.04	2214.07	2	2214.06	0.0023	0	30.93	0.023	K	DLYANTVLSGGTTMYPGIADR	M					Spectrum22705 scans: 25478,
2	gi|6671509|ref|NP_031419.1|	actin, cytoplasmic 1 [Mus musculus]	19865	41710	648	633	23	23	26393	1	0	0	1116.04	2230.06	2	2230.06	-0.0011	0	38.51	0.0042	K	DLYANTVLSGGTTMYPGIADR	M	Oxidation (M)	0.000000000000030000000.0			Spectrum16201 scans: 18618,
2	gi|6671509|ref|NP_031419.1|	actin, cytoplasmic 1 [Mus musculus]	19865	41710	648	633	23	23	26395	1	0	0	1116.04	2230.06	2	2230.06	-0.0009	0	68.43	4.2e-06	K	DLYANTVLSGGTTMYPGIADR	M	Oxidation (M)	0.000000000000030000000.0			Spectrum15901 scans: 18303,
2	gi|6671509|ref|NP_031419.1|	actin, cytoplasmic 1 [Mus musculus]	19865	41710	648	633	23	23	26396	1	0	0	1116.04	2230.06	2	2230.06	-0.0006	0	102.2	1.7e-09	K	DLYANTVLSGGTTMYPGIADR	M	Oxidation (M)	0.000000000000030000000.0			Spectrum16091 scans: 18503,
2	gi|6671509|ref|NP_031419.1|	actin, cytoplasmic 1 [Mus musculus]	19865	41710	648	633	23	23	26397	1	0	0	1116.04	2230.06	2	2230.06	-0.0006	0	108.22	4.3e-10	K	DLYANTVLSGGTTMYPGIADR	M	Oxidation (M)	0.000000000000030000000.0			Spectrum15920 scans: 18323,
2	gi|6671509|ref|NP_031419.1|	actin, cytoplasmic 1 [Mus musculus]	19865	41710	648	633	23	23	27961	1	0	0	1172.09	2342.16	2	2342.16	-0.0018	1	129.11	3e-12	R	KDLYANTVLSGGTTMYPGIADR	M					Spectrum15388 scans: 17763,
2	gi|6671509|ref|NP_031419.1|	actin, cytoplasmic 1 [Mus musculus]	19865	41710	648	633	23	23	27968	1	0	0	781.726	2342.16	3	2342.16	-0.0016	1	34.75	0.0082	R	KDLYANTVLSGGTTMYPGIADR	M					Spectrum35307 scans: 39659,
2	gi|6671509|ref|NP_031419.1|	actin, cytoplasmic 1 [Mus musculus]	19865	41710	648	633	23	23	27969	1	0	0	1172.09	2342.16	2	2342.16	-0.0015	1	69.87	2.7e-06	R	KDLYANTVLSGGTTMYPGIADR	M					Spectrum16251 scans: 18671,
2	gi|6671509|ref|NP_031419.1|	actin, cytoplasmic 1 [Mus musculus]	19865	41710	648	633	23	23	27983	1	0	0	1172.09	2342.16	2	2342.16	-0.0013	1	92.77	1.4e-08	R	KDLYANTVLSGGTTMYPGIADR	M					Spectrum15873 scans: 18273,
2	gi|6671509|ref|NP_031419.1|	actin, cytoplasmic 1 [Mus musculus]	19865	41710	648	633	23	23	27990	1	0	0	781.726	2342.16	3	2342.16	-0.0013	1	66.17	6.4e-06	R	KDLYANTVLSGGTTMYPGIADR	M					Spectrum15368 scans: 17742,
2	gi|6671509|ref|NP_031419.1|	actin, cytoplasmic 1 [Mus musculus]	19865	41710	648	633	23	23	27999	1	0	0	781.726	2342.16	3	2342.16	-0.001	1	45.55	0.0007	R	KDLYANTVLSGGTTMYPGIADR	M					Spectrum15857 scans: 18257,
2	gi|6671509|ref|NP_031419.1|	actin, cytoplasmic 1 [Mus musculus]	19865	41710	648	633	23	23	28008	1	0	0	781.726	2342.16	3	2342.16	-0.0009	1	50.74	0.00021	R	KDLYANTVLSGGTTMYPGIADR	M					Spectrum15663 scans: 18053,
2	gi|6671509|ref|NP_031419.1|	actin, cytoplasmic 1 [Mus musculus]	19865	41710	648	633	23	23	28009	1	0	0	1172.09	2342.16	2	2342.16	-0.0008	1	27.79	0.041	R	KDLYANTVLSGGTTMYPGIADR	M					Spectrum16014 scans: 18422,
2	gi|6671509|ref|NP_031419.1|	actin, cytoplasmic 1 [Mus musculus]	19865	41710	648	633	23	23	28014	1	0	0	1172.09	2342.16	2	2342.16	-0.0006	1	106.3	5.9e-10	R	KDLYANTVLSGGTTMYPGIADR	M					Spectrum15686 scans: 18077,
2	gi|6671509|ref|NP_031419.1|	actin, cytoplasmic 1 [Mus musculus]	19865	41710	648	633	23	23	28015	1	0	0	1172.09	2342.16	2	2342.16	-0.0006	1	60.29	2.4e-05	R	KDLYANTVLSGGTTMYPGIADR	M					Spectrum16237 scans: 18656,
2	gi|6671509|ref|NP_031419.1|	actin, cytoplasmic 1 [Mus musculus]	19865	41710	648	633	23	23	28025	1	0	0	1172.09	2342.16	2	2342.16	-0.0003	1	92.7	1.3e-08	R	KDLYANTVLSGGTTMYPGIADR	M					Spectrum15651 scans: 18040,
2	gi|6671509|ref|NP_031419.1|	actin, cytoplasmic 1 [Mus musculus]	19865	41710	648	633	23	23	28026	1	0	0	1172.09	2342.16	2	2342.16	-0.0003	1	126.98	4.9e-12	R	KDLYANTVLSGGTTMYPGIADR	M					Spectrum15851 scans: 18250,
2	gi|6671509|ref|NP_031419.1|	actin, cytoplasmic 1 [Mus musculus]	19865	41710	648	633	23	23	28027	1	0	0	1172.09	2342.16	2	2342.16	-0.0003	1	122.05	1.5e-11	R	KDLYANTVLSGGTTMYPGIADR	M					Spectrum15823 scans: 18221,
2	gi|6671509|ref|NP_031419.1|	actin, cytoplasmic 1 [Mus musculus]	19865	41710	648	633	23	23	28030	1	0	0	1172.09	2342.16	2	2342.16	-0.0001	1	74.91	7.9e-07	R	KDLYANTVLSGGTTMYPGIADR	M					Spectrum15930 scans: 18333,
2	gi|6671509|ref|NP_031419.1|	actin, cytoplasmic 1 [Mus musculus]	19865	41710	648	633	23	23	28031	1	0	0	1172.09	2342.16	2	2342.16	-0.0001	1	81.99	1.5e-07	R	KDLYANTVLSGGTTMYPGIADR	M					Spectrum15105 scans: 17465,
2	gi|6671509|ref|NP_031419.1|	actin, cytoplasmic 1 [Mus musculus]	19865	41710	648	633	23	23	28040	1	0	0	1172.09	2342.16	2	2342.16	0.0007	1	122.09	1.5e-11	R	KDLYANTVLSGGTTMYPGIADR	M					Spectrum15907 scans: 18309,
2	gi|6671509|ref|NP_031419.1|	actin, cytoplasmic 1 [Mus musculus]	19865	41710	648	633	23	23	28044	1	0	0	1172.09	2342.16	2	2342.16	0.0011	1	67.29	4.6e-06	R	KDLYANTVLSGGTTMYPGIADR	M					Spectrum15894 scans: 18295,
2	gi|6671509|ref|NP_031419.1|	actin, cytoplasmic 1 [Mus musculus]	19865	41710	648	633	23	23	28045	1	0	0	1172.09	2342.16	2	2342.16	0.0024	1	102.74	1.2e-09	R	KDLYANTVLSGGTTMYPGIADR	M					Spectrum15759 scans: 18153,
2	gi|6671509|ref|NP_031419.1|	actin, cytoplasmic 1 [Mus musculus]	19865	41710	648	633	23	23	28179	1	0	0	787.057	2358.15	3	2358.15	-0.0023	1	67.92	4.3e-06	R	KDLYANTVLSGGTTMYPGIADR	M	Oxidation (M)	0.0000000000000030000000.0			Spectrum12153 scans: 14319,
2	gi|6671509|ref|NP_031419.1|	actin, cytoplasmic 1 [Mus musculus]	19865	41710	648	633	23	23	28180	1	0	0	1180.08	2358.15	2	2358.15	-0.0013	1	98.77	3.7e-09	R	KDLYANTVLSGGTTMYPGIADR	M	Oxidation (M)	0.0000000000000030000000.0			Spectrum12068 scans: 14229,
2	gi|6671509|ref|NP_031419.1|	actin, cytoplasmic 1 [Mus musculus]	19865	41710	648	633	23	23	28182	1	0	0	787.058	2358.15	3	2358.15	-0.001	1	37.25	0.0049	R	KDLYANTVLSGGTTMYPGIADR	M	Oxidation (M)	0.0000000000000030000000.0			Spectrum35274 scans: 39623,
2	gi|6671509|ref|NP_031419.1|	actin, cytoplasmic 1 [Mus musculus]	19865	41710	648	633	23	23	28184	1	0	0	787.058	2358.15	3	2358.15	-0.0008	1	40.91	0.0021	R	KDLYANTVLSGGTTMYPGIADR	M	Oxidation (M)	0.0000000000000030000000.0			Spectrum35267 scans: 39615,
2	gi|6671509|ref|NP_031419.1|	actin, cytoplasmic 1 [Mus musculus]	19865	41710	648	633	23	23	28185	1	0	0	787.058	2358.15	3	2358.15	-0.0004	1	26.79	0.056	R	KDLYANTVLSGGTTMYPGIADR	M	Oxidation (M)	0.0000000000000030000000.0			Spectrum35386 scans: 39745,
2	gi|6671509|ref|NP_031419.1|	actin, cytoplasmic 1 [Mus musculus]	19865	41710	648	633	23	23	28187	1	0	0	787.059	2358.15	3	2358.15	0.0016	1	64.63	9.2e-06	R	KDLYANTVLSGGTTMYPGIADR	M	Oxidation (M)	0.0000000000000030000000.0			Spectrum35371 scans: 39729,
2	gi|6671509|ref|NP_031419.1|	actin, cytoplasmic 1 [Mus musculus]	19865	41710	648	633	23	23	29062	1	0	0	1247.08	2492.14	2	2492.15	-0.0033	0	44.91	0.0012	K	LCYVALDFEQEMATAASSSSLEK	S					Spectrum34268 scans: 38115,
2	gi|6671509|ref|NP_031419.1|	actin, cytoplasmic 1 [Mus musculus]	19865	41710	648	633	23	23	29063	1	0	0	1247.08	2492.14	2	2492.15	-0.0033	0	74.46	1.3e-06	K	LCYVALDFEQEMATAASSSSLEK	S					Spectrum32171 scans: 35703,
2	gi|6671509|ref|NP_031419.1|	actin, cytoplasmic 1 [Mus musculus]	19865	41710	648	633	23	23	29071	1	0	0	1247.08	2492.14	2	2492.15	-0.0026	0	36.31	0.0083	K	LCYVALDFEQEMATAASSSSLEK	S					Spectrum31775 scans: 35221,
2	gi|6671509|ref|NP_031419.1|	actin, cytoplasmic 1 [Mus musculus]	19865	41710	648	633	23	23	29072	1	0	0	1247.08	2492.14	2	2492.15	-0.0026	0	89.49	4e-08	K	LCYVALDFEQEMATAASSSSLEK	S					Spectrum32797 scans: 36446,
2	gi|6671509|ref|NP_031419.1|	actin, cytoplasmic 1 [Mus musculus]	19865	41710	648	633	23	23	29079	1	0	0	1247.08	2492.14	2	2492.15	-0.0021	0	35.5	0.01	K	LCYVALDFEQEMATAASSSSLEK	S					Spectrum32967 scans: 36636,
2	gi|6671509|ref|NP_031419.1|	actin, cytoplasmic 1 [Mus musculus]	19865	41710	648	633	23	23	29083	1	0	0	831.722	2492.14	3	2492.15	-0.002	0	66.95	7.5e-06	K	LCYVALDFEQEMATAASSSSLEK	S					Spectrum30265 scans: 33554,
2	gi|6671509|ref|NP_031419.1|	actin, cytoplasmic 1 [Mus musculus]	19865	41710	648	633	23	23	29085	1	0	0	1247.08	2492.14	2	2492.15	-0.0019	0	36.52	0.0084	K	LCYVALDFEQEMATAASSSSLEK	S					Spectrum31668 scans: 35097,
2	gi|6671509|ref|NP_031419.1|	actin, cytoplasmic 1 [Mus musculus]	19865	41710	648	633	23	23	29088	1	0	0	1247.08	2492.14	2	2492.15	-0.0019	0	93.02	1.9e-08	K	LCYVALDFEQEMATAASSSSLEK	S					Spectrum32855 scans: 36511,
2	gi|6671509|ref|NP_031419.1|	actin, cytoplasmic 1 [Mus musculus]	19865	41710	648	633	23	23	29091	1	0	0	831.722	2492.14	3	2492.15	-0.0018	0	30.43	0.034	K	LCYVALDFEQEMATAASSSSLEK	S					Spectrum34266 scans: 38113,
2	gi|6671509|ref|NP_031419.1|	actin, cytoplasmic 1 [Mus musculus]	19865	41710	648	633	23	23	29094	1	0	0	831.722	2492.14	3	2492.15	-0.0017	0	85.2	1.1e-07	K	LCYVALDFEQEMATAASSSSLEK	S					Spectrum26114 scans: 29075,
2	gi|6671509|ref|NP_031419.1|	actin, cytoplasmic 1 [Mus musculus]	19865	41710	648	633	23	23	29095	1	0	0	831.722	2492.14	3	2492.15	-0.0017	0	48.06	0.00058	K	LCYVALDFEQEMATAASSSSLEK	S					Spectrum31391 scans: 34789,
2	gi|6671509|ref|NP_031419.1|	actin, cytoplasmic 1 [Mus musculus]	19865	41710	648	633	23	23	29105	1	0	0	831.722	2492.14	3	2492.15	-0.0015	0	32.91	0.019	K	LCYVALDFEQEMATAASSSSLEK	S					Spectrum33551 scans: 37307,
2	gi|6671509|ref|NP_031419.1|	actin, cytoplasmic 1 [Mus musculus]	19865	41710	648	633	23	23	29106	1	0	0	831.722	2492.14	3	2492.15	-0.0015	0	26.8	0.078	K	LCYVALDFEQEMATAASSSSLEK	S					Spectrum29758 scans: 33005,
2	gi|6671509|ref|NP_031419.1|	actin, cytoplasmic 1 [Mus musculus]	19865	41710	648	633	23	23	29107	1	0	0	831.722	2492.14	3	2492.15	-0.0015	0	61.8	2.5e-05	K	LCYVALDFEQEMATAASSSSLEK	S					Spectrum33095 scans: 36775,
2	gi|6671509|ref|NP_031419.1|	actin, cytoplasmic 1 [Mus musculus]	19865	41710	648	633	23	23	29116	1	0	0	831.722	2492.14	3	2492.15	-0.0013	0	31.47	0.027	K	LCYVALDFEQEMATAASSSSLEK	S					Spectrum29769 scans: 33017,
2	gi|6671509|ref|NP_031419.1|	actin, cytoplasmic 1 [Mus musculus]	19865	41710	648	633	23	23	29117	1	0	0	831.722	2492.14	3	2492.15	-0.0013	0	70.44	3.4e-06	K	LCYVALDFEQEMATAASSSSLEK	S					Spectrum33060 scans: 36737,
2	gi|6671509|ref|NP_031419.1|	actin, cytoplasmic 1 [Mus musculus]	19865	41710	648	633	23	23	29120	1	0	0	1247.08	2492.14	2	2492.15	-0.0012	0	37.66	0.0065	K	LCYVALDFEQEMATAASSSSLEK	S					Spectrum34066 scans: 37896,
2	gi|6671509|ref|NP_031419.1|	actin, cytoplasmic 1 [Mus musculus]	19865	41710	648	633	23	23	29121	1	0	0	1247.08	2492.14	2	2492.15	-0.0012	0	49.35	0.00044	K	LCYVALDFEQEMATAASSSSLEK	S					Spectrum32047 scans: 35556,
2	gi|6671509|ref|NP_031419.1|	actin, cytoplasmic 1 [Mus musculus]	19865	41710	648	633	23	23	29124	1	0	0	831.722	2492.14	3	2492.15	-0.0011	0	29.33	0.044	K	LCYVALDFEQEMATAASSSSLEK	S					Spectrum32551 scans: 36156,
2	gi|6671509|ref|NP_031419.1|	actin, cytoplasmic 1 [Mus musculus]	19865	41710	648	633	23	23	29125	1	0	0	831.722	2492.14	3	2492.15	-0.0011	0	37.17	0.0072	K	LCYVALDFEQEMATAASSSSLEK	S					Spectrum29385 scans: 32592,
2	gi|6671509|ref|NP_031419.1|	actin, cytoplasmic 1 [Mus musculus]	19865	41710	648	633	23	23	29133	1	0	0	831.722	2492.14	3	2492.15	-0.0009	0	26.66	0.081	K	LCYVALDFEQEMATAASSSSLEK	S					Spectrum29047 scans: 32224,
2	gi|6671509|ref|NP_031419.1|	actin, cytoplasmic 1 [Mus musculus]	19865	41710	648	633	23	23	29134	1	0	0	831.722	2492.14	3	2492.15	-0.0009	0	27.89	0.061	K	LCYVALDFEQEMATAASSSSLEK	S					Spectrum33709 scans: 37490,
2	gi|6671509|ref|NP_031419.1|	actin, cytoplasmic 1 [Mus musculus]	19865	41710	648	633	23	23	29135	1	0	0	831.722	2492.14	3	2492.15	-0.0009	0	27.57	0.066	K	LCYVALDFEQEMATAASSSSLEK	S					Spectrum32691 scans: 36323,
2	gi|6671509|ref|NP_031419.1|	actin, cytoplasmic 1 [Mus musculus]	19865	41710	648	633	23	23	29136	1	0	0	831.722	2492.14	3	2492.15	-0.0009	0	94.56	1.3e-08	K	LCYVALDFEQEMATAASSSSLEK	S					Spectrum33872 scans: 37675,
2	gi|6671509|ref|NP_031419.1|	actin, cytoplasmic 1 [Mus musculus]	19865	41710	648	633	23	23	29137	1	0	0	831.722	2492.14	3	2492.15	-0.0009	0	58.61	5.2e-05	K	LCYVALDFEQEMATAASSSSLEK	S					Spectrum32853 scans: 36509,
2	gi|6671509|ref|NP_031419.1|	actin, cytoplasmic 1 [Mus musculus]	19865	41710	648	633	23	23	29138	1	0	0	831.722	2492.14	3	2492.15	-0.0009	0	50.01	0.00038	K	LCYVALDFEQEMATAASSSSLEK	S					Spectrum30628 scans: 33951,
2	gi|6671509|ref|NP_031419.1|	actin, cytoplasmic 1 [Mus musculus]	19865	41710	648	633	23	23	29139	1	0	0	831.722	2492.14	3	2492.15	-0.0009	0	70.66	3.2e-06	K	LCYVALDFEQEMATAASSSSLEK	S					Spectrum25857 scans: 28799,
2	gi|6671509|ref|NP_031419.1|	actin, cytoplasmic 1 [Mus musculus]	19865	41710	648	633	23	23	29140	1	0	0	1247.08	2492.14	2	2492.15	-0.0009	0	44.62	0.0013	K	LCYVALDFEQEMATAASSSSLEK	S					Spectrum33472 scans: 37209,
2	gi|6671509|ref|NP_031419.1|	actin, cytoplasmic 1 [Mus musculus]	19865	41710	648	633	23	23	29142	1	0	0	1247.08	2492.14	2	2492.15	-0.0009	0	87.11	7.2e-08	K	LCYVALDFEQEMATAASSSSLEK	S					Spectrum32127 scans: 35651,
2	gi|6671509|ref|NP_031419.1|	actin, cytoplasmic 1 [Mus musculus]	19865	41710	648	633	23	23	29143	1	0	0	1247.08	2492.14	2	2492.15	-0.0009	0	75.26	1.1e-06	K	LCYVALDFEQEMATAASSSSLEK	S					Spectrum31967 scans: 35457,
2	gi|6671509|ref|NP_031419.1|	actin, cytoplasmic 1 [Mus musculus]	19865	41710	648	633	23	23	29144	1	0	0	1247.08	2492.14	2	2492.15	-0.0009	0	73.92	1.5e-06	K	LCYVALDFEQEMATAASSSSLEK	S					Spectrum32919 scans: 36584,
2	gi|6671509|ref|NP_031419.1|	actin, cytoplasmic 1 [Mus musculus]	19865	41710	648	633	23	23	29145	1	0	0	1247.08	2492.14	2	2492.15	-0.0009	0	71.34	2.7e-06	K	LCYVALDFEQEMATAASSSSLEK	S					Spectrum33244 scans: 36938,
2	gi|6671509|ref|NP_031419.1|	actin, cytoplasmic 1 [Mus musculus]	19865	41710	648	633	23	23	29146	1	0	0	1247.08	2492.14	2	2492.15	-0.0009	0	101.09	2.9e-09	K	LCYVALDFEQEMATAASSSSLEK	S					Spectrum33749 scans: 37534,
2	gi|6671509|ref|NP_031419.1|	actin, cytoplasmic 1 [Mus musculus]	19865	41710	648	633	23	23	29150	1	0	0	831.722	2492.14	3	2492.15	-0.0007	0	26.49	0.083	K	LCYVALDFEQEMATAASSSSLEK	S					Spectrum30901 scans: 34265,
2	gi|6671509|ref|NP_031419.1|	actin, cytoplasmic 1 [Mus musculus]	19865	41710	648	633	23	23	29152	1	0	0	1247.08	2492.14	2	2492.15	-0.0007	0	26.38	0.087	K	LCYVALDFEQEMATAASSSSLEK	S					Spectrum34238 scans: 38081,
2	gi|6671509|ref|NP_031419.1|	actin, cytoplasmic 1 [Mus musculus]	19865	41710	648	633	23	23	29153	1	0	0	1247.08	2492.14	2	2492.15	-0.0007	0	55.78	0.0001	K	LCYVALDFEQEMATAASSSSLEK	S					Spectrum32546 scans: 36150,
2	gi|6671509|ref|NP_031419.1|	actin, cytoplasmic 1 [Mus musculus]	19865	41710	648	633	23	23	29154	1	0	0	1247.08	2492.14	2	2492.15	-0.0007	0	25.24	0.11	K	LCYVALDFEQEMATAASSSSLEK	S					Spectrum31595 scans: 35015,
2	gi|6671509|ref|NP_031419.1|	actin, cytoplasmic 1 [Mus musculus]	19865	41710	648	633	23	23	29155	1	0	0	1247.08	2492.14	2	2492.15	-0.0007	0	41.11	0.0029	K	LCYVALDFEQEMATAASSSSLEK	S					Spectrum32940 scans: 36607,
2	gi|6671509|ref|NP_031419.1|	actin, cytoplasmic 1 [Mus musculus]	19865	41710	648	633	23	23	29156	1	0	0	1247.08	2492.14	2	2492.15	-0.0007	0	98.25	5.7e-09	K	LCYVALDFEQEMATAASSSSLEK	S					Spectrum26086 scans: 29045,
2	gi|6671509|ref|NP_031419.1|	actin, cytoplasmic 1 [Mus musculus]	19865	41710	648	633	23	23	29164	1	0	0	831.722	2492.14	3	2492.15	-0.0005	0	56.61	8.4e-05	K	LCYVALDFEQEMATAASSSSLEK	S					Spectrum30328 scans: 33622,
2	gi|6671509|ref|NP_031419.1|	actin, cytoplasmic 1 [Mus musculus]	19865	41710	648	633	23	23	29165	1	0	0	831.722	2492.14	3	2492.15	-0.0005	0	54.04	0.00015	K	LCYVALDFEQEMATAASSSSLEK	S					Spectrum31871 scans: 35339,
2	gi|6671509|ref|NP_031419.1|	actin, cytoplasmic 1 [Mus musculus]	19865	41710	648	633	23	23	29169	1	0	0	1247.08	2492.14	2	2492.15	-0.0004	0	68.64	5.3e-06	K	LCYVALDFEQEMATAASSSSLEK	S					Spectrum33584 scans: 37345,
2	gi|6671509|ref|NP_031419.1|	actin, cytoplasmic 1 [Mus musculus]	19865	41710	648	633	23	23	29171	1	0	0	1247.08	2492.14	2	2492.15	-0.0004	0	92.42	2.2e-08	K	LCYVALDFEQEMATAASSSSLEK	S					Spectrum31725 scans: 35164,
2	gi|6671509|ref|NP_031419.1|	actin, cytoplasmic 1 [Mus musculus]	19865	41710	648	633	23	23	29172	1	0	0	1247.08	2492.14	2	2492.15	-0.0004	0	30.29	0.036	K	LCYVALDFEQEMATAASSSSLEK	S					Spectrum31919 scans: 35398,
2	gi|6671509|ref|NP_031419.1|	actin, cytoplasmic 1 [Mus musculus]	19865	41710	648	633	23	23	29173	1	0	0	1247.08	2492.14	2	2492.15	-0.0004	0	45.87	0.001	K	LCYVALDFEQEMATAASSSSLEK	S					Spectrum32471 scans: 36064,
2	gi|6671509|ref|NP_031419.1|	actin, cytoplasmic 1 [Mus musculus]	19865	41710	648	633	23	23	29174	1	0	0	1247.08	2492.14	2	2492.15	-0.0004	0	73.48	1.7e-06	K	LCYVALDFEQEMATAASSSSLEK	S					Spectrum32866 scans: 36524,
2	gi|6671509|ref|NP_031419.1|	actin, cytoplasmic 1 [Mus musculus]	19865	41710	648	633	23	23	29179	1	0	0	831.722	2492.14	3	2492.15	-0.0004	0	49.48	0.00043	K	LCYVALDFEQEMATAASSSSLEK	S					Spectrum30229 scans: 33515,
2	gi|6671509|ref|NP_031419.1|	actin, cytoplasmic 1 [Mus musculus]	19865	41710	648	633	23	23	29185	1	0	0	831.722	2492.14	3	2492.15	-0.0002	0	27.47	0.069	K	LCYVALDFEQEMATAASSSSLEK	S					Spectrum33434 scans: 37162,
2	gi|6671509|ref|NP_031419.1|	actin, cytoplasmic 1 [Mus musculus]	19865	41710	648	633	23	23	29191	1	0	0	1247.08	2492.14	2	2492.15	-0.0002	0	57.22	7.3e-05	K	LCYVALDFEQEMATAASSSSLEK	S					Spectrum32497 scans: 36094,
2	gi|6671509|ref|NP_031419.1|	actin, cytoplasmic 1 [Mus musculus]	19865	41710	648	633	23	23	29192	1	0	0	1247.08	2492.14	2	2492.15	-0.0002	0	68.34	5.6e-06	K	LCYVALDFEQEMATAASSSSLEK	S					Spectrum31588 scans: 35007,
2	gi|6671509|ref|NP_031419.1|	actin, cytoplasmic 1 [Mus musculus]	19865	41710	648	633	23	23	29194	1	0	0	1247.08	2492.14	2	2492.15	-0.0002	0	32.33	0.022	K	LCYVALDFEQEMATAASSSSLEK	S					Spectrum32667 scans: 36294,
2	gi|6671509|ref|NP_031419.1|	actin, cytoplasmic 1 [Mus musculus]	19865	41710	648	633	23	23	29198	1	0	0	831.722	2492.14	3	2492.15	0	0	42.27	0.0023	K	LCYVALDFEQEMATAASSSSLEK	S					Spectrum30434 scans: 33735,
2	gi|6671509|ref|NP_031419.1|	actin, cytoplasmic 1 [Mus musculus]	19865	41710	648	633	23	23	29202	1	0	0	1247.08	2492.15	2	2492.15	0.0001	0	89.13	4.7e-08	K	LCYVALDFEQEMATAASSSSLEK	S					Spectrum33103 scans: 36783,
2	gi|6671509|ref|NP_031419.1|	actin, cytoplasmic 1 [Mus musculus]	19865	41710	648	633	23	23	29203	1	0	0	1247.08	2492.15	2	2492.15	0.0001	0	72.31	2.3e-06	K	LCYVALDFEQEMATAASSSSLEK	S					Spectrum33866 scans: 37667,
2	gi|6671509|ref|NP_031419.1|	actin, cytoplasmic 1 [Mus musculus]	19865	41710	648	633	23	23	29208	1	0	0	1247.08	2492.15	2	2492.15	0.0003	0	43.67	0.0017	K	LCYVALDFEQEMATAASSSSLEK	S					Spectrum30953 scans: 34322,
2	gi|6671509|ref|NP_031419.1|	actin, cytoplasmic 1 [Mus musculus]	19865	41710	648	633	23	23	29209	1	0	0	1247.08	2492.15	2	2492.15	0.0003	0	29.17	0.047	K	LCYVALDFEQEMATAASSSSLEK	S					Spectrum31002 scans: 34374,
2	gi|6671509|ref|NP_031419.1|	actin, cytoplasmic 1 [Mus musculus]	19865	41710	648	633	23	23	29210	1	0	0	1247.08	2492.15	2	2492.15	0.0003	0	116.21	9.3e-11	K	LCYVALDFEQEMATAASSSSLEK	S					Spectrum33797 scans: 37587,
2	gi|6671509|ref|NP_031419.1|	actin, cytoplasmic 1 [Mus musculus]	19865	41710	648	633	23	23	29211	1	0	0	1247.08	2492.15	2	2492.15	0.0003	0	95	1.2e-08	K	LCYVALDFEQEMATAASSSSLEK	S					Spectrum32806 scans: 36457,
2	gi|6671509|ref|NP_031419.1|	actin, cytoplasmic 1 [Mus musculus]	19865	41710	648	633	23	23	29212	1	0	0	1247.08	2492.15	2	2492.15	0.0003	0	97.51	6.9e-09	K	LCYVALDFEQEMATAASSSSLEK	S					Spectrum33204 scans: 36895,
2	gi|6671509|ref|NP_031419.1|	actin, cytoplasmic 1 [Mus musculus]	19865	41710	648	633	23	23	29215	1	0	0	1247.08	2492.15	2	2492.15	0.0006	0	25.65	0.11	K	LCYVALDFEQEMATAASSSSLEK	S					Spectrum32292 scans: 35852,
2	gi|6671509|ref|NP_031419.1|	actin, cytoplasmic 1 [Mus musculus]	19865	41710	648	633	23	23	29217	1	0	0	1247.08	2492.15	2	2492.15	0.0006	0	32.19	0.024	K	LCYVALDFEQEMATAASSSSLEK	S					Spectrum33188 scans: 36878,
2	gi|6671509|ref|NP_031419.1|	actin, cytoplasmic 1 [Mus musculus]	19865	41710	648	633	23	23	29218	1	0	0	1247.08	2492.15	2	2492.15	0.0006	0	61.02	3.1e-05	K	LCYVALDFEQEMATAASSSSLEK	S					Spectrum31484 scans: 34893,
2	gi|6671509|ref|NP_031419.1|	actin, cytoplasmic 1 [Mus musculus]	19865	41710	648	633	23	23	29219	1	0	0	1247.08	2492.15	2	2492.15	0.0006	0	64.68	1.3e-05	K	LCYVALDFEQEMATAASSSSLEK	S					Spectrum33329 scans: 37033,
2	gi|6671509|ref|NP_031419.1|	actin, cytoplasmic 1 [Mus musculus]	19865	41710	648	633	23	23	29221	1	0	0	1247.08	2492.15	2	2492.15	0.0008	0	26.45	0.087	K	LCYVALDFEQEMATAASSSSLEK	S					Spectrum33574 scans: 37333,
2	gi|6671509|ref|NP_031419.1|	actin, cytoplasmic 1 [Mus musculus]	19865	41710	648	633	23	23	29223	1	0	0	1247.08	2492.15	2	2492.15	0.0008	0	100.83	3.2e-09	K	LCYVALDFEQEMATAASSSSLEK	S					Spectrum33676 scans: 37453,
2	gi|6671509|ref|NP_031419.1|	actin, cytoplasmic 1 [Mus musculus]	19865	41710	648	633	23	23	29224	1	0	0	1247.08	2492.15	2	2492.15	0.0008	0	52.6	0.00021	K	LCYVALDFEQEMATAASSSSLEK	S					Spectrum33483 scans: 37222,
2	gi|6671509|ref|NP_031419.1|	actin, cytoplasmic 1 [Mus musculus]	19865	41710	648	633	23	23	29225	1	0	0	1247.08	2492.15	2	2492.15	0.0008	0	88.77	5.1e-08	K	LCYVALDFEQEMATAASSSSLEK	S					Spectrum32366 scans: 35943,
2	gi|6671509|ref|NP_031419.1|	actin, cytoplasmic 1 [Mus musculus]	19865	41710	648	633	23	23	29229	1	0	0	1247.08	2492.15	2	2492.15	0.001	0	46.67	0.00084	K	LCYVALDFEQEMATAASSSSLEK	S					Spectrum31259 scans: 34645,
2	gi|6671509|ref|NP_031419.1|	actin, cytoplasmic 1 [Mus musculus]	19865	41710	648	633	23	23	29230	1	0	0	1247.08	2492.15	2	2492.15	0.001	0	44.19	0.0015	K	LCYVALDFEQEMATAASSSSLEK	S					Spectrum31861 scans: 35325,
2	gi|6671509|ref|NP_031419.1|	actin, cytoplasmic 1 [Mus musculus]	19865	41710	648	633	23	23	29232	1	0	0	1247.08	2492.15	2	2492.15	0.0013	0	49.14	0.00048	K	LCYVALDFEQEMATAASSSSLEK	S					Spectrum32842 scans: 36496,
2	gi|6671509|ref|NP_031419.1|	actin, cytoplasmic 1 [Mus musculus]	19865	41710	648	633	23	23	29237	1	0	0	1247.08	2492.15	2	2492.15	0.0023	0	76.59	8.2e-07	K	LCYVALDFEQEMATAASSSSLEK	S					Spectrum31912 scans: 35389,
2	gi|6671509|ref|NP_031419.1|	actin, cytoplasmic 1 [Mus musculus]	19865	41710	648	633	23	23	29239	1	0	0	1247.08	2492.15	2	2492.15	0.0028	0	112.48	2.2e-10	K	LCYVALDFEQEMATAASSSSLEK	S					Spectrum32994 scans: 36666,
2	gi|6671509|ref|NP_031419.1|	actin, cytoplasmic 1 [Mus musculus]	19865	41710	648	633	23	23	30434	1	0	0	868.116	2601.33	3	2601.33	-0.0024	0	41.01	0.0012	K	YSVWIGGSILASLSTFQQMWISK	Q					Spectrum34170 scans: 38008,
2	gi|6671509|ref|NP_031419.1|	actin, cytoplasmic 1 [Mus musculus]	19865	41710	648	633	23	23	30436	1	0	0	1301.67	2601.33	2	2601.33	-0.0009	0	44	0.0006	K	YSVWIGGSILASLSTFQQMWISK	Q					Spectrum34171 scans: 38009,
2	gi|6671509|ref|NP_031419.1|	actin, cytoplasmic 1 [Mus musculus]	19865	41710	648	633	23	23	33426	1	0	0	1061.87	3182.6	3	3182.61	-0.0054	0	35.61	0.0054	R	TTGIVMDSGDGVTHTVPIYEGYALPHAILR	L					Spectrum20474 scans: 23116,
2	gi|6671509|ref|NP_031419.1|	actin, cytoplasmic 1 [Mus musculus]	19865	41710	648	633	23	23	33427	1	0	0	1061.87	3182.6	3	3182.61	-0.0054	0	32.72	0.011	R	TTGIVMDSGDGVTHTVPIYEGYALPHAILR	L					Spectrum20601 scans: 23249,
2	gi|6671509|ref|NP_031419.1|	actin, cytoplasmic 1 [Mus musculus]	19865	41710	648	633	23	23	33428	1	0	0	1592.31	3182.6	2	3182.61	-0.0042	0	41.96	0.0012	R	TTGIVMDSGDGVTHTVPIYEGYALPHAILR	L					Spectrum19543 scans: 22138,
2	gi|6671509|ref|NP_031419.1|	actin, cytoplasmic 1 [Mus musculus]	19865	41710	648	633	23	23	33431	1	0	0	1061.88	3182.6	3	3182.61	-0.0032	0	90.37	1.8e-08	R	TTGIVMDSGDGVTHTVPIYEGYALPHAILR	L					Spectrum20418 scans: 23057,
2	gi|6671509|ref|NP_031419.1|	actin, cytoplasmic 1 [Mus musculus]	19865	41710	648	633	23	23	33432	1	0	0	1061.88	3182.6	3	3182.61	-0.0024	0	65.84	4.8e-06	R	TTGIVMDSGDGVTHTVPIYEGYALPHAILR	L					Spectrum19816 scans: 22425,
2	gi|6671509|ref|NP_031419.1|	actin, cytoplasmic 1 [Mus musculus]	19865	41710	648	633	23	23	33434	1	0	0	1061.88	3182.61	3	3182.61	-0.0021	0	81.71	1.2e-07	R	TTGIVMDSGDGVTHTVPIYEGYALPHAILR	L					Spectrum20313 scans: 22947,
2	gi|6671509|ref|NP_031419.1|	actin, cytoplasmic 1 [Mus musculus]	19865	41710	648	633	23	23	33435	1	0	0	1061.88	3182.61	3	3182.61	-0.0021	0	84.14	7.1e-08	R	TTGIVMDSGDGVTHTVPIYEGYALPHAILR	L					Spectrum20055 scans: 22676,
2	gi|6671509|ref|NP_031419.1|	actin, cytoplasmic 1 [Mus musculus]	19865	41710	648	633	23	23	33436	1	0	0	1061.88	3182.61	3	3182.61	-0.0017	0	36.58	0.0039	R	TTGIVMDSGDGVTHTVPIYEGYALPHAILR	L					Spectrum20460 scans: 23101,
2	gi|6671509|ref|NP_031419.1|	actin, cytoplasmic 1 [Mus musculus]	19865	41710	648	633	23	23	33437	1	0	0	1061.88	3182.61	3	3182.61	-0.0017	0	68.91	2.3e-06	R	TTGIVMDSGDGVTHTVPIYEGYALPHAILR	L					Spectrum19522 scans: 22116,
2	gi|6671509|ref|NP_031419.1|	actin, cytoplasmic 1 [Mus musculus]	19865	41710	648	633	23	23	33438	1	0	0	1592.31	3182.61	2	3182.61	-0.0015	0	67.25	3.3e-06	R	TTGIVMDSGDGVTHTVPIYEGYALPHAILR	L					Spectrum19579 scans: 22176,
2	gi|6671509|ref|NP_031419.1|	actin, cytoplasmic 1 [Mus musculus]	19865	41710	648	633	23	23	33440	1	0	0	1061.88	3182.61	3	3182.61	-0.0013	0	25.31	0.052	R	TTGIVMDSGDGVTHTVPIYEGYALPHAILR	L					Spectrum20493 scans: 23136,
2	gi|6671509|ref|NP_031419.1|	actin, cytoplasmic 1 [Mus musculus]	19865	41710	648	633	23	23	33441	1	0	0	1592.31	3182.61	2	3182.61	-0.001	0	56.62	3.8e-05	R	TTGIVMDSGDGVTHTVPIYEGYALPHAILR	L					Spectrum19774 scans: 22380,
2	gi|6671509|ref|NP_031419.1|	actin, cytoplasmic 1 [Mus musculus]	19865	41710	648	633	23	23	33443	1	0	0	1061.88	3182.61	3	3182.61	0.0005	0	44.69	0.00058	R	TTGIVMDSGDGVTHTVPIYEGYALPHAILR	L					Spectrum20435 scans: 23075,
2	gi|6671509|ref|NP_031419.1|	actin, cytoplasmic 1 [Mus musculus]	19865	41710	648	633	23	23	33444	1	0	0	1061.88	3182.61	3	3182.61	0.0005	0	83.39	7.9e-08	R	TTGIVMDSGDGVTHTVPIYEGYALPHAILR	L					Spectrum20197 scans: 22825,
2	gi|6671509|ref|NP_031419.1|	actin, cytoplasmic 1 [Mus musculus]	19865	41710	648	633	23	23	33445	1	0	0	1592.31	3182.61	2	3182.61	0.0029	0	63.14	8.2e-06	R	TTGIVMDSGDGVTHTVPIYEGYALPHAILR	L					Spectrum19699 scans: 22302,
2	gi|6671509|ref|NP_031419.1|	actin, cytoplasmic 1 [Mus musculus]	19865	41710	648	633	23	23	33446	1	0	0	1592.32	3182.62	2	3182.61	0.0085	0	39.64	0.0018	R	TTGIVMDSGDGVTHTVPIYEGYALPHAILR	L					Spectrum19680 scans: 22282,
2	gi|6671509|ref|NP_031419.1|	actin, cytoplasmic 1 [Mus musculus]	19865	41710	648	633	23	23	33508	1	0	0	1067.21	3198.6	3	3198.6	-0.0009	0	92.81	1.1e-08	R	TTGIVMDSGDGVTHTVPIYEGYALPHAILR	L	Oxidation (M)	0.000003000000000000000000000000.0			Spectrum18676 scans: 21226,
2	gi|6671509|ref|NP_031419.1|	actin, cytoplasmic 1 [Mus musculus]	19865	41710	648	633	23	23	33509	1	0	0	1067.21	3198.6	3	3198.6	-0.0005	0	82.9	1.2e-07	R	TTGIVMDSGDGVTHTVPIYEGYALPHAILR	L	Oxidation (M)	0.000003000000000000000000000000.0			Spectrum18719 scans: 21271,
2	gi|6671509|ref|NP_031419.1|	actin, cytoplasmic 1 [Mus musculus]	19865	41710	648	633	23	23	33510	1	0	0	1067.21	3198.6	3	3198.6	-0.0005	0	79.74	2.4e-07	R	TTGIVMDSGDGVTHTVPIYEGYALPHAILR	L	Oxidation (M)	0.000003000000000000000000000000.0			Spectrum18616 scans: 21163,
2	gi|6671509|ref|NP_031419.1|	actin, cytoplasmic 1 [Mus musculus]	19865	41710	648	633	23	23	33511	1	0	0	1067.21	3198.6	3	3198.6	0.0002	0	31.47	0.016	R	TTGIVMDSGDGVTHTVPIYEGYALPHAILR	L	Oxidation (M)	0.000003000000000000000000000000.0			Spectrum18558 scans: 21102,
2	gi|6671509|ref|NP_031419.1|	actin, cytoplasmic 1 [Mus musculus]	19865	41710	648	633	23	23	33512	1	0	0	1067.21	3198.6	3	3198.6	0.0006	0	79.84	2.3e-07	R	TTGIVMDSGDGVTHTVPIYEGYALPHAILR	L	Oxidation (M)	0.000003000000000000000000000000.0			Spectrum18577 scans: 21122,
2	gi|6671509|ref|NP_031419.1|	actin, cytoplasmic 1 [Mus musculus]	19865	41710	648	633	23	23	33513	1	0	0	1067.21	3198.6	3	3198.6	0.0024	0	31.42	0.016	R	TTGIVMDSGDGVTHTVPIYEGYALPHAILR	L	Oxidation (M)	0.000003000000000000000000000000.0			Spectrum18833 scans: 21390,
2	gi|6671509|ref|NP_031419.1|	actin, cytoplasmic 1 [Mus musculus]	19865	41710	648	633	23	23	33674	1	0	0	1085.21	3252.6	3	3252.6	0.0001	0	63.82	1.1e-05	K	MTQIMFETFNTPAMYVAIQAVLSLYASGR	T					Spectrum34203 scans: 38043,
2	gi|6671509|ref|NP_031419.1|	actin, cytoplasmic 1 [Mus musculus]	19865	41710	648	633	23	23	34838	1	1	1	1301.3	3900.89	3	3900.89	-0.0012	2	45.38	0.00086	M	DDDIAALVVDNGSGMCKAGFAGDDAPRAVFPSIVGRPR	H	Acetyl (Protein N-term)	1.00000000000000000000000000000000000000.0			Spectrum23505 scans: 26320,
2	gi|6671509|ref|NP_031419.1|	actin, cytoplasmic 1 [Mus musculus]	19865	41710	648	633	23	23	34839	1	1	1	1301.3	3900.89	3	3900.89	0.0035	2	49.77	0.00027	M	DDDIAALVVDNGSGMCKAGFAGDDAPRAVFPSIVGRPR	H	Acetyl (Protein N-term)	1.00000000000000000000000000000000000000.0			Spectrum23558 scans: 26375,
3	gi|14192922|ref|NP_033738.1|	actin, alpha cardiac muscle 1 [Mus musculus]	9920	41992	363	351	19	19	395	1	0	0	398.239	794.464	2	794.465	-0.0013	0	25.55	0.015	K	IIAPPER	K					Spectrum4979 scans: 6527,
3	gi|14192922|ref|NP_033738.1|	actin, alpha cardiac muscle 1 [Mus musculus]	9920	41992	363	351	19	19	453	1	0	0	398.24	794.465	2	794.465	0.0002	0	25.92	0.011	K	IIAPPER	K					Spectrum4717 scans: 6245,
3	gi|14192922|ref|NP_033738.1|	actin, alpha cardiac muscle 1 [Mus musculus]	9920	41992	363	351	19	19	454	1	0	0	398.24	794.465	2	794.465	0.0002	0	28.01	0.007	K	IIAPPER	K					Spectrum5731 scans: 7347,
3	gi|14192922|ref|NP_033738.1|	actin, alpha cardiac muscle 1 [Mus musculus]	9920	41992	363	351	19	19	498	1	0	0	400.77	799.526	2	799.528	-0.0016	1	26.03	0.016	K	RGILTLK	Y					Spectrum9372 scans: 11320,
3	gi|14192922|ref|NP_033738.1|	actin, alpha cardiac muscle 1 [Mus musculus]	9920	41992	363	351	19	19	3037	1	0	0	488.727	975.44	2	975.441	-0.0013	0	72.75	2.4e-07	K	AGFAGDDAPR	A					Spectrum6494 scans: 8188,
3	gi|14192922|ref|NP_033738.1|	actin, alpha cardiac muscle 1 [Mus musculus]	9920	41992	363	351	19	19	3038	1	0	0	488.727	975.44	2	975.441	-0.0012	0	72.45	5.2e-07	K	AGFAGDDAPR	A					Spectrum4078 scans: 5569,
3	gi|14192922|ref|NP_033738.1|	actin, alpha cardiac muscle 1 [Mus musculus]	9920	41992	363	351	19	19	3039	1	0	0	488.727	975.44	2	975.441	-0.0012	0	73.06	4.5e-07	K	AGFAGDDAPR	A					Spectrum5830 scans: 7454,
3	gi|14192922|ref|NP_033738.1|	actin, alpha cardiac muscle 1 [Mus musculus]	9920	41992	363	351	19	19	3040	1	0	0	488.727	975.44	2	975.441	-0.0012	0	76.09	2.2e-07	K	AGFAGDDAPR	A					Spectrum5799 scans: 7421,
3	gi|14192922|ref|NP_033738.1|	actin, alpha cardiac muscle 1 [Mus musculus]	9920	41992	363	351	19	19	3041	1	0	0	488.727	975.44	2	975.441	-0.001	0	57.39	1.5e-05	K	AGFAGDDAPR	A					Spectrum28377 scans: 31507,
3	gi|14192922|ref|NP_033738.1|	actin, alpha cardiac muscle 1 [Mus musculus]	9920	41992	363	351	19	19	3043	1	0	0	488.727	975.44	2	975.441	-0.0009	0	45.17	0.00023	K	AGFAGDDAPR	A					Spectrum29096 scans: 32276,
3	gi|14192922|ref|NP_033738.1|	actin, alpha cardiac muscle 1 [Mus musculus]	9920	41992	363	351	19	19	3045	1	0	0	488.727	975.44	2	975.441	-0.0008	0	48.34	0.00011	K	AGFAGDDAPR	A					Spectrum30043 scans: 33312,
3	gi|14192922|ref|NP_033738.1|	actin, alpha cardiac muscle 1 [Mus musculus]	9920	41992	363	351	19	19	3050	1	0	0	488.727	975.44	2	975.441	-0.0007	0	70.11	7.4e-07	K	AGFAGDDAPR	A					Spectrum6342 scans: 8010,
3	gi|14192922|ref|NP_033738.1|	actin, alpha cardiac muscle 1 [Mus musculus]	9920	41992	363	351	19	19	3051	1	0	0	488.727	975.44	2	975.441	-0.0007	0	75.52	2.1e-07	K	AGFAGDDAPR	A					Spectrum4386 scans: 5895,
3	gi|14192922|ref|NP_033738.1|	actin, alpha cardiac muscle 1 [Mus musculus]	9920	41992	363	351	19	19	3052	1	0	0	488.727	975.44	2	975.441	-0.0007	0	68.45	1.1e-06	K	AGFAGDDAPR	A					Spectrum5216 scans: 6783,
3	gi|14192922|ref|NP_033738.1|	actin, alpha cardiac muscle 1 [Mus musculus]	9920	41992	363	351	19	19	3053	1	0	0	488.727	975.44	2	975.441	-0.0007	0	37.2	0.0014	K	AGFAGDDAPR	A					Spectrum29305 scans: 32502,
3	gi|14192922|ref|NP_033738.1|	actin, alpha cardiac muscle 1 [Mus musculus]	9920	41992	363	351	19	19	3054	1	0	0	488.727	975.44	2	975.441	-0.0007	0	50.85	6.2e-05	K	AGFAGDDAPR	A					Spectrum28869 scans: 32031,
3	gi|14192922|ref|NP_033738.1|	actin, alpha cardiac muscle 1 [Mus musculus]	9920	41992	363	351	19	19	3057	1	0	0	488.728	975.44	2	975.441	-0.0006	0	47.19	0.00015	K	AGFAGDDAPR	A					Spectrum28576 scans: 31717,
3	gi|14192922|ref|NP_033738.1|	actin, alpha cardiac muscle 1 [Mus musculus]	9920	41992	363	351	19	19	3087	1	0	0	488.728	975.441	2	975.441	-0.0002	0	65.77	1.9e-06	K	AGFAGDDAPR	A					Spectrum35476 scans: 39851,
3	gi|14192922|ref|NP_033738.1|	actin, alpha cardiac muscle 1 [Mus musculus]	9920	41992	363	351	19	19	3088	1	0	0	488.728	975.441	2	975.441	-0.0002	0	78.05	1.2e-07	K	AGFAGDDAPR	A					Spectrum5868 scans: 7494,
3	gi|14192922|ref|NP_033738.1|	actin, alpha cardiac muscle 1 [Mus musculus]	9920	41992	363	351	19	19	3092	1	0	0	488.728	975.441	2	975.441	-0.0001	0	66.55	1.6e-06	K	AGFAGDDAPR	A					Spectrum6132 scans: 7776,
3	gi|14192922|ref|NP_033738.1|	actin, alpha cardiac muscle 1 [Mus musculus]	9920	41992	363	351	19	19	3101	1	0	0	488.728	975.441	2	975.441	0.0001	0	83.33	3.4e-08	K	AGFAGDDAPR	A					Spectrum3783 scans: 5256,
3	gi|14192922|ref|NP_033738.1|	actin, alpha cardiac muscle 1 [Mus musculus]	9920	41992	363	351	19	19	3105	1	0	0	488.728	975.441	2	975.441	0.0001	0	70.17	7.1e-07	K	AGFAGDDAPR	A					Spectrum4996 scans: 6546,
3	gi|14192922|ref|NP_033738.1|	actin, alpha cardiac muscle 1 [Mus musculus]	9920	41992	363	351	19	19	3107	1	0	0	488.728	975.441	2	975.441	0.0002	0	25.97	0.019	K	AGFAGDDAPR	A					Spectrum30290 scans: 33581,
3	gi|14192922|ref|NP_033738.1|	actin, alpha cardiac muscle 1 [Mus musculus]	9920	41992	363	351	19	19	3111	1	0	0	488.728	975.441	2	975.441	0.0004	0	58.36	1.2e-05	K	AGFAGDDAPR	A					Spectrum29792 scans: 33041,
3	gi|14192922|ref|NP_033738.1|	actin, alpha cardiac muscle 1 [Mus musculus]	9920	41992	363	351	19	19	3112	1	0	0	488.728	975.441	2	975.441	0.0004	0	68.8	1.5e-06	K	AGFAGDDAPR	A					Spectrum5742 scans: 7359,
3	gi|14192922|ref|NP_033738.1|	actin, alpha cardiac muscle 1 [Mus musculus]	9920	41992	363	351	19	19	3113	1	0	0	488.728	975.442	2	975.441	0.0005	0	62.27	6.6e-06	K	AGFAGDDAPR	A					Spectrum5410 scans: 6999,
3	gi|14192922|ref|NP_033738.1|	actin, alpha cardiac muscle 1 [Mus musculus]	9920	41992	363	351	19	19	3118	1	0	0	488.728	975.442	2	975.441	0.0009	0	70.57	9.7e-07	K	AGFAGDDAPR	A					Spectrum5451 scans: 7043,
3	gi|14192922|ref|NP_033738.1|	actin, alpha cardiac muscle 1 [Mus musculus]	9920	41992	363	351	19	19	3120	1	0	0	488.728	975.442	2	975.441	0.0009	0	67.56	1.9e-06	K	AGFAGDDAPR	A					Spectrum5610 scans: 7218,
3	gi|14192922|ref|NP_033738.1|	actin, alpha cardiac muscle 1 [Mus musculus]	9920	41992	363	351	19	19	3491	1	0	0	499.747	997.479	2	997.479	-0.0004	0	42.41	0.00036	R	DLTDYLMK	I					Spectrum17908 scans: 20415,
3	gi|14192922|ref|NP_033738.1|	actin, alpha cardiac muscle 1 [Mus musculus]	9920	41992	363	351	19	19	3511	1	0	0	499.747	997.479	2	997.479	-0.0002	0	41.95	0.0004	R	DLTDYLMK	I					Spectrum18756 scans: 21310,
3	gi|14192922|ref|NP_033738.1|	actin, alpha cardiac muscle 1 [Mus musculus]	9920	41992	363	351	19	19	3518	1	0	0	499.747	997.479	2	997.479	-0.0002	0	44.95	0.00021	R	DLTDYLMK	I					Spectrum18182 scans: 20706,
3	gi|14192922|ref|NP_033738.1|	actin, alpha cardiac muscle 1 [Mus musculus]	9920	41992	363	351	19	19	3520	1	0	0	499.747	997.479	2	997.479	-0.0002	0	42.78	0.00034	R	DLTDYLMK	I					Spectrum18458 scans: 20997,
3	gi|14192922|ref|NP_033738.1|	actin, alpha cardiac muscle 1 [Mus musculus]	9920	41992	363	351	19	19	3526	1	0	0	499.747	997.479	2	997.479	-0.0001	0	45.5	0.00018	R	DLTDYLMK	I					Spectrum35123 scans: 39454,
3	gi|14192922|ref|NP_033738.1|	actin, alpha cardiac muscle 1 [Mus musculus]	9920	41992	363	351	19	19	3585	1	0	0	499.747	997.479	2	997.479	0.0002	0	42.56	0.00035	R	DLTDYLMK	I					Spectrum35290 scans: 39640,
3	gi|14192922|ref|NP_033738.1|	actin, alpha cardiac muscle 1 [Mus musculus]	9920	41992	363	351	19	19	3789	1	0	0	507.743	1013.47	2	1013.47	-0.0016	0	34.35	0.0041	R	DLTDYLMK	I	Oxidation (M)	0.00000030.0			Spectrum12287 scans: 14461,
3	gi|14192922|ref|NP_033738.1|	actin, alpha cardiac muscle 1 [Mus musculus]	9920	41992	363	351	19	19	3798	1	0	0	507.744	1013.47	2	1013.47	-0.0004	0	39.27	0.00086	R	DLTDYLMK	I	Oxidation (M)	0.00000030.0			Spectrum35136 scans: 39469,
3	gi|14192922|ref|NP_033738.1|	actin, alpha cardiac muscle 1 [Mus musculus]	9920	41992	363	351	19	19	3800	1	0	0	507.744	1013.47	2	1013.47	-0.0003	0	40.76	0.0006	R	DLTDYLMK	I	Oxidation (M)	0.00000030.0			Spectrum12255 scans: 14427,
3	gi|14192922|ref|NP_033738.1|	actin, alpha cardiac muscle 1 [Mus musculus]	9920	41992	363	351	19	19	5629	1	1	0	565.777	1129.54	2	1129.54	-0.0016	0	41.92	0.001	R	GYSFVTTAER	E					Spectrum9303 scans: 11247,
3	gi|14192922|ref|NP_033738.1|	actin, alpha cardiac muscle 1 [Mus musculus]	9920	41992	363	351	19	19	6340	1	0	0	581.312	1160.61	2	1160.61	-0.0026	0	53.89	6.2e-05	K	EITALAPSTMK	I					Spectrum9540 scans: 11499,
3	gi|14192922|ref|NP_033738.1|	actin, alpha cardiac muscle 1 [Mus musculus]	9920	41992	363	351	19	19	6341	1	0	0	581.312	1160.61	2	1160.61	-0.0025	0	51.78	8.8e-05	K	EITALAPSTMK	I					Spectrum9255 scans: 11197,
3	gi|14192922|ref|NP_033738.1|	actin, alpha cardiac muscle 1 [Mus musculus]	9920	41992	363	351	19	19	6346	1	0	0	581.312	1160.61	2	1160.61	-0.0014	0	49.26	0.00018	K	EITALAPSTMK	I					Spectrum10095 scans: 12101,
3	gi|14192922|ref|NP_033738.1|	actin, alpha cardiac muscle 1 [Mus musculus]	9920	41992	363	351	19	19	6355	1	0	0	581.312	1160.61	2	1160.61	-0.001	0	49.04	0.00019	K	EITALAPSTMK	I					Spectrum10016 scans: 12015,
3	gi|14192922|ref|NP_033738.1|	actin, alpha cardiac muscle 1 [Mus musculus]	9920	41992	363	351	19	19	6356	1	0	0	581.312	1160.61	2	1160.61	-0.001	0	33.55	0.0066	K	EITALAPSTMK	I					Spectrum10327 scans: 12350,
3	gi|14192922|ref|NP_033738.1|	actin, alpha cardiac muscle 1 [Mus musculus]	9920	41992	363	351	19	19	6364	1	0	0	581.312	1160.61	2	1160.61	-0.0009	0	53.85	5e-05	K	EITALAPSTMK	I					Spectrum9782 scans: 11763,
3	gi|14192922|ref|NP_033738.1|	actin, alpha cardiac muscle 1 [Mus musculus]	9920	41992	363	351	19	19	6367	1	0	0	581.312	1160.61	2	1160.61	-0.0009	0	29.35	0.014	K	EITALAPSTMK	I					Spectrum28487 scans: 31624,
3	gi|14192922|ref|NP_033738.1|	actin, alpha cardiac muscle 1 [Mus musculus]	9920	41992	363	351	19	19	6374	1	0	0	581.312	1160.61	2	1160.61	-0.0008	0	49.28	0.00014	K	EITALAPSTMK	I					Spectrum35430 scans: 39794,
3	gi|14192922|ref|NP_033738.1|	actin, alpha cardiac muscle 1 [Mus musculus]	9920	41992	363	351	19	19	6385	1	0	0	581.312	1160.61	2	1160.61	-0.0006	0	49.22	0.00015	K	EITALAPSTMK	I					Spectrum10663 scans: 12716,
3	gi|14192922|ref|NP_033738.1|	actin, alpha cardiac muscle 1 [Mus musculus]	9920	41992	363	351	19	19	6386	1	0	0	581.312	1160.61	2	1160.61	-0.0006	0	42.13	0.00075	K	EITALAPSTMK	I					Spectrum10713 scans: 12769,
3	gi|14192922|ref|NP_033738.1|	actin, alpha cardiac muscle 1 [Mus musculus]	9920	41992	363	351	19	19	6387	1	0	0	581.312	1160.61	2	1160.61	-0.0006	0	43.04	0.00061	K	EITALAPSTMK	I					Spectrum27436 scans: 30481,
3	gi|14192922|ref|NP_033738.1|	actin, alpha cardiac muscle 1 [Mus musculus]	9920	41992	363	351	19	19	6404	1	0	0	581.313	1160.61	2	1160.61	-0.0005	0	30.59	0.011	K	EITALAPSTMK	I					Spectrum28586 scans: 31728,
3	gi|14192922|ref|NP_033738.1|	actin, alpha cardiac muscle 1 [Mus musculus]	9920	41992	363	351	19	19	6406	1	0	0	581.313	1160.61	2	1160.61	-0.0005	0	49.42	0.00014	K	EITALAPSTMK	I					Spectrum11030 scans: 13117,
3	gi|14192922|ref|NP_033738.1|	actin, alpha cardiac muscle 1 [Mus musculus]	9920	41992	363	351	19	19	6434	1	0	0	581.313	1160.61	2	1160.61	-0.0004	0	34.43	0.0044	K	EITALAPSTMK	I					Spectrum10813 scans: 12876,
3	gi|14192922|ref|NP_033738.1|	actin, alpha cardiac muscle 1 [Mus musculus]	9920	41992	363	351	19	19	6435	1	0	0	581.313	1160.61	2	1160.61	-0.0004	0	51.65	8.4e-05	K	EITALAPSTMK	I					Spectrum9895 scans: 11885,
3	gi|14192922|ref|NP_033738.1|	actin, alpha cardiac muscle 1 [Mus musculus]	9920	41992	363	351	19	19	6437	1	0	0	581.313	1160.61	2	1160.61	-0.0004	0	41.26	0.00092	K	EITALAPSTMK	I					Spectrum27207 scans: 30231,
3	gi|14192922|ref|NP_033738.1|	actin, alpha cardiac muscle 1 [Mus musculus]	9920	41992	363	351	19	19	6438	1	0	0	581.313	1160.61	2	1160.61	-0.0004	0	35.05	0.0038	K	EITALAPSTMK	I					Spectrum27977 scans: 31067,
3	gi|14192922|ref|NP_033738.1|	actin, alpha cardiac muscle 1 [Mus musculus]	9920	41992	363	351	19	19	6473	1	0	0	581.313	1160.61	2	1160.61	-0.0003	0	46.95	0.00025	K	EITALAPSTMK	I					Spectrum32852 scans: 36508,
3	gi|14192922|ref|NP_033738.1|	actin, alpha cardiac muscle 1 [Mus musculus]	9920	41992	363	351	19	19	6474	1	0	0	581.313	1160.61	2	1160.61	-0.0003	0	42.4	0.0007	K	EITALAPSTMK	I					Spectrum10780 scans: 12840,
3	gi|14192922|ref|NP_033738.1|	actin, alpha cardiac muscle 1 [Mus musculus]	9920	41992	363	351	19	19	6475	1	0	0	581.313	1160.61	2	1160.61	-0.0003	0	32.99	0.0062	K	EITALAPSTMK	I					Spectrum27706 scans: 30771,
3	gi|14192922|ref|NP_033738.1|	actin, alpha cardiac muscle 1 [Mus musculus]	9920	41992	363	351	19	19	6476	1	0	0	581.313	1160.61	2	1160.61	-0.0003	0	41.94	0.00078	K	EITALAPSTMK	I					Spectrum28735 scans: 31888,
3	gi|14192922|ref|NP_033738.1|	actin, alpha cardiac muscle 1 [Mus musculus]	9920	41992	363	351	19	19	6477	1	0	0	581.313	1160.61	2	1160.61	-0.0003	0	31.85	0.008	K	EITALAPSTMK	I					Spectrum27911 scans: 30994,
3	gi|14192922|ref|NP_033738.1|	actin, alpha cardiac muscle 1 [Mus musculus]	9920	41992	363	351	19	19	6494	1	0	0	581.313	1160.61	2	1160.61	-0.0002	0	45.42	0.00035	K	EITALAPSTMK	I					Spectrum10417 scans: 12447,
3	gi|14192922|ref|NP_033738.1|	actin, alpha cardiac muscle 1 [Mus musculus]	9920	41992	363	351	19	19	6495	1	0	0	581.313	1160.61	2	1160.61	-0.0002	0	32.57	0.0068	K	EITALAPSTMK	I					Spectrum27771 scans: 30840,
3	gi|14192922|ref|NP_033738.1|	actin, alpha cardiac muscle 1 [Mus musculus]	9920	41992	363	351	19	19	6516	1	0	0	581.313	1160.61	2	1160.61	0	0	29.52	0.014	K	EITALAPSTMK	I					Spectrum28405 scans: 31538,
3	gi|14192922|ref|NP_033738.1|	actin, alpha cardiac muscle 1 [Mus musculus]	9920	41992	363	351	19	19	6530	1	0	0	581.313	1160.61	2	1160.61	0.0001	0	31.47	0.0087	K	EITALAPSTMK	I					Spectrum27739 scans: 30806,
3	gi|14192922|ref|NP_033738.1|	actin, alpha cardiac muscle 1 [Mus musculus]	9920	41992	363	351	19	19	6531	1	0	0	581.313	1160.61	2	1160.61	0.0001	0	32.24	0.0073	K	EITALAPSTMK	I					Spectrum28261 scans: 31380,
3	gi|14192922|ref|NP_033738.1|	actin, alpha cardiac muscle 1 [Mus musculus]	9920	41992	363	351	19	19	6536	1	0	0	581.313	1160.61	2	1160.61	0.0002	0	33.56	0.0051	K	EITALAPSTMK	I					Spectrum11248 scans: 13358,
3	gi|14192922|ref|NP_033738.1|	actin, alpha cardiac muscle 1 [Mus musculus]	9920	41992	363	351	19	19	6543	1	0	0	581.313	1160.61	2	1160.61	0.0002	0	26.48	0.026	K	EITALAPSTMK	I					Spectrum16420 scans: 18848,
3	gi|14192922|ref|NP_033738.1|	actin, alpha cardiac muscle 1 [Mus musculus]	9920	41992	363	351	19	19	6544	1	0	0	581.313	1160.61	2	1160.61	0.0002	0	31.6	0.008	K	EITALAPSTMK	I					Spectrum16793 scans: 19240,
3	gi|14192922|ref|NP_033738.1|	actin, alpha cardiac muscle 1 [Mus musculus]	9920	41992	363	351	19	19	6545	1	0	0	581.313	1160.61	2	1160.61	0.0002	0	28.58	0.016	K	EITALAPSTMK	I					Spectrum27042 scans: 30053,
3	gi|14192922|ref|NP_033738.1|	actin, alpha cardiac muscle 1 [Mus musculus]	9920	41992	363	351	19	19	6777	1	0	0	586.288	1170.56	2	1170.56	-0.0013	0	70.05	1.1e-06	R	HQGVMVGMGQK	D					Spectrum5344 scans: 6927,
3	gi|14192922|ref|NP_033738.1|	actin, alpha cardiac muscle 1 [Mus musculus]	9920	41992	363	351	19	19	6778	1	0	0	586.288	1170.56	2	1170.56	-0.0013	0	25.36	0.031	R	HQGVMVGMGQK	D					Spectrum31429 scans: 34831,
3	gi|14192922|ref|NP_033738.1|	actin, alpha cardiac muscle 1 [Mus musculus]	9920	41992	363	351	19	19	6779	1	0	0	586.289	1170.56	2	1170.56	-0.0009	0	68.3	1.4e-06	R	HQGVMVGMGQK	D					Spectrum5113 scans: 6672,
3	gi|14192922|ref|NP_033738.1|	actin, alpha cardiac muscle 1 [Mus musculus]	9920	41992	363	351	19	19	6782	1	0	0	586.289	1170.56	2	1170.56	-0.0008	0	57.16	1.9e-05	R	HQGVMVGMGQK	D					Spectrum6744 scans: 8472,
3	gi|14192922|ref|NP_033738.1|	actin, alpha cardiac muscle 1 [Mus musculus]	9920	41992	363	351	19	19	6785	1	0	0	391.195	1170.56	3	1170.56	-0.0004	0	45.2	0.0003	R	HQGVMVGMGQK	D					Spectrum6248 scans: 7905,
3	gi|14192922|ref|NP_033738.1|	actin, alpha cardiac muscle 1 [Mus musculus]	9920	41992	363	351	19	19	6786	1	0	0	586.289	1170.56	2	1170.56	-0.0003	0	47.94	0.00019	R	HQGVMVGMGQK	D					Spectrum7196 scans: 8965,
3	gi|14192922|ref|NP_033738.1|	actin, alpha cardiac muscle 1 [Mus musculus]	9920	41992	363	351	19	19	6787	1	0	0	586.289	1170.56	2	1170.56	-0.0003	0	63.21	5.7e-06	R	HQGVMVGMGQK	D					Spectrum6506 scans: 8203,
3	gi|14192922|ref|NP_033738.1|	actin, alpha cardiac muscle 1 [Mus musculus]	9920	41992	363	351	19	19	6788	1	0	0	586.289	1170.56	2	1170.56	-0.0003	0	55.44	3.4e-05	R	HQGVMVGMGQK	D					Spectrum5867 scans: 7493,
3	gi|14192922|ref|NP_033738.1|	actin, alpha cardiac muscle 1 [Mus musculus]	9920	41992	363	351	19	19	6790	1	0	0	586.289	1170.56	2	1170.56	-0.0001	0	59.62	1.3e-05	R	HQGVMVGMGQK	D					Spectrum6149 scans: 7796,
3	gi|14192922|ref|NP_033738.1|	actin, alpha cardiac muscle 1 [Mus musculus]	9920	41992	363	351	19	19	6792	1	0	0	586.289	1170.56	2	1170.56	0	0	65	3.8e-06	R	HQGVMVGMGQK	D					Spectrum6366 scans: 8037,
3	gi|14192922|ref|NP_033738.1|	actin, alpha cardiac muscle 1 [Mus musculus]	9920	41992	363	351	19	19	6796	1	0	0	391.195	1170.56	3	1170.56	0.0002	0	52.39	6.3e-05	R	HQGVMVGMGQK	D					Spectrum4986 scans: 6535,
3	gi|14192922|ref|NP_033738.1|	actin, alpha cardiac muscle 1 [Mus musculus]	9920	41992	363	351	19	19	6797	1	0	0	391.195	1170.56	3	1170.56	0.0003	0	51.81	7.5e-05	R	HQGVMVGMGQK	D					Spectrum5866 scans: 7492,
3	gi|14192922|ref|NP_033738.1|	actin, alpha cardiac muscle 1 [Mus musculus]	9920	41992	363	351	19	19	6799	1	0	0	586.289	1170.56	2	1170.56	0.0004	0	62.78	6e-06	R	HQGVMVGMGQK	D					Spectrum5584 scans: 7190,
3	gi|14192922|ref|NP_033738.1|	actin, alpha cardiac muscle 1 [Mus musculus]	9920	41992	363	351	19	19	6802	1	0	0	391.195	1170.56	3	1170.56	0.0005	0	45.8	0.00029	R	HQGVMVGMGQK	D					Spectrum5100 scans: 6658,
3	gi|14192922|ref|NP_033738.1|	actin, alpha cardiac muscle 1 [Mus musculus]	9920	41992	363	351	19	19	6803	1	0	0	391.195	1170.56	3	1170.56	0.0005	0	50.35	0.0001	R	HQGVMVGMGQK	D					Spectrum6151 scans: 7798,
3	gi|14192922|ref|NP_033738.1|	actin, alpha cardiac muscle 1 [Mus musculus]	9920	41992	363	351	19	19	6805	1	0	0	586.289	1170.56	2	1170.56	0.0005	0	63.44	5e-06	R	HQGVMVGMGQK	D					Spectrum4860 scans: 6397,
3	gi|14192922|ref|NP_033738.1|	actin, alpha cardiac muscle 1 [Mus musculus]	9920	41992	363	351	19	19	6806	1	0	0	391.195	1170.56	3	1170.56	0.0006	0	45.14	0.00034	R	HQGVMVGMGQK	D					Spectrum5004 scans: 6555,
3	gi|14192922|ref|NP_033738.1|	actin, alpha cardiac muscle 1 [Mus musculus]	9920	41992	363	351	19	19	6807	1	0	0	391.195	1170.56	3	1170.56	0.0006	0	40.51	0.00099	R	HQGVMVGMGQK	D					Spectrum5273 scans: 6845,
3	gi|14192922|ref|NP_033738.1|	actin, alpha cardiac muscle 1 [Mus musculus]	9920	41992	363	351	19	19	6808	1	0	0	391.195	1170.56	3	1170.56	0.0006	0	30.93	0.009	R	HQGVMVGMGQK	D					Spectrum5575 scans: 7180,
3	gi|14192922|ref|NP_033738.1|	actin, alpha cardiac muscle 1 [Mus musculus]	9920	41992	363	351	19	19	6810	1	0	0	391.195	1170.56	3	1170.56	0.0007	0	40.23	0.0011	R	HQGVMVGMGQK	D					Spectrum6208 scans: 7861,
3	gi|14192922|ref|NP_033738.1|	actin, alpha cardiac muscle 1 [Mus musculus]	9920	41992	363	351	19	19	6811	1	0	0	391.195	1170.56	3	1170.56	0.0008	0	44.42	0.0004	R	HQGVMVGMGQK	D					Spectrum5041 scans: 6595,
3	gi|14192922|ref|NP_033738.1|	actin, alpha cardiac muscle 1 [Mus musculus]	9920	41992	363	351	19	19	6813	1	0	0	391.196	1170.56	3	1170.56	0.0011	0	44.99	0.00036	R	HQGVMVGMGQK	D					Spectrum4769 scans: 6300,
3	gi|14192922|ref|NP_033738.1|	actin, alpha cardiac muscle 1 [Mus musculus]	9920	41992	363	351	19	19	6814	1	0	0	391.196	1170.56	3	1170.56	0.0011	0	49.31	0.00013	R	HQGVMVGMGQK	D					Spectrum4904 scans: 6444,
3	gi|14192922|ref|NP_033738.1|	actin, alpha cardiac muscle 1 [Mus musculus]	9920	41992	363	351	19	19	6815	1	0	0	391.196	1170.56	3	1170.56	0.0011	0	50.85	9.3e-05	R	HQGVMVGMGQK	D					Spectrum4837 scans: 6372,
3	gi|14192922|ref|NP_033738.1|	actin, alpha cardiac muscle 1 [Mus musculus]	9920	41992	363	351	19	19	6816	1	0	0	391.196	1170.57	3	1170.56	0.0012	0	50.61	0.00011	R	HQGVMVGMGQK	D					Spectrum4875 scans: 6413,
3	gi|14192922|ref|NP_033738.1|	actin, alpha cardiac muscle 1 [Mus musculus]	9920	41992	363	351	19	19	6817	1	0	0	391.196	1170.57	3	1170.56	0.0015	0	44.3	0.00057	R	HQGVMVGMGQK	D					Spectrum4682 scans: 6208,
3	gi|14192922|ref|NP_033738.1|	actin, alpha cardiac muscle 1 [Mus musculus]	9920	41992	363	351	19	19	6818	1	0	0	391.196	1170.57	3	1170.56	0.0015	0	52.37	8.8e-05	R	HQGVMVGMGQK	D					Spectrum4643 scans: 6167,
3	gi|14192922|ref|NP_033738.1|	actin, alpha cardiac muscle 1 [Mus musculus]	9920	41992	363	351	19	19	6819	1	0	0	391.196	1170.57	3	1170.56	0.0016	0	45.69	0.00041	R	HQGVMVGMGQK	D					Spectrum4737 scans: 6266,
3	gi|14192922|ref|NP_033738.1|	actin, alpha cardiac muscle 1 [Mus musculus]	9920	41992	363	351	19	19	6820	1	0	0	391.196	1170.57	3	1170.56	0.0017	0	54.04	6e-05	R	HQGVMVGMGQK	D					Spectrum4801 scans: 6334,
3	gi|14192922|ref|NP_033738.1|	actin, alpha cardiac muscle 1 [Mus musculus]	9920	41992	363	351	19	19	6821	1	0	0	391.196	1170.57	3	1170.56	0.0018	0	40.76	0.0012	R	HQGVMVGMGQK	D					Spectrum5598 scans: 7205,
3	gi|14192922|ref|NP_033738.1|	actin, alpha cardiac muscle 1 [Mus musculus]	9920	41992	363	351	19	19	6822	1	0	0	391.196	1170.57	3	1170.56	0.002	0	42.22	0.00084	R	HQGVMVGMGQK	D					Spectrum4603 scans: 6125,
3	gi|14192922|ref|NP_033738.1|	actin, alpha cardiac muscle 1 [Mus musculus]	9920	41992	363	351	19	19	6943	1	0	0	589.31	1176.61	2	1176.61	-0.0001	0	50.94	8e-05	K	EITALAPSTMK	I	Oxidation (M)	0.00000000030.0			Spectrum35253 scans: 39600,
3	gi|14192922|ref|NP_033738.1|	actin, alpha cardiac muscle 1 [Mus musculus]	9920	41992	363	351	19	19	7101	1	0	0	594.286	1186.56	2	1186.56	-0.0021	0	25.14	0.029	R	HQGVMVGMGQK	D	Oxidation (M)	0.00000003000.0			Spectrum3674 scans: 5140,
3	gi|14192922|ref|NP_033738.1|	actin, alpha cardiac muscle 1 [Mus musculus]	9920	41992	363	351	19	19	7102	1	0	0	594.286	1186.56	2	1186.56	-0.0018	0	25.39	0.03	R	HQGVMVGMGQK	D	Oxidation (M)	0.00000003000.0			Spectrum6519 scans: 8217,
3	gi|14192922|ref|NP_033738.1|	actin, alpha cardiac muscle 1 [Mus musculus]	9920	41992	363	351	19	19	7107	1	0	0	594.286	1186.56	2	1186.56	-0.0012	0	41.62	0.00073	R	HQGVMVGMGQK	D	Oxidation (M)	0.00000003000.0			Spectrum3432 scans: 4884,
3	gi|14192922|ref|NP_033738.1|	actin, alpha cardiac muscle 1 [Mus musculus]	9920	41992	363	351	19	19	7108	1	0	0	594.286	1186.56	2	1186.56	-0.0012	0	33.27	0.005	R	HQGVMVGMGQK	D	Oxidation (M)	0.00000003000.0			Spectrum5115 scans: 6674,
3	gi|14192922|ref|NP_033738.1|	actin, alpha cardiac muscle 1 [Mus musculus]	9920	41992	363	351	19	19	7132	1	0	0	594.286	1186.56	2	1186.56	-0.0004	0	26.56	0.032	R	HQGVMVGMGQK	D	Oxidation (M)	0.00000003000.0			Spectrum2349 scans: 3735,
3	gi|14192922|ref|NP_033738.1|	actin, alpha cardiac muscle 1 [Mus musculus]	9920	41992	363	351	19	19	7135	1	0	0	594.286	1186.56	2	1186.56	-0.0004	0	30.84	0.012	R	HQGVMVGMGQK	D	Oxidation (M)	0.00003000000.0			Spectrum4687 scans: 6213,
3	gi|14192922|ref|NP_033738.1|	actin, alpha cardiac muscle 1 [Mus musculus]	9920	41992	363	351	19	19	7140	1	0	0	594.287	1186.56	2	1186.56	0	0	36.9	0.003	R	HQGVMVGMGQK	D	Oxidation (M)	0.00000003000.0			Spectrum4788 scans: 6320,
3	gi|14192922|ref|NP_033738.1|	actin, alpha cardiac muscle 1 [Mus musculus]	9920	41992	363	351	19	19	7142	1	0	0	396.527	1186.56	3	1186.56	0.0001	0	36.82	0.003	R	HQGVMVGMGQK	D	Oxidation (M)	0.00000003000.0			Spectrum2075 scans: 3446,
3	gi|14192922|ref|NP_033738.1|	actin, alpha cardiac muscle 1 [Mus musculus]	9920	41992	363	351	19	19	7143	1	0	0	396.527	1186.56	3	1186.56	0.0001	0	41.06	0.0011	R	HQGVMVGMGQK	D	Oxidation (M)	0.00003000000.0			Spectrum2728 scans: 4140,
3	gi|14192922|ref|NP_033738.1|	actin, alpha cardiac muscle 1 [Mus musculus]	9920	41992	363	351	19	19	7146	1	0	0	594.287	1186.56	2	1186.56	0.0002	0	32.12	0.0085	R	HQGVMVGMGQK	D	Oxidation (M)	0.00003000000.0			Spectrum2706 scans: 4116,
3	gi|14192922|ref|NP_033738.1|	actin, alpha cardiac muscle 1 [Mus musculus]	9920	41992	363	351	19	19	7150	1	0	0	594.287	1186.56	2	1186.56	0.0008	0	36.92	0.0029	R	HQGVMVGMGQK	D	Oxidation (M)	0.00003000000.0			Spectrum4699 scans: 6226,
3	gi|14192922|ref|NP_033738.1|	actin, alpha cardiac muscle 1 [Mus musculus]	9920	41992	363	351	19	19	7151	1	0	0	594.287	1186.56	2	1186.56	0.001	0	35.21	0.0044	R	HQGVMVGMGQK	D	Oxidation (M)	0.00000003000.0			Spectrum4865 scans: 6402,
3	gi|14192922|ref|NP_033738.1|	actin, alpha cardiac muscle 1 [Mus musculus]	9920	41992	363	351	19	19	7153	1	0	0	594.287	1186.56	2	1186.56	0.0016	0	48.48	0.00029	R	HQGVMVGMGQK	D	Oxidation (M)	0.00003000000.0			Spectrum5411 scans: 7000,
3	gi|14192922|ref|NP_033738.1|	actin, alpha cardiac muscle 1 [Mus musculus]	9920	41992	363	351	19	19	7388	1	0	0	599.764	1197.51	2	1197.52	-0.0012	0	64.93	3.1e-06	K	DSYVGDEAQSK	R					Spectrum2130 scans: 3504,
3	gi|14192922|ref|NP_033738.1|	actin, alpha cardiac muscle 1 [Mus musculus]	9920	41992	363	351	19	19	7392	1	0	0	599.764	1197.51	2	1197.52	-0.0007	0	50.43	8.9e-05	K	DSYVGDEAQSK	R					Spectrum2732 scans: 4144,
3	gi|14192922|ref|NP_033738.1|	actin, alpha cardiac muscle 1 [Mus musculus]	9920	41992	363	351	19	19	7394	1	0	0	599.764	1197.51	2	1197.52	-0.0006	0	27.21	0.023	K	DSYVGDEAQSK	R					Spectrum1663 scans: 3009,
3	gi|14192922|ref|NP_033738.1|	actin, alpha cardiac muscle 1 [Mus musculus]	9920	41992	363	351	19	19	7395	1	0	0	599.764	1197.51	2	1197.52	-0.0006	0	79.34	1.4e-07	K	DSYVGDEAQSK	R					Spectrum2008 scans: 3375,
3	gi|14192922|ref|NP_033738.1|	actin, alpha cardiac muscle 1 [Mus musculus]	9920	41992	363	351	19	19	7397	1	0	0	599.764	1197.51	2	1197.52	-0.0004	0	61.73	8.2e-06	K	DSYVGDEAQSK	R					Spectrum2436 scans: 3827,
3	gi|14192922|ref|NP_033738.1|	actin, alpha cardiac muscle 1 [Mus musculus]	9920	41992	363	351	19	19	7401	1	0	0	599.765	1197.51	2	1197.52	-0.0003	0	25.34	0.036	K	DSYVGDEAQSK	R					Spectrum2846 scans: 4264,
3	gi|14192922|ref|NP_033738.1|	actin, alpha cardiac muscle 1 [Mus musculus]	9920	41992	363	351	19	19	7431	1	0	0	599.856	1197.7	2	1197.7	-0.0005	0	32.43	0.0056	R	AVFPSIVGRPR	H					Spectrum11539 scans: 13669,
3	gi|14192922|ref|NP_033738.1|	actin, alpha cardiac muscle 1 [Mus musculus]	9920	41992	363	351	19	19	7516	1	0	0	602.284	1202.55	2	1202.55	-0.0008	0	31.78	0.0069	R	HQGVMVGMGQK	D	2 Oxidation (M)	0.00003003000.0			Spectrum1208 scans: 2529,
3	gi|14192922|ref|NP_033738.1|	actin, alpha cardiac muscle 1 [Mus musculus]	9920	41992	363	351	19	19	7519	1	0	0	401.858	1202.55	3	1202.55	-0.0001	0	32.68	0.0061	R	HQGVMVGMGQK	D	2 Oxidation (M)	0.00003003000.0			Spectrum1206 scans: 2527,
3	gi|14192922|ref|NP_033738.1|	actin, alpha cardiac muscle 1 [Mus musculus]	9920	41992	363	351	19	19	10462	1	0	0	677.815	1353.62	2	1353.62	-0.0004	1	43.29	0.0011	K	DSYVGDEAQSKR	G					Spectrum1811 scans: 3166,
3	gi|14192922|ref|NP_033738.1|	actin, alpha cardiac muscle 1 [Mus musculus]	9920	41992	363	351	19	19	12910	1	1	0	742.343	1482.67	2	1482.67	-0.0022	0	38.72	0.0031	K	QEYDEAGPSIVHR	K	Gln->pyro-Glu (N-term Q)	2.0000000000000.0			Spectrum8179 scans: 10030,
3	gi|14192922|ref|NP_033738.1|	actin, alpha cardiac muscle 1 [Mus musculus]	9920	41992	363	351	19	19	12911	1	1	0	742.343	1482.67	2	1482.67	-0.002	0	36.27	0.0053	K	QEYDEAGPSIVHR	K	Gln->pyro-Glu (N-term Q)	2.0000000000000.0			Spectrum8202 scans: 10055,
3	gi|14192922|ref|NP_033738.1|	actin, alpha cardiac muscle 1 [Mus musculus]	9920	41992	363	351	19	19	12912	1	1	0	742.343	1482.67	2	1482.67	-0.0016	0	44.1	0.00086	K	QEYDEAGPSIVHR	K	Gln->pyro-Glu (N-term Q)	2.0000000000000.0			Spectrum7926 scans: 9757,
3	gi|14192922|ref|NP_033738.1|	actin, alpha cardiac muscle 1 [Mus musculus]	9920	41992	363	351	19	19	12913	1	1	0	742.344	1482.67	2	1482.67	-0.0013	0	39.89	0.0023	K	QEYDEAGPSIVHR	K	Gln->pyro-Glu (N-term Q)	2.0000000000000.0			Spectrum8191 scans: 10043,
3	gi|14192922|ref|NP_033738.1|	actin, alpha cardiac muscle 1 [Mus musculus]	9920	41992	363	351	19	19	13265	1	1	0	500.907	1499.7	3	1499.7	-0.0018	0	49.65	0.0002	K	QEYDEAGPSIVHR	K					Spectrum5816 scans: 7439,
3	gi|14192922|ref|NP_033738.1|	actin, alpha cardiac muscle 1 [Mus musculus]	9920	41992	363	351	19	19	13266	1	1	0	750.857	1499.7	2	1499.7	-0.0017	0	71.55	1.3e-06	K	QEYDEAGPSIVHR	K					Spectrum5761 scans: 7380,
3	gi|14192922|ref|NP_033738.1|	actin, alpha cardiac muscle 1 [Mus musculus]	9920	41992	363	351	19	19	13267	1	1	0	500.907	1499.7	3	1499.7	-0.0009	0	28.47	0.032	K	QEYDEAGPSIVHR	K					Spectrum6100 scans: 7742,
3	gi|14192922|ref|NP_033738.1|	actin, alpha cardiac muscle 1 [Mus musculus]	9920	41992	363	351	19	19	13268	1	1	0	750.857	1499.7	2	1499.7	-0.0002	0	41.27	0.0015	K	QEYDEAGPSIVHR	K					Spectrum5506 scans: 7104,
3	gi|14192922|ref|NP_033738.1|	actin, alpha cardiac muscle 1 [Mus musculus]	9920	41992	363	351	19	19	13269	1	1	0	500.907	1499.7	3	1499.7	-0.0001	0	49.65	0.00022	K	QEYDEAGPSIVHR	K					Spectrum5846 scans: 7471,
3	gi|14192922|ref|NP_033738.1|	actin, alpha cardiac muscle 1 [Mus musculus]	9920	41992	363	351	19	19	13270	1	1	0	500.908	1499.7	3	1499.7	0.0002	0	57.59	3.5e-05	K	QEYDEAGPSIVHR	K					Spectrum5624 scans: 7233,
3	gi|14192922|ref|NP_033738.1|	actin, alpha cardiac muscle 1 [Mus musculus]	9920	41992	363	351	19	19	13271	1	1	0	500.908	1499.7	3	1499.7	0.0003	0	42.42	0.0012	K	QEYDEAGPSIVHR	K					Spectrum5904 scans: 7532,
3	gi|14192922|ref|NP_033738.1|	actin, alpha cardiac muscle 1 [Mus musculus]	9920	41992	363	351	19	19	13273	1	1	0	500.908	1499.7	3	1499.7	0.0008	0	44.41	0.0008	K	QEYDEAGPSIVHR	K					Spectrum5533 scans: 7134,
3	gi|14192922|ref|NP_033738.1|	actin, alpha cardiac muscle 1 [Mus musculus]	9920	41992	363	351	19	19	13274	1	1	0	500.908	1499.7	3	1499.7	0.0011	0	36.74	0.0047	K	QEYDEAGPSIVHR	K					Spectrum5583 scans: 7189,
3	gi|14192922|ref|NP_033738.1|	actin, alpha cardiac muscle 1 [Mus musculus]	9920	41992	363	351	19	19	13512	1	0	0	758.376	1514.74	2	1514.74	-0.0045	0	45.7	0.00042	K	IWHHTFYNELR	V					Spectrum9998 scans: 11995,
3	gi|14192922|ref|NP_033738.1|	actin, alpha cardiac muscle 1 [Mus musculus]	9920	41992	363	351	19	19	13513	1	0	0	758.376	1514.74	2	1514.74	-0.0042	0	45.22	0.00047	K	IWHHTFYNELR	V					Spectrum9542 scans: 11501,
3	gi|14192922|ref|NP_033738.1|	actin, alpha cardiac muscle 1 [Mus musculus]	9920	41992	363	351	19	19	13514	1	0	0	758.376	1514.74	2	1514.74	-0.0035	0	41.01	0.0012	K	IWHHTFYNELR	V					Spectrum9264 scans: 11206,
3	gi|14192922|ref|NP_033738.1|	actin, alpha cardiac muscle 1 [Mus musculus]	9920	41992	363	351	19	19	13515	1	0	0	505.92	1514.74	3	1514.74	-0.0034	0	41.01	0.0012	K	IWHHTFYNELR	V					Spectrum9541 scans: 11500,
3	gi|14192922|ref|NP_033738.1|	actin, alpha cardiac muscle 1 [Mus musculus]	9920	41992	363	351	19	19	13516	1	0	0	505.92	1514.74	3	1514.74	-0.0031	0	47.17	0.00029	K	IWHHTFYNELR	V					Spectrum9258 scans: 11200,
3	gi|14192922|ref|NP_033738.1|	actin, alpha cardiac muscle 1 [Mus musculus]	9920	41992	363	351	19	19	13517	1	0	0	758.377	1514.74	2	1514.74	-0.003	0	43.58	0.00067	K	IWHHTFYNELR	V					Spectrum10072 scans: 12076,
3	gi|14192922|ref|NP_033738.1|	actin, alpha cardiac muscle 1 [Mus musculus]	9920	41992	363	351	19	19	13518	1	0	0	758.377	1514.74	2	1514.74	-0.003	0	30.67	0.013	K	IWHHTFYNELR	V					Spectrum10391 scans: 12418,
3	gi|14192922|ref|NP_033738.1|	actin, alpha cardiac muscle 1 [Mus musculus]	9920	41992	363	351	19	19	13519	1	0	0	758.377	1514.74	2	1514.74	-0.0025	0	44.95	0.00063	K	IWHHTFYNELR	V					Spectrum10061 scans: 12064,
3	gi|14192922|ref|NP_033738.1|	actin, alpha cardiac muscle 1 [Mus musculus]	9920	41992	363	351	19	19	13520	1	0	0	758.377	1514.74	2	1514.74	-0.0023	0	37.66	0.0034	K	IWHHTFYNELR	V					Spectrum10120 scans: 12127,
3	gi|14192922|ref|NP_033738.1|	actin, alpha cardiac muscle 1 [Mus musculus]	9920	41992	363	351	19	19	13521	1	0	0	758.377	1514.74	2	1514.74	-0.002	0	36.06	0.0049	K	IWHHTFYNELR	V					Spectrum10042 scans: 12043,
3	gi|14192922|ref|NP_033738.1|	actin, alpha cardiac muscle 1 [Mus musculus]	9920	41992	363	351	19	19	13523	1	0	0	505.921	1514.74	3	1514.74	-0.0019	0	31	0.016	K	IWHHTFYNELR	V					Spectrum11199 scans: 13302,
3	gi|14192922|ref|NP_033738.1|	actin, alpha cardiac muscle 1 [Mus musculus]	9920	41992	363	351	19	19	13525	1	0	0	758.377	1514.74	2	1514.74	-0.0019	0	35.17	0.006	K	IWHHTFYNELR	V					Spectrum9785 scans: 11766,
3	gi|14192922|ref|NP_033738.1|	actin, alpha cardiac muscle 1 [Mus musculus]	9920	41992	363	351	19	19	13526	1	0	0	758.377	1514.74	2	1514.74	-0.0019	0	26.77	0.042	K	IWHHTFYNELR	V					Spectrum10265 scans: 12283,
3	gi|14192922|ref|NP_033738.1|	actin, alpha cardiac muscle 1 [Mus musculus]	9920	41992	363	351	19	19	13527	1	0	0	758.377	1514.74	2	1514.74	-0.0018	0	34.75	0.0062	K	IWHHTFYNELR	V					Spectrum10416 scans: 12445,
3	gi|14192922|ref|NP_033738.1|	actin, alpha cardiac muscle 1 [Mus musculus]	9920	41992	363	351	19	19	13528	1	0	0	758.377	1514.74	2	1514.74	-0.0017	0	36.96	0.0037	K	IWHHTFYNELR	V					Spectrum9933 scans: 11925,
3	gi|14192922|ref|NP_033738.1|	actin, alpha cardiac muscle 1 [Mus musculus]	9920	41992	363	351	19	19	13531	1	0	0	758.377	1514.74	2	1514.74	-0.0015	0	37.63	0.0031	K	IWHHTFYNELR	V					Spectrum9794 scans: 11776,
3	gi|14192922|ref|NP_033738.1|	actin, alpha cardiac muscle 1 [Mus musculus]	9920	41992	363	351	19	19	13532	1	0	0	505.921	1514.74	3	1514.74	-0.0014	0	45.05	0.00056	K	IWHHTFYNELR	V					Spectrum9783 scans: 11764,
3	gi|14192922|ref|NP_033738.1|	actin, alpha cardiac muscle 1 [Mus musculus]	9920	41992	363	351	19	19	13533	1	0	0	505.921	1514.74	3	1514.74	-0.0014	0	27.46	0.032	K	IWHHTFYNELR	V					Spectrum30289 scans: 33580,
3	gi|14192922|ref|NP_033738.1|	actin, alpha cardiac muscle 1 [Mus musculus]	9920	41992	363	351	19	19	13535	1	0	0	758.378	1514.74	2	1514.74	-0.0014	0	30.41	0.016	K	IWHHTFYNELR	V					Spectrum33563 scans: 37320,
3	gi|14192922|ref|NP_033738.1|	actin, alpha cardiac muscle 1 [Mus musculus]	9920	41992	363	351	19	19	13537	1	0	0	505.921	1514.74	3	1514.74	-0.0014	0	48.79	0.00024	K	IWHHTFYNELR	V					Spectrum10039 scans: 12040,
3	gi|14192922|ref|NP_033738.1|	actin, alpha cardiac muscle 1 [Mus musculus]	9920	41992	363	351	19	19	13539	1	0	0	505.921	1514.74	3	1514.74	-0.0013	0	29.27	0.021	K	IWHHTFYNELR	V					Spectrum30072 scans: 33344,
3	gi|14192922|ref|NP_033738.1|	actin, alpha cardiac muscle 1 [Mus musculus]	9920	41992	363	351	19	19	13541	1	0	0	505.921	1514.74	3	1514.74	-0.0012	0	46.11	0.00045	K	IWHHTFYNELR	V					Spectrum33474 scans: 37212,
3	gi|14192922|ref|NP_033738.1|	actin, alpha cardiac muscle 1 [Mus musculus]	9920	41992	363	351	19	19	13546	1	0	0	505.921	1514.74	3	1514.74	-0.001	0	38.62	0.0025	K	IWHHTFYNELR	V					Spectrum33149 scans: 36836,
3	gi|14192922|ref|NP_033738.1|	actin, alpha cardiac muscle 1 [Mus musculus]	9920	41992	363	351	19	19	13547	1	0	0	505.921	1514.74	3	1514.74	-0.001	0	31.66	0.013	K	IWHHTFYNELR	V					Spectrum32487 scans: 36083,
3	gi|14192922|ref|NP_033738.1|	actin, alpha cardiac muscle 1 [Mus musculus]	9920	41992	363	351	19	19	13548	1	0	0	505.921	1514.74	3	1514.74	-0.001	0	34.36	0.0068	K	IWHHTFYNELR	V					Spectrum31352 scans: 34745,
3	gi|14192922|ref|NP_033738.1|	actin, alpha cardiac muscle 1 [Mus musculus]	9920	41992	363	351	19	19	13549	1	0	0	505.921	1514.74	3	1514.74	-0.001	0	33.02	0.0093	K	IWHHTFYNELR	V					Spectrum33853 scans: 37652,
3	gi|14192922|ref|NP_033738.1|	actin, alpha cardiac muscle 1 [Mus musculus]	9920	41992	363	351	19	19	13551	1	0	0	758.378	1514.74	2	1514.74	-0.0009	0	31.54	0.013	K	IWHHTFYNELR	V					Spectrum10049 scans: 12051,
3	gi|14192922|ref|NP_033738.1|	actin, alpha cardiac muscle 1 [Mus musculus]	9920	41992	363	351	19	19	13552	1	0	0	758.378	1514.74	2	1514.74	-0.0009	0	37.55	0.0033	K	IWHHTFYNELR	V					Spectrum10092 scans: 12097,
3	gi|14192922|ref|NP_033738.1|	actin, alpha cardiac muscle 1 [Mus musculus]	9920	41992	363	351	19	19	13553	1	0	0	505.921	1514.74	3	1514.74	-0.0009	0	27.46	0.033	K	IWHHTFYNELR	V					Spectrum30917 scans: 34282,
3	gi|14192922|ref|NP_033738.1|	actin, alpha cardiac muscle 1 [Mus musculus]	9920	41992	363	351	19	19	13554	1	0	0	505.921	1514.74	3	1514.74	-0.0009	0	27.58	0.032	K	IWHHTFYNELR	V					Spectrum33780 scans: 37568,
3	gi|14192922|ref|NP_033738.1|	actin, alpha cardiac muscle 1 [Mus musculus]	9920	41992	363	351	19	19	13557	1	0	0	505.921	1514.74	3	1514.74	-0.0008	0	46.94	0.00036	K	IWHHTFYNELR	V					Spectrum33691 scans: 37469,
3	gi|14192922|ref|NP_033738.1|	actin, alpha cardiac muscle 1 [Mus musculus]	9920	41992	363	351	19	19	13564	1	0	0	758.378	1514.74	2	1514.74	-0.0007	0	41.89	0.0011	K	IWHHTFYNELR	V					Spectrum10373 scans: 12399,
3	gi|14192922|ref|NP_033738.1|	actin, alpha cardiac muscle 1 [Mus musculus]	9920	41992	363	351	19	19	13566	1	0	0	505.921	1514.74	3	1514.74	-0.0006	0	34.92	0.0053	K	IWHHTFYNELR	V					Spectrum29487 scans: 32704,
3	gi|14192922|ref|NP_033738.1|	actin, alpha cardiac muscle 1 [Mus musculus]	9920	41992	363	351	19	19	13567	1	0	0	505.921	1514.74	3	1514.74	-0.0006	0	33.85	0.0068	K	IWHHTFYNELR	V					Spectrum31180 scans: 34562,
3	gi|14192922|ref|NP_033738.1|	actin, alpha cardiac muscle 1 [Mus musculus]	9920	41992	363	351	19	19	13568	1	0	0	505.921	1514.74	3	1514.74	-0.0006	0	32.7	0.0089	K	IWHHTFYNELR	V					Spectrum33349 scans: 37056,
3	gi|14192922|ref|NP_033738.1|	actin, alpha cardiac muscle 1 [Mus musculus]	9920	41992	363	351	19	19	13569	1	0	0	505.921	1514.74	3	1514.74	-0.0006	0	31.05	0.013	K	IWHHTFYNELR	V					Spectrum33082 scans: 36761,
3	gi|14192922|ref|NP_033738.1|	actin, alpha cardiac muscle 1 [Mus musculus]	9920	41992	363	351	19	19	13572	1	0	0	505.921	1514.74	3	1514.74	-0.0005	0	28.66	0.023	K	IWHHTFYNELR	V					Spectrum29906 scans: 33165,
3	gi|14192922|ref|NP_033738.1|	actin, alpha cardiac muscle 1 [Mus musculus]	9920	41992	363	351	19	19	13576	1	0	0	505.921	1514.74	3	1514.74	-0.0005	0	34.44	0.006	K	IWHHTFYNELR	V					Spectrum33743 scans: 37527,
3	gi|14192922|ref|NP_033738.1|	actin, alpha cardiac muscle 1 [Mus musculus]	9920	41992	363	351	19	19	13577	1	0	0	505.921	1514.74	3	1514.74	-0.0005	0	29.91	0.017	K	IWHHTFYNELR	V					Spectrum32964 scans: 36633,
3	gi|14192922|ref|NP_033738.1|	actin, alpha cardiac muscle 1 [Mus musculus]	9920	41992	363	351	19	19	13578	1	0	0	505.921	1514.74	3	1514.74	-0.0005	0	28.88	0.021	K	IWHHTFYNELR	V					Spectrum31414 scans: 34815,
3	gi|14192922|ref|NP_033738.1|	actin, alpha cardiac muscle 1 [Mus musculus]	9920	41992	363	351	19	19	13580	1	0	0	758.378	1514.74	2	1514.74	-0.0004	0	44.96	0.00053	K	IWHHTFYNELR	V					Spectrum9905 scans: 11895,
3	gi|14192922|ref|NP_033738.1|	actin, alpha cardiac muscle 1 [Mus musculus]	9920	41992	363	351	19	19	13581	1	0	0	505.921	1514.74	3	1514.74	-0.0004	0	41.34	0.0012	K	IWHHTFYNELR	V					Spectrum30195 scans: 33479,
3	gi|14192922|ref|NP_033738.1|	actin, alpha cardiac muscle 1 [Mus musculus]	9920	41992	363	351	19	19	13582	1	0	0	505.921	1514.74	3	1514.74	-0.0004	0	37.76	0.0028	K	IWHHTFYNELR	V					Spectrum31016 scans: 34389,
3	gi|14192922|ref|NP_033738.1|	actin, alpha cardiac muscle 1 [Mus musculus]	9920	41992	363	351	19	19	13583	1	0	0	505.921	1514.74	3	1514.74	-0.0004	0	26.99	0.033	K	IWHHTFYNELR	V					Spectrum32697 scans: 36331,
3	gi|14192922|ref|NP_033738.1|	actin, alpha cardiac muscle 1 [Mus musculus]	9920	41992	363	351	19	19	13588	1	0	0	505.921	1514.74	3	1514.74	-0.0002	0	34.09	0.0063	K	IWHHTFYNELR	V					Spectrum29993 scans: 33258,
3	gi|14192922|ref|NP_033738.1|	actin, alpha cardiac muscle 1 [Mus musculus]	9920	41992	363	351	19	19	13593	1	0	0	758.378	1514.74	2	1514.74	-0.0001	0	30.49	0.014	K	IWHHTFYNELR	V					Spectrum33387 scans: 37103,
3	gi|14192922|ref|NP_033738.1|	actin, alpha cardiac muscle 1 [Mus musculus]	9920	41992	363	351	19	19	13595	1	0	0	505.921	1514.74	3	1514.74	0.0001	0	34.34	0.0058	K	IWHHTFYNELR	V					Spectrum34585 scans: 38566,
3	gi|14192922|ref|NP_033738.1|	actin, alpha cardiac muscle 1 [Mus musculus]	9920	41992	363	351	19	19	18912	1	0	0	895.948	1789.88	2	1789.88	-0.0032	0	57.88	3.5e-05	K	SYELPDGQVITIGNER	F					Spectrum13477 scans: 15752,
3	gi|14192922|ref|NP_033738.1|	actin, alpha cardiac muscle 1 [Mus musculus]	9920	41992	363	351	19	19	18915	1	0	0	895.948	1789.88	2	1789.88	-0.0026	0	97.6	3.3e-09	K	SYELPDGQVITIGNER	F					Spectrum34443 scans: 38332,
3	gi|14192922|ref|NP_033738.1|	actin, alpha cardiac muscle 1 [Mus musculus]	9920	41992	363	351	19	19	18919	1	0	0	895.948	1789.88	2	1789.88	-0.0023	0	45.63	0.00056	K	SYELPDGQVITIGNER	F					Spectrum35373 scans: 39731,
3	gi|14192922|ref|NP_033738.1|	actin, alpha cardiac muscle 1 [Mus musculus]	9920	41992	363	351	19	19	18920	1	0	0	895.948	1789.88	2	1789.88	-0.0022	0	63.25	9.7e-06	K	SYELPDGQVITIGNER	F					Spectrum21724 scans: 24442,
3	gi|14192922|ref|NP_033738.1|	actin, alpha cardiac muscle 1 [Mus musculus]	9920	41992	363	351	19	19	18922	1	0	0	895.948	1789.88	2	1789.88	-0.0021	0	54.95	6.5e-05	K	SYELPDGQVITIGNER	F					Spectrum21859 scans: 24584,
3	gi|14192922|ref|NP_033738.1|	actin, alpha cardiac muscle 1 [Mus musculus]	9920	41992	363	351	19	19	18923	1	0	0	895.948	1789.88	2	1789.88	-0.0021	0	70.47	1.8e-06	K	SYELPDGQVITIGNER	F					Spectrum34560 scans: 38520,
3	gi|14192922|ref|NP_033738.1|	actin, alpha cardiac muscle 1 [Mus musculus]	9920	41992	363	351	19	19	18925	1	0	0	895.949	1789.88	2	1789.88	-0.002	0	40.61	0.002	K	SYELPDGQVITIGNER	F					Spectrum34175 scans: 38013,
3	gi|14192922|ref|NP_033738.1|	actin, alpha cardiac muscle 1 [Mus musculus]	9920	41992	363	351	19	19	18926	1	0	0	895.949	1789.88	2	1789.88	-0.002	0	94.43	8.3e-09	K	SYELPDGQVITIGNER	F					Spectrum17433 scans: 19913,
3	gi|14192922|ref|NP_033738.1|	actin, alpha cardiac muscle 1 [Mus musculus]	9920	41992	363	351	19	19	18927	1	0	0	895.949	1789.88	2	1789.88	-0.002	0	66.72	4.9e-06	K	SYELPDGQVITIGNER	F					Spectrum23032 scans: 25823,
3	gi|14192922|ref|NP_033738.1|	actin, alpha cardiac muscle 1 [Mus musculus]	9920	41992	363	351	19	19	18931	1	0	0	895.949	1789.88	2	1789.88	-0.0018	0	45.2	0.00069	K	SYELPDGQVITIGNER	F					Spectrum25799 scans: 28738,
3	gi|14192922|ref|NP_033738.1|	actin, alpha cardiac muscle 1 [Mus musculus]	9920	41992	363	351	19	19	18932	1	0	0	895.949	1789.88	2	1789.88	-0.0018	0	94.52	8.1e-09	K	SYELPDGQVITIGNER	F					Spectrum17138 scans: 19603,
3	gi|14192922|ref|NP_033738.1|	actin, alpha cardiac muscle 1 [Mus musculus]	9920	41992	363	351	19	19	18933	1	0	0	895.949	1789.88	2	1789.88	-0.0018	0	26.95	0.046	K	SYELPDGQVITIGNER	F					Spectrum21086 scans: 23760,
3	gi|14192922|ref|NP_033738.1|	actin, alpha cardiac muscle 1 [Mus musculus]	9920	41992	363	351	19	19	18934	1	0	0	895.949	1789.88	2	1789.88	-0.0018	0	54.94	7.4e-05	K	SYELPDGQVITIGNER	F					Spectrum23188 scans: 25987,
3	gi|14192922|ref|NP_033738.1|	actin, alpha cardiac muscle 1 [Mus musculus]	9920	41992	363	351	19	19	18941	1	0	0	895.949	1789.88	2	1789.88	-0.0017	0	29.14	0.028	K	SYELPDGQVITIGNER	F					Spectrum34280 scans: 38129,
3	gi|14192922|ref|NP_033738.1|	actin, alpha cardiac muscle 1 [Mus musculus]	9920	41992	363	351	19	19	18942	1	0	0	895.949	1789.88	2	1789.88	-0.0017	0	32.24	0.014	K	SYELPDGQVITIGNER	F					Spectrum21479 scans: 24178,
3	gi|14192922|ref|NP_033738.1|	actin, alpha cardiac muscle 1 [Mus musculus]	9920	41992	363	351	19	19	18944	1	0	0	895.949	1789.88	2	1789.88	-0.0017	0	57.02	4.5e-05	K	SYELPDGQVITIGNER	F					Spectrum23568 scans: 26386,
3	gi|14192922|ref|NP_033738.1|	actin, alpha cardiac muscle 1 [Mus musculus]	9920	41992	363	351	19	19	18945	1	0	0	895.949	1789.88	2	1789.88	-0.0017	0	67.25	4.3e-06	K	SYELPDGQVITIGNER	F					Spectrum33308 scans: 37009,
3	gi|14192922|ref|NP_033738.1|	actin, alpha cardiac muscle 1 [Mus musculus]	9920	41992	363	351	19	19	18946	1	0	0	895.949	1789.88	2	1789.88	-0.0017	0	98.06	3.5e-09	K	SYELPDGQVITIGNER	F					Spectrum30534 scans: 33842,
3	gi|14192922|ref|NP_033738.1|	actin, alpha cardiac muscle 1 [Mus musculus]	9920	41992	363	351	19	19	18947	1	0	0	895.949	1789.88	2	1789.88	-0.0017	0	65.56	6.3e-06	K	SYELPDGQVITIGNER	F					Spectrum31109 scans: 34487,
3	gi|14192922|ref|NP_033738.1|	actin, alpha cardiac muscle 1 [Mus musculus]	9920	41992	363	351	19	19	18948	1	0	0	895.949	1789.88	2	1789.88	-0.0017	0	60.7	1.9e-05	K	SYELPDGQVITIGNER	F					Spectrum33436 scans: 37164,
3	gi|14192922|ref|NP_033738.1|	actin, alpha cardiac muscle 1 [Mus musculus]	9920	41992	363	351	19	19	18949	1	0	0	895.949	1789.88	2	1789.88	-0.0017	0	87.56	4e-08	K	SYELPDGQVITIGNER	F					Spectrum31773 scans: 35219,
3	gi|14192922|ref|NP_033738.1|	actin, alpha cardiac muscle 1 [Mus musculus]	9920	41992	363	351	19	19	18950	1	0	0	895.949	1789.88	2	1789.88	-0.0017	0	95.11	7e-09	K	SYELPDGQVITIGNER	F					Spectrum34339 scans: 38202,
3	gi|14192922|ref|NP_033738.1|	actin, alpha cardiac muscle 1 [Mus musculus]	9920	41992	363	351	19	19	18958	1	0	0	895.949	1789.88	2	1789.88	-0.0016	0	77.85	3.7e-07	K	SYELPDGQVITIGNER	F					Spectrum18941 scans: 21505,
3	gi|14192922|ref|NP_033738.1|	actin, alpha cardiac muscle 1 [Mus musculus]	9920	41992	363	351	19	19	18959	1	0	0	895.949	1789.88	2	1789.88	-0.0016	0	60.42	2.1e-05	K	SYELPDGQVITIGNER	F					Spectrum33710 scans: 37491,
3	gi|14192922|ref|NP_033738.1|	actin, alpha cardiac muscle 1 [Mus musculus]	9920	41992	363	351	19	19	18960	1	0	0	895.949	1789.88	2	1789.88	-0.0016	0	44.28	0.00085	K	SYELPDGQVITIGNER	F					Spectrum21006 scans: 23676,
3	gi|14192922|ref|NP_033738.1|	actin, alpha cardiac muscle 1 [Mus musculus]	9920	41992	363	351	19	19	18966	1	0	0	895.949	1789.88	2	1789.88	-0.0015	0	81.86	1.5e-07	K	SYELPDGQVITIGNER	F					Spectrum13949 scans: 16250,
3	gi|14192922|ref|NP_033738.1|	actin, alpha cardiac muscle 1 [Mus musculus]	9920	41992	363	351	19	19	18967	1	0	0	895.949	1789.88	2	1789.88	-0.0015	0	50.06	0.00022	K	SYELPDGQVITIGNER	F					Spectrum19387 scans: 21974,
3	gi|14192922|ref|NP_033738.1|	actin, alpha cardiac muscle 1 [Mus musculus]	9920	41992	363	351	19	19	18982	1	0	0	895.949	1789.88	2	1789.88	-0.0014	0	31.54	0.016	K	SYELPDGQVITIGNER	F					Spectrum19789 scans: 22396,
3	gi|14192922|ref|NP_033738.1|	actin, alpha cardiac muscle 1 [Mus musculus]	9920	41992	363	351	19	19	18983	1	0	0	895.949	1789.88	2	1789.88	-0.0014	0	68.58	3.2e-06	K	SYELPDGQVITIGNER	F					Spectrum32403 scans: 35988,
3	gi|14192922|ref|NP_033738.1|	actin, alpha cardiac muscle 1 [Mus musculus]	9920	41992	363	351	19	19	18985	1	0	0	895.949	1789.88	2	1789.88	-0.0014	0	70.99	1.8e-06	K	SYELPDGQVITIGNER	F					Spectrum20233 scans: 22863,
3	gi|14192922|ref|NP_033738.1|	actin, alpha cardiac muscle 1 [Mus musculus]	9920	41992	363	351	19	19	18986	1	0	0	895.949	1789.88	2	1789.88	-0.0014	0	64.71	7.7e-06	K	SYELPDGQVITIGNER	F					Spectrum24772 scans: 27654,
3	gi|14192922|ref|NP_033738.1|	actin, alpha cardiac muscle 1 [Mus musculus]	9920	41992	363	351	19	19	18987	1	0	0	895.949	1789.88	2	1789.88	-0.0014	0	66.11	5.6e-06	K	SYELPDGQVITIGNER	F					Spectrum20553 scans: 23199,
3	gi|14192922|ref|NP_033738.1|	actin, alpha cardiac muscle 1 [Mus musculus]	9920	41992	363	351	19	19	18988	1	0	0	895.949	1789.88	2	1789.88	-0.0014	0	54.46	8.1e-05	K	SYELPDGQVITIGNER	F					Spectrum20668 scans: 23320,
3	gi|14192922|ref|NP_033738.1|	actin, alpha cardiac muscle 1 [Mus musculus]	9920	41992	363	351	19	19	18996	1	0	0	895.949	1789.88	2	1789.88	-0.0012	0	57.8	3.7e-05	K	SYELPDGQVITIGNER	F					Spectrum21814 scans: 24537,
3	gi|14192922|ref|NP_033738.1|	actin, alpha cardiac muscle 1 [Mus musculus]	9920	41992	363	351	19	19	18997	1	0	0	895.949	1789.88	2	1789.88	-0.0012	0	61.24	1.7e-05	K	SYELPDGQVITIGNER	F					Spectrum32576 scans: 36186,
3	gi|14192922|ref|NP_033738.1|	actin, alpha cardiac muscle 1 [Mus musculus]	9920	41992	363	351	19	19	18998	1	0	0	895.949	1789.88	2	1789.88	-0.0012	0	88.45	3.2e-08	K	SYELPDGQVITIGNER	F					Spectrum25618 scans: 28546,
3	gi|14192922|ref|NP_033738.1|	actin, alpha cardiac muscle 1 [Mus musculus]	9920	41992	363	351	19	19	18999	1	0	0	895.949	1789.88	2	1789.88	-0.0012	0	87.34	4.1e-08	K	SYELPDGQVITIGNER	F					Spectrum31894 scans: 35368,
3	gi|14192922|ref|NP_033738.1|	actin, alpha cardiac muscle 1 [Mus musculus]	9920	41992	363	351	19	19	19000	1	0	0	895.949	1789.88	2	1789.88	-0.0012	0	66.93	4.5e-06	K	SYELPDGQVITIGNER	F					Spectrum19488 scans: 22080,
3	gi|14192922|ref|NP_033738.1|	actin, alpha cardiac muscle 1 [Mus musculus]	9920	41992	363	351	19	19	19002	1	0	0	895.949	1789.88	2	1789.88	-0.0012	0	65.05	7e-06	K	SYELPDGQVITIGNER	F					Spectrum33552 scans: 37308,
3	gi|14192922|ref|NP_033738.1|	actin, alpha cardiac muscle 1 [Mus musculus]	9920	41992	363	351	19	19	19009	1	0	0	895.949	1789.88	2	1789.88	-0.0011	0	77.23	3.8e-07	K	SYELPDGQVITIGNER	F					Spectrum35330 scans: 39685,
3	gi|14192922|ref|NP_033738.1|	actin, alpha cardiac muscle 1 [Mus musculus]	9920	41992	363	351	19	19	19013	1	0	0	895.949	1789.88	2	1789.88	-0.0011	0	68.3	3e-06	K	SYELPDGQVITIGNER	F					Spectrum32885 scans: 36545,
3	gi|14192922|ref|NP_033738.1|	actin, alpha cardiac muscle 1 [Mus musculus]	9920	41992	363	351	19	19	19014	1	0	0	895.949	1789.88	2	1789.88	-0.0011	0	59.9	2e-05	K	SYELPDGQVITIGNER	F					Spectrum33098 scans: 36778,
3	gi|14192922|ref|NP_033738.1|	actin, alpha cardiac muscle 1 [Mus musculus]	9920	41992	363	351	19	19	19015	1	0	0	895.949	1789.88	2	1789.88	-0.0011	0	89.18	2.4e-08	K	SYELPDGQVITIGNER	F					Spectrum18636 scans: 21184,
3	gi|14192922|ref|NP_033738.1|	actin, alpha cardiac muscle 1 [Mus musculus]	9920	41992	363	351	19	19	19016	1	0	0	895.949	1789.88	2	1789.88	-0.0011	0	58.81	2.6e-05	K	SYELPDGQVITIGNER	F					Spectrum19963 scans: 22579,
3	gi|14192922|ref|NP_033738.1|	actin, alpha cardiac muscle 1 [Mus musculus]	9920	41992	363	351	19	19	19018	1	0	0	895.949	1789.88	2	1789.88	-0.0011	0	85.96	5.1e-08	K	SYELPDGQVITIGNER	F					Spectrum24261 scans: 27117,
3	gi|14192922|ref|NP_033738.1|	actin, alpha cardiac muscle 1 [Mus musculus]	9920	41992	363	351	19	19	19019	1	0	0	895.949	1789.88	2	1789.88	-0.0011	0	88.66	2.7e-08	K	SYELPDGQVITIGNER	F					Spectrum33875 scans: 37678,
3	gi|14192922|ref|NP_033738.1|	actin, alpha cardiac muscle 1 [Mus musculus]	9920	41992	363	351	19	19	19027	1	0	0	895.949	1789.88	2	1789.88	-0.001	0	58.85	2.6e-05	K	SYELPDGQVITIGNER	F					Spectrum30039 scans: 33308,
3	gi|14192922|ref|NP_033738.1|	actin, alpha cardiac muscle 1 [Mus musculus]	9920	41992	363	351	19	19	19028	1	0	0	895.949	1789.88	2	1789.88	-0.001	0	53.57	8.9e-05	K	SYELPDGQVITIGNER	F					Spectrum31361 scans: 34755,
3	gi|14192922|ref|NP_033738.1|	actin, alpha cardiac muscle 1 [Mus musculus]	9920	41992	363	351	19	19	19029	1	0	0	895.949	1789.88	2	1789.88	-0.001	0	66.32	4.7e-06	K	SYELPDGQVITIGNER	F					Spectrum30877 scans: 34238,
3	gi|14192922|ref|NP_033738.1|	actin, alpha cardiac muscle 1 [Mus musculus]	9920	41992	363	351	19	19	19030	1	0	0	895.949	1789.88	2	1789.88	-0.001	0	93.02	1e-08	K	SYELPDGQVITIGNER	F					Spectrum18342 scans: 20875,
3	gi|14192922|ref|NP_033738.1|	actin, alpha cardiac muscle 1 [Mus musculus]	9920	41992	363	351	19	19	19031	1	0	0	895.949	1789.88	2	1789.88	-0.001	0	83.52	9e-08	K	SYELPDGQVITIGNER	F					Spectrum32156 scans: 35686,
3	gi|14192922|ref|NP_033738.1|	actin, alpha cardiac muscle 1 [Mus musculus]	9920	41992	363	351	19	19	19032	1	0	0	895.949	1789.88	2	1789.88	-0.001	0	91.83	1.3e-08	K	SYELPDGQVITIGNER	F					Spectrum31569 scans: 34985,
3	gi|14192922|ref|NP_033738.1|	actin, alpha cardiac muscle 1 [Mus musculus]	9920	41992	363	351	19	19	19033	1	0	0	895.949	1789.88	2	1789.88	-0.001	0	69.25	2.4e-06	K	SYELPDGQVITIGNER	F					Spectrum30696 scans: 34031,
3	gi|14192922|ref|NP_033738.1|	actin, alpha cardiac muscle 1 [Mus musculus]	9920	41992	363	351	19	19	19035	1	0	0	895.949	1789.88	2	1789.88	-0.001	0	94.15	7.8e-09	K	SYELPDGQVITIGNER	F					Spectrum20278 scans: 22910,
3	gi|14192922|ref|NP_033738.1|	actin, alpha cardiac muscle 1 [Mus musculus]	9920	41992	363	351	19	19	19036	1	0	0	895.949	1789.88	2	1789.88	-0.001	0	77.93	3.3e-07	K	SYELPDGQVITIGNER	F					Spectrum20356 scans: 22992,
3	gi|14192922|ref|NP_033738.1|	actin, alpha cardiac muscle 1 [Mus musculus]	9920	41992	363	351	19	19	19046	1	0	0	895.949	1789.88	2	1789.88	-0.0009	0	45.12	0.00062	K	SYELPDGQVITIGNER	F					Spectrum30063 scans: 33334,
3	gi|14192922|ref|NP_033738.1|	actin, alpha cardiac muscle 1 [Mus musculus]	9920	41992	363	351	19	19	19047	1	0	0	895.949	1789.88	2	1789.88	-0.0009	0	79.76	2.1e-07	K	SYELPDGQVITIGNER	F					Spectrum32714 scans: 36351,
3	gi|14192922|ref|NP_033738.1|	actin, alpha cardiac muscle 1 [Mus musculus]	9920	41992	363	351	19	19	19049	1	0	0	895.949	1789.88	2	1789.88	-0.0009	0	56.13	4.9e-05	K	SYELPDGQVITIGNER	F					Spectrum32018 scans: 35521,
3	gi|14192922|ref|NP_033738.1|	actin, alpha cardiac muscle 1 [Mus musculus]	9920	41992	363	351	19	19	19052	1	0	0	895.949	1789.88	2	1789.88	-0.0009	0	69.87	2.1e-06	K	SYELPDGQVITIGNER	F					Spectrum20471 scans: 23113,
3	gi|14192922|ref|NP_033738.1|	actin, alpha cardiac muscle 1 [Mus musculus]	9920	41992	363	351	19	19	19053	1	0	0	895.949	1789.88	2	1789.88	-0.0009	0	66.98	4e-06	K	SYELPDGQVITIGNER	F					Spectrum20433 scans: 23073,
3	gi|14192922|ref|NP_033738.1|	actin, alpha cardiac muscle 1 [Mus musculus]	9920	41992	363	351	19	19	19054	1	0	0	895.949	1789.88	2	1789.88	-0.0009	0	57.12	3.9e-05	K	SYELPDGQVITIGNER	F					Spectrum22384 scans: 25139,
3	gi|14192922|ref|NP_033738.1|	actin, alpha cardiac muscle 1 [Mus musculus]	9920	41992	363	351	19	19	19057	1	0	0	895.949	1789.88	2	1789.88	-0.0007	0	42.3	0.0012	K	SYELPDGQVITIGNER	F					Spectrum35345 scans: 39701,
3	gi|14192922|ref|NP_033738.1|	actin, alpha cardiac muscle 1 [Mus musculus]	9920	41992	363	351	19	19	19061	1	0	0	895.949	1789.88	2	1789.88	-0.0007	0	62.98	1e-05	K	SYELPDGQVITIGNER	F					Spectrum18066 scans: 20584,
3	gi|14192922|ref|NP_033738.1|	actin, alpha cardiac muscle 1 [Mus musculus]	9920	41992	363	351	19	19	19062	1	0	0	895.949	1789.88	2	1789.88	-0.0007	0	41.76	0.0014	K	SYELPDGQVITIGNER	F					Spectrum21760 scans: 24480,
3	gi|14192922|ref|NP_033738.1|	actin, alpha cardiac muscle 1 [Mus musculus]	9920	41992	363	351	19	19	19063	1	0	0	895.949	1789.88	2	1789.88	-0.0007	0	34.39	0.0074	K	SYELPDGQVITIGNER	F					Spectrum23465 scans: 26278,
3	gi|14192922|ref|NP_033738.1|	actin, alpha cardiac muscle 1 [Mus musculus]	9920	41992	363	351	19	19	19064	1	0	0	895.949	1789.88	2	1789.88	-0.0007	0	63.99	8.2e-06	K	SYELPDGQVITIGNER	F					Spectrum19156 scans: 21731,
3	gi|14192922|ref|NP_033738.1|	actin, alpha cardiac muscle 1 [Mus musculus]	9920	41992	363	351	19	19	19065	1	0	0	895.949	1789.88	2	1789.88	-0.0007	0	59.61	2.2e-05	K	SYELPDGQVITIGNER	F					Spectrum32281 scans: 35838,
3	gi|14192922|ref|NP_033738.1|	actin, alpha cardiac muscle 1 [Mus musculus]	9920	41992	363	351	19	19	19066	1	0	0	895.949	1789.88	2	1789.88	-0.0007	0	87.43	3.7e-08	K	SYELPDGQVITIGNER	F					Spectrum19939 scans: 22554,
3	gi|14192922|ref|NP_033738.1|	actin, alpha cardiac muscle 1 [Mus musculus]	9920	41992	363	351	19	19	19075	1	0	0	895.949	1789.88	2	1789.88	-0.0006	0	40.25	0.0021	K	SYELPDGQVITIGNER	F					Spectrum21330 scans: 24019,
3	gi|14192922|ref|NP_033738.1|	actin, alpha cardiac muscle 1 [Mus musculus]	9920	41992	363	351	19	19	19076	1	0	0	895.949	1789.88	2	1789.88	-0.0006	0	51.39	0.00016	K	SYELPDGQVITIGNER	F					Spectrum34118 scans: 37952,
3	gi|14192922|ref|NP_033738.1|	actin, alpha cardiac muscle 1 [Mus musculus]	9920	41992	363	351	19	19	19077	1	0	0	895.949	1789.88	2	1789.88	-0.0006	0	97.73	3.7e-09	K	SYELPDGQVITIGNER	F					Spectrum35034 scans: 39357,
3	gi|14192922|ref|NP_033738.1|	actin, alpha cardiac muscle 1 [Mus musculus]	9920	41992	363	351	19	19	19078	1	0	0	895.949	1789.88	2	1789.88	-0.0006	0	79.54	2.5e-07	K	SYELPDGQVITIGNER	F					Spectrum35166 scans: 39502,
3	gi|14192922|ref|NP_033738.1|	actin, alpha cardiac muscle 1 [Mus musculus]	9920	41992	363	351	19	19	19089	1	0	0	895.949	1789.88	2	1789.88	-0.0005	0	70.45	2e-06	K	SYELPDGQVITIGNER	F					Spectrum34209 scans: 38049,
3	gi|14192922|ref|NP_033738.1|	actin, alpha cardiac muscle 1 [Mus musculus]	9920	41992	363	351	19	19	19091	1	0	0	895.949	1789.88	2	1789.88	-0.0005	0	68.04	3.5e-06	K	SYELPDGQVITIGNER	F					Spectrum24412 scans: 27276,
3	gi|14192922|ref|NP_033738.1|	actin, alpha cardiac muscle 1 [Mus musculus]	9920	41992	363	351	19	19	19092	1	0	0	895.949	1789.88	2	1789.88	-0.0005	0	78.45	3.2e-07	K	SYELPDGQVITIGNER	F					Spectrum23524 scans: 26340,
3	gi|14192922|ref|NP_033738.1|	actin, alpha cardiac muscle 1 [Mus musculus]	9920	41992	363	351	19	19	19107	1	0	0	895.949	1789.88	2	1789.88	-0.0003	0	64.94	7e-06	K	SYELPDGQVITIGNER	F					Spectrum20569 scans: 23216,
3	gi|14192922|ref|NP_033738.1|	actin, alpha cardiac muscle 1 [Mus musculus]	9920	41992	363	351	19	19	19108	1	0	0	895.949	1789.88	2	1789.88	-0.0003	0	86.13	5.3e-08	K	SYELPDGQVITIGNER	F					Spectrum34917 scans: 39216,
3	gi|14192922|ref|NP_033738.1|	actin, alpha cardiac muscle 1 [Mus musculus]	9920	41992	363	351	19	19	19109	1	0	0	895.949	1789.88	2	1789.88	-0.0003	0	62.71	1.2e-05	K	SYELPDGQVITIGNER	F					Spectrum20595 scans: 23243,
3	gi|14192922|ref|NP_033738.1|	actin, alpha cardiac muscle 1 [Mus musculus]	9920	41992	363	351	19	19	19113	1	0	0	895.949	1789.88	2	1789.88	-0.0001	0	85.09	6.7e-08	K	SYELPDGQVITIGNER	F					Spectrum35317 scans: 39671,
3	gi|14192922|ref|NP_033738.1|	actin, alpha cardiac muscle 1 [Mus musculus]	9920	41992	363	351	19	19	19118	1	0	0	597.635	1789.88	3	1789.88	-0.0001	0	57.51	3.9e-05	K	SYELPDGQVITIGNER	F					Spectrum17453 scans: 19934,
3	gi|14192922|ref|NP_033738.1|	actin, alpha cardiac muscle 1 [Mus musculus]	9920	41992	363	351	19	19	19123	1	0	0	895.95	1789.88	2	1789.88	0	0	70.83	1.8e-06	K	SYELPDGQVITIGNER	F					Spectrum20464 scans: 23105,
3	gi|14192922|ref|NP_033738.1|	actin, alpha cardiac muscle 1 [Mus musculus]	9920	41992	363	351	19	19	19129	1	0	0	597.636	1789.88	3	1789.88	0.0002	0	53.19	0.0001	K	SYELPDGQVITIGNER	F					Spectrum17158 scans: 19624,
3	gi|14192922|ref|NP_033738.1|	actin, alpha cardiac muscle 1 [Mus musculus]	9920	41992	363	351	19	19	19133	1	0	0	895.95	1789.88	2	1789.88	0.0002	0	47.15	0.00042	K	SYELPDGQVITIGNER	F					Spectrum19551 scans: 22146,
3	gi|14192922|ref|NP_033738.1|	actin, alpha cardiac muscle 1 [Mus musculus]	9920	41992	363	351	19	19	19134	1	0	0	895.95	1789.88	2	1789.88	0.0002	0	71.02	1.7e-06	K	SYELPDGQVITIGNER	F					Spectrum17888 scans: 20394,
3	gi|14192922|ref|NP_033738.1|	actin, alpha cardiac muscle 1 [Mus musculus]	9920	41992	363	351	19	19	19135	1	0	0	895.95	1789.88	2	1789.88	0.0002	0	67.64	3.8e-06	K	SYELPDGQVITIGNER	F					Spectrum31601 scans: 35023,
3	gi|14192922|ref|NP_033738.1|	actin, alpha cardiac muscle 1 [Mus musculus]	9920	41992	363	351	19	19	19145	1	0	0	895.95	1789.89	2	1789.88	0.0006	0	99.22	2.4e-09	K	SYELPDGQVITIGNER	F					Spectrum17723 scans: 20219,
3	gi|14192922|ref|NP_033738.1|	actin, alpha cardiac muscle 1 [Mus musculus]	9920	41992	363	351	19	19	19146	1	0	0	895.95	1789.89	2	1789.88	0.0007	0	85.47	5.8e-08	K	SYELPDGQVITIGNER	F					Spectrum16838 scans: 19288,
3	gi|14192922|ref|NP_033738.1|	actin, alpha cardiac muscle 1 [Mus musculus]	9920	41992	363	351	19	19	19148	1	0	0	597.636	1789.89	3	1789.88	0.0008	0	54.75	6.8e-05	K	SYELPDGQVITIGNER	F					Spectrum16859 scans: 19310,
3	gi|14192922|ref|NP_033738.1|	actin, alpha cardiac muscle 1 [Mus musculus]	9920	41992	363	351	19	19	22128	1	1	0	978.525	1955.04	2	1955.04	-0.0009	0	30.19	0.012	R	VAPEEHPTLLTEAPLNPK	A					Spectrum11600 scans: 13735,
3	gi|14192922|ref|NP_033738.1|	actin, alpha cardiac muscle 1 [Mus musculus]	9920	41992	363	351	19	19	22129	1	1	0	978.525	1955.04	2	1955.04	-0.0005	0	82.32	6.5e-08	R	VAPEEHPTLLTEAPLNPK	A					Spectrum11285 scans: 13398,
3	gi|14192922|ref|NP_033738.1|	actin, alpha cardiac muscle 1 [Mus musculus]	9920	41992	363	351	19	19	22131	1	1	0	978.525	1955.04	2	1955.04	0	0	69.18	1.4e-06	R	VAPEEHPTLLTEAPLNPK	A					Spectrum11548 scans: 13679,
3	gi|14192922|ref|NP_033738.1|	actin, alpha cardiac muscle 1 [Mus musculus]	9920	41992	363	351	19	19	22132	1	1	0	652.686	1955.04	3	1955.04	0.0001	0	34.03	0.0044	R	VAPEEHPTLLTEAPLNPK	A					Spectrum11559 scans: 13691,
3	gi|14192922|ref|NP_033738.1|	actin, alpha cardiac muscle 1 [Mus musculus]	9920	41992	363	351	19	19	22208	1	1	0	980.957	1959.9	2	1959.9	-0.0038	0	43.72	0.001	K	YPIEHGIITNWDDMEK	I					Spectrum14790 scans: 17134,
3	gi|14192922|ref|NP_033738.1|	actin, alpha cardiac muscle 1 [Mus musculus]	9920	41992	363	351	19	19	22214	1	1	0	980.958	1959.9	2	1959.9	-0.003	0	36.93	0.0052	K	YPIEHGIITNWDDMEK	I					Spectrum16053 scans: 18463,
3	gi|14192922|ref|NP_033738.1|	actin, alpha cardiac muscle 1 [Mus musculus]	9920	41992	363	351	19	19	22224	1	1	0	654.308	1959.9	3	1959.9	-0.0026	0	34.34	0.01	K	YPIEHGIITNWDDMEK	I					Spectrum14770 scans: 17113,
3	gi|14192922|ref|NP_033738.1|	actin, alpha cardiac muscle 1 [Mus musculus]	9920	41992	363	351	19	19	22227	1	1	0	980.958	1959.9	2	1959.9	-0.0026	0	44.8	0.00093	K	YPIEHGIITNWDDMEK	I					Spectrum15084 scans: 17443,
3	gi|14192922|ref|NP_033738.1|	actin, alpha cardiac muscle 1 [Mus musculus]	9920	41992	363	351	19	19	22228	1	1	0	980.958	1959.9	2	1959.9	-0.0026	0	42.02	0.0018	K	YPIEHGIITNWDDMEK	I					Spectrum15371 scans: 17745,
3	gi|14192922|ref|NP_033738.1|	actin, alpha cardiac muscle 1 [Mus musculus]	9920	41992	363	351	19	19	22229	1	1	0	980.958	1959.9	2	1959.9	-0.0024	0	27.79	0.046	K	YPIEHGIITNWDDMEK	I					Spectrum16376 scans: 18802,
3	gi|14192922|ref|NP_033738.1|	actin, alpha cardiac muscle 1 [Mus musculus]	9920	41992	363	351	19	19	22230	1	1	0	980.958	1959.9	2	1959.9	-0.0024	0	31.88	0.018	K	YPIEHGIITNWDDMEK	I					Spectrum16011 scans: 18419,
3	gi|14192922|ref|NP_033738.1|	actin, alpha cardiac muscle 1 [Mus musculus]	9920	41992	363	351	19	19	22231	1	1	0	980.958	1959.9	2	1959.9	-0.0023	0	40.58	0.0024	K	YPIEHGIITNWDDMEK	I					Spectrum16461 scans: 18891,
3	gi|14192922|ref|NP_033738.1|	actin, alpha cardiac muscle 1 [Mus musculus]	9920	41992	363	351	19	19	22237	1	1	0	980.958	1959.9	2	1959.9	-0.0022	0	33.26	0.012	K	YPIEHGIITNWDDMEK	I					Spectrum16042 scans: 18451,
3	gi|14192922|ref|NP_033738.1|	actin, alpha cardiac muscle 1 [Mus musculus]	9920	41992	363	351	19	19	22238	1	1	0	980.958	1959.9	2	1959.9	-0.0022	0	59.11	3.2e-05	K	YPIEHGIITNWDDMEK	I					Spectrum16438 scans: 18867,
3	gi|14192922|ref|NP_033738.1|	actin, alpha cardiac muscle 1 [Mus musculus]	9920	41992	363	351	19	19	22254	1	1	0	654.308	1959.9	3	1959.9	-0.0019	0	32.61	0.014	K	YPIEHGIITNWDDMEK	I					Spectrum15136 scans: 17498,
3	gi|14192922|ref|NP_033738.1|	actin, alpha cardiac muscle 1 [Mus musculus]	9920	41992	363	351	19	19	22255	1	1	0	654.308	1959.9	3	1959.9	-0.0019	0	30.81	0.022	K	YPIEHGIITNWDDMEK	I					Spectrum29038 scans: 32214,
3	gi|14192922|ref|NP_033738.1|	actin, alpha cardiac muscle 1 [Mus musculus]	9920	41992	363	351	19	19	22259	1	1	0	980.958	1959.9	2	1959.9	-0.0018	0	44.12	0.001	K	YPIEHGIITNWDDMEK	I					Spectrum15782 scans: 18178,
3	gi|14192922|ref|NP_033738.1|	actin, alpha cardiac muscle 1 [Mus musculus]	9920	41992	363	351	19	19	22269	1	1	0	980.958	1959.9	2	1959.9	-0.0017	0	32.84	0.014	K	YPIEHGIITNWDDMEK	I					Spectrum18492 scans: 21032,
3	gi|14192922|ref|NP_033738.1|	actin, alpha cardiac muscle 1 [Mus musculus]	9920	41992	363	351	19	19	22275	1	1	0	980.958	1959.9	2	1959.9	-0.0016	0	46.65	0.00058	K	YPIEHGIITNWDDMEK	I					Spectrum16228 scans: 18647,
3	gi|14192922|ref|NP_033738.1|	actin, alpha cardiac muscle 1 [Mus musculus]	9920	41992	363	351	19	19	22276	1	1	0	980.958	1959.9	2	1959.9	-0.0016	0	57.02	5.3e-05	K	YPIEHGIITNWDDMEK	I					Spectrum16071 scans: 18482,
3	gi|14192922|ref|NP_033738.1|	actin, alpha cardiac muscle 1 [Mus musculus]	9920	41992	363	351	19	19	22294	1	1	0	980.958	1959.9	2	1959.9	-0.0015	0	25.46	0.075	K	YPIEHGIITNWDDMEK	I					Spectrum16315 scans: 18738,
3	gi|14192922|ref|NP_033738.1|	actin, alpha cardiac muscle 1 [Mus musculus]	9920	41992	363	351	19	19	22312	1	1	0	980.958	1959.9	2	1959.9	-0.0013	0	58.47	3.8e-05	K	YPIEHGIITNWDDMEK	I					Spectrum16606 scans: 19044,
3	gi|14192922|ref|NP_033738.1|	actin, alpha cardiac muscle 1 [Mus musculus]	9920	41992	363	351	19	19	22316	1	1	0	980.958	1959.9	2	1959.9	-0.0012	0	38.76	0.0035	K	YPIEHGIITNWDDMEK	I					Spectrum15959 scans: 18364,
3	gi|14192922|ref|NP_033738.1|	actin, alpha cardiac muscle 1 [Mus musculus]	9920	41992	363	351	19	19	22317	1	1	0	980.958	1959.9	2	1959.9	-0.0012	0	58.42	3.8e-05	K	YPIEHGIITNWDDMEK	I					Spectrum15937 scans: 18341,
3	gi|14192922|ref|NP_033738.1|	actin, alpha cardiac muscle 1 [Mus musculus]	9920	41992	363	351	19	19	22318	1	1	0	980.958	1959.9	2	1959.9	-0.0012	0	44.59	0.00093	K	YPIEHGIITNWDDMEK	I					Spectrum14501 scans: 16830,
3	gi|14192922|ref|NP_033738.1|	actin, alpha cardiac muscle 1 [Mus musculus]	9920	41992	363	351	19	19	22332	1	1	0	654.308	1959.9	3	1959.9	-0.0011	0	32.76	0.014	K	YPIEHGIITNWDDMEK	I					Spectrum31421 scans: 34823,
3	gi|14192922|ref|NP_033738.1|	actin, alpha cardiac muscle 1 [Mus musculus]	9920	41992	363	351	19	19	22334	1	1	0	654.308	1959.9	3	1959.9	-0.0011	0	29.96	0.027	K	YPIEHGIITNWDDMEK	I					Spectrum31366 scans: 34761,
3	gi|14192922|ref|NP_033738.1|	actin, alpha cardiac muscle 1 [Mus musculus]	9920	41992	363	351	19	19	22335	1	1	0	654.308	1959.9	3	1959.9	-0.0011	0	27.12	0.052	K	YPIEHGIITNWDDMEK	I					Spectrum33133 scans: 36818,
3	gi|14192922|ref|NP_033738.1|	actin, alpha cardiac muscle 1 [Mus musculus]	9920	41992	363	351	19	19	22336	1	1	0	654.308	1959.9	3	1959.9	-0.0011	0	30.1	0.026	K	YPIEHGIITNWDDMEK	I					Spectrum33689 scans: 37467,
3	gi|14192922|ref|NP_033738.1|	actin, alpha cardiac muscle 1 [Mus musculus]	9920	41992	363	351	19	19	22337	1	1	0	654.308	1959.9	3	1959.9	-0.0011	0	28.9	0.035	K	YPIEHGIITNWDDMEK	I					Spectrum32832 scans: 36485,
3	gi|14192922|ref|NP_033738.1|	actin, alpha cardiac muscle 1 [Mus musculus]	9920	41992	363	351	19	19	22338	1	1	0	654.308	1959.9	3	1959.9	-0.0011	0	28.89	0.035	K	YPIEHGIITNWDDMEK	I					Spectrum32275 scans: 35830,
3	gi|14192922|ref|NP_033738.1|	actin, alpha cardiac muscle 1 [Mus musculus]	9920	41992	363	351	19	19	22341	1	1	0	654.308	1959.9	3	1959.9	-0.0011	0	25.85	0.07	K	YPIEHGIITNWDDMEK	I					Spectrum28646 scans: 31794,
3	gi|14192922|ref|NP_033738.1|	actin, alpha cardiac muscle 1 [Mus musculus]	9920	41992	363	351	19	19	22348	1	1	0	980.959	1959.9	2	1959.9	-0.0011	0	49	0.00034	K	YPIEHGIITNWDDMEK	I					Spectrum15668 scans: 18058,
3	gi|14192922|ref|NP_033738.1|	actin, alpha cardiac muscle 1 [Mus musculus]	9920	41992	363	351	19	19	22364	1	1	0	654.308	1959.9	3	1959.9	-0.001	0	29.48	0.03	K	YPIEHGIITNWDDMEK	I					Spectrum32936 scans: 36603,
3	gi|14192922|ref|NP_033738.1|	actin, alpha cardiac muscle 1 [Mus musculus]	9920	41992	363	351	19	19	22368	1	1	0	654.308	1959.9	3	1959.9	-0.001	0	30.68	0.023	K	YPIEHGIITNWDDMEK	I					Spectrum33344 scans: 37050,
3	gi|14192922|ref|NP_033738.1|	actin, alpha cardiac muscle 1 [Mus musculus]	9920	41992	363	351	19	19	22369	1	1	0	654.308	1959.9	3	1959.9	-0.001	0	29.61	0.029	K	YPIEHGIITNWDDMEK	I					Spectrum31740 scans: 35181,
3	gi|14192922|ref|NP_033738.1|	actin, alpha cardiac muscle 1 [Mus musculus]	9920	41992	363	351	19	19	22371	1	1	0	654.308	1959.9	3	1959.9	-0.001	0	31.55	0.019	K	YPIEHGIITNWDDMEK	I					Spectrum32393 scans: 35977,
3	gi|14192922|ref|NP_033738.1|	actin, alpha cardiac muscle 1 [Mus musculus]	9920	41992	363	351	19	19	22372	1	1	0	654.308	1959.9	3	1959.9	-0.001	0	28.98	0.034	K	YPIEHGIITNWDDMEK	I					Spectrum32899 scans: 36561,
3	gi|14192922|ref|NP_033738.1|	actin, alpha cardiac muscle 1 [Mus musculus]	9920	41992	363	351	19	19	22374	1	1	0	654.308	1959.9	3	1959.9	-0.001	0	26.72	0.057	K	YPIEHGIITNWDDMEK	I					Spectrum15682 scans: 18073,
3	gi|14192922|ref|NP_033738.1|	actin, alpha cardiac muscle 1 [Mus musculus]	9920	41992	363	351	19	19	22375	1	1	0	654.308	1959.9	3	1959.9	-0.001	0	25.65	0.073	K	YPIEHGIITNWDDMEK	I					Spectrum15986 scans: 18393,
3	gi|14192922|ref|NP_033738.1|	actin, alpha cardiac muscle 1 [Mus musculus]	9920	41992	363	351	19	19	22378	1	1	0	980.959	1959.9	2	1959.9	-0.001	0	39.17	0.0033	K	YPIEHGIITNWDDMEK	I					Spectrum16516 scans: 18949,
3	gi|14192922|ref|NP_033738.1|	actin, alpha cardiac muscle 1 [Mus musculus]	9920	41992	363	351	19	19	22379	1	1	0	980.959	1959.9	2	1959.9	-0.001	0	50.33	0.00025	K	YPIEHGIITNWDDMEK	I					Spectrum15969 scans: 18375,
3	gi|14192922|ref|NP_033738.1|	actin, alpha cardiac muscle 1 [Mus musculus]	9920	41992	363	351	19	19	22381	1	1	0	980.959	1959.9	2	1959.9	-0.0008	0	38.27	0.0037	K	YPIEHGIITNWDDMEK	I					Spectrum13118 scans: 15361,
3	gi|14192922|ref|NP_033738.1|	actin, alpha cardiac muscle 1 [Mus musculus]	9920	41992	363	351	19	19	22382	1	1	0	980.959	1959.9	2	1959.9	-0.0008	0	40.28	0.0024	K	YPIEHGIITNWDDMEK	I					Spectrum14207 scans: 16521,
3	gi|14192922|ref|NP_033738.1|	actin, alpha cardiac muscle 1 [Mus musculus]	9920	41992	363	351	19	19	22399	1	1	0	654.308	1959.9	3	1959.9	-0.0008	0	26.45	0.057	K	YPIEHGIITNWDDMEK	I					Spectrum28152 scans: 31256,
3	gi|14192922|ref|NP_033738.1|	actin, alpha cardiac muscle 1 [Mus musculus]	9920	41992	363	351	19	19	22400	1	1	0	654.308	1959.9	3	1959.9	-0.0008	0	30.34	0.023	K	YPIEHGIITNWDDMEK	I					Spectrum32654 scans: 36278,
3	gi|14192922|ref|NP_033738.1|	actin, alpha cardiac muscle 1 [Mus musculus]	9920	41992	363	351	19	19	22401	1	1	0	654.308	1959.9	3	1959.9	-0.0008	0	29.66	0.027	K	YPIEHGIITNWDDMEK	I					Spectrum16405 scans: 18833,
3	gi|14192922|ref|NP_033738.1|	actin, alpha cardiac muscle 1 [Mus musculus]	9920	41992	363	351	19	19	22402	1	1	0	654.308	1959.9	3	1959.9	-0.0008	0	30.56	0.022	K	YPIEHGIITNWDDMEK	I					Spectrum16305 scans: 18728,
3	gi|14192922|ref|NP_033738.1|	actin, alpha cardiac muscle 1 [Mus musculus]	9920	41992	363	351	19	19	22404	1	1	0	654.308	1959.9	3	1959.9	-0.0008	0	32.28	0.015	K	YPIEHGIITNWDDMEK	I					Spectrum15721 scans: 18114,
3	gi|14192922|ref|NP_033738.1|	actin, alpha cardiac muscle 1 [Mus musculus]	9920	41992	363	351	19	19	22406	1	1	0	980.959	1959.9	2	1959.9	-0.0007	0	41.36	0.0018	K	YPIEHGIITNWDDMEK	I					Spectrum16212 scans: 18630,
3	gi|14192922|ref|NP_033738.1|	actin, alpha cardiac muscle 1 [Mus musculus]	9920	41992	363	351	19	19	22428	1	1	0	654.308	1959.9	3	1959.9	-0.0006	0	31.7	0.017	K	YPIEHGIITNWDDMEK	I					Spectrum30816 scans: 34169,
3	gi|14192922|ref|NP_033738.1|	actin, alpha cardiac muscle 1 [Mus musculus]	9920	41992	363	351	19	19	22430	1	1	0	654.308	1959.9	3	1959.9	-0.0006	0	29.42	0.029	K	YPIEHGIITNWDDMEK	I					Spectrum33583 scans: 37344,
3	gi|14192922|ref|NP_033738.1|	actin, alpha cardiac muscle 1 [Mus musculus]	9920	41992	363	351	19	19	22432	1	1	0	654.308	1959.9	3	1959.9	-0.0006	0	35.02	0.0079	K	YPIEHGIITNWDDMEK	I					Spectrum15064 scans: 17422,
3	gi|14192922|ref|NP_033738.1|	actin, alpha cardiac muscle 1 [Mus musculus]	9920	41992	363	351	19	19	22437	1	1	0	654.308	1959.9	3	1959.9	-0.0006	0	31.31	0.019	K	YPIEHGIITNWDDMEK	I					Spectrum28905 scans: 32070,
3	gi|14192922|ref|NP_033738.1|	actin, alpha cardiac muscle 1 [Mus musculus]	9920	41992	363	351	19	19	22453	1	1	0	654.308	1959.9	3	1959.9	-0.0004	0	25.42	0.072	K	YPIEHGIITNWDDMEK	I					Spectrum18696 scans: 21247,
3	gi|14192922|ref|NP_033738.1|	actin, alpha cardiac muscle 1 [Mus musculus]	9920	41992	363	351	19	19	22468	1	1	0	654.308	1959.9	3	1959.9	-0.0002	0	26.48	0.061	K	YPIEHGIITNWDDMEK	I					Spectrum15837 scans: 18236,
3	gi|14192922|ref|NP_033738.1|	actin, alpha cardiac muscle 1 [Mus musculus]	9920	41992	363	351	19	19	22472	1	1	0	654.308	1959.9	3	1959.9	-0.0002	0	26.18	0.065	K	YPIEHGIITNWDDMEK	I					Spectrum28773 scans: 31928,
3	gi|14192922|ref|NP_033738.1|	actin, alpha cardiac muscle 1 [Mus musculus]	9920	41992	363	351	19	19	22484	1	1	0	654.308	1959.9	3	1959.9	-0.0001	0	30.75	0.023	K	YPIEHGIITNWDDMEK	I					Spectrum14984 scans: 17338,
3	gi|14192922|ref|NP_033738.1|	actin, alpha cardiac muscle 1 [Mus musculus]	9920	41992	363	351	19	19	22485	1	1	0	654.308	1959.9	3	1959.9	-0.0001	0	25.05	0.085	K	YPIEHGIITNWDDMEK	I					Spectrum29095 scans: 32275,
3	gi|14192922|ref|NP_033738.1|	actin, alpha cardiac muscle 1 [Mus musculus]	9920	41992	363	351	19	19	22486	1	1	0	654.308	1959.9	3	1959.9	-0.0001	0	29.83	0.028	K	YPIEHGIITNWDDMEK	I					Spectrum28238 scans: 31353,
3	gi|14192922|ref|NP_033738.1|	actin, alpha cardiac muscle 1 [Mus musculus]	9920	41992	363	351	19	19	22489	1	1	0	980.959	1959.9	2	1959.9	0	0	97.08	5.4e-09	K	YPIEHGIITNWDDMEK	I					Spectrum16623 scans: 19062,
3	gi|14192922|ref|NP_033738.1|	actin, alpha cardiac muscle 1 [Mus musculus]	9920	41992	363	351	19	19	22490	1	1	0	980.959	1959.9	2	1959.9	0	0	26.97	0.055	K	YPIEHGIITNWDDMEK	I					Spectrum33731 scans: 37513,
3	gi|14192922|ref|NP_033738.1|	actin, alpha cardiac muscle 1 [Mus musculus]	9920	41992	363	351	19	19	22504	1	1	0	654.309	1959.9	3	1959.9	0.0003	0	29.63	0.029	K	YPIEHGIITNWDDMEK	I					Spectrum14193 scans: 16506,
3	gi|14192922|ref|NP_033738.1|	actin, alpha cardiac muscle 1 [Mus musculus]	9920	41992	363	351	19	19	22511	1	1	0	654.309	1959.9	3	1959.9	0.0005	0	29.36	0.031	K	YPIEHGIITNWDDMEK	I					Spectrum33778 scans: 37566,
3	gi|14192922|ref|NP_033738.1|	actin, alpha cardiac muscle 1 [Mus musculus]	9920	41992	363	351	19	19	22836	1	1	0	988.955	1975.9	2	1975.9	-0.003	0	25.21	0.084	K	YPIEHGIITNWDDMEK	I	Oxidation (M)	0.0000000000000300.0			Spectrum13080 scans: 15317,
3	gi|14192922|ref|NP_033738.1|	actin, alpha cardiac muscle 1 [Mus musculus]	9920	41992	363	351	19	19	22838	1	1	0	988.955	1975.9	2	1975.9	-0.003	0	31.66	0.019	K	YPIEHGIITNWDDMEK	I	Oxidation (M)	0.0000000000000300.0			Spectrum12535 scans: 14726,
3	gi|14192922|ref|NP_033738.1|	actin, alpha cardiac muscle 1 [Mus musculus]	9920	41992	363	351	19	19	22844	1	1	0	988.956	1975.9	2	1975.9	-0.0021	0	27.05	0.052	K	YPIEHGIITNWDDMEK	I	Oxidation (M)	0.0000000000000300.0			Spectrum10378 scans: 12404,
3	gi|14192922|ref|NP_033738.1|	actin, alpha cardiac muscle 1 [Mus musculus]	9920	41992	363	351	19	19	22845	1	1	0	988.956	1975.9	2	1975.9	-0.0021	0	37.61	0.0046	K	YPIEHGIITNWDDMEK	I	Oxidation (M)	0.0000000000000300.0			Spectrum11484 scans: 13610,
3	gi|14192922|ref|NP_033738.1|	actin, alpha cardiac muscle 1 [Mus musculus]	9920	41992	363	351	19	19	22848	1	1	0	988.956	1975.9	2	1975.9	-0.002	0	42.16	0.0016	K	YPIEHGIITNWDDMEK	I	Oxidation (M)	0.0000000000000300.0			Spectrum12789 scans: 14999,
3	gi|14192922|ref|NP_033738.1|	actin, alpha cardiac muscle 1 [Mus musculus]	9920	41992	363	351	19	19	22849	1	1	0	659.639	1975.9	3	1975.9	-0.0018	0	27.56	0.047	K	YPIEHGIITNWDDMEK	I	Oxidation (M)	0.0000000000000300.0			Spectrum10731 scans: 12787,
3	gi|14192922|ref|NP_033738.1|	actin, alpha cardiac muscle 1 [Mus musculus]	9920	41992	363	351	19	19	22852	1	1	0	988.956	1975.9	2	1975.9	-0.0017	0	35.62	0.0074	K	YPIEHGIITNWDDMEK	I	Oxidation (M)	0.0000000000000300.0			Spectrum12614 scans: 14812,
3	gi|14192922|ref|NP_033738.1|	actin, alpha cardiac muscle 1 [Mus musculus]	9920	41992	363	351	19	19	22855	1	1	0	988.956	1975.9	2	1975.9	-0.0016	0	31.2	0.02	K	YPIEHGIITNWDDMEK	I	Oxidation (M)	0.0000000000000300.0			Spectrum12716 scans: 14921,
3	gi|14192922|ref|NP_033738.1|	actin, alpha cardiac muscle 1 [Mus musculus]	9920	41992	363	351	19	19	22856	1	1	0	988.956	1975.9	2	1975.9	-0.0013	0	32.9	0.014	K	YPIEHGIITNWDDMEK	I	Oxidation (M)	0.0000000000000300.0			Spectrum13034 scans: 15265,
3	gi|14192922|ref|NP_033738.1|	actin, alpha cardiac muscle 1 [Mus musculus]	9920	41992	363	351	19	19	22857	1	1	0	988.956	1975.9	2	1975.9	-0.0013	0	39.33	0.0032	K	YPIEHGIITNWDDMEK	I	Oxidation (M)	0.0000000000000300.0			Spectrum14338 scans: 16658,
3	gi|14192922|ref|NP_033738.1|	actin, alpha cardiac muscle 1 [Mus musculus]	9920	41992	363	351	19	19	22861	1	1	0	988.956	1975.9	2	1975.9	-0.0003	0	35.73	0.0075	K	YPIEHGIITNWDDMEK	I	Oxidation (M)	0.0000000000000300.0			Spectrum13025 scans: 15255,
3	gi|14192922|ref|NP_033738.1|	actin, alpha cardiac muscle 1 [Mus musculus]	9920	41992	363	351	19	19	22862	1	1	0	988.957	1975.9	2	1975.9	0	0	27.17	0.054	K	YPIEHGIITNWDDMEK	I	Oxidation (M)	0.0000000000000300.0			Spectrum14431 scans: 16756,
3	gi|14192922|ref|NP_033738.1|	actin, alpha cardiac muscle 1 [Mus musculus]	9920	41992	363	351	19	19	22864	1	1	0	988.957	1975.9	2	1975.9	0.0003	0	25.97	0.069	K	YPIEHGIITNWDDMEK	I	Oxidation (M)	0.0000000000000300.0			Spectrum12918 scans: 15140,
3	gi|14192922|ref|NP_033738.1|	actin, alpha cardiac muscle 1 [Mus musculus]	9920	41992	363	351	19	19	22870	1	1	0	988.957	1975.9	2	1975.9	0.0018	0	34.36	0.01	K	YPIEHGIITNWDDMEK	I	Oxidation (M)	0.0000000000000300.0			Spectrum15247 scans: 17614,
3	gi|14192922|ref|NP_033738.1|	actin, alpha cardiac muscle 1 [Mus musculus]	9920	41992	363	351	19	19	22871	1	1	0	988.957	1975.9	2	1975.9	0.0019	0	27.76	0.046	K	YPIEHGIITNWDDMEK	I	Oxidation (M)	0.0000000000000300.0			Spectrum14390 scans: 16713,
3	gi|14192922|ref|NP_033738.1|	actin, alpha cardiac muscle 1 [Mus musculus]	9920	41992	363	351	19	19	26333	1	1	0	1114.54	2227.06	2	2227.06	-0.0009	0	52.84	0.00015	K	DLYANNVLSGGTTMYPGIADR	M					Spectrum18763 scans: 21317,
3	gi|14192922|ref|NP_033738.1|	actin, alpha cardiac muscle 1 [Mus musculus]	9920	41992	363	351	19	19	26336	1	1	0	1114.54	2227.06	2	2227.06	-0.0005	0	85.88	7.4e-08	K	DLYANNVLSGGTTMYPGIADR	M					Spectrum18517 scans: 21059,
3	gi|14192922|ref|NP_033738.1|	actin, alpha cardiac muscle 1 [Mus musculus]	9920	41992	363	351	19	19	26339	1	1	0	1114.54	2227.06	2	2227.06	-0.0002	0	88.31	4.4e-08	K	DLYANNVLSGGTTMYPGIADR	M					Spectrum18678 scans: 21228,
3	gi|14192922|ref|NP_033738.1|	actin, alpha cardiac muscle 1 [Mus musculus]	9920	41992	363	351	19	19	26346	1	1	0	1114.54	2227.06	2	2227.06	0.0008	0	94.26	1.1e-08	K	DLYANNVLSGGTTMYPGIADR	M					Spectrum18238 scans: 20765,
3	gi|14192922|ref|NP_033738.1|	actin, alpha cardiac muscle 1 [Mus musculus]	9920	41992	363	351	19	19	26347	1	1	0	1114.54	2227.06	2	2227.06	0.0008	0	60.38	2.8e-05	K	DLYANNVLSGGTTMYPGIADR	M					Spectrum18925 scans: 21488,
3	gi|14192922|ref|NP_033738.1|	actin, alpha cardiac muscle 1 [Mus musculus]	9920	41992	363	351	19	19	28147	1	1	0	1178.58	2355.15	2	2355.15	-0.0012	1	126.94	6.2e-12	R	KDLYANNVLSGGTTMYPGIADR	M					Spectrum13936 scans: 16236,
3	gi|14192922|ref|NP_033738.1|	actin, alpha cardiac muscle 1 [Mus musculus]	9920	41992	363	351	19	19	28148	1	1	0	786.058	2355.15	3	2355.15	-0.0008	1	43.74	0.0013	R	KDLYANNVLSGGTTMYPGIADR	M					Spectrum13912 scans: 16211,
3	gi|14192922|ref|NP_033738.1|	actin, alpha cardiac muscle 1 [Mus musculus]	9920	41992	363	351	19	19	28286	1	1	0	791.388	2371.14	3	2371.15	-0.0045	1	27.16	0.046	R	KDLYANNVLSGGTTMYPGIADR	M	Oxidation (M)	0.0000000000000030000000.0			Spectrum35302 scans: 39653,
3	gi|14192922|ref|NP_033738.1|	actin, alpha cardiac muscle 1 [Mus musculus]	9920	41992	363	351	19	19	30434	1	0	0	868.116	2601.33	3	2601.33	-0.0024	0	41.01	0.0012	K	YSVWIGGSILASLSTFQQMWISK	Q					Spectrum34170 scans: 38008,
3	gi|14192922|ref|NP_033738.1|	actin, alpha cardiac muscle 1 [Mus musculus]	9920	41992	363	351	19	19	30436	1	0	0	1301.67	2601.33	2	2601.33	-0.0009	0	44	0.0006	K	YSVWIGGSILASLSTFQQMWISK	Q					Spectrum34171 scans: 38009,
3	gi|14192922|ref|NP_033738.1|	actin, alpha cardiac muscle 1 [Mus musculus]	9920	41992	363	351	19	19	33494	1	1	0	1066.21	3195.6	3	3195.6	0.001	0	107.72	3.6e-10	R	TTGIVLDSGDGVTHNVPIYEGYALPHAIMR	L					Spectrum19328 scans: 21912,
3	gi|14192922|ref|NP_033738.1|	actin, alpha cardiac muscle 1 [Mus musculus]	9920	41992	363	351	19	19	33495	1	1	0	1066.21	3195.61	3	3195.6	0.0032	0	66.46	4.6e-06	R	TTGIVLDSGDGVTHNVPIYEGYALPHAIMR	L					Spectrum19191 scans: 21768,
4	gi|6671507|ref|NP_031418.1|	actin, aortic smooth muscle [Mus musculus]	9255	41982	321	309	19	19	395	1	0	0	398.239	794.464	2	794.465	-0.0013	0	25.55	0.015	K	IIAPPER	K					Spectrum4979 scans: 6527,
4	gi|6671507|ref|NP_031418.1|	actin, aortic smooth muscle [Mus musculus]	9255	41982	321	309	19	19	453	1	0	0	398.24	794.465	2	794.465	0.0002	0	25.92	0.011	K	IIAPPER	K					Spectrum4717 scans: 6245,
4	gi|6671507|ref|NP_031418.1|	actin, aortic smooth muscle [Mus musculus]	9255	41982	321	309	19	19	454	1	0	0	398.24	794.465	2	794.465	0.0002	0	28.01	0.007	K	IIAPPER	K					Spectrum5731 scans: 7347,
4	gi|6671507|ref|NP_031418.1|	actin, aortic smooth muscle [Mus musculus]	9255	41982	321	309	19	19	498	1	0	0	400.77	799.526	2	799.528	-0.0016	1	26.03	0.016	K	RGILTLK	Y					Spectrum9372 scans: 11320,
4	gi|6671507|ref|NP_031418.1|	actin, aortic smooth muscle [Mus musculus]	9255	41982	321	309	19	19	3037	1	0	0	488.727	975.44	2	975.441	-0.0013	0	72.75	2.4e-07	K	AGFAGDDAPR	A					Spectrum6494 scans: 8188,
4	gi|6671507|ref|NP_031418.1|	actin, aortic smooth muscle [Mus musculus]	9255	41982	321	309	19	19	3038	1	0	0	488.727	975.44	2	975.441	-0.0012	0	72.45	5.2e-07	K	AGFAGDDAPR	A					Spectrum4078 scans: 5569,
4	gi|6671507|ref|NP_031418.1|	actin, aortic smooth muscle [Mus musculus]	9255	41982	321	309	19	19	3039	1	0	0	488.727	975.44	2	975.441	-0.0012	0	73.06	4.5e-07	K	AGFAGDDAPR	A					Spectrum5830 scans: 7454,
4	gi|6671507|ref|NP_031418.1|	actin, aortic smooth muscle [Mus musculus]	9255	41982	321	309	19	19	3040	1	0	0	488.727	975.44	2	975.441	-0.0012	0	76.09	2.2e-07	K	AGFAGDDAPR	A					Spectrum5799 scans: 7421,
4	gi|6671507|ref|NP_031418.1|	actin, aortic smooth muscle [Mus musculus]	9255	41982	321	309	19	19	3041	1	0	0	488.727	975.44	2	975.441	-0.001	0	57.39	1.5e-05	K	AGFAGDDAPR	A					Spectrum28377 scans: 31507,
4	gi|6671507|ref|NP_031418.1|	actin, aortic smooth muscle [Mus musculus]	9255	41982	321	309	19	19	3043	1	0	0	488.727	975.44	2	975.441	-0.0009	0	45.17	0.00023	K	AGFAGDDAPR	A					Spectrum29096 scans: 32276,
4	gi|6671507|ref|NP_031418.1|	actin, aortic smooth muscle [Mus musculus]	9255	41982	321	309	19	19	3045	1	0	0	488.727	975.44	2	975.441	-0.0008	0	48.34	0.00011	K	AGFAGDDAPR	A					Spectrum30043 scans: 33312,
4	gi|6671507|ref|NP_031418.1|	actin, aortic smooth muscle [Mus musculus]	9255	41982	321	309	19	19	3050	1	0	0	488.727	975.44	2	975.441	-0.0007	0	70.11	7.4e-07	K	AGFAGDDAPR	A					Spectrum6342 scans: 8010,
4	gi|6671507|ref|NP_031418.1|	actin, aortic smooth muscle [Mus musculus]	9255	41982	321	309	19	19	3051	1	0	0	488.727	975.44	2	975.441	-0.0007	0	75.52	2.1e-07	K	AGFAGDDAPR	A					Spectrum4386 scans: 5895,
4	gi|6671507|ref|NP_031418.1|	actin, aortic smooth muscle [Mus musculus]	9255	41982	321	309	19	19	3052	1	0	0	488.727	975.44	2	975.441	-0.0007	0	68.45	1.1e-06	K	AGFAGDDAPR	A					Spectrum5216 scans: 6783,
4	gi|6671507|ref|NP_031418.1|	actin, aortic smooth muscle [Mus musculus]	9255	41982	321	309	19	19	3053	1	0	0	488.727	975.44	2	975.441	-0.0007	0	37.2	0.0014	K	AGFAGDDAPR	A					Spectrum29305 scans: 32502,
4	gi|6671507|ref|NP_031418.1|	actin, aortic smooth muscle [Mus musculus]	9255	41982	321	309	19	19	3054	1	0	0	488.727	975.44	2	975.441	-0.0007	0	50.85	6.2e-05	K	AGFAGDDAPR	A					Spectrum28869 scans: 32031,
4	gi|6671507|ref|NP_031418.1|	actin, aortic smooth muscle [Mus musculus]	9255	41982	321	309	19	19	3057	1	0	0	488.728	975.44	2	975.441	-0.0006	0	47.19	0.00015	K	AGFAGDDAPR	A					Spectrum28576 scans: 31717,
4	gi|6671507|ref|NP_031418.1|	actin, aortic smooth muscle [Mus musculus]	9255	41982	321	309	19	19	3087	1	0	0	488.728	975.441	2	975.441	-0.0002	0	65.77	1.9e-06	K	AGFAGDDAPR	A					Spectrum35476 scans: 39851,
4	gi|6671507|ref|NP_031418.1|	actin, aortic smooth muscle [Mus musculus]	9255	41982	321	309	19	19	3088	1	0	0	488.728	975.441	2	975.441	-0.0002	0	78.05	1.2e-07	K	AGFAGDDAPR	A					Spectrum5868 scans: 7494,
4	gi|6671507|ref|NP_031418.1|	actin, aortic smooth muscle [Mus musculus]	9255	41982	321	309	19	19	3092	1	0	0	488.728	975.441	2	975.441	-0.0001	0	66.55	1.6e-06	K	AGFAGDDAPR	A					Spectrum6132 scans: 7776,
4	gi|6671507|ref|NP_031418.1|	actin, aortic smooth muscle [Mus musculus]	9255	41982	321	309	19	19	3101	1	0	0	488.728	975.441	2	975.441	0.0001	0	83.33	3.4e-08	K	AGFAGDDAPR	A					Spectrum3783 scans: 5256,
4	gi|6671507|ref|NP_031418.1|	actin, aortic smooth muscle [Mus musculus]	9255	41982	321	309	19	19	3105	1	0	0	488.728	975.441	2	975.441	0.0001	0	70.17	7.1e-07	K	AGFAGDDAPR	A					Spectrum4996 scans: 6546,
4	gi|6671507|ref|NP_031418.1|	actin, aortic smooth muscle [Mus musculus]	9255	41982	321	309	19	19	3107	1	0	0	488.728	975.441	2	975.441	0.0002	0	25.97	0.019	K	AGFAGDDAPR	A					Spectrum30290 scans: 33581,
4	gi|6671507|ref|NP_031418.1|	actin, aortic smooth muscle [Mus musculus]	9255	41982	321	309	19	19	3111	1	0	0	488.728	975.441	2	975.441	0.0004	0	58.36	1.2e-05	K	AGFAGDDAPR	A					Spectrum29792 scans: 33041,
4	gi|6671507|ref|NP_031418.1|	actin, aortic smooth muscle [Mus musculus]	9255	41982	321	309	19	19	3112	1	0	0	488.728	975.441	2	975.441	0.0004	0	68.8	1.5e-06	K	AGFAGDDAPR	A					Spectrum5742 scans: 7359,
4	gi|6671507|ref|NP_031418.1|	actin, aortic smooth muscle [Mus musculus]	9255	41982	321	309	19	19	3113	1	0	0	488.728	975.442	2	975.441	0.0005	0	62.27	6.6e-06	K	AGFAGDDAPR	A					Spectrum5410 scans: 6999,
4	gi|6671507|ref|NP_031418.1|	actin, aortic smooth muscle [Mus musculus]	9255	41982	321	309	19	19	3118	1	0	0	488.728	975.442	2	975.441	0.0009	0	70.57	9.7e-07	K	AGFAGDDAPR	A					Spectrum5451 scans: 7043,
4	gi|6671507|ref|NP_031418.1|	actin, aortic smooth muscle [Mus musculus]	9255	41982	321	309	19	19	3120	1	0	0	488.728	975.442	2	975.441	0.0009	0	67.56	1.9e-06	K	AGFAGDDAPR	A					Spectrum5610 scans: 7218,
4	gi|6671507|ref|NP_031418.1|	actin, aortic smooth muscle [Mus musculus]	9255	41982	321	309	19	19	3491	1	0	0	499.747	997.479	2	997.479	-0.0004	0	42.41	0.00036	R	DLTDYLMK	I					Spectrum17908 scans: 20415,
4	gi|6671507|ref|NP_031418.1|	actin, aortic smooth muscle [Mus musculus]	9255	41982	321	309	19	19	3511	1	0	0	499.747	997.479	2	997.479	-0.0002	0	41.95	0.0004	R	DLTDYLMK	I					Spectrum18756 scans: 21310,
4	gi|6671507|ref|NP_031418.1|	actin, aortic smooth muscle [Mus musculus]	9255	41982	321	309	19	19	3518	1	0	0	499.747	997.479	2	997.479	-0.0002	0	44.95	0.00021	R	DLTDYLMK	I					Spectrum18182 scans: 20706,
4	gi|6671507|ref|NP_031418.1|	actin, aortic smooth muscle [Mus musculus]	9255	41982	321	309	19	19	3520	1	0	0	499.747	997.479	2	997.479	-0.0002	0	42.78	0.00034	R	DLTDYLMK	I					Spectrum18458 scans: 20997,
4	gi|6671507|ref|NP_031418.1|	actin, aortic smooth muscle [Mus musculus]	9255	41982	321	309	19	19	3526	1	0	0	499.747	997.479	2	997.479	-0.0001	0	45.5	0.00018	R	DLTDYLMK	I					Spectrum35123 scans: 39454,
4	gi|6671507|ref|NP_031418.1|	actin, aortic smooth muscle [Mus musculus]	9255	41982	321	309	19	19	3585	1	0	0	499.747	997.479	2	997.479	0.0002	0	42.56	0.00035	R	DLTDYLMK	I					Spectrum35290 scans: 39640,
4	gi|6671507|ref|NP_031418.1|	actin, aortic smooth muscle [Mus musculus]	9255	41982	321	309	19	19	3789	1	0	0	507.743	1013.47	2	1013.47	-0.0016	0	34.35	0.0041	R	DLTDYLMK	I	Oxidation (M)	0.00000030.0			Spectrum12287 scans: 14461,
4	gi|6671507|ref|NP_031418.1|	actin, aortic smooth muscle [Mus musculus]	9255	41982	321	309	19	19	3798	1	0	0	507.744	1013.47	2	1013.47	-0.0004	0	39.27	0.00086	R	DLTDYLMK	I	Oxidation (M)	0.00000030.0			Spectrum35136 scans: 39469,
4	gi|6671507|ref|NP_031418.1|	actin, aortic smooth muscle [Mus musculus]	9255	41982	321	309	19	19	3800	1	0	0	507.744	1013.47	2	1013.47	-0.0003	0	40.76	0.0006	R	DLTDYLMK	I	Oxidation (M)	0.00000030.0			Spectrum12255 scans: 14427,
4	gi|6671507|ref|NP_031418.1|	actin, aortic smooth muscle [Mus musculus]	9255	41982	321	309	19	19	5629	1	0	0	565.777	1129.54	2	1129.54	-0.0016	0	41.92	0.001	R	GYSFVTTAER	E					Spectrum9303 scans: 11247,
4	gi|6671507|ref|NP_031418.1|	actin, aortic smooth muscle [Mus musculus]	9255	41982	321	309	19	19	6340	1	0	0	581.312	1160.61	2	1160.61	-0.0026	0	53.89	6.2e-05	K	EITALAPSTMK	I					Spectrum9540 scans: 11499,
4	gi|6671507|ref|NP_031418.1|	actin, aortic smooth muscle [Mus musculus]	9255	41982	321	309	19	19	6341	1	0	0	581.312	1160.61	2	1160.61	-0.0025	0	51.78	8.8e-05	K	EITALAPSTMK	I					Spectrum9255 scans: 11197,
4	gi|6671507|ref|NP_031418.1|	actin, aortic smooth muscle [Mus musculus]	9255	41982	321	309	19	19	6346	1	0	0	581.312	1160.61	2	1160.61	-0.0014	0	49.26	0.00018	K	EITALAPSTMK	I					Spectrum10095 scans: 12101,
4	gi|6671507|ref|NP_031418.1|	actin, aortic smooth muscle [Mus musculus]	9255	41982	321	309	19	19	6355	1	0	0	581.312	1160.61	2	1160.61	-0.001	0	49.04	0.00019	K	EITALAPSTMK	I					Spectrum10016 scans: 12015,
4	gi|6671507|ref|NP_031418.1|	actin, aortic smooth muscle [Mus musculus]	9255	41982	321	309	19	19	6356	1	0	0	581.312	1160.61	2	1160.61	-0.001	0	33.55	0.0066	K	EITALAPSTMK	I					Spectrum10327 scans: 12350,
4	gi|6671507|ref|NP_031418.1|	actin, aortic smooth muscle [Mus musculus]	9255	41982	321	309	19	19	6364	1	0	0	581.312	1160.61	2	1160.61	-0.0009	0	53.85	5e-05	K	EITALAPSTMK	I					Spectrum9782 scans: 11763,
4	gi|6671507|ref|NP_031418.1|	actin, aortic smooth muscle [Mus musculus]	9255	41982	321	309	19	19	6367	1	0	0	581.312	1160.61	2	1160.61	-0.0009	0	29.35	0.014	K	EITALAPSTMK	I					Spectrum28487 scans: 31624,
4	gi|6671507|ref|NP_031418.1|	actin, aortic smooth muscle [Mus musculus]	9255	41982	321	309	19	19	6374	1	0	0	581.312	1160.61	2	1160.61	-0.0008	0	49.28	0.00014	K	EITALAPSTMK	I					Spectrum35430 scans: 39794,
4	gi|6671507|ref|NP_031418.1|	actin, aortic smooth muscle [Mus musculus]	9255	41982	321	309	19	19	6385	1	0	0	581.312	1160.61	2	1160.61	-0.0006	0	49.22	0.00015	K	EITALAPSTMK	I					Spectrum10663 scans: 12716,
4	gi|6671507|ref|NP_031418.1|	actin, aortic smooth muscle [Mus musculus]	9255	41982	321	309	19	19	6386	1	0	0	581.312	1160.61	2	1160.61	-0.0006	0	42.13	0.00075	K	EITALAPSTMK	I					Spectrum10713 scans: 12769,
4	gi|6671507|ref|NP_031418.1|	actin, aortic smooth muscle [Mus musculus]	9255	41982	321	309	19	19	6387	1	0	0	581.312	1160.61	2	1160.61	-0.0006	0	43.04	0.00061	K	EITALAPSTMK	I					Spectrum27436 scans: 30481,
4	gi|6671507|ref|NP_031418.1|	actin, aortic smooth muscle [Mus musculus]	9255	41982	321	309	19	19	6404	1	0	0	581.313	1160.61	2	1160.61	-0.0005	0	30.59	0.011	K	EITALAPSTMK	I					Spectrum28586 scans: 31728,
4	gi|6671507|ref|NP_031418.1|	actin, aortic smooth muscle [Mus musculus]	9255	41982	321	309	19	19	6406	1	0	0	581.313	1160.61	2	1160.61	-0.0005	0	49.42	0.00014	K	EITALAPSTMK	I					Spectrum11030 scans: 13117,
4	gi|6671507|ref|NP_031418.1|	actin, aortic smooth muscle [Mus musculus]	9255	41982	321	309	19	19	6434	1	0	0	581.313	1160.61	2	1160.61	-0.0004	0	34.43	0.0044	K	EITALAPSTMK	I					Spectrum10813 scans: 12876,
4	gi|6671507|ref|NP_031418.1|	actin, aortic smooth muscle [Mus musculus]	9255	41982	321	309	19	19	6435	1	0	0	581.313	1160.61	2	1160.61	-0.0004	0	51.65	8.4e-05	K	EITALAPSTMK	I					Spectrum9895 scans: 11885,
4	gi|6671507|ref|NP_031418.1|	actin, aortic smooth muscle [Mus musculus]	9255	41982	321	309	19	19	6437	1	0	0	581.313	1160.61	2	1160.61	-0.0004	0	41.26	0.00092	K	EITALAPSTMK	I					Spectrum27207 scans: 30231,
4	gi|6671507|ref|NP_031418.1|	actin, aortic smooth muscle [Mus musculus]	9255	41982	321	309	19	19	6438	1	0	0	581.313	1160.61	2	1160.61	-0.0004	0	35.05	0.0038	K	EITALAPSTMK	I					Spectrum27977 scans: 31067,
4	gi|6671507|ref|NP_031418.1|	actin, aortic smooth muscle [Mus musculus]	9255	41982	321	309	19	19	6473	1	0	0	581.313	1160.61	2	1160.61	-0.0003	0	46.95	0.00025	K	EITALAPSTMK	I					Spectrum32852 scans: 36508,
4	gi|6671507|ref|NP_031418.1|	actin, aortic smooth muscle [Mus musculus]	9255	41982	321	309	19	19	6474	1	0	0	581.313	1160.61	2	1160.61	-0.0003	0	42.4	0.0007	K	EITALAPSTMK	I					Spectrum10780 scans: 12840,
4	gi|6671507|ref|NP_031418.1|	actin, aortic smooth muscle [Mus musculus]	9255	41982	321	309	19	19	6475	1	0	0	581.313	1160.61	2	1160.61	-0.0003	0	32.99	0.0062	K	EITALAPSTMK	I					Spectrum27706 scans: 30771,
4	gi|6671507|ref|NP_031418.1|	actin, aortic smooth muscle [Mus musculus]	9255	41982	321	309	19	19	6476	1	0	0	581.313	1160.61	2	1160.61	-0.0003	0	41.94	0.00078	K	EITALAPSTMK	I					Spectrum28735 scans: 31888,
4	gi|6671507|ref|NP_031418.1|	actin, aortic smooth muscle [Mus musculus]	9255	41982	321	309	19	19	6477	1	0	0	581.313	1160.61	2	1160.61	-0.0003	0	31.85	0.008	K	EITALAPSTMK	I					Spectrum27911 scans: 30994,
4	gi|6671507|ref|NP_031418.1|	actin, aortic smooth muscle [Mus musculus]	9255	41982	321	309	19	19	6494	1	0	0	581.313	1160.61	2	1160.61	-0.0002	0	45.42	0.00035	K	EITALAPSTMK	I					Spectrum10417 scans: 12447,
4	gi|6671507|ref|NP_031418.1|	actin, aortic smooth muscle [Mus musculus]	9255	41982	321	309	19	19	6495	1	0	0	581.313	1160.61	2	1160.61	-0.0002	0	32.57	0.0068	K	EITALAPSTMK	I					Spectrum27771 scans: 30840,
4	gi|6671507|ref|NP_031418.1|	actin, aortic smooth muscle [Mus musculus]	9255	41982	321	309	19	19	6516	1	0	0	581.313	1160.61	2	1160.61	0	0	29.52	0.014	K	EITALAPSTMK	I					Spectrum28405 scans: 31538,
4	gi|6671507|ref|NP_031418.1|	actin, aortic smooth muscle [Mus musculus]	9255	41982	321	309	19	19	6530	1	0	0	581.313	1160.61	2	1160.61	0.0001	0	31.47	0.0087	K	EITALAPSTMK	I					Spectrum27739 scans: 30806,
4	gi|6671507|ref|NP_031418.1|	actin, aortic smooth muscle [Mus musculus]	9255	41982	321	309	19	19	6531	1	0	0	581.313	1160.61	2	1160.61	0.0001	0	32.24	0.0073	K	EITALAPSTMK	I					Spectrum28261 scans: 31380,
4	gi|6671507|ref|NP_031418.1|	actin, aortic smooth muscle [Mus musculus]	9255	41982	321	309	19	19	6536	1	0	0	581.313	1160.61	2	1160.61	0.0002	0	33.56	0.0051	K	EITALAPSTMK	I					Spectrum11248 scans: 13358,
4	gi|6671507|ref|NP_031418.1|	actin, aortic smooth muscle [Mus musculus]	9255	41982	321	309	19	19	6543	1	0	0	581.313	1160.61	2	1160.61	0.0002	0	26.48	0.026	K	EITALAPSTMK	I					Spectrum16420 scans: 18848,
4	gi|6671507|ref|NP_031418.1|	actin, aortic smooth muscle [Mus musculus]	9255	41982	321	309	19	19	6544	1	0	0	581.313	1160.61	2	1160.61	0.0002	0	31.6	0.008	K	EITALAPSTMK	I					Spectrum16793 scans: 19240,
4	gi|6671507|ref|NP_031418.1|	actin, aortic smooth muscle [Mus musculus]	9255	41982	321	309	19	19	6545	1	0	0	581.313	1160.61	2	1160.61	0.0002	0	28.58	0.016	K	EITALAPSTMK	I					Spectrum27042 scans: 30053,
4	gi|6671507|ref|NP_031418.1|	actin, aortic smooth muscle [Mus musculus]	9255	41982	321	309	19	19	6777	1	0	0	586.288	1170.56	2	1170.56	-0.0013	0	70.05	1.1e-06	R	HQGVMVGMGQK	D					Spectrum5344 scans: 6927,
4	gi|6671507|ref|NP_031418.1|	actin, aortic smooth muscle [Mus musculus]	9255	41982	321	309	19	19	6778	1	0	0	586.288	1170.56	2	1170.56	-0.0013	0	25.36	0.031	R	HQGVMVGMGQK	D					Spectrum31429 scans: 34831,
4	gi|6671507|ref|NP_031418.1|	actin, aortic smooth muscle [Mus musculus]	9255	41982	321	309	19	19	6779	1	0	0	586.289	1170.56	2	1170.56	-0.0009	0	68.3	1.4e-06	R	HQGVMVGMGQK	D					Spectrum5113 scans: 6672,
4	gi|6671507|ref|NP_031418.1|	actin, aortic smooth muscle [Mus musculus]	9255	41982	321	309	19	19	6782	1	0	0	586.289	1170.56	2	1170.56	-0.0008	0	57.16	1.9e-05	R	HQGVMVGMGQK	D					Spectrum6744 scans: 8472,
4	gi|6671507|ref|NP_031418.1|	actin, aortic smooth muscle [Mus musculus]	9255	41982	321	309	19	19	6785	1	0	0	391.195	1170.56	3	1170.56	-0.0004	0	45.2	0.0003	R	HQGVMVGMGQK	D					Spectrum6248 scans: 7905,
4	gi|6671507|ref|NP_031418.1|	actin, aortic smooth muscle [Mus musculus]	9255	41982	321	309	19	19	6786	1	0	0	586.289	1170.56	2	1170.56	-0.0003	0	47.94	0.00019	R	HQGVMVGMGQK	D					Spectrum7196 scans: 8965,
4	gi|6671507|ref|NP_031418.1|	actin, aortic smooth muscle [Mus musculus]	9255	41982	321	309	19	19	6787	1	0	0	586.289	1170.56	2	1170.56	-0.0003	0	63.21	5.7e-06	R	HQGVMVGMGQK	D					Spectrum6506 scans: 8203,
4	gi|6671507|ref|NP_031418.1|	actin, aortic smooth muscle [Mus musculus]	9255	41982	321	309	19	19	6788	1	0	0	586.289	1170.56	2	1170.56	-0.0003	0	55.44	3.4e-05	R	HQGVMVGMGQK	D					Spectrum5867 scans: 7493,
4	gi|6671507|ref|NP_031418.1|	actin, aortic smooth muscle [Mus musculus]	9255	41982	321	309	19	19	6790	1	0	0	586.289	1170.56	2	1170.56	-0.0001	0	59.62	1.3e-05	R	HQGVMVGMGQK	D					Spectrum6149 scans: 7796,
4	gi|6671507|ref|NP_031418.1|	actin, aortic smooth muscle [Mus musculus]	9255	41982	321	309	19	19	6792	1	0	0	586.289	1170.56	2	1170.56	0	0	65	3.8e-06	R	HQGVMVGMGQK	D					Spectrum6366 scans: 8037,
4	gi|6671507|ref|NP_031418.1|	actin, aortic smooth muscle [Mus musculus]	9255	41982	321	309	19	19	6796	1	0	0	391.195	1170.56	3	1170.56	0.0002	0	52.39	6.3e-05	R	HQGVMVGMGQK	D					Spectrum4986 scans: 6535,
4	gi|6671507|ref|NP_031418.1|	actin, aortic smooth muscle [Mus musculus]	9255	41982	321	309	19	19	6797	1	0	0	391.195	1170.56	3	1170.56	0.0003	0	51.81	7.5e-05	R	HQGVMVGMGQK	D					Spectrum5866 scans: 7492,
4	gi|6671507|ref|NP_031418.1|	actin, aortic smooth muscle [Mus musculus]	9255	41982	321	309	19	19	6799	1	0	0	586.289	1170.56	2	1170.56	0.0004	0	62.78	6e-06	R	HQGVMVGMGQK	D					Spectrum5584 scans: 7190,
4	gi|6671507|ref|NP_031418.1|	actin, aortic smooth muscle [Mus musculus]	9255	41982	321	309	19	19	6802	1	0	0	391.195	1170.56	3	1170.56	0.0005	0	45.8	0.00029	R	HQGVMVGMGQK	D					Spectrum5100 scans: 6658,
4	gi|6671507|ref|NP_031418.1|	actin, aortic smooth muscle [Mus musculus]	9255	41982	321	309	19	19	6803	1	0	0	391.195	1170.56	3	1170.56	0.0005	0	50.35	0.0001	R	HQGVMVGMGQK	D					Spectrum6151 scans: 7798,
4	gi|6671507|ref|NP_031418.1|	actin, aortic smooth muscle [Mus musculus]	9255	41982	321	309	19	19	6805	1	0	0	586.289	1170.56	2	1170.56	0.0005	0	63.44	5e-06	R	HQGVMVGMGQK	D					Spectrum4860 scans: 6397,
4	gi|6671507|ref|NP_031418.1|	actin, aortic smooth muscle [Mus musculus]	9255	41982	321	309	19	19	6806	1	0	0	391.195	1170.56	3	1170.56	0.0006	0	45.14	0.00034	R	HQGVMVGMGQK	D					Spectrum5004 scans: 6555,
4	gi|6671507|ref|NP_031418.1|	actin, aortic smooth muscle [Mus musculus]	9255	41982	321	309	19	19	6807	1	0	0	391.195	1170.56	3	1170.56	0.0006	0	40.51	0.00099	R	HQGVMVGMGQK	D					Spectrum5273 scans: 6845,
4	gi|6671507|ref|NP_031418.1|	actin, aortic smooth muscle [Mus musculus]	9255	41982	321	309	19	19	6808	1	0	0	391.195	1170.56	3	1170.56	0.0006	0	30.93	0.009	R	HQGVMVGMGQK	D					Spectrum5575 scans: 7180,
4	gi|6671507|ref|NP_031418.1|	actin, aortic smooth muscle [Mus musculus]	9255	41982	321	309	19	19	6810	1	0	0	391.195	1170.56	3	1170.56	0.0007	0	40.23	0.0011	R	HQGVMVGMGQK	D					Spectrum6208 scans: 7861,
4	gi|6671507|ref|NP_031418.1|	actin, aortic smooth muscle [Mus musculus]	9255	41982	321	309	19	19	6811	1	0	0	391.195	1170.56	3	1170.56	0.0008	0	44.42	0.0004	R	HQGVMVGMGQK	D					Spectrum5041 scans: 6595,
4	gi|6671507|ref|NP_031418.1|	actin, aortic smooth muscle [Mus musculus]	9255	41982	321	309	19	19	6813	1	0	0	391.196	1170.56	3	1170.56	0.0011	0	44.99	0.00036	R	HQGVMVGMGQK	D					Spectrum4769 scans: 6300,
4	gi|6671507|ref|NP_031418.1|	actin, aortic smooth muscle [Mus musculus]	9255	41982	321	309	19	19	6814	1	0	0	391.196	1170.56	3	1170.56	0.0011	0	49.31	0.00013	R	HQGVMVGMGQK	D					Spectrum4904 scans: 6444,
4	gi|6671507|ref|NP_031418.1|	actin, aortic smooth muscle [Mus musculus]	9255	41982	321	309	19	19	6815	1	0	0	391.196	1170.56	3	1170.56	0.0011	0	50.85	9.3e-05	R	HQGVMVGMGQK	D					Spectrum4837 scans: 6372,
4	gi|6671507|ref|NP_031418.1|	actin, aortic smooth muscle [Mus musculus]	9255	41982	321	309	19	19	6816	1	0	0	391.196	1170.57	3	1170.56	0.0012	0	50.61	0.00011	R	HQGVMVGMGQK	D					Spectrum4875 scans: 6413,
4	gi|6671507|ref|NP_031418.1|	actin, aortic smooth muscle [Mus musculus]	9255	41982	321	309	19	19	6817	1	0	0	391.196	1170.57	3	1170.56	0.0015	0	44.3	0.00057	R	HQGVMVGMGQK	D					Spectrum4682 scans: 6208,
4	gi|6671507|ref|NP_031418.1|	actin, aortic smooth muscle [Mus musculus]	9255	41982	321	309	19	19	6818	1	0	0	391.196	1170.57	3	1170.56	0.0015	0	52.37	8.8e-05	R	HQGVMVGMGQK	D					Spectrum4643 scans: 6167,
4	gi|6671507|ref|NP_031418.1|	actin, aortic smooth muscle [Mus musculus]	9255	41982	321	309	19	19	6819	1	0	0	391.196	1170.57	3	1170.56	0.0016	0	45.69	0.00041	R	HQGVMVGMGQK	D					Spectrum4737 scans: 6266,
4	gi|6671507|ref|NP_031418.1|	actin, aortic smooth muscle [Mus musculus]	9255	41982	321	309	19	19	6820	1	0	0	391.196	1170.57	3	1170.56	0.0017	0	54.04	6e-05	R	HQGVMVGMGQK	D					Spectrum4801 scans: 6334,
4	gi|6671507|ref|NP_031418.1|	actin, aortic smooth muscle [Mus musculus]	9255	41982	321	309	19	19	6821	1	0	0	391.196	1170.57	3	1170.56	0.0018	0	40.76	0.0012	R	HQGVMVGMGQK	D					Spectrum5598 scans: 7205,
4	gi|6671507|ref|NP_031418.1|	actin, aortic smooth muscle [Mus musculus]	9255	41982	321	309	19	19	6822	1	0	0	391.196	1170.57	3	1170.56	0.002	0	42.22	0.00084	R	HQGVMVGMGQK	D					Spectrum4603 scans: 6125,
4	gi|6671507|ref|NP_031418.1|	actin, aortic smooth muscle [Mus musculus]	9255	41982	321	309	19	19	6943	1	0	0	589.31	1176.61	2	1176.61	-0.0001	0	50.94	8e-05	K	EITALAPSTMK	I	Oxidation (M)	0.00000000030.0			Spectrum35253 scans: 39600,
4	gi|6671507|ref|NP_031418.1|	actin, aortic smooth muscle [Mus musculus]	9255	41982	321	309	19	19	7101	1	0	0	594.286	1186.56	2	1186.56	-0.0021	0	25.14	0.029	R	HQGVMVGMGQK	D	Oxidation (M)	0.00000003000.0			Spectrum3674 scans: 5140,
4	gi|6671507|ref|NP_031418.1|	actin, aortic smooth muscle [Mus musculus]	9255	41982	321	309	19	19	7102	1	0	0	594.286	1186.56	2	1186.56	-0.0018	0	25.39	0.03	R	HQGVMVGMGQK	D	Oxidation (M)	0.00000003000.0			Spectrum6519 scans: 8217,
4	gi|6671507|ref|NP_031418.1|	actin, aortic smooth muscle [Mus musculus]	9255	41982	321	309	19	19	7107	1	0	0	594.286	1186.56	2	1186.56	-0.0012	0	41.62	0.00073	R	HQGVMVGMGQK	D	Oxidation (M)	0.00000003000.0			Spectrum3432 scans: 4884,
4	gi|6671507|ref|NP_031418.1|	actin, aortic smooth muscle [Mus musculus]	9255	41982	321	309	19	19	7108	1	0	0	594.286	1186.56	2	1186.56	-0.0012	0	33.27	0.005	R	HQGVMVGMGQK	D	Oxidation (M)	0.00000003000.0			Spectrum5115 scans: 6674,
4	gi|6671507|ref|NP_031418.1|	actin, aortic smooth muscle [Mus musculus]	9255	41982	321	309	19	19	7132	1	0	0	594.286	1186.56	2	1186.56	-0.0004	0	26.56	0.032	R	HQGVMVGMGQK	D	Oxidation (M)	0.00000003000.0			Spectrum2349 scans: 3735,
4	gi|6671507|ref|NP_031418.1|	actin, aortic smooth muscle [Mus musculus]	9255	41982	321	309	19	19	7135	1	0	0	594.286	1186.56	2	1186.56	-0.0004	0	30.84	0.012	R	HQGVMVGMGQK	D	Oxidation (M)	0.00003000000.0			Spectrum4687 scans: 6213,
4	gi|6671507|ref|NP_031418.1|	actin, aortic smooth muscle [Mus musculus]	9255	41982	321	309	19	19	7140	1	0	0	594.287	1186.56	2	1186.56	0	0	36.9	0.003	R	HQGVMVGMGQK	D	Oxidation (M)	0.00000003000.0			Spectrum4788 scans: 6320,
4	gi|6671507|ref|NP_031418.1|	actin, aortic smooth muscle [Mus musculus]	9255	41982	321	309	19	19	7142	1	0	0	396.527	1186.56	3	1186.56	0.0001	0	36.82	0.003	R	HQGVMVGMGQK	D	Oxidation (M)	0.00000003000.0			Spectrum2075 scans: 3446,
4	gi|6671507|ref|NP_031418.1|	actin, aortic smooth muscle [Mus musculus]	9255	41982	321	309	19	19	7143	1	0	0	396.527	1186.56	3	1186.56	0.0001	0	41.06	0.0011	R	HQGVMVGMGQK	D	Oxidation (M)	0.00003000000.0			Spectrum2728 scans: 4140,
4	gi|6671507|ref|NP_031418.1|	actin, aortic smooth muscle [Mus musculus]	9255	41982	321	309	19	19	7146	1	0	0	594.287	1186.56	2	1186.56	0.0002	0	32.12	0.0085	R	HQGVMVGMGQK	D	Oxidation (M)	0.00003000000.0			Spectrum2706 scans: 4116,
4	gi|6671507|ref|NP_031418.1|	actin, aortic smooth muscle [Mus musculus]	9255	41982	321	309	19	19	7150	1	0	0	594.287	1186.56	2	1186.56	0.0008	0	36.92	0.0029	R	HQGVMVGMGQK	D	Oxidation (M)	0.00003000000.0			Spectrum4699 scans: 6226,
4	gi|6671507|ref|NP_031418.1|	actin, aortic smooth muscle [Mus musculus]	9255	41982	321	309	19	19	7151	1	0	0	594.287	1186.56	2	1186.56	0.001	0	35.21	0.0044	R	HQGVMVGMGQK	D	Oxidation (M)	0.00000003000.0			Spectrum4865 scans: 6402,
4	gi|6671507|ref|NP_031418.1|	actin, aortic smooth muscle [Mus musculus]	9255	41982	321	309	19	19	7153	1	0	0	594.287	1186.56	2	1186.56	0.0016	0	48.48	0.00029	R	HQGVMVGMGQK	D	Oxidation (M)	0.00003000000.0			Spectrum5411 scans: 7000,
4	gi|6671507|ref|NP_031418.1|	actin, aortic smooth muscle [Mus musculus]	9255	41982	321	309	19	19	7388	1	0	0	599.764	1197.51	2	1197.52	-0.0012	0	64.93	3.1e-06	K	DSYVGDEAQSK	R					Spectrum2130 scans: 3504,
4	gi|6671507|ref|NP_031418.1|	actin, aortic smooth muscle [Mus musculus]	9255	41982	321	309	19	19	7392	1	0	0	599.764	1197.51	2	1197.52	-0.0007	0	50.43	8.9e-05	K	DSYVGDEAQSK	R					Spectrum2732 scans: 4144,
4	gi|6671507|ref|NP_031418.1|	actin, aortic smooth muscle [Mus musculus]	9255	41982	321	309	19	19	7394	1	0	0	599.764	1197.51	2	1197.52	-0.0006	0	27.21	0.023	K	DSYVGDEAQSK	R					Spectrum1663 scans: 3009,
4	gi|6671507|ref|NP_031418.1|	actin, aortic smooth muscle [Mus musculus]	9255	41982	321	309	19	19	7395	1	0	0	599.764	1197.51	2	1197.52	-0.0006	0	79.34	1.4e-07	K	DSYVGDEAQSK	R					Spectrum2008 scans: 3375,
4	gi|6671507|ref|NP_031418.1|	actin, aortic smooth muscle [Mus musculus]	9255	41982	321	309	19	19	7397	1	0	0	599.764	1197.51	2	1197.52	-0.0004	0	61.73	8.2e-06	K	DSYVGDEAQSK	R					Spectrum2436 scans: 3827,
4	gi|6671507|ref|NP_031418.1|	actin, aortic smooth muscle [Mus musculus]	9255	41982	321	309	19	19	7401	1	0	0	599.765	1197.51	2	1197.52	-0.0003	0	25.34	0.036	K	DSYVGDEAQSK	R					Spectrum2846 scans: 4264,
4	gi|6671507|ref|NP_031418.1|	actin, aortic smooth muscle [Mus musculus]	9255	41982	321	309	19	19	7431	1	0	0	599.856	1197.7	2	1197.7	-0.0005	0	32.43	0.0056	R	AVFPSIVGRPR	H					Spectrum11539 scans: 13669,
4	gi|6671507|ref|NP_031418.1|	actin, aortic smooth muscle [Mus musculus]	9255	41982	321	309	19	19	7516	1	0	0	602.284	1202.55	2	1202.55	-0.0008	0	31.78	0.0069	R	HQGVMVGMGQK	D	2 Oxidation (M)	0.00003003000.0			Spectrum1208 scans: 2529,
4	gi|6671507|ref|NP_031418.1|	actin, aortic smooth muscle [Mus musculus]	9255	41982	321	309	19	19	7519	1	0	0	401.858	1202.55	3	1202.55	-0.0001	0	32.68	0.0061	R	HQGVMVGMGQK	D	2 Oxidation (M)	0.00003003000.0			Spectrum1206 scans: 2527,
4	gi|6671507|ref|NP_031418.1|	actin, aortic smooth muscle [Mus musculus]	9255	41982	321	309	19	19	10462	1	0	0	677.815	1353.62	2	1353.62	-0.0004	1	43.29	0.0011	K	DSYVGDEAQSKR	G					Spectrum1811 scans: 3166,
4	gi|6671507|ref|NP_031418.1|	actin, aortic smooth muscle [Mus musculus]	9255	41982	321	309	19	19	12910	1	0	0	742.343	1482.67	2	1482.67	-0.0022	0	38.72	0.0031	K	QEYDEAGPSIVHR	K	Gln->pyro-Glu (N-term Q)	2.0000000000000.0			Spectrum8179 scans: 10030,
4	gi|6671507|ref|NP_031418.1|	actin, aortic smooth muscle [Mus musculus]	9255	41982	321	309	19	19	12911	1	0	0	742.343	1482.67	2	1482.67	-0.002	0	36.27	0.0053	K	QEYDEAGPSIVHR	K	Gln->pyro-Glu (N-term Q)	2.0000000000000.0			Spectrum8202 scans: 10055,
4	gi|6671507|ref|NP_031418.1|	actin, aortic smooth muscle [Mus musculus]	9255	41982	321	309	19	19	12912	1	0	0	742.343	1482.67	2	1482.67	-0.0016	0	44.1	0.00086	K	QEYDEAGPSIVHR	K	Gln->pyro-Glu (N-term Q)	2.0000000000000.0			Spectrum7926 scans: 9757,
4	gi|6671507|ref|NP_031418.1|	actin, aortic smooth muscle [Mus musculus]	9255	41982	321	309	19	19	12913	1	0	0	742.344	1482.67	2	1482.67	-0.0013	0	39.89	0.0023	K	QEYDEAGPSIVHR	K	Gln->pyro-Glu (N-term Q)	2.0000000000000.0			Spectrum8191 scans: 10043,
4	gi|6671507|ref|NP_031418.1|	actin, aortic smooth muscle [Mus musculus]	9255	41982	321	309	19	19	13265	1	0	0	500.907	1499.7	3	1499.7	-0.0018	0	49.65	0.0002	K	QEYDEAGPSIVHR	K					Spectrum5816 scans: 7439,
4	gi|6671507|ref|NP_031418.1|	actin, aortic smooth muscle [Mus musculus]	9255	41982	321	309	19	19	13266	1	0	0	750.857	1499.7	2	1499.7	-0.0017	0	71.55	1.3e-06	K	QEYDEAGPSIVHR	K					Spectrum5761 scans: 7380,
4	gi|6671507|ref|NP_031418.1|	actin, aortic smooth muscle [Mus musculus]	9255	41982	321	309	19	19	13267	1	0	0	500.907	1499.7	3	1499.7	-0.0009	0	28.47	0.032	K	QEYDEAGPSIVHR	K					Spectrum6100 scans: 7742,
4	gi|6671507|ref|NP_031418.1|	actin, aortic smooth muscle [Mus musculus]	9255	41982	321	309	19	19	13268	1	0	0	750.857	1499.7	2	1499.7	-0.0002	0	41.27	0.0015	K	QEYDEAGPSIVHR	K					Spectrum5506 scans: 7104,
4	gi|6671507|ref|NP_031418.1|	actin, aortic smooth muscle [Mus musculus]	9255	41982	321	309	19	19	13269	1	0	0	500.907	1499.7	3	1499.7	-0.0001	0	49.65	0.00022	K	QEYDEAGPSIVHR	K					Spectrum5846 scans: 7471,
4	gi|6671507|ref|NP_031418.1|	actin, aortic smooth muscle [Mus musculus]	9255	41982	321	309	19	19	13270	1	0	0	500.908	1499.7	3	1499.7	0.0002	0	57.59	3.5e-05	K	QEYDEAGPSIVHR	K					Spectrum5624 scans: 7233,
4	gi|6671507|ref|NP_031418.1|	actin, aortic smooth muscle [Mus musculus]	9255	41982	321	309	19	19	13271	1	0	0	500.908	1499.7	3	1499.7	0.0003	0	42.42	0.0012	K	QEYDEAGPSIVHR	K					Spectrum5904 scans: 7532,
4	gi|6671507|ref|NP_031418.1|	actin, aortic smooth muscle [Mus musculus]	9255	41982	321	309	19	19	13273	1	0	0	500.908	1499.7	3	1499.7	0.0008	0	44.41	0.0008	K	QEYDEAGPSIVHR	K					Spectrum5533 scans: 7134,
4	gi|6671507|ref|NP_031418.1|	actin, aortic smooth muscle [Mus musculus]	9255	41982	321	309	19	19	13274	1	0	0	500.908	1499.7	3	1499.7	0.0011	0	36.74	0.0047	K	QEYDEAGPSIVHR	K					Spectrum5583 scans: 7189,
4	gi|6671507|ref|NP_031418.1|	actin, aortic smooth muscle [Mus musculus]	9255	41982	321	309	19	19	13303	1	1	1	751.369	1500.72	2	1500.73	-0.0037	0	38.25	0.0029	K	IWHHSFYNELR	V					Spectrum9267 scans: 11209,
4	gi|6671507|ref|NP_031418.1|	actin, aortic smooth muscle [Mus musculus]	9255	41982	321	309	19	19	13304	1	1	1	501.248	1500.72	3	1500.73	-0.0027	0	43.46	0.00092	K	IWHHSFYNELR	V					Spectrum9261 scans: 11203,
4	gi|6671507|ref|NP_031418.1|	actin, aortic smooth muscle [Mus musculus]	9255	41982	321	309	19	19	13305	1	1	1	751.369	1500.72	2	1500.73	-0.0025	0	37.99	0.0035	K	IWHHSFYNELR	V					Spectrum9456 scans: 11409,
4	gi|6671507|ref|NP_031418.1|	actin, aortic smooth muscle [Mus musculus]	9255	41982	321	309	19	19	13306	1	1	1	501.249	1500.72	3	1500.73	-0.0017	0	52.31	0.00011	K	IWHHSFYNELR	V					Spectrum9416 scans: 11367,
4	gi|6671507|ref|NP_031418.1|	actin, aortic smooth muscle [Mus musculus]	9255	41982	321	309	19	19	13307	1	1	1	501.249	1500.72	3	1500.73	-0.0013	0	46.91	0.00037	K	IWHHSFYNELR	V					Spectrum9294 scans: 11238,
4	gi|6671507|ref|NP_031418.1|	actin, aortic smooth muscle [Mus musculus]	9255	41982	321	309	19	19	18912	1	0	0	895.948	1789.88	2	1789.88	-0.0032	0	57.88	3.5e-05	K	SYELPDGQVITIGNER	F					Spectrum13477 scans: 15752,
4	gi|6671507|ref|NP_031418.1|	actin, aortic smooth muscle [Mus musculus]	9255	41982	321	309	19	19	18915	1	0	0	895.948	1789.88	2	1789.88	-0.0026	0	97.6	3.3e-09	K	SYELPDGQVITIGNER	F					Spectrum34443 scans: 38332,
4	gi|6671507|ref|NP_031418.1|	actin, aortic smooth muscle [Mus musculus]	9255	41982	321	309	19	19	18919	1	0	0	895.948	1789.88	2	1789.88	-0.0023	0	45.63	0.00056	K	SYELPDGQVITIGNER	F					Spectrum35373 scans: 39731,
4	gi|6671507|ref|NP_031418.1|	actin, aortic smooth muscle [Mus musculus]	9255	41982	321	309	19	19	18920	1	0	0	895.948	1789.88	2	1789.88	-0.0022	0	63.25	9.7e-06	K	SYELPDGQVITIGNER	F					Spectrum21724 scans: 24442,
4	gi|6671507|ref|NP_031418.1|	actin, aortic smooth muscle [Mus musculus]	9255	41982	321	309	19	19	18922	1	0	0	895.948	1789.88	2	1789.88	-0.0021	0	54.95	6.5e-05	K	SYELPDGQVITIGNER	F					Spectrum21859 scans: 24584,
4	gi|6671507|ref|NP_031418.1|	actin, aortic smooth muscle [Mus musculus]	9255	41982	321	309	19	19	18923	1	0	0	895.948	1789.88	2	1789.88	-0.0021	0	70.47	1.8e-06	K	SYELPDGQVITIGNER	F					Spectrum34560 scans: 38520,
4	gi|6671507|ref|NP_031418.1|	actin, aortic smooth muscle [Mus musculus]	9255	41982	321	309	19	19	18925	1	0	0	895.949	1789.88	2	1789.88	-0.002	0	40.61	0.002	K	SYELPDGQVITIGNER	F					Spectrum34175 scans: 38013,
4	gi|6671507|ref|NP_031418.1|	actin, aortic smooth muscle [Mus musculus]	9255	41982	321	309	19	19	18926	1	0	0	895.949	1789.88	2	1789.88	-0.002	0	94.43	8.3e-09	K	SYELPDGQVITIGNER	F					Spectrum17433 scans: 19913,
4	gi|6671507|ref|NP_031418.1|	actin, aortic smooth muscle [Mus musculus]	9255	41982	321	309	19	19	18927	1	0	0	895.949	1789.88	2	1789.88	-0.002	0	66.72	4.9e-06	K	SYELPDGQVITIGNER	F					Spectrum23032 scans: 25823,
4	gi|6671507|ref|NP_031418.1|	actin, aortic smooth muscle [Mus musculus]	9255	41982	321	309	19	19	18931	1	0	0	895.949	1789.88	2	1789.88	-0.0018	0	45.2	0.00069	K	SYELPDGQVITIGNER	F					Spectrum25799 scans: 28738,
4	gi|6671507|ref|NP_031418.1|	actin, aortic smooth muscle [Mus musculus]	9255	41982	321	309	19	19	18932	1	0	0	895.949	1789.88	2	1789.88	-0.0018	0	94.52	8.1e-09	K	SYELPDGQVITIGNER	F					Spectrum17138 scans: 19603,
4	gi|6671507|ref|NP_031418.1|	actin, aortic smooth muscle [Mus musculus]	9255	41982	321	309	19	19	18933	1	0	0	895.949	1789.88	2	1789.88	-0.0018	0	26.95	0.046	K	SYELPDGQVITIGNER	F					Spectrum21086 scans: 23760,
4	gi|6671507|ref|NP_031418.1|	actin, aortic smooth muscle [Mus musculus]	9255	41982	321	309	19	19	18934	1	0	0	895.949	1789.88	2	1789.88	-0.0018	0	54.94	7.4e-05	K	SYELPDGQVITIGNER	F					Spectrum23188 scans: 25987,
4	gi|6671507|ref|NP_031418.1|	actin, aortic smooth muscle [Mus musculus]	9255	41982	321	309	19	19	18941	1	0	0	895.949	1789.88	2	1789.88	-0.0017	0	29.14	0.028	K	SYELPDGQVITIGNER	F					Spectrum34280 scans: 38129,
4	gi|6671507|ref|NP_031418.1|	actin, aortic smooth muscle [Mus musculus]	9255	41982	321	309	19	19	18942	1	0	0	895.949	1789.88	2	1789.88	-0.0017	0	32.24	0.014	K	SYELPDGQVITIGNER	F					Spectrum21479 scans: 24178,
4	gi|6671507|ref|NP_031418.1|	actin, aortic smooth muscle [Mus musculus]	9255	41982	321	309	19	19	18944	1	0	0	895.949	1789.88	2	1789.88	-0.0017	0	57.02	4.5e-05	K	SYELPDGQVITIGNER	F					Spectrum23568 scans: 26386,
4	gi|6671507|ref|NP_031418.1|	actin, aortic smooth muscle [Mus musculus]	9255	41982	321	309	19	19	18945	1	0	0	895.949	1789.88	2	1789.88	-0.0017	0	67.25	4.3e-06	K	SYELPDGQVITIGNER	F					Spectrum33308 scans: 37009,
4	gi|6671507|ref|NP_031418.1|	actin, aortic smooth muscle [Mus musculus]	9255	41982	321	309	19	19	18946	1	0	0	895.949	1789.88	2	1789.88	-0.0017	0	98.06	3.5e-09	K	SYELPDGQVITIGNER	F					Spectrum30534 scans: 33842,
4	gi|6671507|ref|NP_031418.1|	actin, aortic smooth muscle [Mus musculus]	9255	41982	321	309	19	19	18947	1	0	0	895.949	1789.88	2	1789.88	-0.0017	0	65.56	6.3e-06	K	SYELPDGQVITIGNER	F					Spectrum31109 scans: 34487,
4	gi|6671507|ref|NP_031418.1|	actin, aortic smooth muscle [Mus musculus]	9255	41982	321	309	19	19	18948	1	0	0	895.949	1789.88	2	1789.88	-0.0017	0	60.7	1.9e-05	K	SYELPDGQVITIGNER	F					Spectrum33436 scans: 37164,
4	gi|6671507|ref|NP_031418.1|	actin, aortic smooth muscle [Mus musculus]	9255	41982	321	309	19	19	18949	1	0	0	895.949	1789.88	2	1789.88	-0.0017	0	87.56	4e-08	K	SYELPDGQVITIGNER	F					Spectrum31773 scans: 35219,
4	gi|6671507|ref|NP_031418.1|	actin, aortic smooth muscle [Mus musculus]	9255	41982	321	309	19	19	18950	1	0	0	895.949	1789.88	2	1789.88	-0.0017	0	95.11	7e-09	K	SYELPDGQVITIGNER	F					Spectrum34339 scans: 38202,
4	gi|6671507|ref|NP_031418.1|	actin, aortic smooth muscle [Mus musculus]	9255	41982	321	309	19	19	18958	1	0	0	895.949	1789.88	2	1789.88	-0.0016	0	77.85	3.7e-07	K	SYELPDGQVITIGNER	F					Spectrum18941 scans: 21505,
4	gi|6671507|ref|NP_031418.1|	actin, aortic smooth muscle [Mus musculus]	9255	41982	321	309	19	19	18959	1	0	0	895.949	1789.88	2	1789.88	-0.0016	0	60.42	2.1e-05	K	SYELPDGQVITIGNER	F					Spectrum33710 scans: 37491,
4	gi|6671507|ref|NP_031418.1|	actin, aortic smooth muscle [Mus musculus]	9255	41982	321	309	19	19	18960	1	0	0	895.949	1789.88	2	1789.88	-0.0016	0	44.28	0.00085	K	SYELPDGQVITIGNER	F					Spectrum21006 scans: 23676,
4	gi|6671507|ref|NP_031418.1|	actin, aortic smooth muscle [Mus musculus]	9255	41982	321	309	19	19	18966	1	0	0	895.949	1789.88	2	1789.88	-0.0015	0	81.86	1.5e-07	K	SYELPDGQVITIGNER	F					Spectrum13949 scans: 16250,
4	gi|6671507|ref|NP_031418.1|	actin, aortic smooth muscle [Mus musculus]	9255	41982	321	309	19	19	18967	1	0	0	895.949	1789.88	2	1789.88	-0.0015	0	50.06	0.00022	K	SYELPDGQVITIGNER	F					Spectrum19387 scans: 21974,
4	gi|6671507|ref|NP_031418.1|	actin, aortic smooth muscle [Mus musculus]	9255	41982	321	309	19	19	18982	1	0	0	895.949	1789.88	2	1789.88	-0.0014	0	31.54	0.016	K	SYELPDGQVITIGNER	F					Spectrum19789 scans: 22396,
4	gi|6671507|ref|NP_031418.1|	actin, aortic smooth muscle [Mus musculus]	9255	41982	321	309	19	19	18983	1	0	0	895.949	1789.88	2	1789.88	-0.0014	0	68.58	3.2e-06	K	SYELPDGQVITIGNER	F					Spectrum32403 scans: 35988,
4	gi|6671507|ref|NP_031418.1|	actin, aortic smooth muscle [Mus musculus]	9255	41982	321	309	19	19	18985	1	0	0	895.949	1789.88	2	1789.88	-0.0014	0	70.99	1.8e-06	K	SYELPDGQVITIGNER	F					Spectrum20233 scans: 22863,
4	gi|6671507|ref|NP_031418.1|	actin, aortic smooth muscle [Mus musculus]	9255	41982	321	309	19	19	18986	1	0	0	895.949	1789.88	2	1789.88	-0.0014	0	64.71	7.7e-06	K	SYELPDGQVITIGNER	F					Spectrum24772 scans: 27654,
4	gi|6671507|ref|NP_031418.1|	actin, aortic smooth muscle [Mus musculus]	9255	41982	321	309	19	19	18987	1	0	0	895.949	1789.88	2	1789.88	-0.0014	0	66.11	5.6e-06	K	SYELPDGQVITIGNER	F					Spectrum20553 scans: 23199,
4	gi|6671507|ref|NP_031418.1|	actin, aortic smooth muscle [Mus musculus]	9255	41982	321	309	19	19	18988	1	0	0	895.949	1789.88	2	1789.88	-0.0014	0	54.46	8.1e-05	K	SYELPDGQVITIGNER	F					Spectrum20668 scans: 23320,
4	gi|6671507|ref|NP_031418.1|	actin, aortic smooth muscle [Mus musculus]	9255	41982	321	309	19	19	18996	1	0	0	895.949	1789.88	2	1789.88	-0.0012	0	57.8	3.7e-05	K	SYELPDGQVITIGNER	F					Spectrum21814 scans: 24537,
4	gi|6671507|ref|NP_031418.1|	actin, aortic smooth muscle [Mus musculus]	9255	41982	321	309	19	19	18997	1	0	0	895.949	1789.88	2	1789.88	-0.0012	0	61.24	1.7e-05	K	SYELPDGQVITIGNER	F					Spectrum32576 scans: 36186,
4	gi|6671507|ref|NP_031418.1|	actin, aortic smooth muscle [Mus musculus]	9255	41982	321	309	19	19	18998	1	0	0	895.949	1789.88	2	1789.88	-0.0012	0	88.45	3.2e-08	K	SYELPDGQVITIGNER	F					Spectrum25618 scans: 28546,
4	gi|6671507|ref|NP_031418.1|	actin, aortic smooth muscle [Mus musculus]	9255	41982	321	309	19	19	18999	1	0	0	895.949	1789.88	2	1789.88	-0.0012	0	87.34	4.1e-08	K	SYELPDGQVITIGNER	F					Spectrum31894 scans: 35368,
4	gi|6671507|ref|NP_031418.1|	actin, aortic smooth muscle [Mus musculus]	9255	41982	321	309	19	19	19000	1	0	0	895.949	1789.88	2	1789.88	-0.0012	0	66.93	4.5e-06	K	SYELPDGQVITIGNER	F					Spectrum19488 scans: 22080,
4	gi|6671507|ref|NP_031418.1|	actin, aortic smooth muscle [Mus musculus]	9255	41982	321	309	19	19	19002	1	0	0	895.949	1789.88	2	1789.88	-0.0012	0	65.05	7e-06	K	SYELPDGQVITIGNER	F					Spectrum33552 scans: 37308,
4	gi|6671507|ref|NP_031418.1|	actin, aortic smooth muscle [Mus musculus]	9255	41982	321	309	19	19	19009	1	0	0	895.949	1789.88	2	1789.88	-0.0011	0	77.23	3.8e-07	K	SYELPDGQVITIGNER	F					Spectrum35330 scans: 39685,
4	gi|6671507|ref|NP_031418.1|	actin, aortic smooth muscle [Mus musculus]	9255	41982	321	309	19	19	19013	1	0	0	895.949	1789.88	2	1789.88	-0.0011	0	68.3	3e-06	K	SYELPDGQVITIGNER	F					Spectrum32885 scans: 36545,
4	gi|6671507|ref|NP_031418.1|	actin, aortic smooth muscle [Mus musculus]	9255	41982	321	309	19	19	19014	1	0	0	895.949	1789.88	2	1789.88	-0.0011	0	59.9	2e-05	K	SYELPDGQVITIGNER	F					Spectrum33098 scans: 36778,
4	gi|6671507|ref|NP_031418.1|	actin, aortic smooth muscle [Mus musculus]	9255	41982	321	309	19	19	19015	1	0	0	895.949	1789.88	2	1789.88	-0.0011	0	89.18	2.4e-08	K	SYELPDGQVITIGNER	F					Spectrum18636 scans: 21184,
4	gi|6671507|ref|NP_031418.1|	actin, aortic smooth muscle [Mus musculus]	9255	41982	321	309	19	19	19016	1	0	0	895.949	1789.88	2	1789.88	-0.0011	0	58.81	2.6e-05	K	SYELPDGQVITIGNER	F					Spectrum19963 scans: 22579,
4	gi|6671507|ref|NP_031418.1|	actin, aortic smooth muscle [Mus musculus]	9255	41982	321	309	19	19	19018	1	0	0	895.949	1789.88	2	1789.88	-0.0011	0	85.96	5.1e-08	K	SYELPDGQVITIGNER	F					Spectrum24261 scans: 27117,
4	gi|6671507|ref|NP_031418.1|	actin, aortic smooth muscle [Mus musculus]	9255	41982	321	309	19	19	19019	1	0	0	895.949	1789.88	2	1789.88	-0.0011	0	88.66	2.7e-08	K	SYELPDGQVITIGNER	F					Spectrum33875 scans: 37678,
4	gi|6671507|ref|NP_031418.1|	actin, aortic smooth muscle [Mus musculus]	9255	41982	321	309	19	19	19027	1	0	0	895.949	1789.88	2	1789.88	-0.001	0	58.85	2.6e-05	K	SYELPDGQVITIGNER	F					Spectrum30039 scans: 33308,
4	gi|6671507|ref|NP_031418.1|	actin, aortic smooth muscle [Mus musculus]	9255	41982	321	309	19	19	19028	1	0	0	895.949	1789.88	2	1789.88	-0.001	0	53.57	8.9e-05	K	SYELPDGQVITIGNER	F					Spectrum31361 scans: 34755,
4	gi|6671507|ref|NP_031418.1|	actin, aortic smooth muscle [Mus musculus]	9255	41982	321	309	19	19	19029	1	0	0	895.949	1789.88	2	1789.88	-0.001	0	66.32	4.7e-06	K	SYELPDGQVITIGNER	F					Spectrum30877 scans: 34238,
4	gi|6671507|ref|NP_031418.1|	actin, aortic smooth muscle [Mus musculus]	9255	41982	321	309	19	19	19030	1	0	0	895.949	1789.88	2	1789.88	-0.001	0	93.02	1e-08	K	SYELPDGQVITIGNER	F					Spectrum18342 scans: 20875,
4	gi|6671507|ref|NP_031418.1|	actin, aortic smooth muscle [Mus musculus]	9255	41982	321	309	19	19	19031	1	0	0	895.949	1789.88	2	1789.88	-0.001	0	83.52	9e-08	K	SYELPDGQVITIGNER	F					Spectrum32156 scans: 35686,
4	gi|6671507|ref|NP_031418.1|	actin, aortic smooth muscle [Mus musculus]	9255	41982	321	309	19	19	19032	1	0	0	895.949	1789.88	2	1789.88	-0.001	0	91.83	1.3e-08	K	SYELPDGQVITIGNER	F					Spectrum31569 scans: 34985,
4	gi|6671507|ref|NP_031418.1|	actin, aortic smooth muscle [Mus musculus]	9255	41982	321	309	19	19	19033	1	0	0	895.949	1789.88	2	1789.88	-0.001	0	69.25	2.4e-06	K	SYELPDGQVITIGNER	F					Spectrum30696 scans: 34031,
4	gi|6671507|ref|NP_031418.1|	actin, aortic smooth muscle [Mus musculus]	9255	41982	321	309	19	19	19035	1	0	0	895.949	1789.88	2	1789.88	-0.001	0	94.15	7.8e-09	K	SYELPDGQVITIGNER	F					Spectrum20278 scans: 22910,
4	gi|6671507|ref|NP_031418.1|	actin, aortic smooth muscle [Mus musculus]	9255	41982	321	309	19	19	19036	1	0	0	895.949	1789.88	2	1789.88	-0.001	0	77.93	3.3e-07	K	SYELPDGQVITIGNER	F					Spectrum20356 scans: 22992,
4	gi|6671507|ref|NP_031418.1|	actin, aortic smooth muscle [Mus musculus]	9255	41982	321	309	19	19	19046	1	0	0	895.949	1789.88	2	1789.88	-0.0009	0	45.12	0.00062	K	SYELPDGQVITIGNER	F					Spectrum30063 scans: 33334,
4	gi|6671507|ref|NP_031418.1|	actin, aortic smooth muscle [Mus musculus]	9255	41982	321	309	19	19	19047	1	0	0	895.949	1789.88	2	1789.88	-0.0009	0	79.76	2.1e-07	K	SYELPDGQVITIGNER	F					Spectrum32714 scans: 36351,
4	gi|6671507|ref|NP_031418.1|	actin, aortic smooth muscle [Mus musculus]	9255	41982	321	309	19	19	19049	1	0	0	895.949	1789.88	2	1789.88	-0.0009	0	56.13	4.9e-05	K	SYELPDGQVITIGNER	F					Spectrum32018 scans: 35521,
4	gi|6671507|ref|NP_031418.1|	actin, aortic smooth muscle [Mus musculus]	9255	41982	321	309	19	19	19052	1	0	0	895.949	1789.88	2	1789.88	-0.0009	0	69.87	2.1e-06	K	SYELPDGQVITIGNER	F					Spectrum20471 scans: 23113,
4	gi|6671507|ref|NP_031418.1|	actin, aortic smooth muscle [Mus musculus]	9255	41982	321	309	19	19	19053	1	0	0	895.949	1789.88	2	1789.88	-0.0009	0	66.98	4e-06	K	SYELPDGQVITIGNER	F					Spectrum20433 scans: 23073,
4	gi|6671507|ref|NP_031418.1|	actin, aortic smooth muscle [Mus musculus]	9255	41982	321	309	19	19	19054	1	0	0	895.949	1789.88	2	1789.88	-0.0009	0	57.12	3.9e-05	K	SYELPDGQVITIGNER	F					Spectrum22384 scans: 25139,
4	gi|6671507|ref|NP_031418.1|	actin, aortic smooth muscle [Mus musculus]	9255	41982	321	309	19	19	19057	1	0	0	895.949	1789.88	2	1789.88	-0.0007	0	42.3	0.0012	K	SYELPDGQVITIGNER	F					Spectrum35345 scans: 39701,
4	gi|6671507|ref|NP_031418.1|	actin, aortic smooth muscle [Mus musculus]	9255	41982	321	309	19	19	19061	1	0	0	895.949	1789.88	2	1789.88	-0.0007	0	62.98	1e-05	K	SYELPDGQVITIGNER	F					Spectrum18066 scans: 20584,
4	gi|6671507|ref|NP_031418.1|	actin, aortic smooth muscle [Mus musculus]	9255	41982	321	309	19	19	19062	1	0	0	895.949	1789.88	2	1789.88	-0.0007	0	41.76	0.0014	K	SYELPDGQVITIGNER	F					Spectrum21760 scans: 24480,
4	gi|6671507|ref|NP_031418.1|	actin, aortic smooth muscle [Mus musculus]	9255	41982	321	309	19	19	19063	1	0	0	895.949	1789.88	2	1789.88	-0.0007	0	34.39	0.0074	K	SYELPDGQVITIGNER	F					Spectrum23465 scans: 26278,
4	gi|6671507|ref|NP_031418.1|	actin, aortic smooth muscle [Mus musculus]	9255	41982	321	309	19	19	19064	1	0	0	895.949	1789.88	2	1789.88	-0.0007	0	63.99	8.2e-06	K	SYELPDGQVITIGNER	F					Spectrum19156 scans: 21731,
4	gi|6671507|ref|NP_031418.1|	actin, aortic smooth muscle [Mus musculus]	9255	41982	321	309	19	19	19065	1	0	0	895.949	1789.88	2	1789.88	-0.0007	0	59.61	2.2e-05	K	SYELPDGQVITIGNER	F					Spectrum32281 scans: 35838,
4	gi|6671507|ref|NP_031418.1|	actin, aortic smooth muscle [Mus musculus]	9255	41982	321	309	19	19	19066	1	0	0	895.949	1789.88	2	1789.88	-0.0007	0	87.43	3.7e-08	K	SYELPDGQVITIGNER	F					Spectrum19939 scans: 22554,
4	gi|6671507|ref|NP_031418.1|	actin, aortic smooth muscle [Mus musculus]	9255	41982	321	309	19	19	19075	1	0	0	895.949	1789.88	2	1789.88	-0.0006	0	40.25	0.0021	K	SYELPDGQVITIGNER	F					Spectrum21330 scans: 24019,
4	gi|6671507|ref|NP_031418.1|	actin, aortic smooth muscle [Mus musculus]	9255	41982	321	309	19	19	19076	1	0	0	895.949	1789.88	2	1789.88	-0.0006	0	51.39	0.00016	K	SYELPDGQVITIGNER	F					Spectrum34118 scans: 37952,
4	gi|6671507|ref|NP_031418.1|	actin, aortic smooth muscle [Mus musculus]	9255	41982	321	309	19	19	19077	1	0	0	895.949	1789.88	2	1789.88	-0.0006	0	97.73	3.7e-09	K	SYELPDGQVITIGNER	F					Spectrum35034 scans: 39357,
4	gi|6671507|ref|NP_031418.1|	actin, aortic smooth muscle [Mus musculus]	9255	41982	321	309	19	19	19078	1	0	0	895.949	1789.88	2	1789.88	-0.0006	0	79.54	2.5e-07	K	SYELPDGQVITIGNER	F					Spectrum35166 scans: 39502,
4	gi|6671507|ref|NP_031418.1|	actin, aortic smooth muscle [Mus musculus]	9255	41982	321	309	19	19	19089	1	0	0	895.949	1789.88	2	1789.88	-0.0005	0	70.45	2e-06	K	SYELPDGQVITIGNER	F					Spectrum34209 scans: 38049,
4	gi|6671507|ref|NP_031418.1|	actin, aortic smooth muscle [Mus musculus]	9255	41982	321	309	19	19	19091	1	0	0	895.949	1789.88	2	1789.88	-0.0005	0	68.04	3.5e-06	K	SYELPDGQVITIGNER	F					Spectrum24412 scans: 27276,
4	gi|6671507|ref|NP_031418.1|	actin, aortic smooth muscle [Mus musculus]	9255	41982	321	309	19	19	19092	1	0	0	895.949	1789.88	2	1789.88	-0.0005	0	78.45	3.2e-07	K	SYELPDGQVITIGNER	F					Spectrum23524 scans: 26340,
[truncated: 9,000 more rows]
